# Supplementary material for: Transcriptome Bioinformatical Analysis of Vertebrate Stages of Schistosoma japonicum Reveals Alternative Splicing Events
Source: PLoS One. 2015 Sep 25;10(9):e0138470. doi: 10.1371/journal.pone.0138470 (PMC4583307; doi:10.1371/journal.pone.0138470)
Supplement: S2 Table — (XLS) [file pone.0138470.s003.xls]

## Sheet: result
S2 Table. Gene expression profile in adult and schistosomulum stage of Schistosoma japonicum.
GENE ID	Transcripts ID	Length	GC(%)	Description	strand	Start	End	expression(FPKM)	# of Exon	Best hits	Identity	Score	E-value	Annotation	Pathway	GO
CUFF.1	CUFF.1.1	862	34.45	-	-	970	5605	3.05	2	smm:Smp_124250	87	154	1e-35	high-affinity cgmp-specific 35-cyclic phosphodiesterase		|GO:0004114|GO:0007165|
CUFF.2	CUFF.2.2	831	32.01	-	-	12571	25673	2.21	4	smm:Smp_124250	76	316	1e-84	high-affinity cgmp-specific 35-cyclic phosphodiesterase		|GO:0004114|GO:0007165|
CUFF.3	CUFF.3.1	450	40	-	.	79555	80004	4.11	1	smm:Smp_134000	64	154	1e-36	plakoglobin
CUFF.4	CNUS0000095396.1	474	34.6	PREDICTED Sjc_0000040 Sjp_0000040: Schistosoma japonicum expressed protein, putative, mRNA	-	52867	56595	43.74	3
CUFF.5	CUFF.5.3	1133	37.86	-	+	65492	74163	4.6	7	smm:Smp_124230	82	438	1e-139	DNA repair protein RAD51 ; K04482 DNA repair protein RAD51	|Genetic Information Processing; Folding, Sorting and Degradation; Ubiquitin system [BR:ko04121];|Genetic Information Processing; Replication and Repair; DNA repair and recombination proteins [BR:ko03400];|Genetic Information Processing; Replication and Repair; Homologous recombination [PATH:ko03440-Map:ko03440];|Human Diseases; Cancers; Pancreatic cancer [PATH:ko05212-Map:ko05212];|Human Disease…	|GO:0000166|GO:0003677|GO:0003684|GO:0005524|GO:0008094|GO:0017111|GO:0006259|GO:0006281|
CUFF.6	CUFF.6.1	6502	38.37	-	+	82617	125835	8.23	25	smm:Smp_124220	55	1143	0	hypothetical protein		|GO:0005515|GO:0008168|
CUFF.7	CUFF.7.2	4115	27.83	-	+	226216	317950	0.53	17	smm:Smp_124210	75	579	1e-163	ephrin receptor		|GO:0016020|GO:0004672|GO:0005003|GO:0005515|GO:0005524|GO:0016772|GO:0006468|
Sj_000010	CNUS0000095406.1	2727	26.77	PREDICTED Sjc_0000150 Sjp_0000150: Schistosoma japonicum expressed protein, putative, mRNA	+	639045	670635	0.06	11	smm:Smp_124180	65	406	1e-111	normocyte-binding protein 1
CUFF.9	CUFF.9.1	960	39.9	-	.	789448	790407	0.71	1	cqu:CpipJ_CPIJ007353	41	144	1e-32	hypothetical protein
CUFF.10	CUFF.10.1	910	44.18	-	.	790712	791621	1.49	1	dre:100332136	39	210	1e-52	polyprotein-like		|GO:0003723|GO:0003964|GO:0006278|
CUFF.8	CNUS0000095405.1	405	33.58	PREDICTED Sjc_0000140 Sjp_0000140: Schistosoma japonicum hypothetical protein, mRNA	+	616340	631610	1.32	3	smm:Smp_003760	49	84.7	2e-15	hypothetical protein
CUFF.12	CNUS0000095410.1	372	37.9	PREDICTED Sjc_0000200 Sjp_0000200: Schistosoma japonicum IPR001648 Ribosomal protein S18,domain-containing protein, mRNA	+	798450	804103	172.35	4	smm:Smp_003700	87	204	2e-51	hypothetical protein		|GO:0005622|GO:0005840|GO:0003735|GO:0006412|
CUFF.14	CUFF.14.1	1905	33.54	-	+	823679	836915	3.34	8	smm:Smp_124130	78	703	0	serine/threonine protein kinase		|GO:0004672|GO:0004674|GO:0004713|GO:0005524|GO:0016772|GO:0006468|
CUFF.11	CUFF.11.2	2713	28.68	-	+	716776	744983	0.44	11	smm:Smp_124170	64	603	1e-170	dynein heavy chain
CUFF.17	CUFF.17.2	1066	36.87	-	-	746595	756588	27.37	6	smm:Smp_124160.2	78	458	1e-127	hypothetical protein ; K10770 alkylated DNA repair protein alkB homolog 8	|Unclassified; Genetic Information Processing; Replication, recombination and repair proteins|	|GO:0008168|GO:0008152|
CUFF.15	CNUS0000095409.1	183	36.07	PREDICTED Sjc_0000180 Sjp_0000180: Schistosoma japonicum expressed protein, putative, mRNA	+	763578	763797	2126.37	2
CUFF.16	CUFF.16.1	2324	37.91	-	-	763133	782881	21.1	8	smm:Smp_096200	75	583	1e-164	tRNA-dihydrouridine synthase ; K05542 tRNA-dihydrouridine synthase 1 [EC:1.-.-.-]	|Unclassified; Genetic Information Processing; Translation proteins|	|GO:0003824|GO:0017150|GO:0050660|GO:0008033|GO:0055114|
CUFF.18	CUFF.18.3	1086	34.16	-	-	841516	848596	17.55	5	smm:Smp_003670	65	335	5e-90	hypothetical protein
CUFF.19	CUFF.19.1	1310	37.56	-	-	908683	920431	4.47	4	smm:Smp_064250	79	602	1e-170	hypothetical protein		|GO:0005515|GO:0008270|
CUFF.20	CUFF.20.1	1999	34.02	-	-	893471	901057	19.77	7	smm:Smp_064240	97	828	0	clathrin coat assembly protein ap-1 ; K12393 AP-1 complex subunit mu	|Cellular Processes; Transport and Catabolism; Lysosome [PATH:ko04142-Map:ko04142];|	|GO:0030131|GO:0005515|GO:0006810|GO:0006886|GO:0016192|
CUFF.22	CUFF.22.1	277	34.66	-	-	956843	957908	34.98	2
CUFF.23	CUFF.23.1	2232	37.28	-	-	929733	956742	11.52	13	smm:Smp_124110	82	680	0	smad nuclear interacting protein		|GO:0005515|
CUFF.21	CUFF.21.2	667	38.23	-	+	921087	923204	15.63	2	smm:Smp_124120	74	318	1e-85	DNA polymerase epsilon subunit B ; K02325 DNA polymerase epsilon subunit 2 [EC:2.7.7.7]	|Genetic Information Processing; Replication and Repair; Base excision repair [PATH:ko03410-Map:ko03410];|Genetic Information Processing; Replication and Repair; DNA repair and recombination proteins [BR:ko03400];|Genetic Information Processing; Replication and Repair; DNA replication [PATH:ko03030-Map:ko03030];|Genetic Information Processing; Replication and Repair; DNA replication proteins [BR:…	|GO:0003677|GO:0003887|GO:0006260|
CUFF.24	CUFF.24.1	2953	34.41	-	+	977398	999049	4.87	7	smm:Smp_003620	82	827	0	septin		|GO:0031105|GO:0005525|GO:0007049|
CUFF.25	CNUS0000095416.1	1536	39.65	PREDICTED Sjc_0000280 Sjp_0000280: Schistosoma japonicum Splicing factor 3A subunit 3 (Spliceosome-associated protein 61) (SAP 61) (SF3a60), putative, mRNA	-	960885	964470	56.03	10	smm:Smp_003630	83	867	0	splicing factor 3a ; K12827 splicing factor 3A subunit 3	|Genetic Information Processing; Transcription; Spliceosome [BR:ko03041];|Genetic Information Processing; Transcription; Spliceosome [PATH:ko03040-Map:ko03040];|	|GO:0005634|GO:0003676|GO:0008270|
Sj_000036	CNUS0000095420.1	561	31.91	PREDICTED Sjc_0000320 Sjp_0000320: Schistosoma japonicum Helix-loop-helix protein 2 (HEN2) (Nescient helix loop helix 2) (NSCL-2), putative, mRNA	-	1056553	1057113	0	1							|GO:0005634|GO:0030528|GO:0045449|
CUFF.26	CUFF.26.1	1792	32.92	-	+	31378	51884	164.38	6	smm:Smp_124240	87	540	1e-151	sodium/potassium-dependent atpase beta subunit ; K01540 sodium/potassium-transporting ATPase subunit beta	|Environmental Information Processing; Signaling Molecules and Interaction; Cellular antigens [BR:ko04090];|Organismal Systems; Circulatory System; Cardiac muscle contraction [PATH:ko04260-Map:ko04260];|Organismal Systems; Digestive System; Bile secretion [PATH:ko04976-Map:ko04976];|Organismal Systems; Digestive System; Carbohydrate digestion and absorption [PATH:ko04973-Map:ko04973];|Organismal …	|GO:0016020|GO:0005391|GO:0006813|GO:0006814|GO:0046034|
Sj_000038	CNUS0000095424.1	3420	27.05	PREDICTED Sjc_0000360 Sjp_0000360: Schistosoma japonicum B-cell lymphoma/leukemia 11A (B-cell CLL/lymphoma 11A) (COUP-TF-interacting protein 1) (Ecotropic viral integration site 9 protein homolog) (EVI-9), putative, mRNA	-	1112565	1115984	0.07	1	smm:Smp_124090	39	475	1e-132	B-cell lymphoma/leukemia		|GO:0005622|GO:0003676|GO:0008270|
Sj_000039	CNUS0000095425.1	303	44.22	PREDICTED Sjc_0000370 Sjp_0000370: Schistosoma japonicum Histone H4, putative, mRNA	-	1178605	1181174	0	2	cfa:611231	89	104	2e-21	similar to germinal histone H4 gene		|GO:0000786|GO:0005634|GO:0003677|GO:0006334|GO:0007001|
CUFF.27	CNUS0000095426.1	1017	28.81	PREDICTED Sjc_0000380 Sjp_0000380: Schistosoma japonicum expressed protein, putative, mRNA	+	1184541	1199569	0.26	3	smm:Smp_124080	79	159	3e-37	hypothetical protein
CUFF.29	CUFF.29.1	831	34.54	-	-	1005386	1013531	62.35	3	smm:Smp_003610.2	73	258	5e-67	hypothetical protein
CUFF.30	CUFF.30.1	303	31.68	-	.	1019442	1019744	15.9	1	smm:Smp_003600	81	127	3e-28	hypothetical protein
CUFF.31	CUFF.31.2	224	38.84	-	+	1309271	1313008	175.33	2	smm:Smp_124070	76	105	8e-22	SmVAL16; venom allergen-like (VAL) 16 protein
CUFF.33	CUFF.33.1	470	25.32	-	-	1312961	1315449	4.82	2
CUFF.35	CUFF.35.2	369	30.08	-	+	1378685	1385646	47.92	3	smm:Smp_124050.3	91	184	2e-45	venom allergen-like (VAL) 6 protein
CUFF.36	CUFF.36.1	129	42.64	-	+	1401332	1402601	7954.14	3
CUFF.37	CUFF.37.1	1746	42.73	-	+	862439	864821	139.58	7	smm:Smp_003660	99	807	0	DEAD box ATP-dependent RNA helicase ; K12812 ATP-dependent RNA helicase UAP56/SUB2 [EC:3.6.4.13]	|Genetic Information Processing; Transcription; Spliceosome [BR:ko03041];|Genetic Information Processing; Transcription; Spliceosome [PATH:ko03040-Map:ko03040];|Genetic Information Processing; Translation; RNA transport [PATH:ko03013-Map:ko03013];|Genetic Information Processing; Translation; mRNA surveillance pathway [PATH:ko03015-Map:ko03015];|	|GO:0005622|GO:0003676|GO:0003677|GO:0004386|GO:0004519|GO:0005524|GO:0008026|GO:0008270|GO:0006281|
CUFF.38	CUFF.38.3	849	32.86	-	+	1317565	1352703	19.02	9	smm:Smp_124060	77	230	4e-65	SmVAL13; venom allergen-like (VAL) 13 protein		|GO:0005576|
CUFF.28	CUFF.28.1	780	37.56	-	+	1063474	1074360	3.9	6	smm:Smp_124100	86	273	7e-72	hypothetical protein ; K13168 splicing factor, arginine/serine-rich 16	|Genetic Information Processing; Transcription; Spliceosome [BR:ko03041];|
CUFF.32	CUFF.32.2	1615	41.86	-	-	1076216	1089449	3.51	8	smm:Smp_124100	46	193	4e-47	hypothetical protein ; K13168 splicing factor, arginine/serine-rich 16	|Genetic Information Processing; Transcription; Spliceosome [BR:ko03041];|
CUFF.34	CUFF.34.1	1015	40.1	-	+	1086182	1104863	4.84	5	smm:Smp_124100	42	150	2e-34	hypothetical protein ; K13168 splicing factor, arginine/serine-rich 16	|Genetic Information Processing; Transcription; Spliceosome [BR:ko03041];|
Sj_000024	CNUS0000095430.1	201	33.83	PREDICTED Sjc_0000420 Sjp_0000420: Schistosoma japonicum hypothetical protein, mRNA	+	1492288	1507931	0	3
CUFF.39	CUFF.39.1	736	23.51	-	+	1431911	1445026	5.71	5
CUFF.40	CUFF.40.1	124	31.45	-	-	1659923	1660894	4068.92	3
CUFF.41	CUFF.41.1	132	31.82	-	+	1659930	1660909	6964.85	2
CUFF.42	CNUS0000095431.1	1386	35.06	PREDICTED Sjc_0000430 Sjp_0000430: Schistosoma japonicum expressed protein, putative, mRNA	-	1541861	1558118	5.57	6	smm:Smp_124030	74	713	0	hypothetical protein
CUFF.43	CUFF.43.1	153	32.03	-	-	1681273	1683014	300.42	3
CUFF.44	CUFF.44.1	227	23.79	-	.	1568117	1568343	107.97	1
Sj_000041	CNUS0000095432.1	3293	32.04	PREDICTED Sjc_0000440 Sjp_0000440: Schistosoma japonicum Serine-rich adhesin for platelets precursor (Staphylococcus aureus surface protein A), putative, mRNA	-	1574717	1586566	0.01	4	smm:Smp_124010	52	85.9	2e-14	homeobox protein otx		|GO:0005634|GO:0003677|GO:0003700|GO:0043565|GO:0006355|GO:0045449|
Sj_000043	CNUS0000095435.1	1485	36.16	PREDICTED Sjc_0000470 Sjp_0000470: Schistosoma japonicum expressed protein, putative, mRNA	+	44438	50072	22.87	3	smm:Smp_165360	53	177	2e-42	Histone acetyltransferase MYST4 (EC:2.3.1.48)		|GO:0004857|GO:0004867|
Sj_000067	CNUS0000095434.1	1392	34.63	PREDICTED Sjc_0000460 Sjp_0000460: Schistosoma japonicum Histidine-rich glycoprotein precursor, putative, mRNA	-	20599	36417	4.01	4	smm:Smp_165370	64	138	1e-30	hypothetical protein		|GO:0008270|
CUFF.45	CUFF.45.2	976	31.35	-	+	167992	185181	5.48	7	smm:Smp_165340	69	472	1e-131	retinaldehyde binding protein-related
CUFF.47	CUFF.47.2	3903	38.46	-	+	69314	119288	3.51	29	smm:Smp_080220.1	76	1812	0	CLASP1 protein (cytoplasmic linker-associated protein 1)		|GO:0005488|
CUFF.48	CUFF.48.1	1181	32.51	-	.	119431	120611	8.86	1
CUFF.51	CUFF.51.3	1493	29.27	-	-	125046	154938	19.49	7	smm:Smp_080210	80	535	1e-150	lipid-binding protein		|GO:0005622|GO:0005215|GO:0006810|
CUFF.46	CUFF.46.3	204	33.33	-	-	1671288	1673820	574.11	3
CUFF.49	CUFF.49.2	2050	35.51	-	+	193113	208209	10.82	4	smm:Smp_080180	69	295	1e-77	carcinoma associated protein hoj-1
CUFF.50	CUFF.50.1	1549	34.02	-	-	206767	211900	2.77	2
CUFF.52	CUFF.52.3	1038	35.65	-	+	265507	279814	5.54	4	smm:Smp_080120.2	92	524	1e-147	protein kinase		|GO:0016020|GO:0004672|GO:0004713|GO:0005524|GO:0016772|GO:0017002|GO:0006468|GO:0032924|
CUFF.53	CUFF.53.3	600	35.5	-	-	242369	247229	42.9	5	smm:Smp_080150	81	224	2e-57	peptidyl-prolyl cis-trans isomerase (EC:5.2.1.8); K12734 peptidyl-prolyl cis-trans isomerase-like 3 [EC:5.2.1.8]	|Genetic Information Processing; Folding, Sorting and Degradation; Chaperones and folding catalysts [BR:ko03110];|Genetic Information Processing; Transcription; Spliceosome [BR:ko03041];|	|GO:0016021|GO:0003755|GO:0004671|GO:0006457|GO:0006481|
CUFF.54	CUFF.54.1	347	37.46	-	.	247336	247682	218.39	1	smm:Smp_080130.1	57	102	9e-21	protein-s-isoprenylcysteine o-methyltransferase (EC:2.1.1.100); K00587 protein-S-isoprenylcysteine O-methyltransferase [EC:2.1.1.100]	|Unclassified; Genetic Information Processing; Protein folding and associated processing|
CUFF.56	CUFF.56.2	2285	31.33	-	+	352273	391825	1.17	12	smm:Smp_130890	61	778	0	transporter
CUFF.55	CUFF.55.1	2142	35.01	-	+	316817	333071	2.39	10	smm:Smp_130900	68	885	0	alpha catenin ; K05691 catenin (cadherin-associated protein), alpha	|Cellular Processes; Cell Communication; Adherens junction [PATH:ko04520-Map:ko04520];|Cellular Processes; Cell Communication; Tight junction [PATH:ko04530-Map:ko04530];|Human Diseases; Cancers; Endometrial cancer [PATH:ko05213-Map:ko05213];|Human Diseases; Cancers; Pathways in cancer [PATH:ko05200-Map:ko05200];|Human Diseases; Cardiovascular Diseases; Arrhythmogenic right ventricular cardiomyopa…	|GO:0015629|GO:0005198|GO:0045296|GO:0007155|
Sj_000050	CNUS0000095447.1	729	22.09	PREDICTED Sjc_0000600 Sjp_0000600: Schistosoma japonicum Conserved hypothetical protein, mRNA	+	439475	456629	0	3
CUFF.57	CUFF.57.1	2385	34.8	-	+	392118	437609	1.94	13	smm:Smp_130890	83	1322	0	transporter
CUFF.58	CUFF.58.1	606	28.22	-	.	529573	530178	26.74	1
CUFF.59	CUFF.59.1	323	32.2	-	.	625080	625402	6.11	1	smm:Smp_130860	59	74.3	3e-12	phenylalanine decarboxylase (EC:4.1.1.53)
CUFF.60	CUFF.60.1	409	42.3	-	+	516744	520958	15.09	5	smm:Smp_002160	91	236	5e-61	hypothetical protein ; K11324 DNA methyltransferase 1-associated protein 1	|Genetic Information Processing; Replication and Repair; Chromosome [BR:ko03036];|
CUFF.61	CUFF.61.2	659	38.54	-	-	535359	558507	36.79	5
CUFF.62	CUFF.62.4	949	34.98	-	-	629796	649045	1.12	8	smm:Smp_130860	81	367	1e-106	phenylalanine decarboxylase (EC:4.1.1.53)		|GO:0003824|GO:0016831|GO:0030170|GO:0019752|
Sj_000077	CNUS0000095455.1	852	33.57	PREDICTED Sjc_0000680 Sjp_0000680: Schistosoma japonicum beta4GalNAcTA; 4GalNAcTA; ko:K01805 xylose isomerase, putative, mRNA	-	718724	719575	0.16	1	smm:Smp_130860	68	416	1e-115	phenylalanine decarboxylase (EC:4.1.1.53)		|GO:0009045|GO:0016757|GO:0005975|
CUFF.63	CUFF.63.1	961	35.28	-	.	737296	738256	0.92	1
CUFF.64	CUFF.64.1	791	36.66	-	-	734529	737198	59.79	3	smm:Smp_041730.3	93	350	2e-99	Pre-mRNA-splicing factor cwc-21
CUFF.66	CUFF.66.1	3018	40.62	-	+	749734	777298	10.77	15	smm:Smp_041770	78	1448	0	serine/threonine protein kinase		|GO:0004672|GO:0004674|GO:0005524|GO:0016772|GO:0006468|
CUFF.67	CUFF.67.1	1218	30.3	-	.	775529	776746	11.35	1
CUFF.65	CUFF.65.1	879	33.33	-	.	590204	591082	96.59	1	smm:Smp_015980	79	136	2e-30	hypothetical protein ; K02129 F-type H+-transporting ATPase subunit e [EC:3.6.3.14]	|Metabolism; Energy Metabolism; Oxidative phosphorylation [PATH:ko00190-Map:ko00190];|
CUFF.68	CUFF.68.1	1381	33.16	-	-	559447	607981	19.14	4	smm:Smp_015980	79	136	3e-30	hypothetical protein ; K02129 F-type H+-transporting ATPase subunit e [EC:3.6.3.14]	|Metabolism; Energy Metabolism; Oxidative phosphorylation [PATH:ko00190-Map:ko00190];|
CUFF.72	CUFF.72.1	2855	28.55	-	+	584962	588078	1.71	2	smm:Smp_130870	82	150	7e-34	ets		|GO:0003700|GO:0043565|GO:0006355|
CUFF.74	CUFF.74.1	473	28.54	-	.	897334	897806	1.89	1
CUFF.70	CUFF.70.2	943	36.8	-	+	681177	689461	54.8	5	smm:Smp_015900	66	316	2e-84	hypothetical protein
CUFF.71	CUFF.71.1	1912	33.84	-	-	688296	700233	11.44	10	smm:Smp_130840	57	333	2e-89	hypothetical protein
CUFF.75	CUFF.75.5	2499	42.14	-	-	865288	867971	8.94	2
CUFF.76	CUFF.76.1	2682	41.39	-	.	865288	867969	5.24	1
CUFF.79	CUFF.79.3	3992	38.53	-	+	890317	897219	0.61	2	smm:Smp_041750	63	1522	0	hypothetical protein
CUFF.80	CUFF.80.1	743	30.82	-	.	925064	925806	0.64	1
CUFF.69	CNUS0000095443.1	615	39.35	PREDICTED Sjc_0000550 Sjp_0000550: Schistosoma japonicum Coiled-coil domain-containing protein 12, putative, mRNA	-	288689	309507	339.98	5	smm:Smp_080110	81	298	2e-79	pre-mRNA splicing factor ; K12871 coiled-coil domain-containing protein 12	|Genetic Information Processing; Transcription; Spliceosome [BR:ko03041];|Genetic Information Processing; Transcription; Spliceosome [PATH:ko03040-Map:ko03040];|
CUFF.77	CUFF.77.1	434	32.49	-	+	304594	311707	256.85	2	smm:Smp_080100	86	86.7	5e-16	Synaptophysin/synaptoporin
CUFF.78	CUFF.78.1	666	40.84	-	-	304910	312175	359.88	6	smm:Smp_080100	73	349	1e-94	Synaptophysin/synaptoporin		|GO:0008021|GO:0016020|GO:0005215|GO:0006810|
CUFF.81	CUFF.81.1	752	25	-	.	926483	927234	1.45	1
CUFF.82	CUFF.82.2	1058	27.69	-	+	926483	929036	1.77	2
CUFF.83	CUFF.83.1	4444	34.18	-	+	1017437	1093024	3.86	7	smm:Smp_041820	78	634	1e-179	serine/threonine protein kinase ; K08820 PCTAIRE protein kinase [EC:2.7.11.22]	|Metabolism; Enzyme Families; Protein kinases [BR:ko01001];|	|GO:0004672|GO:0004674|GO:0004713|GO:0005524|GO:0016772|GO:0006468|
CUFF.84	CUFF.84.1	1010	30	-	-	997948	1007231	37.5	6	smm:Smp_144920	74	314	8e-84	hypothetical protein
Sj_000080	CNUS0000095460.1	250	44	PREDICTED Sjc_0000730 Sjp_0000730: Schistosoma japonicum T-complex protein 1 subunit gamma (TCP-1-gamma) (CCT-gamma) (Matricin) (mTRiC-P5), putative, mRNA	-	905595	905878	1178.35	2	smm:Smp_041740	90	157	2e-37	chaperonin containing t-complex protein 1 gamma subunit tcpg ; K09495 T-complex protein 1 subunit gamma	|Genetic Information Processing; Folding, Sorting and Degradation; Chaperones and folding catalysts [BR:ko03110];|	|GO:0005515|GO:0005524|GO:0051082|GO:0006457|GO:0044267|
CUFF.85	CNUS0000095461.1	1149	40.73	PREDICTED Sjc_0000740 Sjp_0000740: Schistosoma japonicum Cctgamma; Cct; ko:K09495 T-complex protein 1 subunit gamma, putative, mRNA	+	908572	916477	423.42	9	smm:Smp_041740	94	705	0	chaperonin containing t-complex protein 1 gamma subunit tcpg ; K09495 T-complex protein 1 subunit gamma	|Genetic Information Processing; Folding, Sorting and Degradation; Chaperones and folding catalysts [BR:ko03110];|	|GO:0005515|GO:0005524|GO:0051082|GO:0006457|GO:0044267|
CUFF.86	CUFF.86.1	158	39.24	-	.	1368317	1368474	151.04	1	smm:Smp_076500	86	90.9	3e-17	dystrophin-like protein
Sj_000065	CNUS0000095480.1	1545	32.88	PREDICTED Sjc_0000930 Sjp_0000930: Schistosoma japonicum entpd1; ectonucleoside triphosphate diphosphohydrolase 1 [EC:3.6.1.5]; ko:K01510 apyrase, putative, mRNA	+	1405218	1430246	7.09	10	smm:Smp_042020.1	72	759	0	ATP-diphosphohydrolase 1 ; K01510 apyrase [EC:3.6.1.5]	|Environmental Information Processing; Signaling Molecules and Interaction; Cellular antigens [BR:ko04090];|Metabolism; Nucleotide Metabolism; Purine metabolism [PATH:ko00230-Map:ko00230];|Metabolism; Nucleotide Metabolism; Pyrimidine metabolism [PATH:ko00240-Map:ko00240];|	|GO:0016787|
CUFF.87	CUFF.87.1	3123	36.25	-	+	1451707	1482784	9.81	12	smm:Smp_144990	66	1234	0	amyloid beta A4 protein related		|GO:0005515|
CUFF.88	CUFF.88.2	772	35.49	-	-	1435026	1443258	15.57	3	smm:Smp_042030.3	76	216	1e-54	Vesicle transport protein SEC20 ; K08497 protein transport protein SEC20	|Genetic Information Processing; Folding, Sorting and Degradation; SNARE interactions in vesicular transport [PATH:ko04130-Map:ko04130];|Genetic Information Processing; Folding, Sorting and Degradation; SNAREs [BR:ko04131];|
CUFF.89	CUFF.89.2	3839	50.64	-	-	961404	983583	54.61	12	smm:Smp_144910	42	316	8e-84	Collagen alpha-1(V) chain precursor		|GO:0005581|GO:0005201|
CUFF.90	CUFF.90.1	1431	35.99	-	-	1486679	1500645	12.8	8	smm:Smp_042050	83	792	0	hypothetical protein		|GO:0003824|
CUFF.91	CUFF.91.1	226	26.55	-	.	1537432	1537657	47.01	1
CUFF.93	CUFF.93.2	647	38.33	-	-	1514953	1519085	17.87	5	smm:Smp_042050	67	198	2e-49	hypothetical protein
CUFF.94	CUFF.94.3	841	34.36	-	-	1553861	1575112	3.14	6	smm:Smp_145000	46	191	4e-47	hypothetical protein
CUFF.95	CUFF.95.2	597	34.17	-	+	1527068	1537087	108.74	6	smm:Smp_042060	77	306	6e-82	hypothetical protein
CUFF.97	CUFF.97.3	1306	34.38	-	-	1584371	1585802	0.53	3	smm:Smp_145000	68	241	2e-70	hypothetical protein
Sj_000114	CNUS0000107768.1	1629	44.38	PREDICTED Sjc_0001020 Sjp_0001020: Schistosoma japonicum Retrovirus-related Pol polyprotein from transposon 297 [Includes: Protease (EC 3.4.23.-); Reverse transcriptase (EC 2.7.7.49); Endonuclease], putative, mRNA	-	145967	159586	0	8	spu:760621	55	224	1e-56	similar to gag-pol polyprotein		|GO:0003723|GO:0003964|GO:0006278|
CUFF.92	CUFF.92.4	2372	36.21	-	-	1286738	1335020	3.2	12	smm:Smp_144970	73	890	0	copper ABC transporter ATPase ; K01533 Cu2+-exporting ATPase [EC:3.6.3.4]	|Unclassified; Metabolism; Energy metabolism|	|GO:0016020|GO:0000166|GO:0003824|GO:0005524|GO:0015662|GO:0016820|GO:0046872|GO:0006812|GO:0008152|
CUFF.96	CUFF.96.1	609	43.51	-	+	1292294	1295863	185.66	2	smm:Smp_018020	83	253	8e-66	hypothetical protein		|GO:0005743|GO:0016651|GO:0022900|
CUFF.98	CUFF.98.1	639	35.37	-	.	165805	166443	4.11	1
CUFF.99	CUFF.99.3	1515	24.09	-	+	96694	109103	1.4	4	smm:Smp_164630	49	195	7e-48	hypothetical protein
CUFF.100	CUFF.100.2	1328	38.18	-	-	115834	133211	125.07	9	smm:Smp_164620	70	167	1e-101	cortactin		|GO:0005515|
CUFF.101	CUFF.101.2	361	38.78	-	-	131794	134043	9.74	3
CUFF.103	CUFF.103.1	166	34.34	-	.	210759	210924	140.13	1
CUFF.104	CUFF.104.4	355	30.14	-	-	285156	294409	2.72	4	smm:Smp_040110	76	149	5e-35	hypothetical protein
CUFF.109	CUFF.109.1	1420	34.93	-	+	217421	252776	22.1	8	smm:Smp_144030	55	391	1e-118	cds1; phosphatidate cytidylyltransferase; phosphatidate cytidylyltransferase 1 (EC:2.7.7.41); K00981 phosphatidate cytidylyltransferase [EC:2.7.7.41]	|Environmental Information Processing; Signal Transduction; Phosphatidylinositol signaling system [PATH:ko04070-Map:ko04070];|Metabolism; Lipid Metabolism; Glycerophospholipid metabolism [PATH:ko00564-Map:ko00564];|	|GO:0016020|GO:0016772|
CUFF.107	CNUS0000095492.1	1815	34.88	PREDICTED Sjc_0001070 Sjp_0001070: Schistosoma japonicum Angio-associated migratory cell protein, putative, mRNA	+	311368	349304	27.81	11	smm:Smp_040100	61	573	1e-161	hypothetical protein
CUFF.108	CUFF.108.1	278	39.93	-	.	334456	334733	367.53	1
CUFF.110	CUFF.110.1	383	31.07	-	.	468455	468837	2.21	1	smm:Smp_144020	50	87	4e-16	hypothetical protein
CUFF.111	CUFF.111.1	1013	32.68	-	-	355102	376006	3.22	7	smm:Smp_144020	41	166	3e-39	hypothetical protein
CUFF.113	CUFF.113.2	4966	32.86	-	+	515083	568167	2.57	10	smm:Smp_143980	51	893	0	hypothetical protein
CUFF.117	CUFF.117.1	682	34.31	-	-	570558	571316	18.03	2	smm:Smp_176760	71	83.2	1e-14	metaxin
CUFF.114	CUFF.114.3	1052	32.22	-	-	385445	451853	1.45	8	smm:Smp_144020	80	577	1e-163	hypothetical protein
CUFF.116	CUFF.116.1	1143	23.8	-	+	402015	412333	0.65	2	smm:Smp_191730	77	123	3e-26	hypothetical protein		|GO:0016020|GO:0005272|GO:0006814|
CUFF.118	CNUS0000095496.1	250	23.2	PREDICTED Sjc_0001110 Sjp_0001110: Schistosoma japonicum expressed protein, putative, mRNA	+	448109	448358	2.87	1
CUFF.102	CUFF.102.1	7550	30.87	-	+	384424	462726	0.16	27	smm:Smp_124200	61	2026	0	scavenger receptor-related		|GO:0016020|GO:0005044|GO:0005488|
CUFF.105	CUFF.105.2	2384	32.8	-	-	503933	512740	2.44	4	smm:Smp_154650	88	392	1e-107	nuclear lim interactor-interacting factor (nli-interacting factor) (nli-if)		|GO:0005515|GO:0016791|
CUFF.112	CUFF.112.1	1532	33.49	-	+	530414	550605	4.2	8	smm:Smp_154630	79	654	0	hypothetical protein
CUFF.115	CUFF.115.1	3204	43.88	-	-	570792	578798	15.31	7	smm:Smp_154640	64	1213	0	SWI/SNF-related ; K11651 SWI/SNF-related matrix-associated actin-dependent regulator of chromatin subfamily E, member 1	|Genetic Information Processing; Replication and Repair; Chromosome [BR:ko03036];|	|GO:0005515|
Sj_000007	CNUS0000095403.1	1162	26.33	PREDICTED Sjc_0000120 Sjp_0000120: Schistosoma japonicum hypothetical protein, mRNA	+	586914	603298	0.04	6	smm:Smp_124180	48	259	3e-67	normocyte-binding protein 1
CUFF.120	CUFF.120.1	868	41.01	-	.	613046	613913	585.58	1	smm:Smp_003770	96	148	4e-34	histone h1/h5 ; K11275 histone H1/5	|Genetic Information Processing; Replication and Repair; Chromosome [BR:ko03036];|	|GO:0000786|GO:0005634|GO:0003677|GO:0006334|
CUFF.122	CNUS0000095404.1	588	45.92	PREDICTED Sjc_0000130 Sjp_0000130: Schistosoma japonicum Histone H1-delta, putative, mRNA	+	613092	613768	3025.71	2	smm:Smp_003770	96	154	3e-36	histone h1/h5 ; K11275 histone H1/5	|Genetic Information Processing; Replication and Repair; Chromosome [BR:ko03036];|	|GO:0000786|GO:0005634|GO:0003677|GO:0006334|GO:0007001|
CUFF.123	CUFF.123.1	991	39.66	-	-	608470	617288	22.26	4	smm:Smp_040020	70	383	1e-104	centromere protein A (cenp-A) (centromere autoantigen A)		|GO:0000786|GO:0003677|GO:0006334|
CUFF.124	CUFF.124.1	354	39.83	-	.	618717	619070	9.96	1
CUFF.121	CUFF.121.1	3104	26.8	-	+	588950	605016	1.56	4	smm:Smp_143970	54	714	0	hypothetical protein		|GO:0005515|
CUFF.127	CNUS0000095504.1	531	31.07	PREDICTED Sjc_0001190 Sjp_0001190: Schistosoma japonicum hypothetical protein, mRNA	+	684424	694823	0.21	3	smm:Smp_143950	60	149	5e-35	hypothetical protein
CUFF.126	CNUS0000095503.1	3375	35.7	PREDICTED Sjc_0001180 Sjp_0001180: Schistosoma japonicum Serine-rich adhesin for platelets precursor, putative, mRNA	+	626536	649755	1.83	9	smm:Smp_143960.1	41	239	7e-61	hypothetical protein
CUFF.119	CUFF.119.4	523	32.7	-	+	485075	491136	69.24	2	smm:Smp_040080	67	146	8e-49	hypothetical protein
CUFF.125	CNUS0000095498.1	174	37.36	PREDICTED Sjc_0001130 Sjp_0001130: Schistosoma japonicum Conserved hypothetical protein, IPR003213 Cytochrome oxidase c, subunit VIb,domain-containing, mRNA	-	494538	494804	8498.6	3	smm:Smp_144010.2	71	89.4	6e-17	cytochrome C oxidase polypeptide vib		|GO:0005739|GO:0004129|GO:0006118|
CUFF.128	CUFF.128.1	1037	36.26	-	+	760874	766217	1.5	3
CUFF.129	CUFF.129.1	1514	32.69	-	+	726134	744255	1.17	8	smm:Smp_143940	71	422	1e-116	dynein light intermediate chain		|GO:0003774|
CUFF.130	CUFF.130.2	1687	38.89	-	-	750761	760696	21.18	6	smm:Smp_133390	69	581	1e-164	restin-like ; K05293 phosphatidylinositol glycan, class U	|Metabolism; Glycan Biosynthesis and Metabolism; Glycosylphosphatidylinositol(GPI)-anchor biosynthesis [PATH:ko00563-Map:ko00563];|
CUFF.131	CUFF.131.2	3514	36.51	-	+	796308	807132	2.07	7	smm:Smp_075810	51	1005	0	pcd6 interacting protein-related ; K01104 protein-tyrosine phosphatase [EC:3.1.3.48]	|Unclassified; Cellular Processes and Signaling; Signal transduction mechanisms|	|GO:0004725|GO:0006470|
Sj_000108	CNUS0000095513.1	426	35.68	PREDICTED Sjc_0001280 Sjp_0001280: Schistosoma japonicum Integrin beta-1-binding protein 2 (Melusin), putative, mRNA	+	995597	1000927	133.9	3	smm:Smp_020800	84	150	2e-35	cysteine and histidine-rich domain (chord)-containing zinc binding protein
CUFF.133	CUFF.133.2	2264	37.28	-	-	845916	872638	10.49	15	smm:Smp_133390	72	1077	0	restin-like ; K05293 phosphatidylinositol glycan, class U	|Metabolism; Glycan Biosynthesis and Metabolism; Glycosylphosphatidylinositol(GPI)-anchor biosynthesis [PATH:ko00563-Map:ko00563];|	|GO:0005789|GO:0016021|GO:0005515|GO:0006506|
CUFF.134	CUFF.134.3	981	26.81	-	-	1051577	1094282	0.93	3	smm:Smp_133480	91	218	7e-55	forkhead protein/ forkhead protein domain		|GO:0003700|GO:0043565|GO:0006355|
CUFF.135	CUFF.135.1	483	35.61	-	-	1114434	1114977	2.4	2
CUFF.136	CUFF.136.1	544	34.93	-	.	1114434	1114977	5.65	1
CUFF.132	CUFF.132.4	2663	28.05	-	-	924949	946015	0.93	6	smm:Smp_133490	38	93.2	1e-16	serine/threonine protein kinase
CUFF.137	CUFF.137.1	836	33.73	-	-	952685	984923	1.75	6	smm:Smp_133500	83	460	1e-128	serine/threonine protein kinase		|GO:0004672|GO:0004707|GO:0004713|GO:0005524|GO:0016772|GO:0006468|
Sj_000109	CNUS0000095517.1	162	35.8	PREDICTED Sjc_0001320 Sjp_0001320: Schistosoma japonicum hypothetical protein, mRNA	+	1115029	1115359	0	2
Sj_000130	CNUS0000095516.1	405	39.01	PREDICTED Sjc_0001310 Sjp_0001310: Schistosoma japonicum oligosaccharyltransferase [EC:2.4.1.119]; ko:K00730 dolichyl-diphosphooligosaccharide--protein glycosyltransferase, putative, mRNA	-	1104359	1104763	513.77	1	smm:Smp_020770	82	194	2e-48	defender against cell death ; K12668 oligosaccharyltransferase complex subunit epsilon	|Genetic Information Processing; Folding, Sorting and Degradation; Protein processing in endoplasmic reticulum [PATH:ko04141-Map:ko04141];|Metabolism; Glycan Biosynthesis and Metabolism; N-Glycan biosynthesis [PATH:ko00510-Map:ko00510];|Metabolism; Glycan Biosynthesis and Metabolism; Various types of N-glycan biosynthesis [PATH:ko00513-Map:ko00513];|
CUFF.138	CNUS0000095519.1	1164	35.48	PREDICTED Sjc_0001340 Sjp_0001340: Schistosoma japonicum RNA-binding protein 28 (RNA-binding motif protein 28), putative, mRNA	+	1131342	1142973	18.9	7	smm:Smp_133470	71	511	1e-143	ribonucleoprotein-related ; K14573 nucleolar protein 4	|Genetic Information Processing; Translation; Ribosome Biogenesis [BR:ko03009];|Genetic Information Processing; Translation; Ribosome biogenesis in eukaryotes [PATH:ko03008-Map:ko03008];|	|GO:0000166|GO:0003676|
CUFF.139	CUFF.139.2	2948	27.34	-	-	1154425	1171618	0.14	4	smm:Smp_133460	30	167	6e-39	rhoptry protein		|GO:0003700|GO:0043565|GO:0006355|
CUFF.140	CNUS0000095521.1	974	33.57	PREDICTED Sjc_0001360 Sjp_0001360: Schistosoma japonicum zgc:112536 [EC:3.1.3.16]; ko:K01090 protein phosphatase, putative, mRNA	+	1201213	1226576	23.07	6	smm:Smp_133450	77	296	2e-78	jnk stimulatory phosphatase-related		|GO:0008138|GO:0006470|
CUFF.141	CUFF.141.1	472	36.02	-	+	1229499	1233556	140.73	2	smm:Smp_133440	77	199	4e-50	hypothetical protein		|GO:0005789|GO:0016021|GO:0006506|
CUFF.142	CUFF.142.1	1569	37.16	-	-	1116606	1126491	75.46	8	smm:Smp_020760.1	76	628	1e-178	ankyrin repeat-containing		|GO:0005515|
Sj_000133	CNUS0000095523.1	140	31.43	PREDICTED Sjc_0001380 Sjp_0001380: Schistosoma japonicum hypothetical protein, mRNA	-	1295323	1298609	0	2
CUFF.143	CUFF.143.1	486	37.24	-	.	6975	7460	10.1	1
CUFF.144	CUFF.144.1	945	31.43	-	-	816188	828479	230.71	8	smm:Smp_075800.2	71	400	1e-110	hemoglobinase (C13 family) ; K01369 legumain [EC:3.4.22.34]	|Cellular Processes; Transport and Catabolism; Lysosome [PATH:ko04142-Map:ko04142];|Metabolism; Enzyme Families; Peptidases [BR:ko01002];|Organismal Systems; Immune System; Antigen processing and presentation [PATH:ko04612-Map:ko04612];|	|GO:0004197|GO:0006508|
CUFF.145	CUFF.145.1	307	29.97	-	.	146669	146975	29.83	1
CUFF.146	CUFF.146.1	3693	34.09	-	-	149434	167789	1.33	6	smm:Smp_163530	49	496	1e-138	hypothetical protein
CUFF.147	CUFF.147.1	3014	34.9	-	-	121764	146593	2.43	11	smm:Smp_163500	58	579	1e-163	hypothetical protein
CUFF.148	CUFF.148.1	2671	35.23	-	+	75541	118636	10.26	7	smm:Smp_163490	62	647	0	hypothetical protein
CUFF.149	CUFF.149.1	991	37.13	-	.	258012	259002	1.19	1
CUFF.150	CNUS0000095531.1	756	26.46	PREDICTED Sjc_0001460 Sjp_0001460: Schistosoma japonicum Probable transcriptional regulatory protein YBR150C, putative, mRNA	-	216936	217691	0.44	1
Sj_000096	CNUS0000095488.1	495	42.63	PREDICTED Sjc_0001030 Sjp_0001030: Schistosoma japonicum Ppia; peptidylprolyl isomerase A [EC:5.2.1.8]; ko:K03767 peptidyl-prolyl cis-trans isomerase A (cyclophilin A), putative, mRNA	+	177330	177859	10200.2	2	tpv:TP01_0244	70	243	3e-63	cyclophilin 1; K01802 peptidylprolyl isomerase [EC:5.2.1.8]	|Unclassified; Genetic Information Processing; Protein folding and associated processing|	|GO:0003755|GO:0006457|
CUFF.151	CUFF.151.1	562	30.07	-	-	232466	236487	12	2	smm:Smp_163540	67	150	6e-35	hypothetical protein
CUFF.152	CNUS0000095533.1	881	27.01	PREDICTED Sjc_0001480 Sjp_0001480: Schistosoma japonicum hypothetical protein, mRNA	-	272561	284139	0	6	smm:Smp_015820	94	109	2e-22	notum
CUFF.153	CUFF.153.1	466	40.13	-	+	318026	318491	89.99	1	smm:Smp_163540	99	254	1e-66	hypothetical protein		|GO:0005515|
CUFF.154	CUFF.154.1	2210	27.06	-	+	322153	373720	7.35	2	smm:Smp_163550	47	328	1e-87	hypothetical protein
CUFF.155	CNUS0000095537.1	528	43.18	PREDICTED Sjc_0001520 Sjp_0001520: Schistosoma japonicum Conserved hypothetical protein, IPR010796 B9,domain-containing, mRNA	+	423145	423766	17.89	4	smm:Smp_076860	90	338	1e-91	hypothetical protein
CUFF.157	CUFF.157.1	2075	33.11	-	-	429176	446608	12.31	11	smm:Smp_163570	77	834	0	ryanodine receptor related ; K05327 ryanodine receptor, invertebrate	|Environmental Information Processing; Signal Transduction; Calcium signaling pathway [PATH:ko04020-Map:ko04020];|Environmental Information Processing; Signaling Molecules and Interaction; Ion channels [BR:ko04040];|	|GO:0016021|GO:0005219|GO:0006874|
CUFF.156	CUFF.156.2	6539	39.29	-	-	379851	412373	1.84	23	smm:Smp_163560	66	2476	0	symplekin ; K06100 symplekin	|Cellular Processes; Cell Communication; Tight junction [PATH:ko04530-Map:ko04530];|Genetic Information Processing; Translation; mRNA surveillance pathway [PATH:ko03015-Map:ko03015];|
CUFF.158	CUFF.158.1	1049	36.89	-	+	495480	502886	15.06	7	smm:Smp_015800	59	366	1e-99	hypothetical protein ; K11375 elongator complex protein 4	|Genetic Information Processing; Replication and Repair; Chromosome [BR:ko03036];|	|GO:0033588|GO:0006357|
CUFF.159	CUFF.159.1	611	29.3	-	.	575618	576228	2.28	1
CUFF.161	CUFF.161.1	454	30.62	-	.	577630	578083	4.32	1	smm:Smp_015760	73	198	1e-49	hypothetical protein
CUFF.160	CUFF.160.1	541	33.27	-	-	580698	587672	1.42	3	smm:Smp_130770	71	109	8e-23	hypothetical protein
CUFF.162	CUFF.162.1	630	35.24	-	-	588668	591222	0.89	2	smm:Smp_130760	44	152	2e-35	histidine kinase
CUFF.163	CUFF.163.1	556	37.05	-	-	593112	595268	1.17	2	smm:Smp_130760	35	99	2e-19	histidine kinase
CUFF.165	CUFF.165.1	1459	32.97	-	-	596366	609315	0.93	6	smm:Smp_130760	46	335	7e-90	histidine kinase		|GO:0005515|
CUFF.166	CUFF.166.3	1613	24.43	-	+	533226	534928	7.62	2	smm:Smp_130780	66	385	1e-105	monocarboxylate transporter		|GO:0016021|GO:0055085|
CUFF.167	CUFF.167.1	499	36.67	-	.	623952	624450	2.32	1
CUFF.168	CUFF.168.1	326	29.75	-	.	774094	774419	2.6	1
CUFF.169	CUFF.169.1	259	29.73	-	.	775296	775554	12.57	1
CUFF.170	CUFF.170.1	2148	41.11	-	-	800768	808474	1.22	2	smm:Smp_097820	76	1001	0	serine/threonine protein kinase		|GO:0004672|GO:0004713|GO:0005524|GO:0016772|GO:0006468|
CUFF.164	CUFF.164.2	568	31.34	-	+	449849	457143	6.94	3	smm:Smp_015780	89	90.5	6e-17	atpase n2b ; K06916	|Unclassified; Poorly Characterized; General function prediction only|
CUFF.171	CUFF.171.4	1260	38.33	-	-	468739	477532	25.04	5	smm:Smp_130790.2	79	612	1e-179	eukaryotic release factor 3-related (erfs) (hbs1-like) ; K14416 elongation factor 1 alpha-like protein	|Genetic Information Processing; Translation; mRNA surveillance pathway [PATH:ko03015-Map:ko03015];|	|GO:0003924|GO:0005525|
CUFF.172	CUFF.172.3	1823	32.64	-	+	662064	681561	4.61	8	smm:Smp_147450	63	558	1e-157	serine/threonine protein kinase
CUFF.173	CUFF.173.1	256	37.5	-	.	660685	660940	14.43	1
CUFF.174	CUFF.174.4	3446	39.93	-	-	819127	837644	3.4	10	smm:Smp_097830	73	1095	0	leukocyte receptor cluster (lrc) member
CUFF.175	CUFF.175.1	3923	37.47	-	+	905520	919197	3.04	3	smm:Smp_175920	53	922	0	hypothetical protein
CUFF.176	CUFF.176.2	1958	31.1	-	-	920938	937131	2.37	5	smm:Smp_175930	83	386	1e-105	elav (embryonic lethal abnormal vision drosophila)-like protein		|GO:0000166|GO:0003676|GO:0003723|
CUFF.177	CUFF.177.2	1358	37.19	-	+	1003954	1013105	2.22	6	smm:Smp_128310.2	74	254	1e-65	xylosyltransferase		|GO:0016020|GO:0008375|
CUFF.178	CUFF.178.1	1843	41.62	-	.	1013478	1015320	0.52	1	cqu:CpipJ_CPIJ019442	37	168	1e-39	hypothetical protein		|GO:0004190|GO:0006508|
CUFF.180	CUFF.180.2	448	38.39	-	-	994265	998091	183.56	5	smm:Smp_128310.2	88	167	3e-40	xylosyltransferase
CUFF.181	CUFF.181.1	146	36.99	-	.	1021379	1021524	3660.11	1	smm:Smp_167230	89	88.2	2e-16	hypothetical protein
CUFF.183	CUFF.183.1	635	38.74	-	+	1085348	1088813	24.19	3	smm:Smp_133820	85	345	2e-93	peptidyl-prolyl cis-trans isomerase-like ; K12736 peptidylprolyl isomerase domain and WD repeat-containing protein 1 [EC:5.2.1.8]	|Genetic Information Processing; Folding, Sorting and Degradation; Chaperones and folding catalysts [BR:ko03110];|Genetic Information Processing; Transcription; Spliceosome [BR:ko03041];|	|GO:0003755|GO:0006457|
CUFF.179	CUFF.179.1	2653	33.66	-	+	878968	895686	7.31	8	smm:Smp_175900	77	596	1e-168	synaptotagmin 12		|GO:0008021|GO:0016020|GO:0005215|GO:0005515|GO:0006810|
CUFF.182	CUFF.182.1	2465	37.28	-	-	894161	902405	23.64	4	smm:Smp_175910	56	328	1e-87	sperm nuclear basic protein PL-I isoform PLIb
CUFF.184	CUFF.184.1	144	40.28	-	.	1280339	1280482	1787	1
CUFF.186	CUFF.186.4	593	29.01	-	+	1175902	1185243	6.96	5	smm:Smp_133900	61	240	4e-62	hypothetical protein ; K00463 indoleamine 2,3-dioxygenase [EC:1.13.11.52]	|Human Diseases; Infectious Diseases; African trypanosomiasis [PATH:ko05143-Map:ko05143];|Metabolism; Amino Acid Metabolism; Tryptophan metabolism [PATH:ko00380-Map:ko00380];|	|GO:0020037|
CUFF.187	CUFF.187.1	1179	35.28	-	-	1276248	1280240	38.18	3	smm:Smp_021600	66	210	1e-52	hypothetical protein		|GO:0016020|GO:0005261|GO:0015672|
CUFF.190	CUFF.190.3	1729	39.33	-	+	1295167	1307038	3.88	10	smm:Smp_021590	69	508	0	rac gtpase activating protein		|GO:0005622|GO:0007165|GO:0035556|
CUFF.192	CUFF.192.2	3666	35.95	-	-	1326298	1334331	1.22	4	smm:Smp_021550	72	848	0	DNA repair protein xp-C / rad4 ; K10838 xeroderma pigmentosum group C-complementing protein	|Genetic Information Processing; Replication and Repair; DNA repair and recombination proteins [BR:ko03400];|Genetic Information Processing; Replication and Repair; Nucleotide excision repair [PATH:ko03420-Map:ko03420];|	|GO:0005634|GO:0003677|GO:0003684|GO:0006289|
CUFF.185	CUFF.185.1	186	33.87	-	.	1197798	1197983	87.64	1	smm:Smp_133880	100	114	2e-24	hypothetical protein
CUFF.188	CUFF.188.1	5057	31.4	-	+	1199202	1267931	2.28	22	smm:Smp_133880	76	1137	0	hypothetical protein		|GO:0005576|GO:0005615|GO:0004866|GO:0005515|
CUFF.189	CUFF.189.1	521	40.31	-	.	1203532	1204052	3.65	1	smm:Smp_131560	73	182	7e-57	rna polymerase II ctd phosphatase
CUFF.191	CUFF.191.2	874	38.9	-	-	1313715	1319630	14.51	4	smm:Smp_133860	84	481	1e-134	hypothetical protein		|GO:0016592|GO:0001104|GO:0006357|
CUFF.193	CNUS0000095561.1	816	20.59	PREDICTED Sjc_0001780 Sjp_0001780: Schistosoma japonicum IPR003533 Doublecortin,domain-containing protein, mRNA	-	1453715	1455595	0	2							|GO:0007242|
CUFF.195	CUFF.195.2	3009	31.84	-	-	1371340	1423388	0.14	17	smm:Smp_133840	61	674	0	hypothetical protein
CUFF.196	CUFF.196.1	1131	30.33	-	-	1473956	1475086	29.7	1	smm:Smp_133830	66	214	1e-53	hypothetical protein
CUFF.197	CUFF.197.1	1071	33.43	-	.	35848	36918	1.32	1
CUFF.198	CUFF.198.1	856	32.83	-	-	38483	41297	48.17	4	smm:Smp_165910	88	92.4	1e-41	peptidase
CUFF.199	CNUS0000095565.1	1347	26.13	PREDICTED Sjc_0001830 Sjp_0001830: Schistosoma japonicum MGC83618; MGC83618 protein [EC:3.1.3.2]; ko:K01078 acid phosphatase, putative, mRNA	-	58466	65467	0.55	3	smm:Smp_123670	44	332	5e-89	acid phosphatase-related		|GO:0003993|
CUFF.200	CNUS0000095563.1	258	45.74	PREDICTED Sjc_0001800 Sjp_0001800: Schistosoma japonicum expressed protein, putative, mRNA	-	14138	14395	3.88	1
Sj_000189	CNUS0000095564.1	189	44.44	PREDICTED Sjc_0001810 Sjp_0001810: Schistosoma japonicum expressed protein, putative, mRNA	-	21322	22050	91.69	2							|GO:0005576|GO:0019855|GO:0009405|
CUFF.194	CNUS0000095524.1	1266	35.62	PREDICTED Sjc_0001390 Sjp_0001390: Schistosoma japonicum IPR001917 Aminotransferase, class-II,domain-containing protein, mRNA	+	24421	37756	84.28	4	smm:Smp_097790.2	55	400	1e-110	hypothetical protein		|GO:0016740|GO:0008152|
CUFF.201	CUFF.201.1	2036	41.75	-	.	40796	42831	326.68	1	smm:Smp_097800.3	68	53.1	2e-11	Y box binding protein
Sj_000152	CNUS0000095525.1	654	53.98	PREDICTED Sjc_0001400 Sjp_0001400: Schistosoma japonicum LOC491913; similar to cold shock domain protein A; ko:K03704 cold shock protein (beta-ribbon, CspA family), putative, mRNA	-	41336	43038	2402.95	4	smm:Smp_097800.1	58	232	1e-59	Y box binding protein		|GO:0003676|GO:0003677|GO:0006355|
Sj_000135	CNUS0000095526.1	214	37.38	PREDICTED Sjc_0001410 Sjp_0001410: Schistosoma japonicum expressed protein, putative, mRNA	+	56707	56956	1264.31	2
CUFF.202	CUFF.202.3	1685	44.57	-	+	1354921	1362258	10.84	8	smm:Smp_021540	71	520	0	zinc finger protein ; K13095 splicing factor 1	|Genetic Information Processing; Transcription; Spliceosome [BR:ko03041];|	|GO:0003723|
CUFF.203	CUFF.203.1	1036	37.26	-	.	100360	101395	5.51	1
CUFF.204	CUFF.204.2	616	37.82	-	-	102346	105440	89.55	4	smm:Smp_191740	95	93.6	8e-18	hypothetical protein		|GO:0008270|
CUFF.205	CUFF.205.2	1604	40.4	-	+	90887	100189	7.34	7	smm:Smp_165900.2	78	408	1e-112	n2n2-dimethylguanosine tRNA methyltranserase related ; K00555 tRNA (guanine-N2-)-methyltransferase [EC:2.1.1.32]	|Unclassified; Genetic Information Processing; Translation proteins|	|GO:0003723|GO:0004809|GO:0008033|
CUFF.206	CUFF.206.1	337	38.28	-	.	284293	284629	20.48	1
CUFF.207	CUFF.207.1	199	34.67	-	.	284843	285041	153.62	1
CUFF.208	CUFF.208.1	978	36.81	-	+	217254	226958	151.18	4	smm:Smp_165870	65	312	3e-83	hypothetical protein
CUFF.209	CUFF.209.2	7165	34.26	-	-	112530	205051	1.36	39	smm:Smp_165890	60	1041	0	rab6-interacting protein 2/elks/erc/cast		|GO:0016020|GO:0016192|
CUFF.210	CUFF.210.2	426	33.33	-	+	295943	311937	7.38	2	smm:Smp_022150	55	121	2e-26	RWD domain-containing protein
CUFF.211	CUFF.211.3	260	38.46	-	-	228060	230212	577.15	2	smm:Smp_165860	69	105	1e-21	hypothetical protein
CUFF.212	CUFF.212.2	613	40.95	-	-	332810	337287	220.84	4	smm:Smp_066950	79	128	3e-28	hsp70 binding protein hspbp ; K09562 hsp70-interacting protein	|Genetic Information Processing; Folding, Sorting and Degradation; Chaperones and folding catalysts [BR:ko03110];|Genetic Information Processing; Folding, Sorting and Degradation; Protein processing in endoplasmic reticulum [PATH:ko04141-Map:ko04141];|
CUFF.214	CUFF.214.2	973	35.25	-	-	343616	348209	2.67	4	smm:Smp_100380	77	306	1e-81	hypothetical protein ; K10733 GINS complex subunit 2	|Genetic Information Processing; Replication and Repair; DNA replication proteins [BR:ko03032];|	|GO:0005634|GO:0006260|
CUFF.215	CUFF.215.1	298	35.23	-	.	365337	365634	11.73	1
CUFF.213	CUFF.213.3	2491	37.98	-	-	244360	284156	22.18	10	smm:Smp_179360	89	424	1e-116	sortilin		|GO:0016021|
CUFF.216	CUFF.216.1	1467	38.99	-	+	354300	359250	72.76	7	smm:Smp_066960.2	70	520	1e-145	geranylgeranyl transferase type I beta subunit ; K11713 geranylgeranyl transferase type-1 subunit beta [EC:2.5.1.59]	|Metabolism; Metabolism of Terpenoids and Polyketides; Prenyltransferases [BR:ko01006];|	|GO:0003824|
CUFF.217	CUFF.217.1	1135	39.65	-	.	388101	389235	0.41	1	smm:Smp_191250	51	85.5	7e-15	hypothetical protein
CUFF.218	CUFF.218.1	542	41.33	-	.	468620	469161	69.01	1	smm:Smp_057130	78	273	4e-72	adiponectin receptor		|GO:0016021|
CUFF.219	CNUS0000095574.1	210	41.9	PREDICTED Sjc_0001920 Sjp_0001920: Schistosoma japonicum RPL29; ribosomal protein L29; ko:K02905 large subunit ribosomal protein L29e, putative, mRNA	+	331117	331398	5590.77	3	smm:Smp_066940	88	124	2e-27	60S ribosomal protein L29 ; K02905 large subunit ribosomal protein L29e	|Genetic Information Processing; Translation; Ribosome [BR:ko03011];|Genetic Information Processing; Translation; Ribosome [PATH:ko03010-Map:ko03010];|	|GO:0005622|GO:0005840|GO:0003735|GO:0006412|
CUFF.220	CUFF.220.1	1950	30.31	-	-	456529	463048	32.13	3	smm:Smp_057130	80	276	6e-72	adiponectin receptor		|GO:0016021|
CUFF.221	CUFF.221.2	1720	38.55	-	+	487554	505294	10.25	2	smm:Smp_027850	52	439	1e-126	hypothetical protein
CUFF.222	CUFF.222.1	4402	38.14	-	-	513044	526509	1.88	3	smm:Smp_027870	46	1023	0	hypothetical protein
CUFF.223	CUFF.223.2	1515	34.19	-	-	543506	554361	7.33	4	smm:Smp_137270	77	187	2e-45	hypothetical protein ; K10307 F-box protein 30	|Genetic Information Processing; Folding, Sorting and Degradation; Ubiquitin system [BR:ko04121];|	|GO:0005515|GO:0008270|
CUFF.225	CUFF.225.1	293	23.89	-	.	621837	622129	5.46	1
CUFF.226	CUFF.226.1	890	40.9	-	+	382020	384811	1013.71	4	smm:Smp_091240.1	81	355	1e-110	voltage-dependent anion-selective channel ; K05862 voltage-dependent anion channel	|Environmental Information Processing; Signal Transduction; Calcium signaling pathway [PATH:ko04020-Map:ko04020];|Human Diseases; Neurodegenerative Diseases; Huntington's disease [PATH:ko05016-Map:ko05016];|Human Diseases; Neurodegenerative Diseases; Parkinson's disease [PATH:ko05012-Map:ko05012];|	|GO:0005741|GO:0008308|GO:0006820|GO:0044070|GO:0055085|
CUFF.224	CUFF.224.2	871	37.77	-	+	397464	427413	103.95	6	smm:Smp_091230	83	152	4e-35	Ubiquitin-fold modifier 1 precursor ; K12162 ubiquitin-fold modifier 1	|Genetic Information Processing; Folding, Sorting and Degradation; Ubiquitin system [BR:ko04121];|
Sj_000183	CNUS0000095587.1	3054	28.36	PREDICTED Sjc_0002070 Sjp_0002070: Schistosoma japonicum Chaoptin (Photoreceptor cell-specific membrane protein) (Fragment), putative, mRNA	+	801106	809095	0.01	5	smm:Smp_159770	73	565	1e-159	hypothetical protein		|GO:0005515|
Sj_000182	CNUS0000095585.1	1740	36.15	PREDICTED Sjc_0002050 Sjp_0002050: Schistosoma japonicum Histone deacetylase 4 (HD4), putative, mRNA	+	661437	680345	1.73	7	smm:Smp_069380	85	388	1e-106	histone deacetylase 4 5
CUFF.228	CUFF.228.2	850	33.65	-	+	535756	537523	92.44	3	smm:Smp_027880	93	230	8e-59	hypothetical protein ; K04798 prefoldin beta subunit	|Genetic Information Processing; Folding, Sorting and Degradation; Chaperones and folding catalysts [BR:ko03110];|	|GO:0016272|GO:0051082|GO:0006457|
CUFF.227	CUFF.227.4	592	31.59	-	-	577976	584750	1.47	5	smm:Smp_137280	56	123	9e-27	hypothetical protein
CUFF.229	CUFF.229.1	252	35.32	-	.	838560	838811	12.81	1
CUFF.230	CNUS0000095589.1	2863	33.36	PREDICTED Sjc_0002090 Sjp_0002090: Schistosoma japonicum Vacuolar protein sorting-associated protein 54 (Protein scattered), putative, mRNA	+	840457	876696	3.11	15	smm:Smp_159750	68	734	0	vacuolar protein sorting		|GO:0005515|GO:0042147|
CUFF.231	CUFF.231.5	3927	38.15	-	-	747699	775752	0.18	17	smm:Smp_159780	77	1408	0	hypothetical protein		|GO:0005488|GO:0005509|GO:0005515|
CUFF.232	CUFF.232.4	593	36.09	-	-	826875	829328	6.42	2	smm:Smp_159740	64	183	7e-45	solute carrier family 33 (acetyl-CoA transporter		|GO:0016021|GO:0008521|
CUFF.233	CUFF.233.1	1009	44.1	-	.	1114832	1115840	2.97	1	dre:100332136	43	104	1e-20	polyprotein-like		|GO:0003676|GO:0004190|GO:0006508|GO:0015074|
CUFF.234	CUFF.234.1	858	38.58	-	.	1115961	1116818	0.62	1	smm:Smp_189650	72	125	3e-27	hypothetical protein
CUFF.235	CUFF.235.1	5651	35.76	-	+	986113	1020218	8.55	10	smm:Smp_159730.1	77	733	0	protein kinase ; K04409 p21-activated kinase 1 [EC:2.7.11.1]	|Cellular Processes; Cell Communication; Focal adhesion [PATH:ko04510-Map:ko04510];|Cellular Processes; Cell Motility; Regulation of actin cytoskeleton [PATH:ko04810-Map:ko04810];|Environmental Information Processing; Signal Transduction; ErbB signaling pathway [PATH:ko04012-Map:ko04012];|Environmental Information Processing; Signal Transduction; MAPK signaling pathway - yeast [PATH:ko04011-Map:k…	|GO:0004672|GO:0004674|GO:0004713|GO:0005524|GO:0016772|GO:0006468|
CUFF.236	CUFF.236.1	221	25.79	-	.	1304	1524	229.8	1
Sj_000232	CNUS0000095598.1	447	42.28	PREDICTED Sjc_0002190 Sjp_0002190: Schistosoma japonicum Conserved hypothetical protein, IPR001993 Mitochondrial substrate carrier,domain-containing, mRNA	-	5770	8974	45.58	2	smm:Smp_061250	50	138	1e-31	mitochondrial carrier protein		|GO:0016020|GO:0005488|GO:0006810|
CUFF.237	CUFF.237.3	1435	37	-	-	1098604	1108186	13.27	10	smm:Smp_159720	66	520	1e-145	atpase class VI type 11c
CUFF.238	CUFF.238.1	4636	28.65	-	-	1120344	1160531	6.38	9	smm:Smp_159720	57	352	1e-136	atpase class VI type 11c		|GO:0016020|GO:0016021|GO:0000166|GO:0000287|GO:0004012|GO:0005524|GO:0015662|GO:0016820|GO:0046872|GO:0006812|GO:0015914|
Sj_000210	CNUS0000095600.1	864	40.74	PREDICTED Sjc_0002210 Sjp_0002210: Schistosoma japonicum Maternal protein pumilio, putative, mRNA	+	66347	76325	5.46	4	smm:Smp_155000.1	88	468	1e-130	pumilio		|GO:0003723|GO:0005488|
CUFF.240	CUFF.240.4	3117	36.7	-	-	1174515	1197330	3.17	11	smm:Smp_179690	64	797	0	hypothetical protein
Sj_000233	CNUS0000095601.1	4422	30.82	PREDICTED Sjc_0002220 Sjp_0002220: Schistosoma japonicum Forkhead box protein J3, putative, mRNA	-	101597	117718	0.43	7	smm:Smp_155010	57	617	1e-174	forkhead protein/ forkhead protein domain ; K09403 forkhead box protein J2/3	|Genetic Information Processing; Transcription; Transcription factors [BR:ko03000];|	|GO:0005634|GO:0003700|GO:0043565|GO:0006355|
CUFF.239	CUFF.239.1	2493	32.81	-	+	14421	27517	3.54	5	smm:Smp_155000.2	81	213	5e-53	pumilio		|GO:0003723|GO:0005488|
CUFF.241	CUFF.241.3	883	35.67	-	+	170660	176573	1.53	5	smm:Smp_061210	91	328	3e-88	hypothetical protein ; K10321 F-box protein 47	|Genetic Information Processing; Folding, Sorting and Degradation; Ubiquitin system [BR:ko04121];|
CUFF.243	CUFF.243.3	4901	30.99	-	-	201972	249850	1.2	20	smm:Smp_155030	67	1524	0	hypothetical protein		|GO:0005488|
CUFF.247	CNUS0000095605.1	1210	43.97	PREDICTED Sjc_0002260 Sjp_0002260: Schistosoma japonicum sdha-prov; succinate dehydrogenase complex, subunit A, flavoprotein (Fp) [EC:1.3.5.1]; ko:K00234 succinate dehydrogenase (ubiquinone) flavoprotein subunit precursor, putative, mRNA	-	180178	181449	434.59	3	smm:Smp_061230	90	766	0	succinate dehydrogenase ; K00234 succinate dehydrogenase (ubiquinone) flavoprotein subunit [EC:1.3.5.1]	|Human Diseases; Neurodegenerative Diseases; Alzheimer's disease [PATH:ko05010-Map:ko05010];|Human Diseases; Neurodegenerative Diseases; Huntington's disease [PATH:ko05016-Map:ko05016];|Human Diseases; Neurodegenerative Diseases; Parkinson's disease [PATH:ko05012-Map:ko05012];|Metabolism; Carbohydrate Metabolism; Citrate cycle (TCA cycle) [PATH:ko00020-Map:ko00020];|Metabolism; Energy Metabolism;…	|GO:0016491|GO:0006118|
CUFF.249	CUFF.249.1	585	31.28	-	+	378101	395875	8.91	2	smm:Smp_155050	61	239	1e-61	agrin ; K06254 agrin	|Environmental Information Processing; Signaling Molecules and Interaction; CAM ligands [BR:ko04516];|Environmental Information Processing; Signaling Molecules and Interaction; ECM-receptor interaction [PATH:ko04512-Map:ko04512];|Metabolism; Glycan Biosynthesis and Metabolism; Proteoglycans [BR:ko00535];|
CUFF.250	CUFF.250.2	1234	35.9	-	+	276598	284064	26.3	4	smm:Smp_061250	85	449	1e-124	mitochondrial carrier protein
CUFF.242	CNUS0000095602.1	183	31.15	PREDICTED Sjc_0002230 Sjp_0002230: Schistosoma japonicum expressed protein, putative, mRNA	+	118917	125723	0	2							|GO:0008080|GO:0008152|
CUFF.244	CUFF.244.1	504	33.33	-	.	122653	123156	24.42	1
CUFF.245	CNUS0000095603.1	2727	36.78	PREDICTED Sjc_0002240 Sjp_0002240: Schistosoma japonicum IPR000408 Regulator of chromosome condensation, RCC1,IPR013026 Tetratricopeptide region,domain-containing protein, mRNA	-	126217	164231	17.86	11	smm:Smp_155020	67	952	0	heat shock protein 70		|GO:0005488|
Sj_000237	CNUS0000095607.1	2496	32.41	PREDICTED Sjc_0002290 Sjp_0002290: Schistosoma japonicum tax-2; abnormal CHEmotaxis; ko:K05326 cyclic nucleotide gated channel, invertebrate, putative, mRNA	-	287182	331516	0.05	18	smm:Smp_155040	81	1193	0	cyclic-nucleotide-gated cation channel		|GO:0016020|GO:0005216|GO:0006811|
CUFF.248	CUFF.248.1	1104	43.66	-	.	288136	289239	1.47	1
CUFF.253	CUFF.253.3	3041	35.32	-	-	470942	500998	8.14	11	smm:Smp_061300	87	711	0	transcription initiation factor tfiid ; K03131 transcription initiation factor TFIID subunit 6	|Genetic Information Processing; Replication and Repair; Chromosome [BR:ko03036];|Genetic Information Processing; Transcription; Basal transcription factors [PATH:ko03022-Map:ko03022];|	|GO:0005622|GO:0005634|GO:0003677|GO:0005097|GO:0032313|GO:0051090|
CUFF.254	CUFF.254.1	3905	34.93	-	+	403145	468233	10.3	18	smm:Smp_155050	69	1113	0	agrin ; K06254 agrin	|Environmental Information Processing; Signaling Molecules and Interaction; CAM ligands [BR:ko04516];|Environmental Information Processing; Signaling Molecules and Interaction; ECM-receptor interaction [PATH:ko04512-Map:ko04512];|Metabolism; Glycan Biosynthesis and Metabolism; Proteoglycans [BR:ko00535];|	|GO:0005515|
Sj_000241	CNUS0000095612.1	171	34.5	PREDICTED Sjc_0002340 Sjp_0002340: Schistosoma japonicum hypothetical protein, mRNA	-	548367	553691	0	2
CUFF.257	CUFF.257.1	940	38.83	-	-	505452	513421	285.86	5	smm:Smp_061310.1	70	317	8e-85	hypothetical protein		|GO:0030246|
CUFF.246	CUFF.246.3	806	31.89	-	-	891488	982173	6.09	3	smm:Smp_159740	94	266	9e-70	solute carrier family 33 (acetyl-CoA transporter		|GO:0016021|GO:0008521|
Sj_000185	CNUS0000107770.1	777	40.41	PREDICTED Sjc_0002120 Sjp_0002120: Schistosoma japonicum Conserved hypothetical protein, IPR008042 Retrotransposon, Pao,domain-containing, mRNA	+	919331	920107	0	1	dre:100334630	43	215	2e-54	Gag-Pol polyprotein-like
CUFF.251	CUFF.251.1	719	38.11	-	+	925728	932648	83.42	4	smm:Smp_103210.1	84	176	2e-42	hypothetical protein		|GO:0008430|GO:0045454|
CUFF.252	CUFF.252.1	433	37.41	-	.	927006	927438	55.59	1
CUFF.256	CUFF.256.3	1425	40.14	-	-	940423	956844	53.47	9	smm:Smp_179710	89	823	0	serine hydroxymethyltransferase ; K00600 glycine hydroxymethyltransferase [EC:2.1.2.1]	|Metabolism; Amino Acid Metabolism; Glycine, serine and threonine metabolism [PATH:ko00260-Map:ko00260];|Metabolism; Energy Metabolism; Methane metabolism [PATH:ko00680-Map:ko00680];|Metabolism; Metabolism of Cofactors and Vitamins; One carbon pool by folate [PATH:ko00670-Map:ko00670];|Metabolism; Metabolism of Other Amino Acids; Cyanoamino acid metabolism [PATH:ko00460-Map:ko00460];|	|GO:0003824|GO:0004372|GO:0030170|GO:0006544|GO:0006563|
CUFF.258	CUFF.258.2	2519	32.79	-	+	590575	615685	1.88	7	smm:Smp_073470.2	52	672	0	retinoid-x-receptor (RXR)		|GO:0005634|GO:0003677|GO:0003700|GO:0003707|GO:0008270|GO:0043565|GO:0006355|GO:0043401|
Sj_000240	CNUS0000095611.1	765	41.44	PREDICTED Sjc_0002330 Sjp_0002330: Schistosoma japonicum Protein SET (Phosphatase 2A inhibitor I2PP2A) (I-2PP2A) (Template-activating factor I) (TAF-I), putative, mRNA	-	538853	539824	2622.57	4	smm:Smp_155060.2	91	420	1e-116	set ; K11290 template-activating factor I	|Genetic Information Processing; Replication and Repair; Chromosome [BR:ko03036];|	|GO:0005634|GO:0006334|
CUFF.259	CUFF.259.2	769	27.18	-	+	666053	671016	1.28	3	smm:Smp_073450	100	75.1	5e-12	hypothetical protein
CUFF.260	CUFF.260.1	639	44.13	-	+	646391	647029	85.13	1	smm:Smp_095130	79	309	8e-83	hydroxymethylbilane synthase; porphobilinogen deaminase (EC:2.5.1.61); K01749 hydroxymethylbilane synthase [EC:2.5.1.61]	|Metabolism; Metabolism of Cofactors and Vitamins; Porphyrin and chlorophyll metabolism [PATH:ko00860-Map:ko00860];|	|GO:0004418|GO:0033014|
CUFF.261	CNUS0000095622.1	831	35.86	PREDICTED Sjc_0002440 Sjp_0002440: Schistosoma japonicum Alpha- and gamma-adaptin-binding protein p34, putative, mRNA	+	750355	760695	110.01	6	smm:Smp_073390	64	344	4e-93	hypothetical protein
CUFF.262	CUFF.262.4	1546	34.99	-	+	704212	705876	21.47	2	smm:Smp_161910	70	552	1e-155	hypothetical protein
CUFF.263	CUFF.263.1	808	30.32	-	+	770645	779817	28.29	8	smm:Smp_103340.2	55	220	8e-56	hypothetical protein
CUFF.264	CUFF.264.1	778	26.35	-	.	788274	789051	1.2	1
CUFF.265	CUFF.265.1	4261	36.07	-	-	789258	846200	2.87	12	smm:Smp_179800	98	607	1e-171	serine/threonine protein kinase ; K04409 p21-activated kinase 1 [EC:2.7.11.1]	|Cellular Processes; Cell Communication; Focal adhesion [PATH:ko04510-Map:ko04510];|Cellular Processes; Cell Motility; Regulation of actin cytoskeleton [PATH:ko04810-Map:ko04810];|Environmental Information Processing; Signal Transduction; ErbB signaling pathway [PATH:ko04012-Map:ko04012];|Environmental Information Processing; Signal Transduction; MAPK signaling pathway - yeast [PATH:ko04011-Map:k…	|GO:0004672|GO:0004674|GO:0004713|GO:0005515|GO:0005524|GO:0016772|GO:0006468|
CUFF.266	CNUS0000095620.1	846	41.73	PREDICTED Sjc_0002420 Sjp_0002420: Schistosoma japonicum PSMB7; proteasome (prosome, macropain) subunit, beta type, 7 [EC:3.4.25.1]; ko:K02739 20S proteasome subunit beta 2, putative, mRNA	-	711298	716019	1000.64	7	smm:Smp_073410	84	492	1e-137	proteasome catalytic subunit 2 (T01 family) ; K02739 20S proteasome subunit beta 2 [EC:3.4.25.1]	|Genetic Information Processing; Folding, Sorting and Degradation; Proteasome [BR:ko03051];|Genetic Information Processing; Folding, Sorting and Degradation; Proteasome [PATH:ko03050-Map:ko03050];|Metabolism; Enzyme Families; Peptidases [BR:ko01002];|	|GO:0005839|GO:0004175|GO:0004298|GO:0006511|
Sj_000227	CNUS0000095632.1	1122	33.96	PREDICTED Sjc_0002540 Sjp_0002540: Schistosoma japonicum Protein TIS11 (dTIS11), putative, mRNA	+	1011478	1012599	7.87	1	smm:Smp_095350	51	338	4e-91	zinc finger protein		|GO:0003676|GO:0008270|
CUFF.267	CUFF.267.1	1124	35.05	-	-	1030975	1040042	29.7	5	smm:Smp_170920	83	345	3e-93	stromal cell-derived factor 2 precursor-like protein		|GO:0016020|
Sj_000244	CNUS0000095625.1	812	31.28	PREDICTED Sjc_0002470 Sjp_0002470: Schistosoma japonicum expressed protein, putative, mRNA	-	856909	860222	12.69	3	smm:Smp_174470	57	130	7e-29	mannosyl-oligosaccharidealpha-12-mannosidase-r el ated ; K10086 ER degradation enhancer, mannosidase alpha-like 3	|Environmental Information Processing; Signaling Molecules and Interaction; Glycan bindng proteins [BR:ko04091];|Genetic Information Processing; Folding, Sorting and Degradation; Protein processing in endoplasmic reticulum [PATH:ko04141-Map:ko04141];|
Sj_000224	CNUS0000095626.1	870	38.74	PREDICTED Sjc_0002480 Sjp_0002480: Schistosoma japonicum Conserved hypothetical protein, IPR001382 Glycoside hydrolase, family 47,domain-containing, mRNA	+	860519	867194	17.06	4	smm:Smp_174470	64	368	1e-100	mannosyl-oligosaccharidealpha-12-mannosidase-r el ated ; K10086 ER degradation enhancer, mannosidase alpha-like 3	|Environmental Information Processing; Signaling Molecules and Interaction; Glycan bindng proteins [BR:ko04091];|Genetic Information Processing; Folding, Sorting and Degradation; Protein processing in endoplasmic reticulum [PATH:ko04141-Map:ko04141];|	|GO:0016020|GO:0004571|GO:0005509|
CUFF.268	CUFF.268.2	513	40.55	-	-	879375	879924	8.62	2	smm:Smp_174470	63	129	1e-28	mannosyl-oligosaccharidealpha-12-mannosidase-r el ated ; K10086 ER degradation enhancer, mannosidase alpha-like 3	|Environmental Information Processing; Signaling Molecules and Interaction; Glycan bindng proteins [BR:ko04091];|Genetic Information Processing; Folding, Sorting and Degradation; Protein processing in endoplasmic reticulum [PATH:ko04141-Map:ko04141];|	|GO:0016020|GO:0004571|GO:0005509|
CUFF.269	CNUS0000095635.1	1419	34.39	PREDICTED Sjc_0002570 Sjp_0002570: Schistosoma japonicum Intermediate filament protein ifa-1 (Intermediate filament protein A1) (IF-A1) (Cel IF A1), putative, mRNA	+	1069554	1116273	0.86	10	smm:Smp_170930	87	552	1e-155	intermediate filament proteins		|GO:0005198|
CUFF.270	CNUS0000095636.1	742	41.11	PREDICTED Sjc_0002580 Sjp_0002580: Schistosoma japonicum qdpr-1; Quinoid DihyroPteridine Reductase [EC:1.5.1.34]; ko:K00357 dihydropteridine reductase, putative, mRNA	-	1117199	1121952	208.89	6	smm:Smp_086210	72	335	2e-90	dihydropteridine reductase (EC:1.5.1.34); K00357 dihydropteridine reductase [EC:1.5.1.34]	|Metabolism; Metabolism of Cofactors and Vitamins; Folate biosynthesis [PATH:ko00790-Map:ko00790];|	|GO:0016491|GO:0008152|
CUFF.271	CUFF.271.2	1140	35.44	-	+	1132463	1139426	2.67	9	smm:Smp_086220.1	62	301	1e-84	hypothetical protein
CUFF.272	CUFF.272.1	402	40.05	-	+	1054459	1054860	3026.48	1	smm:Smp_089430	95	130	5e-51	ubiquitin (ribosomal protein L40) ; K02927 large subunit ribosomal protein L40e	|Genetic Information Processing; Translation; Ribosome [BR:ko03011];|Genetic Information Processing; Translation; Ribosome [PATH:ko03010-Map:ko03010];|	|GO:0005840|GO:0003735|GO:0005515|GO:0006412|
Sj_000231	CNUS0000095638.1	177	39.55	PREDICTED Sjc_0002600 Sjp_0002600: Schistosoma japonicum hypothetical protein, mRNA	+	1140701	1155486	0	2
CUFF.273	CUFF.273.1	604	32.78	-	+	728021	730840	1273.34	2	smm:Smp_073400	66	85.1	3e-15	lysosome-associated membrane glycoprotein
CUFF.276	CUFF.276.1	432	37.04	-	+	731332	746030	2760.3	3	smm:Smp_073400	78	197	2e-49	lysosome-associated membrane glycoprotein
CUFF.277	CUFF.277.1	208	48.56	-	+	83027	83905	4053.34	2	smm:Smp_175740.2	95	92.8	7e-18	60S ribosomal protein L14 ; K02875 large subunit ribosomal protein L14e	|Genetic Information Processing; Translation; Ribosome [BR:ko03011];|Genetic Information Processing; Translation; Ribosome [PATH:ko03010-Map:ko03010];|
CUFF.275	CNUS0000095639.1	2430	36.79	PREDICTED Sjc_0002610 Sjp_0002610: Schistosoma japonicum hypothetical protein, mRNA	-	829	73070	0.47	13	smm:Smp_125100	52	396	1e-108	hypothetical protein
CUFF.278	CUFF.278.1	835	31.02	-	.	66270	67104	0.71	1
CUFF.280	CUFF.280.1	1285	25.99	-	+	209572	215311	4.89	3	smm:Smp_175770	80	94.7	1e-17	hypothetical protein
CUFF.274	CUFF.274.1	1605	35.39	-	+	890023	920860	208.13	4	smm:Smp_174450	78	441	1e-121	surfeit locus protein		|GO:0016021|
CUFF.279	CUFF.279.3	2470	36.11	-	-	901842	962761	1.83	18	smm:Smp_095370	87	1315	0	DNA repair helicase rad3/xp-d ; K10844 DNA excision repair protein ERCC-2 [EC:3.6.4.12]	|Genetic Information Processing; Replication and Repair; DNA repair and recombination proteins [BR:ko03400];|Genetic Information Processing; Replication and Repair; Nucleotide excision repair [PATH:ko03420-Map:ko03420];|Genetic Information Processing; Transcription; Basal transcription factors [PATH:ko03022-Map:ko03022];|	|GO:0005634|GO:0003676|GO:0003677|GO:0004003|GO:0005524|GO:0008026|GO:0016817|GO:0016818|GO:0006139|GO:0006289|
CUFF.281	CUFF.281.1	448	25.89	-	.	222374	222821	1.52	1
CUFF.282	CUFF.282.3	6207	34.19	-	+	137131	201516	1.16	26	smm:Smp_175760	73	1377	0	endosomal trafficking protein ; K09533 DnaJ homolog subfamily C member 13	|Genetic Information Processing; Folding, Sorting and Degradation; Chaperones and folding catalysts [BR:ko03110];|Genetic Information Processing; Transcription; Spliceosome [BR:ko03041];|	|GO:0005488|GO:0031072|
CUFF.283	CUFF.283.1	760	38.16	-	-	88675	89644	70.61	4	smm:Smp_175750	77	335	1e-90	fumarylacetoacetate hydrolase		|GO:0003824|GO:0008152|
Sj_000254	CNUS0000095646.1	4197	27.04	PREDICTED Sjc_0002680 Sjp_0002680: Schistosoma japonicum Probable phospholipid-transporting ATPase IF (EC 3.6.3.1) (ATPase class I type 11B) (ATPase IR), putative, mRNA	+	292396	329771	5.2	9	smm:Smp_175790	63	743	0	atpase class VI type 11c		|GO:0016020|GO:0016021|GO:0000287|GO:0004012|GO:0005524|GO:0015662|GO:0006810|GO:0015914|
CUFF.284	CUFF.284.1	285	36.14	-	+	252092	258860	218.32	3	smm:Smp_097560	70	92.4	9e-18	protein phosphatase inhibitor
CUFF.285	CUFF.285.1	3385	35.21	-	-	223221	247789	8.02	12	smm:Smp_175780	72	1619	0	sex-determining protein fem-1		|GO:0005515|
CUFF.286	CUFF.286.2	4148	35.95	-	-	346051	374593	8.9	18	smm:Smp_097590	84	1713	0	valine-tRNA ligase (EC:6.1.1.9); K01873 valyl-tRNA synthetase [EC:6.1.1.9]	|Genetic Information Processing; Translation; Aminoacyl-tRNA biosynthesis [PATH:ko00970-Map:ko00970];|Metabolism; Amino Acid Metabolism; Amino acid related enzymes [BR:ko01007];|Metabolism; Amino Acid Metabolism; Valine, leucine and isoleucine biosynthesis [PATH:ko00290-Map:ko00290];|	|GO:0005737|GO:0000166|GO:0004812|GO:0004832|GO:0005524|GO:0006418|GO:0006438|
CUFF.287	CUFF.287.1	1633	34.17	-	+	386808	399743	93.8	5	smm:Smp_139340	90	430	1e-118	rab		|GO:0005622|GO:0016020|GO:0003924|GO:0005525|GO:0006184|GO:0007165|GO:0007264|GO:0015031|
CUFF.288	CUFF.288.2	994	35.81	-	+	335694	341139	46.59	4	smm:Smp_175810	58	247	8e-64	hypothetical protein
CUFF.289	CUFF.289.2	217	38.71	-	+	412901	413698	91.01	2
CUFF.290	CUFF.290.1	849	36.16	-	.	412903	413751	11.57	1
CUFF.291	CUFF.291.1	1432	38.97	-	+	414463	434306	9.38	3	smm:Smp_019380	83	807	0	eukariotic translation initiation factor 2b epsilon subunit ; K03240 translation initiation factor eIF-2B epsilon subunit	|Genetic Information Processing; Translation; RNA transport [PATH:ko03013-Map:ko03013];|Genetic Information Processing; Translation; Translation factors [BR:ko03012];|	|GO:0016740|
CUFF.293	CNUS0000095654.1	608	31.41	PREDICTED Sjc_0002770 Sjp_0002770: Schistosoma japonicum Guanine nucleotide-binding protein G(q) subunit alpha (Guanine nucleotide-binding protein alpha-q), putative, mRNA	+	536344	548635	0.85	5	smm:Smp_005790	74	314	2e-84	Smp_005790:mRNA:exon:7; GTP-binding protein (q) alpha-11 subunit gna11 ; K04634 guanine nucleotide binding protein (G protein), alpha q polypeptide	|Cellular Processes; Cell Communication; Gap junction [PATH:ko04540-Map:ko04540];|Environmental Information Processing; Signal Transduction; Calcium signaling pathway [PATH:ko04020-Map:ko04020];|Environmental Information Processing; Signaling Molecules and Interaction; GTP-binding proteins [BR:ko04031];|Human Diseases; Infectious Diseases; African trypanosomiasis [PATH:ko05143-Map:ko05143];|Human…	|GO:0004871|GO:0019001|GO:0007165|GO:0007186|
CUFF.294	CUFF.294.2	1182	29.27	-	-	519181	530121	9.49	3	smm:Smp_139330	33	152	5e-35	nAChR subunit (ShAR1-beta-like)		|GO:0016020|GO:0016021|GO:0006811|
CUFF.292	CUFF.292.1	2274	27.84	-	+	457293	512580	1.13	10	smm:Smp_031680	66	829	0	nAChR subunit (ShAR1-alpha-like)		|GO:0016020|GO:0016021|GO:0045211|GO:0004889|GO:0005216|GO:0005230|GO:0006810|GO:0006811|
CUFF.295	CUFF.295.1	472	37.29	-	.	580325	580796	2.52	1
CUFF.296	CUFF.296.1	254	37.4	-	.	583019	583272	5.4	1
CUFF.297	CNUS0000107771.1	1311	40.2	PREDICTED Sjc_0002790 Sjp_0002790: Schistosoma japonicum Transposon Ty3-G Gag-Pol polyprotein (Gag3-Pol3) (Transposon Ty3-1 TYA-TYB polyprotein) [Contains: Capsid protein (CA) (p24); Spacer peptide p3; Nucleocapsid protein p11 (NC); Ty3 protease (EC 3.4.23.-) (PR) (p16); Spacer peptide J; Reverse transcriptase/ribonuclease H (EC 2.7.7.49) (EC 2.7.7.7) (EC 3.1.26.4) (RT) (RT-RH) (p55); Integrase p…	+	658009	659997	0	4	smm:Smp_154310	62	316	3e-84	family A2 unassigned peptidase (A02 family)		|GO:0003723|GO:0003964|GO:0004190|GO:0006278|GO:0006508|
CUFF.298	CUFF.298.1	887	35.06	-	.	671871	672757	22.67	1
CUFF.299	CNUS0000095655.1	1212	38.12	PREDICTED Sjc_0002780 Sjp_0002780: Schistosoma japonicum E3 ubiquitin-protein ligase RNF19 (EC 6.3.2.-) (RING finger protein 19) (XY body protein) (XYbp) (Gametogenesis expressed protein GEG-154) (UBCM4-interacting protein 117) (UIP117), putative, mRNA	+	596800	609965	55.9	6	smm:Smp_132770	84	277	1e-72	ring finger protein 19 (dorfin) (double ring-finger protein) ; K11972 E3 ubiquitin-protein ligase RNF19A [EC:6.3.2.19]	|Genetic Information Processing; Folding, Sorting and Degradation; Ubiquitin system [BR:ko04121];|	|GO:0005515|GO:0008270|
CUFF.300	CUFF.300.1	1130	30.8	-	+	706295	715996	0.41	3	smm:Smp_132780	55	159	5e-37	hypothetical protein
CUFF.301	CUFF.301.1	686	31.34	-	.	719953	720638	3.72	1	smm:Smp_122060	74	209	1e-52	hypothetical protein
CUFF.302	CUFF.302.1	1529	35.84	-	+	720744	762034	4.15	3	smm:Smp_132610	77	610	1e-173	hypothetical protein
CUFF.303	CUFF.303.1	1003	37.79	-	-	676662	678989	240.02	2	smm:Smp_019430	55	291	7e-77	hypothetical protein
CUFF.304	CUFF.304.3	1841	30.96	-	+	772777	774617	1.46	1	smm:Smp_132610	60	98.2	2e-18	hypothetical protein
CUFF.305	CNUS0000095657.1	324	41.98	PREDICTED Sjc_0002810 Sjp_0002810: Schistosoma japonicum Protein translation factor SUI1 homolog, putative, mRNA	+	692090	692451	1148.47	2	smm:Smp_019440	98	221	1e-56	translation factor sui1 ; K03113 translation initiation factor eIF-1	|Genetic Information Processing; Translation; RNA transport [PATH:ko03013-Map:ko03013];|Genetic Information Processing; Translation; Translation factors [BR:ko03012];|	|GO:0003743|GO:0006412|GO:0006413|
CUFF.306	CUFF.306.1	1939	38.99	-	-	797592	807914	37.56	4	smm:Smp_019100	75	808	0	eh domain containing/past-1-related		|GO:0003924|GO:0005509|GO:0005515|GO:0005525|
CUFF.307	CUFF.307.1	252	33.73	-	+	561597	570391	2261.33	2
CUFF.308	CUFF.308.1	1094	35.1	-	.	571333	572426	1.29	1
CUFF.309	CUFF.309.1	3131	37.94	-	+	827391	850220	22.98	14	smm:Smp_132620.2	88	1371	0	transmembrane gtpase mfn (mitofusin 1) (fzo homolog) ; K06030 [EC:3.6.5.-]	|Unclassified; Metabolism; Others|	|GO:0005741|GO:0016021|GO:0003924|GO:0005525|GO:0006184|GO:0008053|
CUFF.310	CNUS0000095662.1	708	30.37	PREDICTED Sjc_0002870 Sjp_0002870: Schistosoma japonicum hypothetical protein, mRNA	-	15883	20108	0.41	2	smm:Smp_156250	58	230	7e-59	hypothetical protein
Sj_000295	CNUS0000095666.1	504	31.75	PREDICTED Sjc_0002910 Sjp_0002910: Schistosoma japonicum hypothetical protein, mRNA	-	75449	75952	3.63	1	smm:Smp_156280	74	244	2e-63	hypothetical protein
CUFF.311	CUFF.311.1	1959	34.2	-	-	22801	37831	18.07	6	smm:Smp_063230	76	874	0	hypothetical protein		|GO:0000781|GO:0005697|GO:0005515|GO:0042162|GO:0007004|GO:0032508|
CUFF.312	CUFF.312.1	1444	21.19	-	-	79770	110179	1.4	3	smm:Smp_156280	60	113	4e-23	hypothetical protein
CUFF.313	CUFF.313.1	679	35.2	-	.	138794	139472	0.87	1
CUFF.314	CUFF.314.1	1057	34.25	-	.	141054	142110	37.78	1	smm:Smp_063250.1	65	110	2e-22	basic fgf-repressed zic binding protein homolog (zic3-binding protein)
CUFF.315	CUFF.315.1	556	26.26	-	.	177103	177658	1.75	1
CUFF.316	CUFF.316.2	408	32.11	-	-	44596	46492	24.08	2	bfo:BRAFLDRAFT_83474	36	103	5e-21	hypothetical protein
CUFF.317	CNUS0000095669.1	1158	39.03	PREDICTED Sjc_0002940 Sjp_0002940: Schistosoma japonicum W02D3.2 [EC:1.3.3.1]; ko:K00226 dihydroorotate oxidase, putative, mRNA	+	165912	172625	29.84	5	smm:Smp_078730	85	676	0	dihydroorotate dehydrogenase (EC:1.3.3.1); K00254 dihydroorotate dehydrogenase [EC:1.3.5.2]	|Metabolism; Nucleotide Metabolism; Pyrimidine metabolism [PATH:ko00240-Map:ko00240];|	|GO:0016020|GO:0003824|GO:0004152|GO:0004158|GO:0006207|GO:0006222|GO:0008152|
CUFF.318	CUFF.318.1	1210	31.57	-	.	335206	336415	9.95	1
CUFF.321	CUFF.321.3	1055	41.99	-	-	149775	157384	122.32	7	smm:Smp_063260	65	529	1e-148	hypothetical protein		|GO:0005515|GO:0046872|
CUFF.322	CUFF.322.2	3873	43.69	-	-	336523	364176	10.68	24	smm:Smp_165280	75	599	1e-169	groucho-related		|GO:0003824|GO:0005515|
Sj_000302	CNUS0000095678.1	725	38.76	PREDICTED Sjc_0003030 Sjp_0003030: Schistosoma japonicum Angiogenic factor with G patch and FHA domains 1 (Angiogenic factor VG5Q) (Vasculogenesis gene on 5q protein) (hVG5Q) (G patch domain-containing protein 7), putative, mRNA	-	390949	396248	8.48	4	smm:Smp_165290	81	389	1e-106	hypothetical protein		|GO:0005622|GO:0003676|
CUFF.319	CUFF.319.4	1243	39.98	-	-	224310	266964	27.17	8	smm:Smp_164590	96	202	6e-50	Collagen alpha-1(V) chain precursor ; K06236 collagen, type I/II/III/V/XI, alpha	|Cellular Processes; Cell Communication; Focal adhesion [PATH:ko04510-Map:ko04510];|Environmental Information Processing; Signaling Molecules and Interaction; CAM ligands [BR:ko04516];|Environmental Information Processing; Signaling Molecules and Interaction; ECM-receptor interaction [PATH:ko04512-Map:ko04512];|Human Diseases; Infectious Diseases; Amoebiasis [PATH:ko05146-Map:ko05146];|Organismal…
CUFF.320	CNUS0000095671.1	1524	34.25	PREDICTED Sjc_0002960 Sjp_0002960: Schistosoma japonicum expressed protein, putative, mRNA	+	186570	195780	0.82	5	smm:Smp_164580	49	344	1e-92	hypothetical protein
CUFF.323	CUFF.323.2	1127	39.4	-	+	201266	202694	0.61	2	smm:Smp_164580	67	472	1e-131	hypothetical protein
CUFF.324	CUFF.324.1	588	42.35	-	.	478424	479011	18.22	1
CUFF.325	CUFF.325.1	364	33.79	-	.	484542	484905	5.1	1
CUFF.326	CUFF.326.1	327	33.64	-	.	488231	488557	19.84	1
CUFF.327	CUFF.327.1	234	35.47	-	.	493332	493565	63.06	1
Sj_000280	CNUS0000095681.1	256	35.16	PREDICTED Sjc_0003060 Sjp_0003060: Schistosoma japonicum hypothetical protein, mRNA	+	508043	520643	0	2
CUFF.329	CUFF.329.2	988	37.25	-	+	497601	501980	9.42	3	smm:Smp_084520	62	240	1e-61	Protein SENSITIVITY TO RED LIGHT REDUCED		|GO:0005622|GO:0008270|
CUFF.330	CNUS0000095682.1	2574	30.61	PREDICTED Sjc_0003070 Sjp_0003070: Schistosoma japonicum LOC486994; similar to transient receptor potential cation channel, subfamily A, member 1; ko:K04984 transient receptor potential cation channel, subfamily A, member 1, putative, mRNA	-	534042	573870	0.1	13	smm:Smp_125690	32	272	1e-70	transient receptor potential cation channel subfamily A member
CUFF.328	CUFF.328.3	956	37.76	-	-	475092	476228	9.94	3	smm:Smp_084540.1	89	278	5e-73	hypothetical protein
CUFF.331	CUFF.331.1	644	29.66	-	.	474182	474825	2.35	1
CUFF.333	CUFF.333.1	1963	36.32	-	+	634558	648196	18.9	6	smm:Smp_139650	66	725	0	hypothetical protein
CUFF.332	CUFF.332.3	1440	54.58	-	-	268021	272068	24.98	5	smm:Smp_164590	52	415	1e-114	Collagen alpha-1(V) chain precursor ; K06236 collagen, type I/II/III/V/XI, alpha	|Cellular Processes; Cell Communication; Focal adhesion [PATH:ko04510-Map:ko04510];|Environmental Information Processing; Signaling Molecules and Interaction; CAM ligands [BR:ko04516];|Environmental Information Processing; Signaling Molecules and Interaction; ECM-receptor interaction [PATH:ko04512-Map:ko04512];|Human Diseases; Infectious Diseases; Amoebiasis [PATH:ko05146-Map:ko05146];|Organismal…
CUFF.334	CUFF.334.1	3821	53.26	-	+	296142	314929	97.74	12	smm:Smp_080080	61	194	6e-47	hypothetical protein		|GO:0005581|GO:0005201|
CUFF.335	CUFF.335.2	711	36.43	-	-	651081	657094	35.06	8	isc:IscW_ISCW000018	70	251	3e-65	hypothetical protein		|GO:0016020|
Sj_000307	CNUS0000095688.1	342	33.92	PREDICTED Sjc_0003130 Sjp_0003130: Schistosoma japonicum hypothetical protein, mRNA	-	699574	704885	0	2
CUFF.336	CUFF.336.2	2219	30.91	-	+	714449	722956	10.5	4	smm:Smp_038140	67	479	1e-133	Golgin IMH1
CUFF.337	CUFF.337.1	714	38.8	-	+	760673	764056	4.74	2	smm:Smp_157920	85	180	9e-44	suppressor of actin (sac)-related
Sj_000310	CNUS0000095693.1	540	34.44	PREDICTED Sjc_0003180 Sjp_0003180: Schistosoma japonicum SAC domain-containing protein 3, putative, mRNA	-	767191	779908	5.79	4	smm:Smp_157920	94	112	9e-24	suppressor of actin (sac)-related
CUFF.338	CUFF.338.1	710	35.07	-	+	666315	679767	530.79	5	smm:Smp_032310	91	343	5e-93	arp2/3 complex 21 kD subunit ; K05756 actin related protein 2/3 complex, subunit 3	|Cellular Processes; Cell Motility; Cytoskeleton proteins [BR:ko04812];|Cellular Processes; Cell Motility; Regulation of actin cytoskeleton [PATH:ko04810-Map:ko04810];|Human Diseases; Infectious Diseases; Bacterial invasion of epithelial cells [PATH:ko05100-Map:ko05100];|Human Diseases; Infectious Diseases; Pathogenic Escherichia coli infection [PATH:ko05130-Map:ko05130];|Human Diseases; Infectio…	|GO:0005856|GO:0030833|
Sj_000311	CNUS0000095695.1	555	31.35	PREDICTED Sjc_0003200 Sjp_0003200: Schistosoma japonicum hypothetical protein, mRNA	-	807082	808259	0.49	2							|GO:0016021|
CUFF.339	CUFF.339.2	1626	32.1	-	+	779946	802094	4.54	8	smm:Smp_157920	60	654	0	suppressor of actin (sac)-related
CUFF.340	CUFF.340.1	1273	30.87	-	.	816380	817652	2.86	1
CUFF.341	CUFF.341.1	360	27.78	-	.	819608	819967	89.15	1
Sj_000287	CNUS0000095696.1	541	38.63	PREDICTED Sjc_0003210 Sjp_0003210: Schistosoma japonicum expressed protein, putative, mRNA	+	818875	819415	160.92	1	smm:Smp_076010.1	74	263	5e-69	hypothetical protein
CUFF.342	CUFF.342.2	1590	38.68	-	-	723062	753607	35.16	9	smm:Smp_142850	69	477	1e-132	smap1 ; K12486 stromal membrane-associated protein	|Cellular Processes; Transport and Catabolism; Endocytosis [PATH:ko04144-Map:ko04144];|	|GO:0008060|GO:0008270|GO:0032312|
Sj_000285	CNUS0000095691.1	582	34.19	PREDICTED Sjc_0003160 Sjp_0003160: Schistosoma japonicum Conserved hypothetical protein, IPR000237 GRIP,domain-containing, mRNA	+	730529	734905	16.33	2	smm:Smp_038140	63	227	3e-58	Golgin IMH1
CUFF.343	CUFF.343.1	576	28.47	-	.	736591	737166	17.5	1
CUFF.344	CUFF.344.1	1375	30.76	-	.	929532	930906	9.87	1
CUFF.345	CUFF.345.4	614	35.02	-	+	920555	929406	11.66	4	smm:Smp_157930	76	328	2e-88	leukocyte receptor cluster (lrc) member 4 protein ; K13516 lysophospholipid acyltransferase 7 [EC:2.3.1.-]	|Metabolism; Lipid Metabolism; Glycerophospholipid metabolism [PATH:ko00564-Map:ko00564];|Metabolism; Lipid Metabolism; Lipid biosynthesis proteins [BR:ko01004];|
CUFF.346	CUFF.346.1	1654	40.33	-	+	933646	939030	11	4	smm:Smp_157940	90	720	0	nuclear inhibitor of protein phosphatase-1 ; K13216 nuclear inhibitor of protein phosphatase 1 [EC:3.1.4.-]	|Genetic Information Processing; Transcription; Spliceosome [BR:ko03041];|	|GO:0005515|
CUFF.347	CUFF.347.2	396	35.86	-	-	941238	943708	41.21	2	smm:Smp_066200	57	117	1e-27	cytochrome-c oxidase (EC:1.9.3.1); K02265 cytochrome c oxidase subunit Vb [EC:1.9.3.1]	|Human Diseases; Neurodegenerative Diseases; Alzheimer's disease [PATH:ko05010-Map:ko05010];|Human Diseases; Neurodegenerative Diseases; Huntington's disease [PATH:ko05016-Map:ko05016];|Human Diseases; Neurodegenerative Diseases; Parkinson's disease [PATH:ko05012-Map:ko05012];|Metabolism; Energy Metabolism; Oxidative phosphorylation [PATH:ko00190-Map:ko00190];|Organismal Systems; Circulatory Syst…
CUFF.349	CUFF.349.2	669	50.22	-	-	684333	685834	1063.64	5	smm:Smp_032320.6	70	287	5e-76	serine/arginine rich splicing factor		|GO:0000166|GO:0003676|
CUFF.348	CUFF.348.1	1154	30.94	-	-	13740	21490	0.84	5	smm:Smp_126820	54	371	1e-101	hypothetical protein
CUFF.351	CUFF.351.1	613	28.06	-	.	34249	34861	0.84	1
CUFF.352	CUFF.352.1	762	28.87	-	.	142178	142939	1.86	1	smm:Smp_153820	80	118	5e-25	transcriptional regulator atrx homolog (X-linked nuclear protein-1) ; K10779 transcriptional regulator ATRX [EC:3.6.4.12]	|Genetic Information Processing; Transcription; Transcription factors [BR:ko03000];|
CUFF.350	CUFF.350.2	584	39.04	-	+	852386	903107	45.57	9	smm:Smp_126710	67	88.2	3e-16	cadherin
CUFF.353	CUFF.353.1	929	40.47	-	+	838123	849466	113.75	6	smm:Smp_163110	88	539	1e-151	DEAD box ATP-dependent RNA helicase ; K13177 ATP-dependent RNA helicase DDX1 [EC:3.6.4.13]	|Genetic Information Processing; Transcription; Spliceosome [BR:ko03041];|	|GO:0003676|GO:0005515|GO:0005524|GO:0008026|
CUFF.354	CUFF.354.1	876	34.7	-	-	151976	159459	7.94	4	smm:Smp_059090	82	365	2e-99	CAMP-dependent protein kinase regulatory subunit		|GO:0008603|GO:0007165|
CUFF.355	CUFF.355.1	1322	34.57	-	.	184638	185959	6.19	1
CUFF.356	CUFF.356.1	821	36.3	-	+	177955	181680	6.9	2	smm:Smp_058850	51	140	1e-31	hypothetical protein
CUFF.357	CUFF.357.1	578	33.39	-	.	186890	187467	4.22	1
CUFF.358	CUFF.358.3	8419	33.52	-	+	50975	140727	0.96	34	aag:AaeL_AAEL014730	44	998	0	neurobeachin		|GO:0005515|
CUFF.360	CUFF.360.1	458	29.69	-	+	219289	227846	1.86	5	cfa:484162	29	70.1	5e-11	similar to Nicotinamide riboside kinase 1; K10524 nicotinamide riboside kinase 1 [EC:2.7.1.-]	|Metabolism; Metabolism of Cofactors and Vitamins; Nicotinate and nicotinamide metabolism [PATH:ko00760-Map:ko00760];|
CUFF.359	CUFF.359.1	921	35.29	-	+	196635	203596	2.53	4	smm:Smp_153810	75	347	7e-94	l-asparaginase I ; K13278 60kDa lysophospholipase [EC:3.1.1.5 3.1.1.47 3.5.1.1]	|Unclassified; Metabolism; Lipid metabolism|	|GO:0006520|
CUFF.361	CUFF.361.2	1607	34.47	-	+	295621	301593	17.7	3	smm:Smp_042390	81	403	1e-110	2-deoxyglucose-6-phosphate phosphatase		|GO:0016787|
CUFF.363	CUFF.363.1	1805	29.81	-	+	346011	411873	1.9	4	smm:Smp_145140	86	313	4e-83	wnt-5 ; K00444 wingless-type MMTV integration site family, member 5	|Environmental Information Processing; Signal Transduction; Hedgehog signaling pathway [PATH:ko04340-Map:ko04340];|Environmental Information Processing; Signal Transduction; Wnt signaling pathway [PATH:ko04310-Map:ko04310];|Human Diseases; Cancers; Basal cell carcinoma [PATH:ko05217-Map:ko05217];|Human Diseases; Cancers; Pathways in cancer [PATH:ko05200-Map:ko05200];|Organismal Systems; Endocrine…	|GO:0005576|GO:0005102|GO:0007275|GO:0016055|
CUFF.364	CNUS0000095710.1	3600	38.39	PREDICTED Sjc_0003350 Sjp_0003350: Schistosoma japonicum Serine-rich adhesin for platelets precursor (Staphylococcus aureus surface protein A), putative, mRNA	-	415489	458261	4.33	7	smm:Smp_145130	63	1003	0	rassf		|GO:0007165|
CUFF.365	CUFF.365.1	851	31.26	-	.	419199	420049	6.58	1
CUFF.362	CUFF.362.1	858	36.83	-	+	319615	333904	38.97	4	smm:Smp_159190	70	147	1e-33	thiamin pyrophosphokinase-related		|GO:0016787|
CUFF.368	CUFF.368.2	1524	36.42	-	+	540848	585254	0.98	8	smm:Smp_145120	74	705	0	rabphilin-3a		|GO:0008021|GO:0016020|GO:0005215|GO:0005515|GO:0006810|
CUFF.366	CUFF.366.1	412	34.71	-	-	232079	289298	257.19	2	smm:Smp_058880	75	151	1e-35	hypothetical protein
CUFF.367	CUFF.367.3	2633	32.74	-	+	237349	245259	5.12	6	smm:Smp_135540	48	191	3e-46	Protein VTS1
CUFF.371	CUFF.371.3	1713	36.02	-	+	513260	535434	2.76	6	smm:Smp_042340	76	867	0	catenin and plakophilin		|GO:0005488|GO:0005515|
CUFF.373	CUFF.373.1	1876	37.1	-	+	594950	607818	23.15	5	smm:Smp_145120	81	543	1e-152	rabphilin-3a
CUFF.372	CUFF.372.1	641	35.1	-	+	618980	623117	3.94	2
CUFF.374	CUFF.374.2	1103	27.47	-	+	620065	633330	0.59	5	smm:Smp_145110	68	188	5e-46	hypothetical protein
CUFF.375	CUFF.375.1	286	31.47	-	+	639848	642140	95.7	4	smm:Smp_042280.2	86	121	1e-26	hypothetical protein
CUFF.376	CUFF.376.1	1848	33.23	-	-	657514	674370	5.01	4	smm:Smp_145090	68	552	1e-155	tumor differentially expressed protein-related		|GO:0016020|
CUFF.377	CUFF.377.1	2558	28.77	-	+	718895	727548	8.53	3	smm:Smp_145080	61	679	0	hypothetical protein
CUFF.378	CUFF.378.2	3250	31.38	-	-	729648	748038	5.16	7	smm:Smp_145070	52	217	4e-54	asparagine-rich antigen
Sj_000337	CNUS0000095725.1	1719	38.45	PREDICTED Sjc_0003500 Sjp_0003500: Schistosoma japonicum Conserved hypothetical protein, IPR003812 Filamentation induced by cAMP protein Fic,domain-containing, mRNA	-	749883	764777	7.53	6	smm:Smp_042230	77	864	0	hypothetical protein		|GO:0000074|
CUFF.379	CUFF.379.1	284	25.35	-	.	781113	781396	20.14	1
CUFF.380	CUFF.380.1	716	31.01	-	-	783357	784944	9.87	2
CUFF.381	CUFF.381.1	720	30.97	-	.	783357	784076	13.48	1
CUFF.382	CUFF.382.1	1106	39.24	-	-	609470	616431	359.63	4	smm:Smp_042300.3	91	468	1e-130	PUR-alpha-like protein
CUFF.383	CUFF.383.1	1008	33.13	-	.	27567	28574	0.86	1
CUFF.384	CUFF.384.3	1172	38.65	-	-	789548	793059	7.12	9	smm:Smp_145060	88	236	2e-60	acyl-CoA:glycerol-3-phosphate acyltransferase		|GO:0016746|GO:0008152|
Sj_000340	CNUS0000095730.1	744	37.77	PREDICTED Sjc_0003560 Sjp_0003560: Schistosoma japonicum Argk; Arginine kinase; ko:K00934 arginine kinase, putative, mRNA	+	100563	118714	107.32	5	smm:Smp_194770	91	476	1e-133	ATP:guanidino kinase (Smc74)		|GO:0003824|GO:0016301|GO:0016772|
CUFF.385	CUFF.385.1	439	47.38	-	.	135067	135505	2.18	1
CUFF.386	CUFF.386.1	1660	40.78	-	-	645486	653282	304.04	7	smm:Smp_042270.2	95	805	0	26S protease regulatory subunit 6a ; K03065 26S proteasome regulatory subunit T5	|Genetic Information Processing; Folding, Sorting and Degradation; Proteasome [BR:ko03051];|Genetic Information Processing; Folding, Sorting and Degradation; Proteasome [PATH:ko03050-Map:ko03050];|	|GO:0005737|GO:0000166|GO:0005524|GO:0016787|GO:0017111|GO:0030163|
Sj_000341	CNUS0000095732.1	1071	31.19	PREDICTED Sjc_0003580 Sjp_0003580: Schistosoma japonicum IPR007110 Immunoglobulin-like,domain-containing protein, mRNA	+	227750	234690	0.04	4	smm:Smp_194780	75	450	1e-125	neurotracting/lsamp/neurotrimin/obcam related cell adhesion molecule
CUFF.387	CUFF.387.2	2104	35.17	-	-	12070	23892	19.46	4	smm:Smp_194760	64	428	1e-118	hypothetical protein
CUFF.389	CNUS0000095733.1	2286	28.92	PREDICTED Sjc_0003590 Sjp_0003590: Schistosoma japonicum Conserved hypothetical protein, IPR007110 Immunoglobulin-like,domain-containing, mRNA	+	246655	276341	0.08	11	smm:Smp_194780	77	394	1e-107	neurotracting/lsamp/neurotrimin/obcam related cell adhesion molecule
CUFF.390	CUFF.390.1	1485	30.3	-	-	303592	307619	19.06	2
CUFF.391	CUFF.391.1	768	32.29	-	.	329054	329821	1.65	1
Sj_000348	CNUS0000095727.1	417	38.61	PREDICTED Sjc_0003530 Sjp_0003530: Schistosoma japonicum Glycerol-3-phosphate dehydrogenase, mitochondrial precursor (EC 1.1.99.5) (GPD-M) (GPDH-M) (mtGPD), putative, mRNA	-	35567	69658	74.49	2	smm:Smp_121990	73	179	6e-44	glycerol-3-phosphate dehydrogenase ; K00111 glycerol-3-phosphate dehydrogenase [EC:1.1.5.3]	|Metabolism; Lipid Metabolism; Glycerophospholipid metabolism [PATH:ko00564-Map:ko00564];|	|GO:0016491|
CUFF.388	CUFF.388.1	140	43.57	-	.	52961	53100	2211.62	1
CUFF.392	CUFF.392.1	1080	39.91	-	+	86047	92466	69.27	7	smm:Smp_194770	77	589	1e-166	ATP:guanidino kinase (Smc74)		|GO:0003824|GO:0016301|GO:0016772|
Sj_000349	CNUS0000095729.1	285	35.09	PREDICTED Sjc_0003550 Sjp_0003550: Schistosoma japonicum IPR000447 FAD-dependent glycerol-3-phosphate dehydrogenase,domain-containing protein, mRNA	-	98153	100018	60.55	3							|GO:0009331|GO:0004368|GO:0016491|GO:0006072|
CUFF.393	CUFF.393.3	1439	32.66	-	-	324406	328743	15.71	2
CUFF.394	CUFF.394.1	1586	33.98	-	-	406133	417780	3.93	7	smm:Smp_172140	81	255	6e-66	hypothetical protein
CUFF.395	CUFF.395.4	665	37.59	-	-	178431	200114	71.42	4	smm:Smp_122030	80	250	5e-65	sh3-containing grb2-like protein 1 (endophilin II)		|GO:0005737|GO:0005515|
CUFF.396	CUFF.396.1	430	30.47	-	.	461271	461700	1.48	1
CUFF.397	CUFF.397.4	2461	35.55	-	+	347434	370282	2.4	12	smm:Smp_040190	70	465	1e-129	serine/threonine protein kinase		|GO:0004672|GO:0004674|GO:0004713|GO:0005524|GO:0016772|GO:0006468|
CUFF.398	CUFF.398.1	921	25.95	-	.	370564	371484	4.5	1
CUFF.399	CUFF.399.3	958	28.81	-	+	441700	453550	6.73	6	smm:Smp_146050	82	312	3e-83	hypothetical protein
CUFF.400	CUFF.400.1	6438	37.39	-	-	461809	515536	2.31	8	smm:Smp_144060	56	1329	0	hypothetical protein		|GO:0003824|GO:0016791|GO:0008152|
CUFF.401	CNUS0000095740.1	474	37.76	PREDICTED Sjc_0003670 Sjp_0003670: Schistosoma japonicum mcts1; malignant T cell amplified sequence 1; ko:K07575 PUA domain protein, putative, mRNA	+	542834	550703	172.07	4	smm:Smp_155880	91	300	2e-80	beta-14-galactosyltransferase		|GO:0003723|
CUFF.403	CUFF.403.1	246	39.02	-	-	591422	595658	119.68	3	smm:Smp_062520	98	166	4e-40	n-terminal acetlytransferase-related ; K00670 peptide alpha-N-acetyltransferase [EC:2.3.1.88]	|Unclassified; Metabolism; Others|
CUFF.402	CUFF.402.1	997	37.61	-	-	527291	533191	16.14	7	smm:Smp_062610.1	81	348	3e-94	hypothetical protein
CUFF.404	CUFF.404.2	813	36.04	-	+	598006	599615	32.66	2	smm:Smp_062520	82	265	2e-69	n-terminal acetlytransferase-related ; K00670 peptide alpha-N-acetyltransferase [EC:2.3.1.88]	|Unclassified; Metabolism; Others|
Sj_000356	CNUS0000095744.1	660	34.55	PREDICTED Sjc_0003720 Sjp_0003720: Schistosoma japonicum expressed protein, putative, mRNA	-	653491	655865	8.16	2	smm:Smp_062560	68	296	7e-79	wnt inhibitor frzb2
CUFF.405	CUFF.405.1	381	27.3	-	.	46501	46881	1.86	1
CUFF.406	CUFF.406.2	2264	36.75	-	+	604396	615298	1.08	8	smm:Smp_062530	72	812	0	suppressor of variegation 4-20-related ; K11429 histone-lysine N-methyltransferase SUV420H [EC:2.1.1.43]	|Genetic Information Processing; Replication and Repair; Chromosome [BR:ko03036];|Metabolism; Amino Acid Metabolism; Lysine degradation [PATH:ko00310-Map:ko00310];|	|GO:0005515|
CUFF.407	CUFF.407.1	1752	32.19	-	-	631678	640335	42.54	4	smm:Smp_062550	88	295	6e-78	cysteine-rich hydrophobic domain 2 (chic1)
CUFF.408	CNUS0000095745.1	447	29.98	PREDICTED Sjc_0003730 Sjp_0003730: Schistosoma japonicum Muscarinic acetylcholine receptor M1, putative, mRNA	+	48135	52624	0.83	3	smm:Smp_152540	82	230	3e-59	G-protein coupled receptor fragment		|GO:0016021|GO:0001584|GO:0007186|
Sj_000358	CNUS0000095746.1	2079	27.71	PREDICTED Sjc_0003740 Sjp_0003740: Schistosoma japonicum Probable muscarinic acetylcholine receptor gar-2 (G-protein-linked acetylcholine receptor 2), putative, mRNA	+	79526	85293	0.71	3	smm:Smp_152540	48	283	2e-74	G-protein coupled receptor fragment		|GO:0005622|GO:0005840|GO:0016021|GO:0001584|GO:0003735|GO:0006412|GO:0007186|
CUFF.409	CUFF.409.1	739	43.3	-	.	149236	149974	13.17	1
CUFF.410	CUFF.410.2	2572	40.82	-	-	112613	127322	21.17	7	smm:Smp_056640	74	1162	0	huntingtin interacting protein-related ; K12821 pre-mRNA-processing factor 40	|Genetic Information Processing; Transcription; Spliceosome [BR:ko03041];|Genetic Information Processing; Transcription; Spliceosome [PATH:ko03040-Map:ko03040];|	|GO:0005515|
CUFF.411	CUFF.411.1	1415	38.8	-	-	182559	192931	19.55	7	smm:Smp_152520	79	698	0	cpg binding protein
CUFF.412	CUFF.412.1	139	35.25	-	-	191049	197902	1175.61	2
CUFF.413	CUFF.413.2	2627	33.35	-	+	151475	181752	6.26	15	smm:Smp_056620	77	904	0	DNA helicase recq1 ; K10899 ATP-dependent DNA helicase Q1 [EC:3.6.4.12]	|Genetic Information Processing; Replication and Repair; DNA repair and recombination proteins [BR:ko03400];|	|GO:0003676|GO:0004386|GO:0005524|GO:0008026|GO:0006310|
Sj_000377	CNUS0000095753.1	834	37.05	PREDICTED Sjc_0003810 Sjp_0003810: Schistosoma japonicum CCNB1IP1, C14orf18; cyclin B1 interacting protein 1 [EC:6.3.2.-]; ko:K01932 E6.3.2.-, putative, mRNA	-	320380	321289	51.26	3	smm:Smp_152490	84	492	1e-137	Cyclin-B1-interacting protein 1 ; K10639 E3 ubiquitin-protein ligase CCNP1IP1 [EC:6.3.2.19]	|Genetic Information Processing; Folding, Sorting and Degradation; Ubiquitin system [BR:ko04121];|
CUFF.415	CUFF.415.1	530	34.15	-	-	345451	357138	4.18	5	smm:Smp_152480	96	347	2e-94	cyclic-nucleotide-gated cation channel
CUFF.416	CUFF.416.1	675	34.37	-	.	336706	337380	1.54	1
CUFF.417	CUFF.417.1	294	30.61	-	-	339282	340327	5.41	2	smm:Smp_152480	83	74.7	2e-12	cyclic-nucleotide-gated cation channel
CUFF.418	CUFF.418.2	658	24.92	-	-	387308	387965	1.4	1
CUFF.420	CUFF.420.1	543	31.68	-	.	471856	472398	5.04	1
CUFF.414	CUFF.414.2	2167	34.75	-	+	204646	272314	3.14	11	smm:Smp_152510	82	647	0	hypothetical protein		|GO:0016020|GO:0005216|GO:0006811|GO:0055085|
CUFF.419	CUFF.419.1	976	33.5	-	+	280807	310711	16.76	8	smm:Smp_152500	79	464	1e-129	cyclic-nucleotide-gated cation channel
Sj_000379	CNUS0000095756.1	804	35.07	PREDICTED Sjc_0003850 Sjp_0003850: Schistosoma japonicum Syx6; Syntaxin 6; ko:K08498 syntaxin 6, putative, mRNA	-	640338	645343	48.19	3	smm:Smp_104960	74	369	1e-101	syntaxin ; K08498 syntaxin 6	|Genetic Information Processing; Folding, Sorting and Degradation; SNARE interactions in vesicular transport [PATH:ko04130-Map:ko04130];|Genetic Information Processing; Folding, Sorting and Degradation; SNAREs [BR:ko04131];|	|GO:0016020|GO:0005515|GO:0016192|GO:0048193|
CUFF.421	CUFF.421.2	3348	33.87	-	+	628911	635222	0.24	2	smm:Smp_104970	78	1467	0	hypothetical protein		|GO:0005515|
CUFF.422	CUFF.422.3	3672	34.94	-	+	656156	671557	3.85	6	smm:Smp_180790	47	452	1e-134	hypothetical protein
CUFF.423	CUFF.423.1	2894	35.04	-	-	692738	703735	21.82	9	smm:Smp_097020.1	75	444	1e-122	fbxl20		|GO:0005515|
Sj_000366	CNUS0000095760.1	4692	29.43	PREDICTED Sjc_0003890 Sjp_0003890: Schistosoma japonicum Hydrocephalus-inducing protein (Protein Hy-3), putative, mRNA	+	758672	790040	0.06	15	smm:Smp_175460	66	536	1e-150	hypothetical protein
CUFF.424	CUFF.424.2	3817	27.17	-	+	861776	881328	0.42	9	smm:Smp_175450	55	546	1e-153	hypothetical protein
CUFF.425	CUFF.425.1	1293	36.81	-	-	889915	895862	29.94	4	smm:Smp_175430	68	370	1e-141	DNA repair protein xp-E ; K10610 DNA damage-binding protein 1	|Genetic Information Processing; Folding, Sorting and Degradation; Ubiquitin mediated proteolysis [PATH:ko04120-Map:ko04120];|Genetic Information Processing; Folding, Sorting and Degradation; Ubiquitin system [BR:ko04121];|Genetic Information Processing; Replication and Repair; DNA repair and recombination proteins [BR:ko03400];|Genetic Information Processing; Replication and Repair; Nucleotide e…	|GO:0005634|GO:0003676|
CUFF.426	CUFF.426.3	2262	33.11	-	+	713965	739868	15.96	7	smm:Smp_175460	73	392	1e-107	hypothetical protein
CUFF.427	CUFF.427.1	344	26.45	-	.	728932	729275	18.18	1
CUFF.428	CUFF.428.1	992	28.12	-	-	939521	941432	4.62	2
CUFF.429	CUFF.429.2	2389	39.39	-	-	900090	924020	8.25	10	smm:Smp_175430	85	719	0	DNA repair protein xp-E ; K10610 DNA damage-binding protein 1	|Genetic Information Processing; Folding, Sorting and Degradation; Ubiquitin mediated proteolysis [PATH:ko04120-Map:ko04120];|Genetic Information Processing; Folding, Sorting and Degradation; Ubiquitin system [BR:ko04121];|Genetic Information Processing; Replication and Repair; DNA repair and recombination proteins [BR:ko03400];|Genetic Information Processing; Replication and Repair; Nucleotide e…
CUFF.430	CUFF.430.1	404	43.32	-	.	917541	917944	12.98	1
Sj_000370	CNUS0000095765.1	468	33.12	PREDICTED Sjc_0003950 Sjp_0003950: Schistosoma japonicum Conserved hypothetical protein, IPR006015 Universal stress protein (Usp),IPR006016 UspA,domain-containing, mRNA	+	941684	959963	169.9	2	smm:Smp_001010	41	109	7e-23	hypothetical protein		|GO:0006950|
CUFF.431	CUFF.431.2	322	37.89	-	+	885766	886117	628.1	2	smm:Smp_175420	80	114	3e-24	microsomal signal peptidase 23 kD subunit (spc22/23)		|GO:0005787|GO:0016021|GO:0008233|GO:0006465|
CUFF.432	CUFF.432.1	130	23.08	-	.	991390	991519	1615.61	1
CUFF.433	CUFF.433.2	565	35.22	-	-	972570	979881	6.7	3	smm:Smp_136850.2	83	254	2e-66	centrin-related		|GO:0005509|
Sj_000372	CNUS0000095770.1	180	28.33	PREDICTED Sjc_0004000 Sjp_0004000: Schistosoma japonicum hypothetical protein, mRNA	+	1042192	1049201	0	2
Sj_000385	CNUS0000095771.1	1002	31.74	PREDICTED Sjc_0004010 Sjp_0004010: Schistosoma japonicum hypothetical protein, mRNA	-	1051736	1052737	0.04	1	smm:Smp_136900	49	225	4e-57	homeobox protein distal-less dlx
CUFF.434	CNUS0000095772.1	453	32.01	PREDICTED Sjc_0004020 Sjp_0004020: Schistosoma japonicum Homeobox protein DLL-1 (DLL) (XDLL), putative, mRNA	-	1064573	1069381	0	3							|GO:0005634|GO:0003677|GO:0003700|GO:0043565|GO:0006355|GO:0045449|
Sj_000373	CNUS0000095773.1	1179	32.23	PREDICTED Sjc_0004030 Sjp_0004030: Schistosoma japonicum hypothetical protein, mRNA	+	1083851	1085029	0	1							|GO:0005634|GO:0003677|GO:0003700|GO:0043565|GO:0006355|GO:0045449|
CUFF.436	CUFF.436.2	695	35.68	-	+	1002165	1005831	208.26	4	smm:Smp_027220	85	336	7e-91	hypothetical protein
CUFF.437	CUFF.437.1	348	30.17	-	.	1140252	1140599	2.47	1
CUFF.438	CUFF.438.1	594	34.51	-	.	1143445	1144038	1	1
CUFF.435	CUFF.435.2	1240	40.89	-	-	560941	578265	853.55	5	smm:Smp_062420.3	52	258	2e-90	heat shock protein 70 ; K09560 suppressor of tumorigenicity protein 13	|Genetic Information Processing; Folding, Sorting and Degradation; Chaperones and folding catalysts [BR:ko03110];|	|GO:0005488|GO:0005515|
Sj_000387	CNUS0000095775.1	466	36.48	PREDICTED Sjc_0004050 Sjp_0004050: Schistosoma japonicum expressed protein, putative, mRNA	+	1018	5790	54.04	2							|GO:0005634|GO:0003677|GO:0003700|GO:0043565|GO:0006355|GO:0045449|
CUFF.439	CUFF.439.1	885	34.92	-	+	1116257	1117141	0.56	1	smm:Smp_136890	64	168	4e-40	hypothetical protein
CUFF.440	CUFF.440.4	1519	35.35	-	-	1013318	1026523	10.58	7	smm:Smp_136910	86	545	1e-165	DNAj-related		|GO:0031072|GO:0051082|GO:0006457|
CUFF.442	CUFF.442.1	462	22.29	-	.	73975	74436	9.29	1
CUFF.441	CUFF.441.1	577	30.85	-	+	60708	68242	40.7	3	smm:Smp_088990	57	132	1e-29	hypothetical protein ; K11971 E3 ubiquitin-protein ligase RNF14 [EC:6.3.2.19]	|Genetic Information Processing; Folding, Sorting and Degradation; Ubiquitin system [BR:ko04121];|	|GO:0008270|
CUFF.443	CUFF.443.1	976	28.07	-	+	42341	53588	49.4	4	smm:Smp_170630	74	205	4e-51	hypothetical protein
CUFF.444	CUFF.444.1	1486	21.33	-	-	74567	78970	3.45	2	smm:Smp_170640	53	245	7e-63	hypothetical protein
Sj_000401	CNUS0000095780.1	906	18.65	PREDICTED Sjc_0004110 Sjp_0004110: Schistosoma japonicum expressed protein, putative, mRNA	-	101871	108119	0.15	3							|GO:0005634|GO:0003677|GO:0003700|GO:0043565|GO:0006355|GO:0045449|
CUFF.446	CUFF.446.3	1003	41.48	-	-	28095	31608	38.88	7	smm:Smp_038080.2	91	588	1e-166	importin beta-1 ; K14293 importin subunit beta-1	|Genetic Information Processing; Translation; RNA transport [PATH:ko03013-Map:ko03013];|	|GO:0005488|GO:0008565|GO:0006886|
CUFF.445	CUFF.445.2	5376	37.17	-	-	150012	201988	0.43	8	smm:Smp_170670	49	604	1e-170	hypothetical protein
CUFF.447	CUFF.447.1	1801	36.54	-	-	218236	232467	1.54	7	smm:Smp_170690	76	412	0	proline oxidase ; K00318 proline dehydrogenase [EC:1.5.99.8]	|Metabolism; Amino Acid Metabolism; Arginine and proline metabolism [PATH:ko00330-Map:ko00330];|	|GO:0004657|GO:0006537|GO:0006562|GO:0055114|
CUFF.448	CUFF.448.3	848	28.89	-	+	81971	92849	29.27	5	smm:Smp_191770	76	101	8e-20	hypothetical protein
CUFF.450	CUFF.450.1	1181	38.02	-	-	307971	312949	8.02	7	smm:Smp_167210	85	347	1e-93	Slc9a7 protein		|GO:0016021|GO:0015299|GO:0015385|GO:0006812|GO:0006814|GO:0006885|GO:0055085|
CUFF.449	CUFF.449.3	1980	29.14	-	+	255749	293878	0.78	9	smm:Smp_170710	47	350	2e-94	Protein C10orf118 (CTCL tumor antigen HD-CL-01/L14-2)
CUFF.451	CUFF.451.1	676	38.02	-	-	110967	111835	135.45	5	smm:Smp_089000.2	77	249	1e-64	translocon-associated protein delta subunit ; K04571 translocon-associated protein subunit delta	|Genetic Information Processing; Folding, Sorting and Degradation; Protein processing in endoplasmic reticulum [PATH:ko04141-Map:ko04141];|	|GO:0005783|GO:0016021|
CUFF.452	CUFF.452.2	743	45.49	-	-	335926	346132	65.69	6	smm:Smp_089060.3	50	192	1e-47	eukaryotic translation initiation factor 4h		|GO:0000166|GO:0003676|
CUFF.453	CUFF.453.1	325	25.23	-	.	388246	388570	13.62	1	smm:Smp_170740	76	112	7e-24	hypothetical protein
Sj_000394	CNUS0000095790.1	3798	30.49	PREDICTED Sjc_0004220 Sjp_0004220: Schistosoma japonicum pax6; paired box gene 6; ko:K08031 paired box protein 6, putative, mRNA	+	481165	504995	0.05	6							|GO:0005634|GO:0003677|GO:0003700|GO:0043565|GO:0006355|GO:0045449|
CUFF.454	CUFF.454.1	2610	33.22	-	+	415493	431797	15.88	10	smm:Smp_089100	62	632	1e-179	gamma-glutamyltransferase-like protein 3 (T03 family) ; K00681 gamma-glutamyltranspeptidase [EC:2.3.2.2]	|Environmental Information Processing; Signaling Molecules and Interaction; Cellular antigens [BR:ko04090];|Metabolism; Enzyme Families; Peptidases [BR:ko01002];|Metabolism; Lipid Metabolism; Arachidonic acid metabolism [PATH:ko00590-Map:ko00590];|Metabolism; Metabolism of Other Amino Acids; Cyanoamino acid metabolism [PATH:ko00460-Map:ko00460];|Metabolism; Metabolism of Other Amino Acids; Glutat…	|GO:0003840|
Sj_000395	CNUS0000095792.1	1926	37.18	PREDICTED Sjc_0004240 Sjp_0004240: Schistosoma japonicum oligo-1,6-glucosidase [EC:3.2.1.10]; ko:K01182 oligo-1,6-glucosidase, putative, mRNA	+	577974	596528	0.02	10							|GO:0005634|GO:0003677|GO:0003700|GO:0043565|GO:0006355|GO:0045449|
CUFF.455	CUFF.455.1	743	40.78	-	+	319380	322053	134.83	4	smm:Smp_083080.2	70	239	2e-82	hypothetical protein		|GO:0001671|GO:0051087|
Sj_000408	CNUS0000107772.1	2427	47.18	PREDICTED Sjc_0004260 Sjp_0004260: Schistosoma japonicum Conserved hypothetical protein, IPR000477 RNA-directed DNA polymerase (Reverse transcriptase),IPR001584 Integrase, catalytic region,IPR012337 Polynucleotidyl transferase, Ribonuclease H fold,domain-containing, mRNA	-	632748	635968	0	5	spu:575456	30	289	6e-76	similar to OSJNBa0011F23.1		|GO:0003676|GO:0003677|GO:0003723|GO:0003964|GO:0004190|GO:0006278|GO:0006508|GO:0015074|
Sj_000409	CNUS0000095794.1	201	35.82	PREDICTED Sjc_0004270 Sjp_0004270: Schistosoma japonicum expressed protein, putative, mRNA	-	641410	641654	0	2							|GO:0005634|GO:0003677|GO:0003700|GO:0043565|GO:0006355|GO:0045449|
CUFF.456	CUFF.456.3	3677	32.66	-	-	523391	574813	3.03	23	smm:Smp_171370	77	635	1e-180	serine/threonine protein kinase		|GO:0004672|GO:0004674|GO:0004713|GO:0005515|GO:0005524|GO:0016772|GO:0006468|
CUFF.457	CUFF.457.2	894	42.06	-	-	373393	378017	483.88	3	smm:Smp_170730	88	475	1e-132	proteasome subunit alpha 1 (T01 family)		|GO:0005839|GO:0019773|GO:0004175|GO:0004298|GO:0006511|GO:0051603|
CUFF.458	CNUS0000095793.1	2604	40.94	PREDICTED Sjc_0004250 Sjp_0004250: Schistosoma japonicum Serine-rich adhesin for platelets precursor (Staphylococcus aureus surface protein A), putative, mRNA	+	612500	632603	23.3	10							|GO:0005634|GO:0003677|GO:0003700|GO:0043565|GO:0006355|GO:0045449|
CUFF.459	CUFF.459.1	298	39.6	-	.	631630	631927	6.52	1
CUFF.460	CUFF.460.1	396	38.38	-	.	681069	681464	24.62	1
Sj_000398	CNUS0000095796.1	595	32.94	PREDICTED Sjc_0004290 Sjp_0004290: Schistosoma japonicum Beta-catenin-like protein 1 (Nuclear-associated protein) (NAP) (p14), putative, mRNA	+	735083	738038	0	3							|GO:0005634|GO:0003677|GO:0003700|GO:0043565|GO:0006355|GO:0045449|
Sj_000418	CNUS0000095797.1	324	45.06	PREDICTED Sjc_0004300 Sjp_0004300: Schistosoma japonicum Histone H4, putative, mRNA	-	8517	8887	0	2							|GO:0005634|GO:0003677|GO:0003700|GO:0043565|GO:0006355|GO:0045449|
CUFF.461	CUFF.461.1	391	38.36	-	-	98224	101620	14.69	2	smm:Smp_167650	60	163	3e-39	hypothetical protein
CUFF.462	CUFF.462.1	277	36.1	-	-	103635	107955	16.49	3	smm:Smp_167650	94	174	1e-42	hypothetical protein
CUFF.463	CUFF.463.1	1303	31.08	-	-	84653	95596	7.5	6	smm:Smp_167650	64	489	1e-136	hypothetical protein
Sj_000422	CNUS0000095801.1	1332	31.53	PREDICTED Sjc_0004340 Sjp_0004340: Schistosoma japonicum Conserved hypothetical protein, mRNA	-	158410	159741	1.17	1							|GO:0005634|GO:0003677|GO:0003700|GO:0043565|GO:0006355|GO:0045449|
CUFF.464	CUFF.464.1	439	33.03	-	+	170718	173079	2.86	2
CUFF.466	CUFF.466.3	1873	31.71	-	+	178232	218523	0.75	13	smm:Smp_167640	66	575	1e-162	peptidase		|GO:0004181|GO:0008270|GO:0006508|
CUFF.465	CUFF.465.3	470	35.11	-	-	128659	132907	9.12	5	smm:Smp_187120	94	106	6e-22	hypothetical protein		|GO:0005622|GO:0005089|GO:0035023|
CUFF.467	CUFF.467.1	201	18.91	-	.	253914	254114	20.76	1
CUFF.468	CUFF.468.4	386	35.49	-	+	241501	244324	23.6	2	smm:Smp_167630	62	119	7e-26	solute carrier family ; K14716 solute carrier family 39 (zinc transporter), member 10
CUFF.469	CNUS0000095804.1	672	41.07	PREDICTED Sjc_0004370 Sjp_0004370: Schistosoma japonicum F-actin capping protein subunit alpha-2 (CapZ alpha-2), putative, mRNA	-	257530	260411	462.13	5							|GO:0005634|GO:0003677|GO:0003700|GO:0043565|GO:0006355|GO:0045449|
CUFF.470	CUFF.470.2	2343	40.16	-	-	351653	369455	6.71	9	smm:Smp_000110	82	877	0	similar to elongation factor Tu GTP binding domain containing 1 isoform 6-related ; K14536 ribosome assembly protein 1 [EC:3.6.5.-]	|Genetic Information Processing; Translation; Ribosome Biogenesis [BR:ko03009];|Genetic Information Processing; Translation; Ribosome biogenesis in eukaryotes [PATH:ko03008-Map:ko03008];|	|GO:0003924|GO:0005525|
CUFF.471	CUFF.471.1	275	43.64	-	.	374538	374812	12.34	1
CUFF.472	CUFF.472.7	736	45.52	-	+	344699	351290	9.58	3	smm:Smp_000100	80	202	5e-55	filamin ; K04437 filamin	|Cellular Processes; Cell Communication; Focal adhesion [PATH:ko04510-Map:ko04510];|Cellular Processes; Cell Motility; Cytoskeleton proteins [BR:ko04812];|Environmental Information Processing; Signal Transduction; MAPK signaling pathway [PATH:ko04010-Map:ko04010];|	|GO:0005515|
Sj_000413	CNUS0000095809.1	2151	39.05	PREDICTED Sjc_0004420 Sjp_0004420: Schistosoma japonicum PHD finger protein 10 (XAP135), putative, mRNA	+	467458	480067	8.5	6							|GO:0005634|GO:0003677|GO:0003700|GO:0043565|GO:0006355|GO:0045449|
CUFF.473	CUFF.473.1	1031	28.81	-	-	482447	488063	0.63	4	smm:Smp_122170	76	489	1e-136	hypothetical protein
CUFF.474	CUFF.474.2	2998	33.89	-	-	404191	425827	7.08	7	smm:Smp_000130.3	70	780	0	hormone-sensitive lipase (S09 family) (EC:3.1.1.79)		|GO:0016298|GO:0016787|GO:0008152|GO:0008203|GO:0016042|
CUFF.475	CUFF.475.1	978	27.4	-	.	702279	703256	5.2	1
CUFF.476	CUFF.476.1	2544	29.95	-	+	643964	701229	5.95	2	smm:Smp_000160	78	826	0	variable lymphocyte receptor		|GO:0005515|
CUFF.477	CUFF.477.1	1848	40.69	-	-	55508	77792	335.5	13	smm:Smp_083870	81	900	0	PwLAP aminopeptidase (M17 family)		|GO:0005622|GO:0005737|GO:0004177|GO:0008235|GO:0030145|GO:0006508|GO:0019538|
Sj_000428	CNUS0000095813.1	326	26.69	PREDICTED Sjc_0004460 Sjp_0004460: Schistosoma japonicum Calsenilin (DRE-antagonist modulator) (DREAM) (Kv channel-interacting protein 3) (A-type potassium channel modulatory protein 3) (KChIP3), putative, mRNA	-	795665	798268	26.26	3							|GO:0005634|GO:0003677|GO:0003700|GO:0043565|GO:0006355|GO:0045449|
CUFF.478	CUFF.478.2	552	25	-	-	811497	827768	5.63	3	smm:Smp_000180	76	94	5e-18	similar to potassium channel-interacting protein 4 isoform 4-related		|GO:0005509|
CUFF.479	CUFF.479.1	265	43.77	-	-	875394	894625	6.5	2	smm:Smp_135340	96	167	3e-40	hypothetical protein
CUFF.480	CUFF.480.1	475	35.58	-	+	902348	905747	1.87	2
CUFF.482	CUFF.482.2	1133	37.6	-	-	905187	911304	100.37	7	smm:Smp_000190	75	518	1e-145	oxidoreductase short chain dehydrogenase/reductase family		|GO:0000166|GO:0016491|GO:0008152|
CUFF.481	CUFF.481.3	768	36.59	-	-	978472	994980	18.82	5
CUFF.483	CUFF.483.2	325	36.62	-	+	971948	973434	315.6	4	nve:NEMVE_v1g197701	42	79.3	8e-14	hypothetical protein
CUFF.484	CUFF.484.1	1009	39.84	-	.	971918	972926	12.34	1
CUFF.485	CUFF.485.1	560	36.43	-	.	1058420	1058979	22.68	1
CUFF.486	CUFF.486.1	814	35.14	-	-	38523	47615	9.15	7
CUFF.487	CNUS0000095820.1	627	32.85	PREDICTED Sjc_0004530 Sjp_0004530: Schistosoma japonicum APOBEC1 complementation factor (APOBEC1-stimulating protein), putative, mRNA	-	93543	98314	0.24	3	smm:Smp_142220	50	196	7e-49	apobec-1 complementation factor		|GO:0003676|
CUFF.488	CUFF.488.1	367	38.96	-	.	132297	132663	109.24	1
CUFF.489	CUFF.489.2	532	32.89	-	-	144424	147250	5.3	4
CUFF.490	CUFF.490.2	1176	35.37	-	-	173148	190182	2.13	6	smm:Smp_151750	69	444	1e-123	hypothetical protein
CUFF.491	CUFF.491.1	1379	30.75	-	.	173624	175002	0.41	1
CUFF.492	CUFF.492.2	224	41.96	-	.	185908	186131	15.02	1
CUFF.493	CUFF.493.1	487	36.34	-	.	186237	186723	2.28	1
Sj_000432	CNUS0000095823.1	570	41.58	PREDICTED Sjc_0004560 Sjp_0004560: Schistosoma japonicum expressed protein, putative, mRNA	+	186907	187656	216.25	4	smm:Smp_099150	84	157	3e-37	hypothetical protein
CUFF.494	CUFF.494.1	1413	35.74	-	-	213951	218502	4.1	2	smm:Smp_099210	71	455	1e-126	hypothetical protein
CUFF.495	CUFF.495.1	1406	35.06	-	.	217097	218502	17	1	smm:Smp_099210	71	455	1e-126	hypothetical protein
Sj_000433	CNUS0000095825.1	252	40.48	PREDICTED Sjc_0004580 Sjp_0004580: Schistosoma japonicum hypothetical protein, mRNA	+	218821	219072	32.87	1	smm:Smp_099220	84	122	1e-26	hypothetical protein
CUFF.496	CUFF.496.1	293	31.4	-	.	225554	225846	306.44	1
CUFF.497	CUFF.497.1	1344	41.29	-	.	226033	227376	0.4	1
Sj_000434	CNUS0000095826.1	522	35.82	PREDICTED Sjc_0004590 Sjp_0004590: Schistosoma japonicum expressed protein, putative, mRNA	+	231021	231673	20.14	2	smm:Smp_176610	69	191	2e-47	btb/poz domain containing protein ; K10478 BTB/POZ domain-containing protein 3/6	|Genetic Information Processing; Folding, Sorting and Degradation; Ubiquitin system [BR:ko04121];|
CUFF.498	CUFF.498.1	1828	46.17	-	+	1049227	1055193	360.36	10	smm:Smp_000240.2	73	752	0	fusion ; K13098 RNA-binding protein FUS	|Genetic Information Processing; Transcription; Spliceosome [BR:ko03041];|	|GO:0005622|GO:0000166|GO:0003676|GO:0008270|
CUFF.499	CUFF.499.2	837	39.55	-	-	256737	261488	44.3	4	smm:Smp_099170	98	536	1e-151	DNA-directed rna polymerase II subunit ; K03011 DNA-directed RNA polymerase II subunit RPB3	|Genetic Information Processing; Replication and Repair; DNA repair and recombination proteins [BR:ko03400];|Genetic Information Processing; Transcription; RNA polymerase [PATH:ko03020-Map:ko03020];|Human Diseases; Neurodegenerative Diseases; Huntington's disease [PATH:ko05016-Map:ko05016];|Metabolism; Nucleotide Metabolism; Purine metabolism [PATH:ko00230-Map:ko00230];|Metabolism; Nucleotide Met…	|GO:0003677|GO:0003899|GO:0046983|GO:0006351|
CUFF.500	CUFF.500.1	470	40.85	-	.	318269	318738	1.27	1	smm:Smp_124770.2	63	81.3	2e-14	scy1(yeast) protein kinase-like
CUFF.501	CUFF.501.1	649	42.99	-	.	318792	319440	0.77	1
CUFF.502	CUFF.502.1	3290	33.95	-	+	282723	316524	21.19	8	smm:Smp_176610	80	685	0	btb/poz domain containing protein ; K10478 BTB/POZ domain-containing protein 3/6	|Genetic Information Processing; Folding, Sorting and Degradation; Ubiquitin system [BR:ko04121];|	|GO:0005515|
Sj_000454	CNUS0000095830.1	996	42.47	PREDICTED Sjc_0004630 Sjp_0004630: Schistosoma japonicum Sop2; Suppressor of profilin 2; ko:K05757 actin related protein 2/3 complex, subunit 1A/1B, 41kDa, putative, mRNA	-	2816	5999	348.13	4	smm:Smp_134400	89	372	1e-101	arp2/3 complex subunit 41-related ; K05757 actin related protein 2/3 complex, subunit 1A/1B	|Cellular Processes; Cell Motility; Cytoskeleton proteins [BR:ko04812];|Cellular Processes; Cell Motility; Regulation of actin cytoskeleton [PATH:ko04810-Map:ko04810];|Human Diseases; Infectious Diseases; Bacterial invasion of epithelial cells [PATH:ko05100-Map:ko05100];|Human Diseases; Infectious Diseases; Pathogenic Escherichia coli infection [PATH:ko05130-Map:ko05130];|Human Diseases; Infectio…
CUFF.503	CUFF.503.2	267	48.31	-	-	175898	183933	52.76	2
CUFF.504	CUFF.504.2	1407	36.6	-	-	177054	203341	7.79	9	smm:Smp_193410	71	229	8e-68	mitochondrial uncoupling protein
CUFF.505	CUFF.505.1	445	35.73	-	.	209544	209988	1.82	1
CUFF.506	CUFF.506.1	627	37.16	-	+	218148	218879	128.13	4	spu:584921	37	48.5	8e-12	hypothetical LOC584921
CUFF.507	CUFF.507.2	2102	31.07	-	+	222466	245768	2.83	9	smm:Smp_187410	72	426	1e-117	hypothetical protein		|GO:0003824|GO:0004553|GO:0043169|GO:0005975|
CUFF.508	CUFF.508.1	1424	41.15	-	+	664032	665542	3645.88	3	smm:Smp_090120.1	97	879	0	alpha tubulin ; K07374 tubulin alpha	|Cellular Processes; Cell Communication; Gap junction [PATH:ko04540-Map:ko04540];|Cellular Processes; Cell Motility; Cytoskeleton proteins [BR:ko04812];|Cellular Processes; Transport and Catabolism; Phagosome [PATH:ko04145-Map:ko04145];|Human Diseases; Infectious Diseases; Pathogenic Escherichia coli infection [PATH:ko05130-Map:ko05130];|	|GO:0005874|GO:0043234|GO:0003924|GO:0005198|GO:0005525|GO:0006184|GO:0007017|GO:0007018|GO:0051258|
CUFF.511	CUFF.511.1	1010	26.34	-	+	297759	311341	2.11	2	smm:Smp_022890	50	271	6e-71	hypothetical protein
CUFF.512	CUFF.512.2	266	31.58	-	-	266800	276966	143.8	2
CUFF.513	CUFF.513.1	355	28.73	-	+	311639	316217	2.15	2
CUFF.514	CUFF.514.2	629	33.39	-	+	453523	461147	10.52	5	smm:Smp_134430	97	263	2e-99	subfamily M12A unassigned peptidase (M12 family)
Sj_000452	CNUS0000095845.1	1302	29.11	PREDICTED Sjc_0004790 Sjp_0004790: Schistosoma japonicum Tyrosine-protein phosphatase 3 (EC 3.1.3.48) (Protein-tyrosine-phosphate phosphohydrolase 3), putative, mRNA	+	477487	478788	0.06	1	smm:Smp_134430	45	140	2e-31	subfamily M12A unassigned peptidase (M12 family)
CUFF.515	CUFF.515.4	986	32.96	-	+	433448	444125	4.79	8	smm:Smp_134430	97	668	0	subfamily M12A unassigned peptidase (M12 family)		|GO:0005509|GO:0005515|
Sj_000453	CNUS0000095846.1	1476	25.88	PREDICTED Sjc_0004800 Sjp_0004800: Schistosoma japonicum Iroquois-class homeodomain protein IRX-4 (Iroquois homeobox protein 4), putative, mRNA	+	484811	486286	0.11	1	smm:Smp_134430	39	147	2e-33	subfamily M12A unassigned peptidase (M12 family)		|GO:0005634|GO:0003700|GO:0043565|GO:0006355|
CUFF.517	CUFF.517.2	759	35.97	-	-	7960	10521	8.16	4	smm:Smp_069820	47	137	6e-31	hypothetical protein
CUFF.519	CUFF.519.3	811	35.76	-	-	17535	24658	32.89	3	smm:Smp_069810	89	197	7e-49	hypothetical protein
CUFF.509	CNUS0000095833.1	258	38.37	PREDICTED Sjc_0004660 Sjp_0004660: Schistosoma japonicum expressed protein, putative, mRNA	-	65691	71495	202.91	2	smm:Smp_134420	85	141	1e-32	mRNA turnover protein 4 mrt4
CUFF.510	CNUS0000095837.1	621	42.35	PREDICTED Sjc_0004700 Sjp_0004700: Schistosoma japonicum mRNA turnover protein 4 homolog, putative, mRNA	+	158682	160274	162.09	5	smm:Smp_134420	67	225	1e-57	mRNA turnover protein 4 mrt4		|GO:0005622|GO:0042254|
CUFF.516	CUFF.516.2	2009	36.34	-	-	43422	64425	15.75	5	smm:Smp_155570	67	726	0	hypothetical protein		|GO:0003824|GO:0004553|GO:0043169|GO:0005975|
Sj_000443	CNUS0000095834.1	485	39.18	PREDICTED Sjc_0004670 Sjp_0004670: Schistosoma japonicum SLC25A30; solute carrier family 25, member 30; ko:K03454 mitochondrial carrier protein, MC family, putative, mRNA	+	71910	73720	30.62	3	dan:Dana_GF21108	55	187	2e-46	GF21108 gene product from transcript GF21108-RA		|GO:0016020|GO:0005488|GO:0006810|
Sj_000444	CNUS0000095835.1	1131	30.15	PREDICTED Sjc_0004680 Sjp_0004680: Schistosoma japonicum Conserved hypothetical protein, IPR011046 WD40-like,IPR001680 WD-40 repeat,domain-containing, mRNA	+	87450	99268	0	5	smm:Smp_139250	81	478	1e-133	f-box and wd40 domain protein
CUFF.518	CUFF.518.2	3903	35.9	-	-	123905	140292	3.61	4	smm:Smp_134410.1	65	476	1e-132	monocarboxylate transporter		|GO:0016021|GO:0055085|
Sj_000471	CNUS0000095849.1	732	27.32	PREDICTED Sjc_0004840 Sjp_0004840: Schistosoma japonicum expressed protein, putative, mRNA	-	52698	59843	5.89	3	smm:Smp_160080.1	69	75.5	3e-12	hypothetical protein
CUFF.520	CUFF.520.1	214	29.44	-	.	62305	62518	24.51	1
CUFF.521	CUFF.521.2	2468	35.17	-	+	30474	49467	3.73	13	smm:Smp_160090.1	66	921	0	rnase h (70) ; K14570 RNA exonuclease 1 [EC:3.1.-.-]	|Genetic Information Processing; Translation; Ribosome Biogenesis [BR:ko03009];|Genetic Information Processing; Translation; Ribosome biogenesis in eukaryotes [PATH:ko03008-Map:ko03008];|	|GO:0005622|GO:0003676|GO:0004527|
Sj_000472	CNUS0000095850.1	171	34.5	PREDICTED Sjc_0004850 Sjp_0004850: Schistosoma japonicum hypothetical protein, mRNA	-	213591	225378	0	2							|GO:0016021|GO:0007186|
CUFF.522	CUFF.522.1	343	33.53	-	-	114026	133176	9.5	3	smm:Smp_160070	64	92	1e-17	RING finger protein		|GO:0005515|
CUFF.523	CUFF.523.1	938	30.17	-	.	320380	321317	2.83	1
CUFF.524	CUFF.524.1	664	28.61	-	.	321700	322363	1.39	1
CUFF.525	CUFF.525.1	652	37.27	-	+	301030	312457	5.13	2	smm:Smp_133420	79	152	2e-35	serine/threonine protein kinase ; K08815 tau tubulin kinase [EC:2.7.11.26]	|Metabolism; Enzyme Families; Protein kinases [BR:ko01001];|	|GO:0004672|GO:0005524|GO:0016772|GO:0006468|
CUFF.526	CUFF.526.2	4437	36.53	-	-	247487	289423	3.14	18	smm:Smp_133410	62	631	1e-178	sec31-related protein		|GO:0005515|
CUFF.527	CUFF.527.1	555	30.09	-	.	461835	462389	2.92	1
CUFF.528	CUFF.528.1	4795	37.23	-	-	462673	487958	2.02	8	smm:Smp_166200	76	761	0	axis inhibition protein axin ; K02157 axin 1	|Environmental Information Processing; Signal Transduction; Wnt signaling pathway [PATH:ko04310-Map:ko04310];|Human Diseases; Cancers; Basal cell carcinoma [PATH:ko05217-Map:ko05217];|Human Diseases; Cancers; Colorectal cancer [PATH:ko05210-Map:ko05210];|Human Diseases; Cancers; Endometrial cancer [PATH:ko05213-Map:ko05213];|Human Diseases; Cancers; Pathways in cancer [PATH:ko05200-Map:ko05200];|	|GO:0005622|GO:0004871|GO:0007275|GO:0038032|
CUFF.529	CUFF.529.4	1315	31.48	-	+	421943	439111	3.95	7	smm:Smp_190090	96	219	4e-55	mucolipin
Sj_000463	CNUS0000095855.1	1328	24.55	PREDICTED Sjc_0004900 Sjp_0004900: Schistosoma japonicum expressed protein, putative, mRNA	+	445131	446458	0.84	1
Sj_000475	CNUS0000095856.1	227	30.84	PREDICTED Sjc_0004910 Sjp_0004910: Schistosoma japonicum Cullin-5 (CUL-5), putative, mRNA	-	449522	449748	0	1	smm:Smp_143030	84	123	5e-27	cullin ; K10612 cullin 5	|Genetic Information Processing; Folding, Sorting and Degradation; Ubiquitin mediated proteolysis [PATH:ko04120-Map:ko04120];|Genetic Information Processing; Folding, Sorting and Degradation; Ubiquitin system [BR:ko04121];|
Sj_000464	CNUS0000095857.1	625	32.96	PREDICTED Sjc_0004920 Sjp_0004920: Schistosoma japonicum expressed protein, putative, mRNA	+	452491	454108	7.19	2	smm:Smp_166210	81	90.9	5e-17	mucolipin
CUFF.531	CUFF.531.1	761	28.12	-	.	504665	505425	4.34	1
CUFF.530	CUFF.530.3	345	37.39	-	-	390347	394339	22.82	2
CUFF.532	CUFF.532.1	495	26.87	-	-	520709	531928	5.13	2	smm:Smp_081720	77	83.2	6e-15	hypothetical protein
CUFF.533	CUFF.533.1	175	25.71	-	.	558752	558926	158.05	1	smm:Smp_081720	85	99.4	7e-20	hypothetical protein
CUFF.534	CUFF.534.1	503	27.44	-	-	548113	558689	4.19	5	smm:Smp_081720	82	122	9e-27	hypothetical protein
CUFF.535	CUFF.535.1	508	32.09	-	.	548183	548690	2.48	1
CUFF.536	CUFF.536.1	324	34.88	-	.	743213	743536	10.94	1
CUFF.539	CUFF.539.1	10282	38.33	-	-	607703	671307	4.66	37	smm:Smp_133320	71	796	0	ccr4-not transcription complex
CUFF.537	CUFF.537.1	4381	34.95	-	+	682110	716820	3.69	6	smm:Smp_133330	65	839	0	hypothetical protein
CUFF.538	CUFF.538.1	273	42.86	-	.	687227	687499	7.08	1
CUFF.540	CUFF.540.1	1439	28.56	-	+	781985	800454	1.13	7	smm:Smp_170210	67	568	1e-160	tektin related		|GO:0005874|GO:0000226|
CUFF.541	CUFF.541.3	520	31.35	-	-	770386	775283	39.57	3	smm:Smp_088310	85	210	3e-53	hypothetical protein		|GO:0005515|GO:0005543|
CUFF.542	CUFF.542.1	1939	29.65	-	-	807964	821938	5.53	6	smm:Smp_170200	84	503	1e-140	retinaldehyde binding protein-related		|GO:0005622|GO:0005215|GO:0006810|
CUFF.543	CNUS0000095864.1	1218	35.88	PREDICTED Sjc_0005000 Sjp_0005000: Schistosoma japonicum expressed protein, putative, mRNA	+	852449	873600	0.34	11	smm:Smp_193960	32	74.7	1e-11	hypothetical protein
CUFF.544	CUFF.544.1	2409	36.53	-	-	887284	902868	24.01	11	smm:Smp_088280	77	1088	0	chromatin-specific transcription elongation factor 140 kDa subunit (M24 family)
CUFF.545	CUFF.545.1	608	40.62	-	.	908310	908917	1.79	1	smm:Smp_146170	75	298	2e-79	DNA polymerase epsilon catalytic subunit ; K02324 DNA polymerase epsilon subunit 1 [EC:2.7.7.7]	|Genetic Information Processing; Replication and Repair; Base excision repair [PATH:ko03410-Map:ko03410];|Genetic Information Processing; Replication and Repair; DNA repair and recombination proteins [BR:ko03400];|Genetic Information Processing; Replication and Repair; DNA replication [PATH:ko03030-Map:ko03030];|Genetic Information Processing; Replication and Repair; DNA replication proteins [BR:…
CUFF.546	CUFF.546.1	1092	34.98	-	.	955337	956428	2.74	1	smm:Smp_191130	57	139	4e-31	hypothetical protein
CUFF.547	CUFF.547.1	1047	37.92	-	.	956839	957885	0.48	1	spu:763991	31	107	3e-37	similar to endonuclease-reverse transcriptase		|GO:0003723|GO:0003964|GO:0006278|
CUFF.548	CUFF.548.1	462	33.77	-	.	961584	962045	1.83	1
Sj_000468	CNUS0000095866.1	205	41.95	PREDICTED Sjc_0005030 Sjp_0005030: Schistosoma japonicum expressed protein, putative, mRNA	+	973440	973644	186.04	1
Sj_000481	CNUS0000107774.1	444	41.67	PREDICTED Sjc_0005040 Sjp_0005040: Schistosoma japonicum expressed protein, putative, mRNA	-	976103	976665	0	2	tca:100142347	42	73.9	3e-12	similar to gag-pol polyprotein		|GO:0003676|
Sj_000482	CNUS0000095867.1	1269	27.9	PREDICTED Sjc_0005050 Sjp_0005050: Schistosoma japonicum expressed protein, putative, mRNA	+	19583	26474	1.96	3	smm:Smp_174430	61	441	1e-122	hypothetical protein		|GO:0016021|GO:0007275|
CUFF.549	CUFF.549.2	2596	38.48	-	+	627064	633819	1303.57	3	smm:Smp_161920	100	741	0	actin ; K05692 actin beta/gamma 1	|Cellular Processes; Cell Communication; Adherens junction [PATH:ko04520-Map:ko04520];|Cellular Processes; Cell Communication; Focal adhesion [PATH:ko04510-Map:ko04510];|Cellular Processes; Cell Communication; Tight junction [PATH:ko04530-Map:ko04530];|Cellular Processes; Cell Motility; Cytoskeleton proteins [BR:ko04812];|Cellular Processes; Cell Motility; Regulation of actin cytoskeleton [PATH:k…	|GO:0005524|
CUFF.550	CUFF.550.1	554	33.21	-	-	51731	61620	5.49	2	smm:Smp_174410	60	181	3e-44	hypothetical protein
CUFF.551	CUFF.551.2	725	32.55	-	+	47441	50338	3.2	3	smm:Smp_174420	79	86.3	2e-15	hypothetical protein
CUFF.552	CUFF.552.1	640	34.69	-	.	63662	64301	3	1	smm:Smp_174410	87	77.4	5e-21	hypothetical protein
Sj_000485	CNUS0000095871.1	2343	24.46	PREDICTED Sjc_0005100 Sjp_0005100: Schistosoma japonicum expressed protein, putative, mRNA	+	184030	186372	0.44	1
CUFF.554	CNUS0000095870.1	765	37.78	PREDICTED Sjc_0005080 Sjp_0005080: Schistosoma japonicum TPMT; thiopurine S-methyltransferase; ko:K00569 thiopurine S-methyltransferase, putative, mRNA	+	66996	74212	108.54	7	gga:420830	34	115	2e-24	TPMT; thiopurine S-methyltransferase; K00569 thiopurine S-methyltransferase [EC:2.1.1.67]	|Metabolism; Xenobiotics Biodegradation and Metabolism; Drug metabolism - other enzymes [PATH:ko00983-Map:ko00983];|	|GO:0005737|GO:0008119|GO:0008152|
CUFF.555	CUFF.555.1	237	29.54	-	.	73603	73839	301.71	1
Sj_000506	CNUS0000107775.1	490	41.43	PREDICTED Sjc_0005130 Sjp_0005130: Schistosoma japonicum Conserved hypothetical protein, IPR000477 RNA-directed DNA polymerase (Reverse transcriptase),domain-containing, mRNA	-	193629	203343	0	3							|GO:0003723|GO:0003964|GO:0006278|
CUFF.553	CUFF.553.2	1348	31.31	-	-	920991	940381	33.24	10	smm:Smp_088270	83	685	0	subfamily M14A unassigned peptidase (M14 family)		|GO:0004180|GO:0004181|GO:0008270|GO:0006508|
CUFF.556	CUFF.556.1	206	20.87	-	-	950835	953739	32.36	2
CUFF.557	CUFF.557.2	1126	35.17	-	+	236627	242839	4.48	8	smm:Smp_154930	44	212	2e-75	pold3 protein ; K03504 DNA polymerase delta subunit 3	|Genetic Information Processing; Replication and Repair; Base excision repair [PATH:ko03410-Map:ko03410];|Genetic Information Processing; Replication and Repair; DNA repair and recombination proteins [BR:ko03400];|Genetic Information Processing; Replication and Repair; DNA replication [PATH:ko03030-Map:ko03030];|Genetic Information Processing; Replication and Repair; DNA replication proteins [BR:…	|GO:0005634|GO:0006260|
CUFF.559	CUFF.559.1	1449	32.3	-	.	297672	299120	0.45	1
CUFF.560	CUFF.560.2	832	38.82	-	+	210147	226814	147.26	5	smm:Smp_186650	79	422	1e-116	f-actin capping protein beta subunit ; K10365 capping protein (actin filament) muscle Z-line, beta	|Cellular Processes; Cell Motility; Cytoskeleton proteins [BR:ko04812];|	|GO:0005737|GO:0008290|GO:0003779|GO:0030036|
CUFF.558	CUFF.558.4	1817	34.56	-	-	275838	296262	0.28	10	smm:Smp_154920	67	505	1e-141	ral guanine nucleotide dissociation stimulator ralgds		|GO:0005622|GO:0005085|GO:0007264|GO:0051056|
CUFF.561	CNUS0000095877.1	4296	39.43	PREDICTED Sjc_0005170 Sjp_0005170: Schistosoma japonicum expressed protein, putative, mRNA	+	299295	323485	1.8	6	smm:Smp_154910	70	303	6e-80	hypothetical protein		|GO:0005622|GO:0008270|
CUFF.562	CUFF.562.1	475	28	-	.	314510	314984	3.5	1
CUFF.563	CUFF.563.1	467	31.69	-	+	316564	332796	7.45	2
CUFF.564	CUFF.564.1	2625	34.48	-	-	421721	431046	14.36	3	smm:Smp_154890	73	122	1e-25	hypothetical protein
CUFF.565	CNUS0000095878.1	597	30.99	PREDICTED Sjc_0005180 Sjp_0005180: Schistosoma japonicum expressed protein, putative, mRNA	+	399241	403326	1.57	5	smm:Smp_154900	36	85.1	2e-15	rhoGAP protein
CUFF.566	CUFF.566.2	2244	31.73	-	+	493865	518448	0.36	13	smm:Smp_044800	84	525	1e-147	ankyrin repeat domain protein		|GO:0005515|
Sj_000492	CNUS0000107776.1	822	36.13	PREDICTED Sjc_0005230 Sjp_0005230: Schistosoma japonicum hypothetical protein, mRNA	+	525966	532480	0	2	smm:Smp_044800	67	164	6e-39	ankyrin repeat domain protein
CUFF.567	CUFF.567.2	3373	34.27	-	+	462105	488157	9.33	12	smm:Smp_060940.1	68	1281	0	protein kinase ; K08860 eukaryotic translation initiation factor 2-alpha kinase [EC:2.7.11.1]	|Genetic Information Processing; Folding, Sorting and Degradation; Protein processing in endoplasmic reticulum [PATH:ko04141-Map:ko04141];|Human Diseases; Infectious Diseases; Hepatitis C [PATH:ko05160-Map:ko05160];|Human Diseases; Infectious Diseases; Measles [PATH:ko05162-Map:ko05162];|Metabolism; Enzyme Families; Protein kinases [BR:ko01001];|	|GO:0004672|GO:0004674|GO:0004713|GO:0005524|GO:0016772|GO:0006468|
Sj_000493	CNUS0000095883.1	810	35.93	PREDICTED Sjc_0005250 Sjp_0005250: Schistosoma japonicum TREX1; three prime repair exonuclease 1 [EC:3.1.11.2]; ko:K01142 exodeoxyribonuclease III, putative, mRNA	+	574850	575696	52.8	2	smm:Smp_146310	90	468	1e-130	hypothetical protein		|GO:0003676|
CUFF.568	CUFF.568.2	826	39.59	-	-	444184	455064	169.64	6	smm:Smp_060950	79	364	1e-110	soluble NSF attachment protein (SNAP)		|GO:0005488|GO:0006886|
CUFF.569	CNUS0000095885.1	1140	26.93	PREDICTED Sjc_0005270 Sjp_0005270: Schistosoma japonicum Conserved hypothetical protein, IPR013099 Ion transport 2,domain-containing, mRNA	-	584171	586830	0.85	2	smm:Smp_147550	89	129	4e-28	twik family of potassium channels-related
CUFF.570	CUFF.570.2	647	44.05	-	-	578302	579038	271.05	2	smm:Smp_044770	76	222	2e-56	hypothetical protein
CUFF.571	CUFF.571.1	427	26.46	-	.	647696	648122	2.7	1
CUFF.572	CUFF.572.4	1473	36.32	-	-	548757	557414	13.3	8	smm:Smp_146320.1	68	590	1e-167	exostosin-2		|GO:0008270|
CUFF.573	CUFF.573.1	2607	36.4	-	-	595452	638166	2.94	9	smm:Smp_128530	67	673	0	hypothetical protein		|GO:0016020|GO:0005216|GO:0006811|GO:0055085|
CUFF.574	CUFF.574.1	654	36.09	-	.	762750	763403	53.18	1	smm:Smp_043780	67	142	2e-32	hypothetical protein
CUFF.575	CNUS0000095887.1	246	36.99	PREDICTED Sjc_0005290 Sjp_0005290: Schistosoma japonicum hypothetical protein, mRNA	+	742466	746125	340.63	3	smm:Smp_145720	54	99.4	7e-20	hypothetical protein
CUFF.576	CUFF.576.1	1608	30.72	-	-	786807	810365	2.18	10	smm:Smp_155990	61	355	6e-96	guanine-nucleotide-exchange-factor
CUFF.577	CUFF.577.1	772	40.8	-	+	777156	783442	18.81	4	smm:Smp_133940	61	170	1e-40	hypothetical protein ; K13220 WW domain-binding protein 4	|Genetic Information Processing; Transcription; Spliceosome [BR:ko03041];|
CUFF.578	CUFF.578.2	1189	33.81	-	-	837069	877354	1.39	3	smm:Smp_155990	45	209	4e-52	guanine-nucleotide-exchange-factor
CUFF.579	CUFF.579.1	116	32.76	-	.	903096	903211	70592.6	1
CUFF.580	CNUS0000095891.1	1209	25.97	PREDICTED Sjc_0005340 Sjp_0005340: Schistosoma japonicum expressed protein, putative, mRNA	-	888480	902825	0	3
CUFF.581	CUFF.581.1	1849	33.21	-	+	930861	950420	0.7	11	smm:Smp_133980	31	159	9e-37	hypothetical protein
Sj_000504	CNUS0000095872.1	174	38.51	PREDICTED Sjc_0005110 Sjp_0005110: Schistosoma japonicum hypothetical protein, mRNA	-	187502	189965	0	3
CUFF.582	CNUS0000095873.1	456	48.25	PREDICTED Sjc_0005120 Sjp_0005120: Schistosoma japonicum Splicing factor, arginine/serine-rich 2 (Splicing factor SC35) (SC-35) (Splicing component, 35 kDa), putative, mRNA	-	190589	192849	1594.61	3	smm:Smp_113620.3	73	209	5e-53	serine/arginine rich splicing factor ; K12891 splicing factor, arginine/serine-rich 2	|Genetic Information Processing; Transcription; Spliceosome [BR:ko03041];|Genetic Information Processing; Transcription; Spliceosome [PATH:ko03040-Map:ko03040];|	|GO:0000166|GO:0003676|
CUFF.583	CUFF.583.2	621	39.45	-	-	917104	921175	19.93	4	smm:Smp_021830	77	334	3e-90	psd1; phosphatidylserine decarboxylase (EC:4.1.1.65); K01613 phosphatidylserine decarboxylase [EC:4.1.1.65]	|Metabolism; Lipid Metabolism; Glycerophospholipid metabolism [PATH:ko00564-Map:ko00564];|	|GO:0004609|GO:0008654|
CUFF.584	CUFF.584.1	285	36.14	-	+	1057116	1058612	6.28	2
CUFF.585	CUFF.585.3	745	35.3	-	+	1059005	1068075	2.01	4
CUFF.588	CUFF.588.2	1598	31.79	-	+	1139947	1162191	24.82	8	smm:Smp_124770.2	37	171	2e-40	scy1(yeast) protein kinase-like
CUFF.589	CUFF.589.1	2276	33.52	-	+	1072314	1082887	41.85	4	smm:Smp_004910	88	399	1e-109	rab-2414 ; K07881 Ras-related protein Rab-14	|Environmental Information Processing; Signaling Molecules and Interaction; GTP-binding proteins [BR:ko04031];|	|GO:0005622|GO:0016020|GO:0003924|GO:0005525|GO:0006184|GO:0006886|GO:0006913|GO:0007165|GO:0007264|GO:0015031|
Sj_000502	CNUS0000095903.1	158	32.28	PREDICTED Sjc_0005460 Sjp_0005460: Schistosoma japonicum expressed protein, putative, mRNA	+	1206175	1209009	45.31	3	smm:Smp_124760	80	72.4	9e-12	hypothetical protein
CUFF.587	CUFF.587.1	4394	35.71	-	-	1100175	1137318	3.52	12	smm:Smp_124780	49	1166	0	hypothetical protein
Sj_000500	CNUS0000095900.1	931	35.34	PREDICTED Sjc_0005430 Sjp_0005430: Schistosoma japonicum Decaprenyl-diphosphate synthase subunit 2 (EC 2.5.1.-) (Decaprenyl pyrophosphate synthetase subunit 2) (Candidate tumor suppressor protein), putative, mRNA	+	1121753	1129698	89.13	3	smm:Smp_142960	65	398	1e-109	glutathione synthetase (EC:6.3.2.3)		|GO:0008299|
CUFF.591	CUFF.591.1	351	34.76	-	.	18455	18805	2.86	1
CUFF.586	CUFF.586.4	942	32.48	-	-	1007483	1043392	3.16	4	smm:Smp_124800	73	380	1e-104	hypothetical protein
CUFF.590	CUFF.590.4	444	31.98	-	+	1035918	1040848	3.99	4	smm:Smp_124800	62	182	5e-45	hypothetical protein
Sj_000535	CNUS0000095904.1	747	40.03	PREDICTED Sjc_0005470 Sjp_0005470: Schistosoma japonicum Vacuolar sorting protein SNF8, putative, mRNA	-	11291	14966	169.33	3	smm:Smp_130400	89	449	1e-125	hypothetical protein
CUFF.592	CUFF.592.1	392	34.18	-	.	59450	59841	14.61	1	smm:Smp_039650	72	77	9e-20	Crumbs complex protein; Patj homolog; cell polarity protein
CUFF.593	CUFF.593.1	1179	38.17	-	.	126871	128049	1.75	1
CUFF.594	CUFF.594.1	459	40.96	-	-	173622	182337	2.65	5	smm:Smp_143760	78	186	5e-46	terminal deoxycytidyl transferase ; K03515 DNA repair protein REV1 [EC:2.7.7.-]	|Genetic Information Processing; Replication and Repair; DNA repair and recombination proteins [BR:ko03400];|	|GO:0005622|
CUFF.595	CUFF.595.1	1452	37.88	-	+	28526	32510	77.3	3	smm:Smp_030500.1	93	446	1e-123	glycerol-3-phosphate dehydrogenase ; K00006 glycerol-3-phosphate dehydrogenase (NAD+) [EC:1.1.1.8]	|Metabolism; Lipid Metabolism; Glycerophospholipid metabolism [PATH:ko00564-Map:ko00564];|	|GO:0005737|GO:0009331|GO:0000166|GO:0004367|GO:0016491|GO:0016614|GO:0016616|GO:0050662|GO:0051287|GO:0005975|GO:0006072|GO:0046168|GO:0055114|
CUFF.596	CUFF.596.1	2592	35.42	-	+	64078	109407	27.52	17	smm:Smp_143750	57	613	1e-173	metazoan probable membrane protein		|GO:0016020|
CUFF.597	CUFF.597.3	431	39.68	-	+	192908	193685	12.97	3	smm:Smp_143770	73	228	8e-59	hspc200		|GO:0005515|
CUFF.598	CUFF.598.1	599	34.56	-	-	193466	194064	11.37	1
Sj_000526	CNUS0000095913.1	432	38.66	PREDICTED Sjc_0005560 Sjp_0005560: Schistosoma japonicum IPR001245 Tyrosine protein kinase,domain-containing protein, mRNA	+	223663	229645	0	3	smm:Smp_136550	65	91.3	2e-17	tyrosine kinase		|GO:0004672|GO:0004713|GO:0005524|GO:0006468|
CUFF.599	CUFF.599.1	719	36.02	-	+	232518	239949	1.14	3	smm:Smp_143800	83	349	1e-94	sodium/chloride dependent neurotransmitter transporter		|GO:0016021|GO:0005328|GO:0006836|
CUFF.601	CUFF.601.1	998	32.57	-	+	246565	289951	1.22	7	smm:Smp_160360	70	491	1e-137	sodium/chloride dependent neurotransmitter transporter		|GO:0016021|GO:0005328|GO:0006836|
CUFF.603	CUFF.603.1	1821	30.37	-	+	313276	330555	0.58	5	smm:Smp_143810	55	515	1e-144	hypothetical protein
CUFF.600	CUFF.600.1	2324	40.23	-	+	137730	150086	5.26	9	smm:Smp_039670	73	900	0	cyclin l		|GO:0005634|GO:0019901|GO:0000079|GO:0006355|GO:0006396|
CUFF.602	CNUS0000095908.1	2739	36.98	PREDICTED Sjc_0005510 Sjp_0005510: Schistosoma japonicum MGC83743; hypothetical protein MGC83743 [EC:2.7.7.-]; ko:K03515 DNA repair protein REV1, putative, mRNA	-	144427	165775	0	15	smm:Smp_143760	66	960	0	terminal deoxycytidyl transferase ; K03515 DNA repair protein REV1 [EC:2.7.7.-]	|Genetic Information Processing; Replication and Repair; DNA repair and recombination proteins [BR:ko03400];|	|GO:0006281|
CUFF.605	CUFF.605.2	1913	36.64	-	-	348929	378235	17.02	9	smm:Smp_143830	82	763	0	fat1; FFA transport protein ; K08745 solute carrier family 27 (fatty acid transporter), member 1/4 [EC:6.2.1.-]	|Metabolism; Lipid Metabolism; Lipid biosynthesis proteins [BR:ko01004];|Organismal Systems; Endocrine System; PPAR signaling pathway [PATH:ko03320-Map:ko03320];|	|GO:0003824|GO:0008152|
CUFF.606	CUFF.606.1	542	26.01	-	.	350291	350832	10.81	1
CUFF.607	CUFF.607.1	878	35.54	-	-	2268	7072	14.54	6	smm:Smp_123520	81	278	5e-73	rna m5u methyltransferase
CUFF.608	CUFF.608.1	349	38.11	-	-	462514	474432	41.25	4	smm:Smp_011660.1	92	209	5e-53	protein kinase		|GO:0004683|GO:0005516|GO:0006468|
CUFF.611	CUFF.611.1	624	38.78	-	-	9346	27833	36.59	3	smm:Smp_123530	72	324	3e-87	rna methyltransferase-related		|GO:0003723|GO:0008173|GO:0006396|
CUFF.604	CUFF.604.1	485	37.53	-	-	195191	220678	342.96	2	smm:Smp_143780	83	145	9e-34	t-complex-associated-testis-expressed 1-related ; K10420 dynein light chain Tctex-type 1	|Cellular Processes; Cell Motility; Cytoskeleton proteins [BR:ko04812];|
CUFF.609	CUFF.609.2	350	38	-	+	211761	213153	41.91	3	smm:Smp_135860	60	132	1e-29	X-ray repair cross complementing protein
CUFF.610	CUFF.610.1	201	35.32	-	.	212661	212861	122.48	1
CUFF.612	CNUS0000095929.1	201	32.34	PREDICTED Sjc_0005730 Sjp_0005730: Schistosoma japonicum expressed protein, putative, mRNA	-	35194	35394	1413.71	1	smm:Smp_034410.3	67	87.4	3e-16	cathepsin F (C01 family)
CUFF.613	CUFF.613.1	739	38.97	-	+	31656	33447	95.45	3	smm:Smp_123440.2	72	173	1e-41	fad oxidoreductase
CUFF.614	CUFF.614.2	2308	33.19	-	-	53080	98435	3.79	15	smm:Smp_140770	83	1053	0	protein phosphatase-7		|GO:0005509|GO:0005515|GO:0016787|
CUFF.615	CUFF.615.1	2937	37.11	-	+	113427	126213	4.72	4	smm:Smp_140760	39	413	1e-113	hypothetical protein
CUFF.616	CUFF.616.5	2505	29.54	-	+	194780	202372	0.82	5	smm:Smp_140750	46	326	5e-87	hypothetical protein
CUFF.617	CUFF.617.1	336	47.02	-	.	191303	191638	10.74	1	xtr:100488186	43	95.1	1e-18	transposon Ty3-I Gag-Pol polyprotein-like
CUFF.618	CUFF.618.4	551	35.21	-	+	39426	41417	49.92	6	smm:Smp_034400	94	295	1e-78	adaptor-related protein complex ; K12399 AP-3 complex subunit sigma	|Cellular Processes; Transport and Catabolism; Lysosome [PATH:ko04142-Map:ko04142];|	|GO:0008565|GO:0006810|GO:0015031|
CUFF.619	CUFF.619.1	514	28.99	-	-	250960	263689	112.77	7
CUFF.620	CUFF.620.2	1589	31.84	-	-	294969	331358	8.55	12	smm:Smp_159180	86	519	1e-145	gamma-tubulin complex component 3 (gcp-3)		|GO:0000922|GO:0005815|GO:0005856|GO:0000226|GO:0007020|
CUFF.621	CNUS0000095938.1	1584	38.57	PREDICTED Sjc_0005820 Sjp_0005820: Schistosoma japonicum Gamma-tubulin complex component 3 (GCP-3), putative, mRNA	-	338033	358005	16.74	10	smm:Smp_159180	81	546	1e-153	gamma-tubulin complex component 3 (gcp-3)		|GO:0000922|GO:0005815|GO:0000226|
CUFF.622	CUFF.622.1	505	38.42	-	+	364269	364806	249.95	2	smm:Smp_068420	100	206	4e-52	small nuclear ribonucleoprotein SM-D3 ; K11088 small nuclear ribonucleoprotein D3	|Genetic Information Processing; Replication and Repair; DNA replication proteins [BR:ko03032];|Genetic Information Processing; Transcription; Spliceosome [BR:ko03041];|Genetic Information Processing; Transcription; Spliceosome [PATH:ko03040-Map:ko03040];|Human Diseases; Immune System Diseases; Systemic lupus erythematosus [PATH:ko05322-Map:ko05322];|
CUFF.623	CUFF.623.2	717	35.43	-	-	236741	237574	121.62	4	smm:Smp_034420.2	50	111	6e-32	hypothetical protein
CUFF.624	CUFF.624.1	1140	35.26	-	-	399536	407394	2.45	5	smm:Smp_158230	52	349	2e-94	hypothetical protein
CUFF.626	CUFF.626.2	542	38.01	-	+	418179	419711	10.5	3
CUFF.625	CUFF.625.1	574	35.37	-	-	367762	392958	37.17	4	smm:Smp_159190	91	254	3e-66	thiamin pyrophosphokinase-related		|GO:0016787|
Sj_000549	CNUS0000095941.1	546	39.38	PREDICTED Sjc_0005850 Sjp_0005850: Schistosoma japonicum 39S ribosomal protein L12, mitochondrial precursor (L12mt) (MRP-L12), putative, mRNA	+	384967	389966	419.6	3	smm:Smp_066740	75	271	1e-71	mitochondrial 60S ribosomal protein L7/L12		|GO:0005622|GO:0005840|GO:0003735|GO:0006412|
CUFF.627	CUFF.627.1	551	36.84	-	.	443815	444365	56.55	1
CUFF.628	CUFF.628.1	956	37.03	-	.	445844	446799	8.58	1	nve:NEMVE_v1g94732	53	90.5	2e-16	hypothetical protein
CUFF.629	CUFF.629.3	451	39.25	-	+	479333	485580	56.07	5	smm:Smp_066610.1	79	160	4e-38	hypothetical protein
CUFF.630	CUFF.630.1	1565	42.94	-	+	457149	459767	41.18	5	ddi:DDB_G0288613	52	309	1e-139	erf1; eukaryotic petide chain release factor subunit 1; K03265 peptide chain release factor eRF subunit 1	|Genetic Information Processing; Translation; Translation factors [BR:ko03012];|Genetic Information Processing; Translation; mRNA surveillance pathway [PATH:ko03015-Map:ko03015];|	|GO:0005737|GO:0016149|GO:0006415|
CUFF.631	CUFF.631.2	1835	37.87	-	-	502901	521918	36.81	12	smm:Smp_013860	84	558	1e-157	glutamate-cysteine ligase (EC:6.3.2.2); K11204 glutamate--cysteine ligase catalytic subunit [EC:6.3.2.2]	|Metabolism; Metabolism of Other Amino Acids; Glutathione metabolism [PATH:ko00480-Map:ko00480];|	|GO:0004357|GO:0006750|
CUFF.632	CUFF.632.1	726	38.29	-	-	487813	489622	273.98	4	smm:Smp_066620	80	318	2e-85	mitochondrial ribosomal protein S25
CUFF.633	CUFF.633.1	893	35.05	-	+	529370	541585	24.07	7	smm:Smp_123040	67	287	8e-96	hypothetical protein
Sj_000570	CNUS0000095950.1	1206	39.72	PREDICTED Sjc_0005940 Sjp_0005940: Schistosoma japonicum Centaurin-alpha 1 (Putative MAPK-activating protein PM25), putative, mRNA	-	601513	602768	20.47	2	smm:Smp_123030	88	752	0	centaurin alpha		|GO:0043087|
CUFF.634	CUFF.634.2	1638	26.31	-	-	546585	570199	1.46	4	smm:Smp_001780	68	715	0	hypothetical protein
CUFF.635	CUFF.635.1	595	35.8	-	.	659576	660170	2.63	1	smm:Smp_113550	57	112	1e-23	hypothetical protein
Sj_000572	CNUS0000095952.1	186	33.87	PREDICTED Sjc_0005960 Sjp_0005960: Schistosoma japonicum IPR008521 Protein of unknown function DUF803,domain-containing protein, mRNA	-	681002	681187	45.91	1	smm:Smp_036010	68	78.6	1e-13	hypothetical protein
CUFF.636	CUFF.636.1	3044	32.69	-	-	613974	643736	6.36	5	smm:Smp_123020	54	615	1e-174	protein serine/threonine kinase
CUFF.637	CUFF.637.1	494	30.77	-	+	709136	720251	1.64	3
CUFF.638	CUFF.638.2	2338	33.88	-	+	682881	707500	45.78	15	smm:Smp_123010	63	845	0	cationic amino acid transporter		|GO:0016020|GO:0015171|GO:0003333|
CUFF.641	CUFF.641.1	187	29.41	-	.	854827	855013	63.52	1
Sj_000574	CNUS0000095955.1	2814	33.12	PREDICTED Sjc_0005990 Sjp_0005990: Schistosoma japonicum Serine-rich adhesin for platelets precursor (Staphylococcus aureus surface protein A), putative, mRNA	-	871512	880142	2.16	3	smm:Smp_122980	46	403	1e-110	hypothetical protein		|GO:0005515|
CUFF.639	CUFF.639.3	5592	36.93	-	-	789069	818291	1.8	6	smm:Smp_123000.2	68	1805	0	sno and ski oncogene family		|GO:0005634|GO:0000166|GO:0005488|GO:0046332|
CUFF.640	CUFF.640.1	1161	30.32	-	.	787810	788970	2.62	1
CUFF.642	CUFF.642.1	1759	37.12	-	+	900717	919865	13.03	7	smm:Smp_122960.1	67	785	0	ubiquitin-specific peptidase 30 (C19 family) ; K11851 ubiquitin carboxyl-terminal hydrolase 30 [EC:3.1.2.15]	|Genetic Information Processing; Folding, Sorting and Degradation; Ubiquitin system [BR:ko04121];|Metabolism; Enzyme Families; Peptidases [BR:ko01002];|	|GO:0004221|GO:0006511|
CUFF.643	CNUS0000095958.1	264	42.42	PREDICTED Sjc_0006020 Sjp_0006020: Schistosoma japonicum expressed protein, putative, mRNA	-	924184	924605	891.92	3	smm:Smp_001640	62	142	7e-33	vacuolar ATP synthase subunit G
CUFF.644	CUFF.644.4	1273	35.59	-	-	887050	892853	42.69	4	smm:Smp_122970	71	374	1e-101	hypothetical protein
CUFF.646	CUFF.646.1	4491	31.91	-	.	74347	78837	9.69	1	smm:Smp_024220	81	1046	0	hypothetical protein
CUFF.645	CUFF.645.1	1589	30.65	-	+	968570	1002175	1.43	4	smm:Smp_122950	54	394	1e-107	hypothetical protein
CUFF.647	CUFF.647.1	607	32.62	-	+	1005087	1017521	1.45	2	smm:Smp_122950	34	111	4e-23	hypothetical protein
CUFF.648	CUFF.648.1	3458	33.11	-	-	323916	347562	6.55	13	smm:Smp_130460	84	1232	0	hypothetical protein		|GO:0005801|GO:0016020|GO:0006886|
Sj_000595	CNUS0000107777.1	396	36.36	PREDICTED Sjc_0006110 Sjp_0006110: Schistosoma japonicum expressed protein, putative, mRNA	-	352962	353357	0	1
CUFF.649	CUFF.649.3	4056	38.56	-	-	362227	375495	0.32	8	smm:Smp_130470	63	1413	0	hypothetical protein ; K14437 chromodomain-helicase-DNA-binding protein 7 [EC:3.6.4.12]	|Genetic Information Processing; Replication and Repair; Chromosome [BR:ko03036];|	|GO:0005515|GO:0016817|
CUFF.650	CUFF.650.2	2978	34.15	-	-	428078	456306	5.06	12	smm:Smp_130480	79	659	0	TBC1 domain family member 15		|GO:0005622|GO:0005097|GO:0032313|
CUFF.654	CUFF.654.1	317	32.81	-	.	268227	268543	4.45	1
CUFF.657	CUFF.657.3	716	30.73	-	-	268612	286892	964.19	9	smm:Smp_194910	51	204	6e-51	hypothetical protein
CUFF.651	CUFF.651.4	5662	35.13	-	-	205458	297138	5.59	19	smm:Smp_130440	62	1514	0	hypothetical protein		|GO:0008270|GO:0016491|GO:0008152|
CUFF.652	CUFF.652.1	330	26.36	-	+	110831	120185	534.02	3
CUFF.653	CUFF.653.1	283	26.15	-	.	125170	125452	24.5	1
CUFF.655	CUFF.655.1	219	36.53	-	-	160688	162752	29.96	2	smm:Smp_135270	85	125	1e-27	hypothetical protein
CUFF.656	CUFF.656.4	995	39.8	-	-	172340	185485	7.32	7	smm:Smp_024240	64	419	1e-115	rcc1-related guanine nucleotide exchange factor
CUFF.659	CUFF.659.1	2560	42.5	-	+	196442	205083	2.53	6	smm:Smp_015220	82	1038	0	transcription initiation factor ; K03129 transcription initiation factor TFIID subunit 4	|Genetic Information Processing; Replication and Repair; Chromosome [BR:ko03036];|Genetic Information Processing; Transcription; Basal transcription factors [PATH:ko03022-Map:ko03022];|Human Diseases; Neurodegenerative Diseases; Huntington's disease [PATH:ko05016-Map:ko05016];|	|GO:0005669|GO:0003700|GO:0006352|GO:0006355|
CUFF.660	CUFF.660.1	927	36.14	-	.	196459	197385	7.61	1
CUFF.662	CUFF.662.1	1253	26.02	-	.	554230	555482	12.1	1	smm:Smp_149550	87	110	3e-22	hypothetical protein
CUFF.663	CUFF.663.1	721	35.64	-	-	587037	591861	0.67	2	smm:Smp_051290	49	220	8e-56	hypothetical protein
CUFF.661	CUFF.661.2	417	40.53	-	+	510917	516597	26.81	3	smm:Smp_149540	97	268	7e-71	TATA-binding protein-associated phosphoprotein (dr1)		|GO:0005622|GO:0003677|GO:0043565|
CUFF.664	CUFF.664.3	3020	35.7	-	-	516739	538288	2.84	11	smm:Smp_051280	57	1013	0	smg-7 (suppressor with morphological effect on genitalia protein 7)
CUFF.665	CUFF.665.1	534	34.27	-	.	601870	602403	217.45	1
Sj_000601	CNUS0000095973.1	700	39.86	PREDICTED Sjc_0006190 Sjp_0006190: Schistosoma japonicum LOC489733; similar to nin one binding protein; ko:K07060, putative, mRNA	-	639032	640550	129.91	3	smm:Smp_064510	90	452	1e-125	rna-binding protein nob1 ; K11883 RNA-binding protein NOB1	|Genetic Information Processing; Folding, Sorting and Degradation; Proteasome [BR:ko03051];|Genetic Information Processing; Translation; Ribosome Biogenesis [BR:ko03009];|Genetic Information Processing; Translation; Ribosome biogenesis in eukaryotes [PATH:ko03008-Map:ko03008];|
CUFF.666	CUFF.666.2	1566	40.04	-	-	614436	622723	71.71	8	smm:Smp_051300	83	457	1e-131	tar DNA-binding protein		|GO:0000166|GO:0003676|
CUFF.667	CUFF.667.1	441	29.71	-	.	692111	692551	1.56	1
CUFF.668	CUFF.668.1	4253	27.96	-	+	686656	691147	0.19	3	smm:Smp_149570	47	188	4e-45	pou3/brn-1		|GO:0003677|GO:0003700|GO:0005515|GO:0006355|
Sj_000581	CNUS0000095975.1	384	36.72	PREDICTED Sjc_0006210 Sjp_0006210: Schistosoma japonicum hypothetical protein, mRNA	+	730031	734732	0	2
CUFF.669	CNUS0000095976.1	960	42.71	PREDICTED Sjc_0006220 Sjp_0006220: Schistosoma japonicum APEX1; APEX nuclease [EC:4.2.99.18]; ko:K01741 DNA-(apurinic or apyrimidinic site) lyase, putative, mRNA	+	737200	740283	43.81	7	smm:Smp_051320	79	410	1e-113	ap endonuclease ; K10771 AP endonuclease 1 [EC:4.2.99.18]	|Genetic Information Processing; Replication and Repair; Base excision repair [PATH:ko03410-Map:ko03410];|Genetic Information Processing; Replication and Repair; DNA repair and recombination proteins [BR:ko03400];|	|GO:0005622|GO:0003677|GO:0004518|GO:0004519|GO:0006281|
Sj_000584	CNUS0000095978.1	2343	33.29	PREDICTED Sjc_0006240 Sjp_0006240: Schistosoma japonicum AK7; adenylate kinase 7 [EC:2.7.4.3]; ko:K00939 adenylate kinase, putative, mRNA	+	822800	844528	1.31	15	smm:Smp_163660	69	1124	0	hypothetical protein ; K00939 adenylate kinase [EC:2.7.4.3]	|Metabolism; Nucleotide Metabolism; Purine metabolism [PATH:ko00230-Map:ko00230];|	|GO:0005524|GO:0019205|GO:0006139|
CUFF.670	CUFF.670.3	2945	29.1	-	+	792519	814118	0.69	8	smm:Smp_163650	56	287	4e-75	C-terminal pdz ligand of neuronal nitric oxide synthase protein		|GO:0005515|
CUFF.671	CUFF.671.3	644	36.65	-	-	849976	855400	29.7	6	smm:Smp_077070	76	286	1e-75	hypothetical protein		|GO:0003743|GO:0006413|
CUFF.672	CUFF.672.2	1163	27.69	-	+	885382	909654	2.46	6	smm:Smp_163670	64	440	1e-121	hypothetical protein
CUFF.673	CUFF.673.1	327	26.91	-	.	914784	915110	6.2	1
CUFF.674	CUFF.674.1	535	30.28	-	.	915683	916217	3.81	1
CUFF.675	CUFF.675.1	2449	40.67	-	-	916732	925483	4.88	5	smm:Smp_163680	56	769	0	rna-binding protein related		|GO:0003723|
CUFF.676	CUFF.676.1	432	34.95	-	.	925881	926312	1.47	1
CUFF.677	CUFF.677.1	468	39.53	-	+	865827	882653	596.53	4	smm:Smp_077090	89	244	1e-63	nitrogen fixation protein nifu		|GO:0005506|GO:0051536|GO:0016226|
CUFF.678	CUFF.678.1	1203	28.35	-	.	883663	884865	1.29	1
CUFF.679	CUFF.679.1	713	25.95	-	+	973095	975173	0.75	2
CUFF.682	CUFF.682.1	202	28.22	-	.	986793	986994	21.91	1
CUFF.683	CUFF.683.1	1855	40.97	-	+	1075715	1085782	6.95	9	smm:Smp_077180	84	920	0	serine/threonine protein kinase ; K02216 serine/threonine-protein kinase Chk1 [EC:2.7.11.1]	|Cellular Processes; Cell Growth and Death; Cell cycle - yeast [PATH:ko04111-Map:ko04111];|Cellular Processes; Cell Growth and Death; Cell cycle [PATH:ko04110-Map:ko04110];|Cellular Processes; Cell Growth and Death; Meiosis - yeast [PATH:ko04113-Map:ko04113];|Cellular Processes; Cell Growth and Death; p53 signaling pathway [PATH:ko04115-Map:ko04115];|Genetic Information Processing; Replication an…	|GO:0004672|GO:0004674|GO:0004713|GO:0005524|GO:0016772|GO:0006468|
CUFF.686	CUFF.686.1	4151	30.35	-	-	1087856	1117754	3.44	14	smm:Smp_163730	62	938	0	rhoptry protein
CUFF.687	CUFF.687.2	1050	32.29	-	+	1015697	1061049	165.41	5	smm:Smp_163720	47	152	3e-35	endophilin B1		|GO:0005737|GO:0005515|
CUFF.689	CUFF.689.2	1248	30.21	-	-	1122121	1138387	0.96	6	smm:Smp_163730	60	291	7e-77	rhoptry protein
Sj_000589	CNUS0000095986.1	333	34.83	PREDICTED Sjc_0006330 Sjp_0006330: Schistosoma japonicum APOBEC1 complementation factor (APOBEC1-stimulating protein), putative, mRNA	+	1138446	1139304	1.49	2	smm:Smp_142220	74	167	3e-40	apobec-1 complementation factor		|GO:0003676|
Sj_000605	CNUS0000095987.1	3156	27.25	PREDICTED Sjc_0006340 Sjp_0006340: Schistosoma japonicum DNA double-strand break repair rad50 ATPase, putative, mRNA	-	1146202	1177980	0.62	12	smm:Smp_163730	61	751	0	rhoptry protein
Sj_000606	CNUS0000095988.1	348	32.18	PREDICTED Sjc_0006350 Sjp_0006350: Schistosoma japonicum IPR002048 Calcium-binding EF-hand,domain-containing protein, mRNA	+	10806	16888	12.12	3	smm:Smp_155610	98	135	1e-30	Calmodulin-5/6/7/8 (CaM-5/6/7/8)		|GO:0005509|
Sj_000607	CNUS0000095989.1	1650	32.55	PREDICTED Sjc_0006360 Sjp_0006360: Schistosoma japonicum Protocadherin gamma A4 precursor (PCDH-gamma-A4), putative, mRNA	+	60757	62406	0.24	1	smm:Smp_155600	69	592	1e-167	cadherin		|GO:0016020|GO:0005509|GO:0007156|
CUFF.691	CUFF.691.1	296	32.43	-	+	4468	8126	6.97	2
Sj_000608	CNUS0000095990.1	1449	31.19	PREDICTED Sjc_0006370 Sjp_0006370: Schistosoma japonicum Protocadherin-11 X-linked precursor (Protocadherin-11) (Protocadherin on the X chromosome), putative, mRNA	+	89468	103048	0.28	5	smm:Smp_155600	71	694	0	cadherin		|GO:0016020|GO:0005509|GO:0007156|
CUFF.680	CUFF.680.3	574	47.56	-	-	1099862	1100862	1793.1	3	smm:Smp_179300.1	50	164	2e-39	cellular nucleic acid binding protein ; K09250 cellular nucleic acid-binding protein	|Genetic Information Processing; Transcription; Transcription factors [BR:ko03000];|	|GO:0003676|GO:0008270|
CUFF.681	CUFF.681.1	336	45.83	-	+	1265332	1265902	3687.98	3	smm:Smp_041980	96	101	2e-20	60S ribosomal protein P1 ; K02942 large subunit ribosomal protein LP1	|Genetic Information Processing; Translation; Ribosome [BR:ko03011];|Genetic Information Processing; Translation; Ribosome [PATH:ko03010-Map:ko03010];|
CUFF.684	CUFF.684.1	659	36.87	-	+	1105417	1117563	321.55	3	smm:Smp_041830	75	235	2e-60	small membrane protein related
CUFF.685	CUFF.685.1	3910	34.04	-	-	1117343	1173749	6.88	20	smm:Smp_144930	66	1173	0	hypothetical protein ; K11373 elongator complex protein 1	|Genetic Information Processing; Replication and Repair; Chromosome [BR:ko03036];|
Sj_000059	CNUS0000095469.1	1023	24.44	PREDICTED Sjc_0000820 Sjp_0000820: Schistosoma japonicum LOC539318; similar to G protein-coupled receptor; ko:K08419 oxoglutarate (alpha-ketoglutarate) receptor 1, putative, mRNA	+	1164421	1165443	5	1	smm:Smp_041880	64	416	1e-114	peptide (allatostatin/somatostatin)-like receptor		|GO:0016021|GO:0001584|GO:0007186|
CUFF.688	CUFF.688.4	1110	37.3	-	-	1181860	1195885	11.03	9	smm:Smp_041890.2	82	460	1e-128	ribonuclease hi large subunit ; K10743 ribonuclease H2 subunit A [EC:3.1.26.4]	|Genetic Information Processing; Replication and Repair; DNA replication [PATH:ko03030-Map:ko03030];|Genetic Information Processing; Replication and Repair; DNA replication proteins [BR:ko03032];|	|GO:0003676|GO:0003723|GO:0004523|GO:0016070|
CUFF.690	CUFF.690.2	1222	33.72	-	+	1203475	1215812	0.73	8	smm:Smp_144950	61	408	1e-112	Centrosomal protein of 41 kDa (Cep41 protein) (Testis-specificprotein A14 protein)
CUFF.692	CUFF.692.1	1752	33.28	-	-	1217156	1224823	2.14	4	smm:Smp_144960	78	209	7e-52	hypothetical protein
CUFF.693	CUFF.693.2	824	33.01	-	+	1231528	1234940	1.4	2	smm:Smp_144960	57	282	2e-74	hypothetical protein
Sj_000062	CNUS0000095474.1	1869	30.44	PREDICTED Sjc_0000870 Sjp_0000870: Schistosoma japonicum NGFI-A-binding protein 1 (EGR-1-binding protein 1), putative, mRNA	+	1241828	1256324	0	8	smm:Smp_041960	57	494	1e-137	hypothetical protein		|GO:0005634|GO:0016564|GO:0016481|
CUFF.696	CUFF.696.3	581	31.5	-	+	194217	195136	46.89	2	smm:Smp_121600	85	103	9e-21	hypothetical protein
CUFF.695	CUFF.695.4	1797	37.56	-	-	176545	184309	4.71	4	smm:Smp_121610.1	80	689	0	set and mynd domain containing		|GO:0005515|
CUFF.697	CUFF.697.1	704	25.14	-	+	271625	275156	6.07	2
CUFF.694	CUFF.694.1	1305	33.18	-	+	130253	138545	29.63	4	smm:Smp_155590	68	315	6e-84	hypothetical protein
CUFF.699	CUFF.699.3	1409	36.05	-	-	145669	167688	2.89	8	smm:Smp_194570	83	716	0	hypothetical protein		|GO:0005515|
CUFF.700	CUFF.700.3	1170	34.02	-	-	333368	337461	6.8	4	smm:Smp_121580	49	208	6e-52	hypothetical protein
CUFF.701	CUFF.701.4	1929	32.45	-	-	364167	386306	2.26	14	smm:Smp_194530	63	771	0	hypothetical protein		|GO:0005524|GO:0008603|GO:0019205|GO:0006139|GO:0007165|
CUFF.702	CUFF.702.1	1487	34.9	-	+	389752	410397	61.68	11	smm:Smp_194520	79	719	0	myst histone acetyltransferase ; K11308 histone acetyltransferase MYST1 [EC:2.3.1.48]	|Genetic Information Processing; Replication and Repair; Chromosome [BR:ko03036];|	|GO:0005634|GO:0016747|GO:0006355|
CUFF.698	CUFF.698.2	777	29.47	-	+	485504	497275	2.21	5
CUFF.703	CNUS0000095969.1	784	45.15	PREDICTED Sjc_0006150 Sjp_0006150: Schistosoma japonicum MGC75725; 60S ribosomal protein L8; ko:K02938 large subunit ribosomal protein L8e, putative, mRNA	-	502773	503981	2917.56	3	smm:Smp_051260	92	481	1e-134	60S ribosomal protein L8 ; K02938 large subunit ribosomal protein L8e	|Genetic Information Processing; Translation; Ribosome [BR:ko03011];|Genetic Information Processing; Translation; Ribosome [PATH:ko03010-Map:ko03010];|	|GO:0005622|GO:0005840|GO:0003735|GO:0006412|
Sj_000612	CNUS0000096000.1	893	23.18	PREDICTED Sjc_0006480 Sjp_0006480: Schistosoma japonicum Cadherin-3 precursor, putative, mRNA	+	476351	477333	0.2	2	smm:Smp_001190	49	179	2e-43	hypothetical protein		|GO:0016020|GO:0005509|GO:0007156|
CUFF.704	CUFF.704.1	767	33.9	-	-	596412	600347	18.78	4	smm:Smp_137640	82	333	1e-89	hypothetical protein		|GO:0005515|GO:0005543|
CUFF.706	CUFF.706.2	3126	36.02	-	-	608943	641056	14.93	13	smm:Smp_137650	79	1568	0	hypothetical protein ; K14288 exportin-T	|Genetic Information Processing; Translation; RNA transport [PATH:ko03013-Map:ko03013];|	|GO:0005488|
CUFF.708	CUFF.708.1	1182	38.32	-	-	651984	667665	43.15	10	smm:Smp_028730	90	664	0	glucosamine-1-phosphate N-acetyltransferase (EC:2.3.1.157); K00966 mannose-1-phosphate guanylyltransferase [EC:2.7.7.13]	|Metabolism; Carbohydrate Metabolism; Amino sugar and nucleotide sugar metabolism [PATH:ko00520-Map:ko00520];|Metabolism; Carbohydrate Metabolism; Fructose and mannose metabolism [PATH:ko00051-Map:ko00051];|	|GO:0016779|GO:0009058|
CUFF.707	CUFF.707.2	3702	33.36	-	-	720643	782785	0.61	20	smm:Smp_137670	69	1343	0	calcium-dependent activator protein for secretion		|GO:0005515|GO:0005543|
Sj_000626	CNUS0000096008.1	1191	31.23	PREDICTED Sjc_0006560 Sjp_0006560: Schistosoma japonicum expressed protein, putative, mRNA	+	74223	83384	0.88	4	smm:Smp_142620	70	565	1e-159	protein kinase ; K12323 atrial natriuretic peptide receptor A [EC:4.6.1.2]	|Metabolism; Nucleotide Metabolism; Purine metabolism [PATH:ko00230-Map:ko00230];|Organismal Systems; Circulatory System; Vascular smooth muscle contraction [PATH:ko04270-Map:ko04270];|
CUFF.709	CUFF.709.3	996	33.33	-	+	701655	719308	1.54	7	smm:Smp_137660	54	280	9e-74	rabkinesin-6
CUFF.710	CUFF.710.1	365	28.49	-	-	713263	716137	2.84	2	smm:Smp_137670	75	112	1e-23	calcium-dependent activator protein for secretion
CUFF.711	CUFF.711.1	392	35.71	-	+	96455	99564	3.17	2
CUFF.712	CUFF.712.4	1437	29.44	-	+	69912	71348	2.11	1
CUFF.713	CUFF.713.1	346	30.06	-	.	69475	69820	3.41	1
CUFF.714	CUFF.714.1	321	31.78	-	.	268109	268429	5.13	1
CUFF.715	CUFF.715.1	1388	33.43	-	-	236654	263609	56.74	8	smm:Smp_142640	87	438	1e-121	n-terminal yjef related
CUFF.716	CUFF.716.4	1026	40.55	-	-	319419	327597	9.94	8	smm:Smp_142650.1	59	335	3e-90	hypothetical protein
CUFF.717	CUFF.717.1	315	29.52	-	.	286105	286419	10.17	1
CUFF.718	CUFF.718.4	568	34.86	-	+	344318	355170	5.06	6	smm:Smp_142670	70	256	8e-67	hypothetical protein		|GO:0042073|
CUFF.720	CUFF.720.1	417	28.78	-	.	443200	443616	2.51	1
CUFF.719	CUFF.719.3	1621	38.31	-	+	228887	233750	49.24	8	smm:Smp_037860	75	491	1e-137	talin
CUFF.721	CUFF.721.1	318	31.45	-	.	222124	222441	7.73	1
Sj_000630	CNUS0000096017.1	174	34.48	PREDICTED Sjc_0006660 Sjp_0006660: Schistosoma japonicum expressed protein, putative, mRNA	+	569725	570494	15.06	3
CUFF.722	CUFF.722.1	469	33.69	-	-	580151	581223	2.42	3
CUFF.723	CUFF.723.1	1051	32.73	-	.	654839	655889	2.13	1
CUFF.726	CUFF.726.1	409	30.07	-	-	663131	677200	447.6	2	isc:IscW_ISCW003606	67	136	6e-31	dynein light chain; K10418 dynein light chain LC8-type	|Cellular Processes; Cell Motility; Cytoskeleton proteins [BR:ko04812];|Organismal Systems; Excretory System; Vasopressin-regulated water reabsorption [PATH:ko04962-Map:ko04962];|	|GO:0005875|GO:0007017|
CUFF.727	CUFF.727.2	3471	44.17	-	+	607420	625057	45.91	14	smm:Smp_141630.1	91	1536	0	splicing factor 3b subunit 1-related ; K12828 splicing factor 3B subunit 1	|Genetic Information Processing; Transcription; Spliceosome [BR:ko03041];|Genetic Information Processing; Transcription; Spliceosome [PATH:ko03040-Map:ko03040];|	|GO:0005488|
CUFF.724	CUFF.724.3	1118	36.31	-	-	444287	445494	12	2	smm:Smp_037780	74	431	1e-119	hypothetical protein
CUFF.731	CUFF.731.3	420	33.81	-	+	460274	461836	1.62	3
CUFF.733	CUFF.733.1	543	33.52	-	.	499105	499647	3.73	1
CUFF.732	CUFF.732.2	3928	36.38	-	+	684144	723230	5.53	15	smm:Smp_036180	74	1128	0	diacylglycerol kinase theta ; K00901 diacylglycerol kinase [EC:2.7.1.107]	|Environmental Information Processing; Signal Transduction; Phosphatidylinositol signaling system [PATH:ko04070-Map:ko04070];|Metabolism; Lipid Metabolism; Glycerolipid metabolism [PATH:ko00561-Map:ko00561];|Metabolism; Lipid Metabolism; Glycerophospholipid metabolism [PATH:ko00564-Map:ko00564];|	|GO:0004143|GO:0007205|GO:0035556|
CUFF.736	CUFF.736.1	1269	37.27	-	-	729129	742524	20.48	8	smm:Smp_141650	53	290	1e-93	hypothetical protein
CUFF.738	CUFF.738.2	1211	33.53	-	-	820233	827754	2.42	6	smm:Smp_013080	79	507	1e-142	hypothetical protein		|GO:0005515|
CUFF.739	CUFF.739.3	1671	33.69	-	+	757611	775499	2.42	8	smm:Smp_141660	89	502	1e-174	high voltage-activated calcium channel beta subunit 2		|GO:0005245|GO:0005515|GO:0006816|GO:0051925|
CUFF.740	CUFF.740.1	439	34.62	-	.	835426	835864	4.29	1
CUFF.742	CUFF.742.1	150	31.33	-	.	866782	866931	1143.47	1
Sj_000635	CNUS0000096027.1	381	31.23	PREDICTED Sjc_0006760 Sjp_0006760: Schistosoma japonicum hypothetical protein, mRNA	+	859064	866389	0.09	3
CUFF.744	CUFF.744.1	188	23.4	-	.	890943	891130	69.89	1
CUFF.745	CUFF.745.1	536	28.36	-	.	896556	897091	2.16	1
CUFF.729	CUFF.729.3	2428	35.42	-	-	384472	402023	8.89	8	smm:Smp_084610	83	427	1e-117	fas-associated factor-related		|GO:0005515|
CUFF.734	CUFF.734.1	440	34.77	-	.	372684	373123	59.82	1
CUFF.735	CUFF.735.1	260	39.23	-	.	375370	375629	21.33	1
CUFF.741	CUFF.741.2	442	40.5	-	+	376184	380558	54.9	4	smm:Smp_084620	89	94	3e-18	hypothetical protein		|GO:0003677|GO:0003713|GO:0006355|
CUFF.743	CUFF.743.1	257	35.02	-	.	392601	392857	52.76	1	smm:Smp_084610	85	153	4e-36	fas-associated factor-related
CUFF.748	CUFF.748.2	2647	41.33	-	+	867161	887710	6.96	8	smm:Smp_013070	90	974	0	one cut domain family member		|GO:0003677|GO:0003700|GO:0005515|GO:0043565|GO:0006355|
CUFF.749	CUFF.749.2	1329	39.43	-	-	928402	948550	19.21	7	smm:Smp_013060	79	529	1e-148	smad1 5 8 and ; K04676 SMAD, mothers against DPP 1/5/8	|Environmental Information Processing; Signal Transduction; TGF-beta signaling pathway [PATH:ko04350-Map:ko04350];|	|GO:0005622|GO:0005667|GO:0003700|GO:0005515|GO:0006355|GO:0007179|
CUFF.750	CUFF.750.1	1390	29.28	-	.	933690	935079	10.66	1
CUFF.751	CUFF.751.2	1646	34.87	-	-	956675	970765	11.31	12	smm:Smp_013050	76	657	0	hypothetical protein
Sj_000654	CNUS0000096035.1	1941	28.23	PREDICTED Sjc_0006840 Sjp_0006840: Schistosoma japonicum Conserved hypothetical protein, expressed protein, putative, mRNA	-	1044048	1060575	0.4	10	smm:Smp_127480	60	740	0	hypothetical protein
CUFF.725	CUFF.725.3	638	39.5	-	+	393024	402255	12.14	4	smm:Smp_011640.1	70	264	4e-69	hypothetical protein
CUFF.728	CUFF.728.1	164	36.59	-	.	391847	392010	161.37	1
CUFF.730	CUFF.730.1	166	37.95	-	+	391848	392907	336.86	2
CUFF.737	CNUS0000095921.1	810	40.86	PREDICTED Sjc_0005640 Sjp_0005640: Schistosoma japonicum Connector enhancer of kinase suppressor of ras 2 (Connector enhancer of KSR2) (CNK2) (Membrane-associated guanylate kinase-interacting protein) (MAGUIN), putative, mRNA	-	405552	408526	11.99	5	smm:Smp_128390	80	378	1e-103	hypothetical protein
CUFF.746	CUFF.746.2	806	34.24	-	+	417219	420406	14.67	6	smm:Smp_190020	95	352	1e-95	hypothetical protein
CUFF.752	CNUS0000095923.1	807	44.73	PREDICTED Sjc_0005660 Sjp_0005660: Schistosoma japonicum Rps4x; ribosomal protein S4, X-linked; ko:K02987 small subunit ribosomal protein S4e, putative, mRNA	-	422839	423709	3009.99	3	smm:Smp_011570.1	96	528	1e-148	40S ribosomal protein S4 ; K02987 small subunit ribosomal protein S4e	|Genetic Information Processing; Translation; Ribosome [BR:ko03011];|Genetic Information Processing; Translation; Ribosome [PATH:ko03010-Map:ko03010];|	|GO:0005622|GO:0005840|GO:0003723|GO:0003735|GO:0006412|
Sj_000542	CNUS0000095924.1	168	40.48	PREDICTED Sjc_0005670 Sjp_0005670: Schistosoma japonicum hypothetical protein, mRNA	-	427509	428023	0	2
CUFF.753	CUFF.753.1	161	33.54	-	.	434892	435052	5431.24	1
CUFF.754	CUFF.754.1	335	33.73	-	.	439136	439470	160.9	1
CUFF.755	CUFF.755.1	957	33.54	-	.	1065163	1066119	0.74	1	smm:Smp_127480	73	128	2e-77	hypothetical protein
CUFF.756	CUFF.756.2	915	32.79	-	+	1027788	1035548	1.33	5	smm:Smp_127470	67	150	1e-34	hypothetical protein
CUFF.757	CUFF.757.1	812	28.57	-	.	1093709	1094520	1.19	1
CUFF.758	CUFF.758.2	1921	40.71	-	+	1071962	1077935	0.81	11	smm:Smp_127490	58	291	1e-135	blooms syndrome DNA helicase		|GO:0003676|GO:0005524|GO:0008026|GO:0006310|
CUFF.760	CUFF.760.3	3753	34.51	-	+	362	26112	0.91	16	smm:Smp_168870	79	1796	0	hypothetical protein
CUFF.761	CUFF.761.3	1568	32.14	-	+	44620	46532	0.29	2	smm:Smp_168870	75	212	6e-53	hypothetical protein
CUFF.763	CUFF.763.3	562	39.68	-	-	1082912	1084831	169.74	3	smm:Smp_009980	92	255	1e-66	ran binding protein 9-related		|GO:0005515|
CUFF.759	CUFF.759.1	929	34.88	-	-	793264	811144	2.87	6	smm:Smp_013080	85	437	1e-121	hypothetical protein		|GO:0005524|
Sj_000634	CNUS0000096024.1	369	39.57	PREDICTED Sjc_0006730 Sjp_0006730: Schistosoma japonicum Histone H2B, putative, mRNA	+	785896	786264	1323.43	1	smm:Smp_036220	100	184	2e-45	histone H2B ; K11252 histone H2B	|Genetic Information Processing; Replication and Repair; Chromosome [BR:ko03036];|Human Diseases; Immune System Diseases; Systemic lupus erythematosus [PATH:ko05322-Map:ko05322];|	|GO:0000786|GO:0005634|GO:0003677|GO:0006334|GO:0007001|
CUFF.762	CUFF.762.1	266	33.08	-	-	813411	815878	7.79	3
CUFF.764	CUFF.764.1	414	34.54	-	-	47953	48981	2.84	2
CUFF.765	CUFF.765.1	304	31.91	-	.	48678	48981	18.28	1
Sj_000679	CNUS0000096043.1	526	34.03	PREDICTED Sjc_0006920 Sjp_0006920: Schistosoma japonicum expressed protein, putative, mRNA	-	178576	184958	15.99	3	smm:Smp_168840	59	191	1e-47	hypothetical protein
CUFF.766	CUFF.766.1	2387	38.75	-	+	63673	97251	5.09	11	smm:Smp_168850.2	72	787	0	metastasis-associated protein 1 (mta1)		|GO:0003677|GO:0003700|GO:0005515|GO:0008270|GO:0043565|GO:0006355|
CUFF.767	CUFF.767.1	2498	38.23	-	+	214895	225131	2.85	4	smm:Smp_168810	73	940	0	gabp alpha		|GO:0003700|GO:0043565|GO:0006355|
CUFF.768	CUFF.768.1	3593	38.27	-	-	143474	160917	24.98	9	smm:Smp_103160.2	90	1511	0	faa3; long-chain-fatty-acid--CoA ligase (EC:6.2.1.3); K01897 long-chain acyl-CoA synthetase [EC:6.2.1.3]	|Cellular Processes; Transport and Catabolism; Peroxisome [PATH:ko04146-Map:ko04146];|Metabolism; Lipid Metabolism; Fatty acid metabolism [PATH:ko00071-Map:ko00071];|Metabolism; Lipid Metabolism; Lipid biosynthesis proteins [BR:ko01004];|Organismal Systems; Endocrine System; Adipocytokine signaling pathway [PATH:ko04920-Map:ko04920];|Organismal Systems; Endocrine System; PPAR signaling pathway [P…	|GO:0003824|GO:0008152|
CUFF.769	CUFF.769.2	286	36.01	-	+	237258	238498	81.02	3
Sj_000663	CNUS0000096049.1	279	35.84	PREDICTED Sjc_0006980 Sjp_0006980: Schistosoma japonicum expressed protein, putative, mRNA	+	283429	284633	0	3	smm:Smp_096790	67	81.6	1e-14	hypothetical protein
CUFF.770	CUFF.770.1	769	27.18	-	-	240564	243404	206.78	4
CUFF.771	CUFF.771.2	1124	34.52	-	-	168215	175948	81.67	6	smm:Smp_085830	69	381	1e-104	hypothetical protein		|GO:0016021|
CUFF.773	CUFF.773.2	450	32.44	-	+	261434	269619	6.98	5	smm:Smp_113760	64	104	2e-21	anti-inflammatory protein 16
CUFF.774	CUFF.774.1	1517	34.81	-	-	331992	343167	47.57	7	smm:Smp_017640	71	552	1e-155	nucleolar complex protein
CUFF.775	CUFF.775.1	189	39.15	-	-	344962	346101	593.3	2
CUFF.776	CUFF.776.1	139	39.57	-	-	376724	377487	7798.23	2
CUFF.777	CUFF.777.3	300	27.67	-	-	296422	299199	1392.8	3
CUFF.778	CUFF.778.2	3679	41.04	-	-	308150	327338	25.82	17	xla:734707	49	931	0	hypothetical protein MGC114631; K03032 26S proteasome regulatory subunit N2	|Genetic Information Processing; Folding, Sorting and Degradation; Proteasome [BR:ko03051];|Genetic Information Processing; Folding, Sorting and Degradation; Proteasome [PATH:ko03050-Map:ko03050];|	|GO:0000502|GO:0005488|GO:0030234|GO:0042176|
CUFF.779	CUFF.779.2	939	36.63	-	-	358866	376495	49.76	5	smm:Smp_017650.2	70	293	2e-77	family U48 unassigned peptidase (U48 family) ; K08658 prenyl protein peptidase [EC:3.4.22.-]	|Metabolism; Enzyme Families; Peptidases [BR:ko01002];|	|GO:0016020|
Sj_000666	CNUS0000096055.1	372	29.03	PREDICTED Sjc_0007050 Sjp_0007050: Schistosoma japonicum expressed protein, putative, mRNA	+	470396	474860	25.76	2
CUFF.780	CUFF.780.1	735	34.83	-	+	384827	397727	119.92	6	smm:Smp_017660	77	369	1e-100	proteasome subunit ; K06698 proteasome activator subunit 3 (PA28 gamma)	|Genetic Information Processing; Folding, Sorting and Degradation; Proteasome [BR:ko03051];|Genetic Information Processing; Folding, Sorting and Degradation; Proteasome [PATH:ko03050-Map:ko03050];|Human Diseases; Infectious Diseases; Hepatitis C [PATH:ko05160-Map:ko05160];|Organismal Systems; Immune System; Antigen processing and presentation [PATH:ko04612-Map:ko04612];|	|GO:0008537|
Sj_000667	CNUS0000096056.1	216	38.43	PREDICTED Sjc_0007060 Sjp_0007060: Schistosoma japonicum hypothetical protein, mRNA	+	520131	526954	0	2
CUFF.781	CUFF.781.3	4304	40.75	-	+	415284	433969	0.61	14	smm:Smp_131880	57	573	0	hypothetical protein
CUFF.782	CUFF.782.1	221	29.86	-	-	645758	651236	13.64	2
Sj_000685	CNUS0000096061.1	1917	43.61	PREDICTED Sjc_0007110 Sjp_0007110: Schistosoma japonicum Splicing factor 3B subunit 2 (Spliceosome-associated protein 145) (SAP 145) (SF3b150) (Pre-mRNA-splicing factor SF3b 145 kDa subunit), putative, mRNA	-	668323	679678	114.78	7	smm:Smp_096810.1	81	1040	0	hypothetical protein ; K12829 splicing factor 3B subunit 2	|Genetic Information Processing; Transcription; Spliceosome [BR:ko03041];|Genetic Information Processing; Transcription; Spliceosome [PATH:ko03040-Map:ko03040];|	|GO:0005634|GO:0006397|
CUFF.783	CUFF.783.1	782	38.87	-	+	533722	541411	74.19	7	smm:Smp_103200	83	331	3e-89	ATP synthase subunit d ; K02149 V-type H+-transporting ATPase subunit D [EC:3.6.3.14]	|Cellular Processes; Transport and Catabolism; Phagosome [PATH:ko04145-Map:ko04145];|Human Diseases; Immune System Diseases; Rheumatoid arthritis [PATH:ko05323-Map:ko05323];|Human Diseases; Infectious Diseases; Epithelial cell signaling in Helicobacter pylori infection [PATH:ko05120-Map:ko05120];|Human Diseases; Infectious Diseases; Vibrio cholerae infection [PATH:ko05110-Map:ko05110];|Metabolism…	|GO:0033178|GO:0042626|GO:0046961|GO:0015991|
CUFF.784	CUFF.784.1	704	35.37	-	.	740086	740789	1.31	1
CUFF.785	CUFF.785.1	977	30.71	-	.	740842	741818	14.45	1	smm:Smp_169250	94	75.5	6e-12	hypothetical protein
CUFF.786	CUFF.786.1	456	28.29	-	.	747992	748447	2.81	1
Sj_000686	CNUS0000096064.1	204	48.04	PREDICTED Sjc_0007140 Sjp_0007140: Schistosoma japonicum hypothetical protein, mRNA	-	710341	714715	0	2
CUFF.789	CUFF.789.1	595	37.31	-	.	732553	733147	5.62	1	smm:Smp_079370.2	52	191	2e-47	hypothetical protein
CUFF.787	CUFF.787.1	2363	31.65	-	+	549502	629137	3.59	14	smm:Smp_175280	79	431	1e-118	hypothetical protein
CUFF.788	CUFF.788.1	878	30.75	-	-	628621	639150	17.62	4	smm:Smp_175270	83	302	2e-80	hypothetical protein		|GO:0016020|GO:0005515|GO:0007154|
Sj_000670	CNUS0000096059.1	681	35.1	PREDICTED Sjc_0007090 Sjp_0007090: Schistosoma japonicum expressed protein, putative, mRNA	+	607697	609992	1.59	3	smm:Smp_127680	72	236	1e-60	rabconnectin-related
Sj_000684	CNUS0000096060.1	717	30.68	PREDICTED Sjc_0007100 Sjp_0007100: Schistosoma japonicum hypothetical protein, mRNA	-	622592	623308	15.94	1	smm:Smp_175270	51	200	6e-50	hypothetical protein
CUFF.790	CUFF.790.2	2950	37.97	-	-	751624	767976	6.01	4	smm:Smp_169260	49	301	1e-103	zinc finger protein		|GO:0005622|GO:0003676|GO:0008270|
CUFF.791	CUFF.791.1	386	28.76	-	.	792050	792435	5.08	1
CUFF.792	CUFF.792.2	783	49.55	-	+	692502	693980	76.19	4	smm:Smp_086600.2	62	315	2e-84	arginine/serine-rich splicing factor		|GO:0000166|GO:0003676|
CUFF.793	CNUS0000096068.1	1857	23.53	PREDICTED Sjc_0007180 Sjp_0007180: Schistosoma japonicum Abp1; amiloride binding protein 1 (amine oxidase, copper-containing) [EC:1.4.3.6]; ko:K00276 copper amine oxidase, putative, mRNA	+	904768	912519	0.36	3	smm:Smp_017610	71	266	4e-69	copper/topaquinone oxidase		|GO:0005507|GO:0008131|GO:0048038|GO:0009308|
CUFF.794	CUFF.794.1	576	30.9	-	+	915626	921371	2.12	3	smm:Smp_017620	85	155	1e-36	hypothetical protein		|GO:0005507|GO:0008131|GO:0048038|GO:0009308|GO:0055114|
CUFF.795	CUFF.795.1	400	29.5	-	.	921535	921934	1.86	1
CUFF.796	CUFF.796.1	272	27.57	-	.	926139	926410	7.24	1
CUFF.797	CNUS0000096066.1	501	36.13	PREDICTED Sjc_0007160 Sjp_0007160: Schistosoma japonicum 39S ribosomal protein L14, mitochondrial precursor (L14mt) (MRP-L14), putative, mRNA	-	861878	863481	282.93	3	smm:Smp_131860	81	224	2e-57	hypothetical protein		|GO:0005622|GO:0005840|GO:0003735|GO:0006412|
CUFF.798	CUFF.798.1	409	30.07	-	.	107	515	2.6	1
CUFF.800	CUFF.800.1	2151	39.75	-	-	926476	939666	30.6	11	smm:Smp_131870	88	1122	0	syntaxin binding protein-123		|GO:0006904|GO:0016192|
CUFF.799	CUFF.799.2	1061	36.57	-	-	867308	878245	7.42	6	smm:Smp_131860	67	207	4e-64	hypothetical protein		|GO:0005622|GO:0005840|GO:0003735|GO:0006412|
CUFF.801	CUFF.801.5	3503	35.48	-	+	964073	996252	1.13	10	smm:Smp_169230	49	679	0	tyrosine kinase		|GO:0004672|GO:0004713|GO:0005524|GO:0016772|GO:0006468|
CUFF.802	CUFF.802.1	738	35.37	-	.	34585	35322	0.65	1
CUFF.803	CUFF.803.1	1263	29.14	-	+	21237	31843	20.23	4	smm:Smp_176650	34	106	4e-21	hypothetical protein
CUFF.804	CUFF.804.2	600	37.83	-	-	36030	39043	23.66	4	smm:Smp_176660	61	178	2e-43	hypothetical protein
CUFF.805	CNUS0000096075.1	392	38.52	PREDICTED Sjc_0007250 Sjp_0007250: Schistosoma japonicum Mitochondrial 28S ribosomal protein S10 (S10mt) (MRP-S10), putative, mRNA	+	54475	56837	164.17	4	smm:Smp_099300	85	234	1e-60	28S ribosomal protein S10		|GO:0005622|GO:0005840|GO:0003735|GO:0006412|
CUFF.806	CUFF.806.1	567	37.39	-	.	96973	97539	1.6	1
Sj_000704	CNUS0000096079.1	231	40.26	PREDICTED Sjc_0007290 Sjp_0007290: Schistosoma japonicum expressed protein, putative, mRNA	-	162915	164680	0	2
CUFF.808	CUFF.808.1	457	38.73	-	+	91324	92757	62.85	5	smm:Smp_099320	75	228	1e-58	hypothetical protein		|GO:0005634|GO:0005852|GO:0003743|GO:0005488|GO:0043022|GO:0006413|GO:0006446|
CUFF.809	CUFF.809.1	1869	33.33	-	+	208540	274576	4.88	11	smm:Smp_169910	65	674	0	stomatin-related
CUFF.811	CUFF.811.1	360	33.61	-	.	270703	271062	5.01	1
CUFF.807	CUFF.807.2	2447	33.31	-	-	57753	81760	13.69	12	smm:Smp_099310	80	751	0	protein transport protein sec23 ; K14006 protein transport protein SEC23	|Genetic Information Processing; Folding, Sorting and Degradation; Protein processing in endoplasmic reticulum [PATH:ko04141-Map:ko04141];|	|GO:0030127|GO:0008270|GO:0006886|GO:0006888|
CUFF.810	CUFF.810.3	3592	34.3	-	-	98184	145076	0.74	10	smm:Smp_176670	39	307	5e-81	histone H2A
CUFF.813	CUFF.813.1	184	35.33	-	.	403739	403922	119.95	1
CUFF.814	CUFF.814.2	1424	31.18	-	+	424451	443286	2.03	10	smm:Smp_176770	74	540	0	dock-9		|GO:0005085|GO:0005525|GO:0051020|
Sj_000705	CNUS0000096080.1	312	40.38	PREDICTED Sjc_0007310 Sjp_0007310: Schistosoma japonicum Ferritin-1 heavy chain (EC 1.16.3.1), putative, mRNA	-	278108	279611	2334.17	2	smm:Smp_087760	91	200	2e-50	ferritin light chain ; K00522 ferritin heavy chain [EC:1.16.3.1]	|Metabolism; Metabolism of Cofactors and Vitamins; Porphyrin and chlorophyll metabolism [PATH:ko00860-Map:ko00860];|Organismal Systems; Digestive System; Mineral absorption [PATH:ko04978-Map:ko04978];|	|GO:0005488|GO:0008199|GO:0016491|GO:0046914|GO:0006826|GO:0006879|
Sj_000706	CNUS0000096082.1	597	42.55	PREDICTED Sjc_0007330 Sjp_0007330: Schistosoma japonicum Heat shock protein 83, putative, mRNA	-	402899	403495	643.91	1	smm:Smp_072330.2	86	320	3e-86	heat shock protein ; K04079 molecular chaperone HtpG	|Genetic Information Processing; Folding, Sorting and Degradation; Chaperones and folding catalysts [BR:ko03110];|Genetic Information Processing; Folding, Sorting and Degradation; Proteasome [BR:ko03051];|Genetic Information Processing; Folding, Sorting and Degradation; Protein processing in endoplasmic reticulum [PATH:ko04141-Map:ko04141];|Human Diseases; Cancers; Pathways in cancer [PATH:ko0520…	|GO:0005524|GO:0051082|GO:0006457|
CUFF.815	CUFF.815.1	688	23.55	-	.	450778	451465	1.78	1
CUFF.816	CUFF.816.1	345	35.36	-	-	550063	552050	38.42	3
CUFF.818	CNUS0000096086.1	5604	31.92	PREDICTED Sjc_0007380 Sjp_0007380: Schistosoma japonicum Conserved hypothetical protein, expressed protein, putative, mRNA	+	572882	617566	1.63	22	smm:Smp_176800	86	769	0	hypothetical protein
CUFF.817	CUFF.817.5	1246	33.55	-	+	359629	367879	1.45	2	smm:Smp_169900.2	47	134	1e-29	serine/threonine protein kinase
CUFF.819	CUFF.819.1	225	29.78	-	.	355401	355625	406.36	1	smm:Smp_065210.2	84	123	5e-27	hypothetical protein
CUFF.820	CUFF.820.1	744	26.88	-	.	371684	372427	0.9	1
CUFF.823	CUFF.823.1	1328	34.11	-	-	619506	625251	3.05	5	bfo:BRAFLDRAFT_276618	71	363	1e-98	hypothetical protein; K10410 dynein light intermediate chain, axonemal	|Cellular Processes; Cell Motility; Cytoskeleton proteins [BR:ko04812];|Human Diseases; Neurodegenerative Diseases; Huntington's disease [PATH:ko05016-Map:ko05016];|
Sj_000700	CNUS0000096091.1	585	36.75	PREDICTED Sjc_0007440 Sjp_0007440: Schistosoma japonicum IPR001568 Ribonuclease T2,domain-containing protein, mRNA	+	694611	704165	0	9							|GO:0003723|GO:0004521|
Sj_000710	CNUS0000096093.1	798	36.09	PREDICTED Sjc_0007460 Sjp_0007460: Schistosoma japonicum hypothetical protein, mRNA	+	16683	19804	0.64	2
Sj_000724	CNUS0000096092.1	2482	32.68	PREDICTED Sjc_0007450 Sjp_0007450: Schistosoma japonicum Zinc finger protein basonuclin-2, putative, mRNA	-	2220	12676	0.15	5	smm:Smp_138350	93	263	4e-68	hypothetical protein
CUFF.821	CUFF.821.1	604	35.1	-	-	454433	540000	4.46	5	smm:Smp_176780	51	121	3e-26	hypothetical protein
CUFF.822	CUFF.822.1	1138	34.18	-	-	468539	478984	3.01	5	smm:Smp_192740	56	96.3	4e-18	hypothetical protein
CUFF.824	CUFF.824.4	4498	34.26	-	+	498760	549823	0.48	17	smm:Smp_176770	50	781	0	dock-9
CUFF.825	CUFF.825.2	1278	38.03	-	+	147294	153958	1.92	4	nvi:100121749	31	230	2e-58	NV13574; similar to abc transporter; K05661 ATP-binding cassette, subfamily B (MDR/TAP), member 6	|Environmental Information Processing; Membrane Transport; ABC transporters [PATH:ko02010-Map:ko02010];|Environmental Information Processing; Membrane Transport; Transporters [BR:ko02000];|	|GO:0016021|GO:0005524|GO:0042626|GO:0006810|GO:0055085|
CUFF.826	CUFF.826.1	328	36.89	-	.	158342	158669	11.79	1
Sj_000727	CNUS0000096100.1	2289	42.6	PREDICTED Sjc_0007530 Sjp_0007530: Schistosoma japonicum beta-catenin; beta-catenin protein; ko:K02105 catenin (cadherin-associated protein), beta 1, putative, mRNA	-	258117	272127	86.73	5	smm:Smp_023550	85	1385	0	beta-catenin ; K02105 catenin (cadherin-associated protein), beta 1	|Cellular Processes; Cell Communication; Adherens junction [PATH:ko04520-Map:ko04520];|Cellular Processes; Cell Communication; Focal adhesion [PATH:ko04510-Map:ko04510];|Cellular Processes; Cell Communication; Tight junction [PATH:ko04530-Map:ko04530];|Environmental Information Processing; Signal Transduction; Wnt signaling pathway [PATH:ko04310-Map:ko04310];|Human Diseases; Cancers; Basal cell c…	|GO:0005488|
CUFF.832	CUFF.832.1	778	37.15	-	+	283330	295580	57.03	6	smm:Smp_134880	87	288	3e-76	hypothetical protein ; K13151 snurportin-1	|Genetic Information Processing; Transcription; Spliceosome [BR:ko03041];|Genetic Information Processing; Translation; RNA transport [PATH:ko03013-Map:ko03013];|	|GO:0005515|
CUFF.827	CUFF.827.4	2082	29.44	-	+	681575	683656	2.01	1	smm:Smp_162150	41	138	2e-30	hypothetical protein
CUFF.828	CUFF.828.1	743	27.05	-	.	633869	634611	1.86	1
CUFF.830	CUFF.830.2	767	37.94	-	.	663663	664429	1.31	1
CUFF.833	CNUS0000096089.1	1677	36.02	PREDICTED Sjc_0007420 Sjp_0007420: Schistosoma japonicum Ciliary dynein heavy chain 8 (Axonemal beta dynein heavy chain 8), putative, mRNA	-	670962	680929	2.36	6	smm:Smp_165820	67	439	1e-121	dynein heavy chain
CUFF.835	CUFF.835.1	805	39.75	-	.	686795	687599	0.98	1
CUFF.831	CUFF.831.3	3885	37.86	-	+	44302	121720	0.16	14	smm:Smp_134910.2	57	436	1e-120	serine/threonine protein kinase		|GO:0004672|GO:0005524|GO:0016772|GO:0006468|
CUFF.834	CUFF.834.1	440	30.68	-	.	95332	95771	2.71	1
CUFF.829	CUFF.829.2	1613	33.42	-	+	167688	255626	3.36	6	isc:IscW_ISCW021257	64	466	1e-129	ABC transporter, putative (EC:3.6.3.44); K05661 ATP-binding cassette, subfamily B (MDR/TAP), member 6	|Environmental Information Processing; Membrane Transport; ABC transporters [PATH:ko02010-Map:ko02010];|Environmental Information Processing; Membrane Transport; Transporters [BR:ko02000];|	|GO:0016021|GO:0000166|GO:0005524|GO:0016887|GO:0017111|GO:0042626|GO:0006810|GO:0055085|
CUFF.836	CUFF.836.2	3330	32.37	-	-	186532	218216	0.68	9	smm:Smp_160460	61	500	1e-139	zinc finger protein		|GO:0005622|GO:0003677|GO:0005515|GO:0008270|
CUFF.837	CUFF.837.1	1043	29.24	-	.	185177	186219	1.86	1
CUFF.838	CUFF.838.2	1793	31.9	-	-	222762	242832	1.38	8	smm:Smp_160450	55	268	8e-70	hypothetical protein
CUFF.839	CUFF.839.1	185	34.59	-	+	222766	223196	52.66	2	smm:Smp_160450	85	110	2e-23	hypothetical protein
CUFF.840	CUFF.840.1	2985	36.72	-	+	453012	479795	8.08	17	smm:Smp_134850	83	874	0	Rootletin (Ciliary rootlet coiled-coil protein) ; K06669 structural maintenance of chromosome 3 (chondroitin sulfate proteoglycan 6)	|Cellular Processes; Cell Growth and Death; Cell cycle - yeast [PATH:ko04111-Map:ko04111];|Cellular Processes; Cell Growth and Death; Cell cycle [PATH:ko04110-Map:ko04110];|Cellular Processes; Cell Growth and Death; Meiosis - yeast [PATH:ko04113-Map:ko04113];|Cellular Processes; Cell Growth and Death; Oocyte meiosis [PATH:ko04114-Map:ko04114];|Genetic Information Processing; Replication and Repai…	|GO:0005694|GO:0005515|GO:0005524|GO:0051276|
CUFF.841	CUFF.841.1	1999	32.67	-	+	357743	373867	2.5	3	smm:Smp_134870	61	512	1e-143	early growth response protein		|GO:0005622|GO:0003676|GO:0008270|
CUFF.842	CUFF.842.1	8865	36.81	-	-	361231	436302	1.18	37	smm:Smp_134860	74	1846	0	translational activator gcn1-related		|GO:0005622|GO:0005488|GO:0005515|GO:0008270|
CUFF.843	CNUS0000096111.1	3423	21.21	PREDICTED Sjc_0007640 Sjp_0007640: Schistosoma japonicum Fibroblast growth factor receptor 1 precursor (EC 2.7.10.1) (FGFR-1) (DjFgfr1) (DjPTK3), putative, mRNA	+	670552	680054	1.74	4	smm:Smp_134800	53	284	3e-74	tyrosine kinase		|GO:0004672|GO:0004674|GO:0004713|GO:0005524|GO:0006468|
CUFF.845	CUFF.845.3	1352	36.69	-	-	706091	714243	7.75	3	smm:Smp_134780	76	657	0	hypothetical protein
CUFF.846	CUFF.846.2	961	34.24	-	-	687984	702613	6.68	5	smm:Smp_134790	49	191	5e-47	transcription initiation factor iid 28 kD subunit-related ; K03135 transcription initiation factor TFIID subunit 11	|Genetic Information Processing; Transcription; Basal transcription factors [PATH:ko03022-Map:ko03022];|	|GO:0005634|GO:0003677|GO:0006367|
CUFF.848	CUFF.848.1	1721	37.88	-	.	734200	735920	0.78	1	cqu:CpipJ_CPIJ019442	40	82.8	6e-16	hypothetical protein
CUFF.849	CUFF.849.1	918	42.81	-	.	736153	737070	0.68	1	spu:757912	36	168	4e-40	similar to gag-pol polyprotein
CUFF.850	CNUS0000096114.1	987	23	PREDICTED Sjc_0007670 Sjp_0007670: Schistosoma japonicum hypothetical protein, mRNA	-	727042	728028	0.09	1
CUFF.852	CUFF.852.1	1279	40.03	-	-	302641	305392	398.97	13	smm:Smp_023530	63	255	1e-128	nucleosome assembly protein ; K11279 nucleosome assembly protein 1-like 1	|Genetic Information Processing; Replication and Repair; Chromosome [BR:ko03036];|	|GO:0005634|GO:0006334|
Sj_000737	CNUS0000096116.1	612	27.61	PREDICTED Sjc_0007690 Sjp_0007690: Schistosoma japonicum hypothetical protein, mRNA	-	789835	790446	0.25	1	smm:Smp_134740	57	135	2e-30	hypothetical protein
Sj_000738	CNUS0000096117.1	1065	33.62	PREDICTED Sjc_0007700 Sjp_0007700: Schistosoma japonicum hypothetical protein, mRNA	-	790500	791564	0.08	1	smm:Smp_134740	58	401	1e-110	hypothetical protein
CUFF.853	CNUS0000096115.1	2466	28.83	PREDICTED Sjc_0007680 Sjp_0007680: Schistosoma japonicum Conserved hypothetical protein, IPR002052 N-6 Adenine-specific DNA methylase,domain-containing, mRNA	-	753870	770582	0.2	5	smm:Smp_134750	33	330	4e-88	hypothetical protein		|GO:0003676|GO:0008168|GO:0032259|
CUFF.844	CUFF.844.3	498	35.14	-	-	499346	512000	4.14	2	smm:Smp_134840	66	163	4e-39	hypothetical protein
CUFF.847	CUFF.847.1	1458	25.99	-	+	505444	506901	1.43	1	smm:Smp_023470	71	744	0	3-hydroxy-kinureninase (EC:3.7.1.3); K01556 kynureninase [EC:3.7.1.3]	|Metabolism; Amino Acid Metabolism; Tryptophan metabolism [PATH:ko00380-Map:ko00380];|	|GO:0003824|GO:0030170|GO:0008152|
CUFF.851	CUFF.851.1	2886	31.29	-	+	584693	587578	0.13	1	smm:Smp_134820	58	336	7e-90	biogenic amine (octopamine/dopamine) receptor ; K04153 5-hydroxytryptamine receptor 1	|Environmental Information Processing; Signaling Molecules and Interaction; G protein-coupled receptors [BR:ko04030];|Environmental Information Processing; Signaling Molecules and Interaction; Neuroactive ligand-receptor interaction [PATH:ko04080-Map:ko04080];|	|GO:0016021|GO:0007186|
CUFF.854	CUFF.854.4	877	35.92	-	-	592056	624892	2.52	4	smm:Smp_134810	53	261	4e-68	suppressor of actin (sac)		|GO:0042578|
CUFF.855	CUFF.855.1	768	39.32	-	+	648564	649331	1.23	1	smm:Smp_163810	46	109	2e-25	laminin gamma-1 chain ; K05635 laminin, gamma 1	|Cellular Processes; Cell Communication; Focal adhesion [PATH:ko04510-Map:ko04510];|Environmental Information Processing; Signaling Molecules and Interaction; CAM ligands [BR:ko04516];|Environmental Information Processing; Signaling Molecules and Interaction; ECM-receptor interaction [PATH:ko04512-Map:ko04512];|Human Diseases; Cancers; Pathways in cancer [PATH:ko05200-Map:ko05200];|Human Diseases…
CUFF.856	CUFF.856.2	707	28.85	-	+	858436	862034	3.81	2	smm:Smp_134720	81	269	1e-70	hypothetical protein
CUFF.857	CNUS0000096122.1	675	25.63	PREDICTED Sjc_0007750 Sjp_0007750: Schistosoma japonicum Cathepsin D precursor (EC 3.4.23.5) (Fragment), putative, mRNA	+	907371	911103	18.66	4	smm:Smp_136730	62	266	7e-70	subfamily A1A unassigned peptidase (A01 family)		|GO:0004190|GO:0004194|GO:0006508|
CUFF.858	CUFF.858.3	607	29.49	-	-	869196	870655	2.15	2	smm:Smp_023290	71	219	7e-56	glutamate receptor AMPA
CUFF.859	CUFF.859.1	382	35.34	-	.	101084	101465	3.7	1
CUFF.860	CUFF.860.1	489	34.97	-	.	102738	103226	1.31	1
CUFF.861	CUFF.861.4	447	34.23	-	-	27031	27530	4.09	2
CUFF.862	CUFF.862.1	223	36.77	-	.	21329	21551	33.82	1	smm:Smp_165080	79	92.8	9e-20	hypothetical protein
CUFF.863	CUFF.863.1	1614	39.47	-	+	803369	810836	51.52	9	smm:Smp_023360.2	85	880	0	histidyl-tRNA synthetase ; K01892 histidyl-tRNA synthetase [EC:6.1.1.21]	|Genetic Information Processing; Translation; Aminoacyl-tRNA biosynthesis [PATH:ko00970-Map:ko00970];|Metabolism; Amino Acid Metabolism; Amino acid related enzymes [BR:ko01007];|	|GO:0005737|GO:0000166|GO:0004812|GO:0004821|GO:0005524|GO:0006418|GO:0006427|
CUFF.865	CUFF.865.2	500	33.2	-	+	110902	125914	12.67	4	smm:Smp_008580	75	182	8e-45	sugar transporter		|GO:0000139|GO:0016021|GO:0005351|GO:0008643|
CUFF.866	CNUS0000096127.1	741	35.09	PREDICTED Sjc_0007800 Sjp_0007800: Schistosoma japonicum Transmembrane protein 86A, putative, mRNA	+	138368	141755	113.64	2	smm:Smp_126750	80	380	1e-104	Transmembrane protein 86A		|GO:0016021|
CUFF.864	CNUS0000096128.1	6042	32.65	PREDICTED Sjc_0007810 Sjp_0007810: Schistosoma japonicum expressed protein, putative, mRNA	+	143210	184951	1.43	14	smm:Smp_126760	65	1434	0	hypothetical protein
CUFF.867	CUFF.867.1	912	32.35	-	.	204305	205216	0.88	1
Sj_000752	CNUS0000107779.1	4380	40.57	PREDICTED Sjc_0007830 Sjp_0007830: Schistosoma japonicum Conserved hypothetical protein, IPR008042 Retrotransposon, Pao,domain-containing, mRNA	-	257378	261757	0.07	1	dre:100147861	34	805	0	Gag-Pol polyprotein-like
CUFF.870	CUFF.870.1	133	36.09	-	.	273128	273260	702.96	1	smm:Smp_186720	97	90.9	3e-17	hypothetical protein
CUFF.871	CUFF.871.1	1444	38.78	-	-	232144	236178	25.64	2	smm:Smp_025750	64	533	1e-149	hypothetical protein
CUFF.873	CUFF.873.1	584	33.39	-	+	282359	292950	3.87	4	smm:Smp_036010	65	210	5e-53	hypothetical protein
CUFF.874	CUFF.874.1	4244	32.8	-	-	317172	439073	1.31	8	smm:Smp_036020	65	850	0	hypothetical protein
CUFF.876	CUFF.876.1	847	40.97	-	.	432820	433666	2.41	1
CUFF.868	CUFF.868.3	769	34.33	-	+	982303	984434	374.69	3	smm:Smp_013040.2	76	290	6e-77	cathepsin D (A01 family) ; K01379 cathepsin D [EC:3.4.23.5]	|Cellular Processes; Transport and Catabolism; Lysosome [PATH:ko04142-Map:ko04142];|Human Diseases; Infectious Diseases; Tuberculosis [PATH:ko05152-Map:ko05152];|Metabolism; Enzyme Families; Peptidases [BR:ko01002];|	|GO:0004190|GO:0006508|
CUFF.872	CUFF.872.1	2189	30.29	-	-	990154	1020863	3.33	15	smm:Smp_127460	69	912	0	myosin heavy chain
CUFF.878	CUFF.878.1	1396	35.74	-	-	583255	588889	11.07	3	smm:Smp_036060	43	197	2e-79	hypothetical protein
CUFF.875	CUFF.875.1	1176	39.88	-	+	55430	62631	54.8	8	phu:Phum_PHUM446340	65	473	1e-132	protein PINCH, putative		|GO:0005622|GO:0008270|
CUFF.877	CUFF.877.1	4139	38.29	-	-	61344	89298	10.62	11	smm:Smp_079650	79	1096	0	chromodomain helicase DNA binding protein ; K11643 chromodomain-helicase-DNA-binding protein 4 [EC:3.6.4.12]	|Genetic Information Processing; Replication and Repair; Chromosome [BR:ko03036];|	|GO:0005634|GO:0003677|GO:0005524|GO:0008270|GO:0016818|GO:0006355|
CUFF.879	CUFF.879.3	787	31.39	-	+	571580	578563	1.45	4	smm:Smp_141590.2	59	140	8e-32	formin-like
CUFF.880	CUFF.880.1	114	28.07	-	.	566362	566475	4397.37	1
CUFF.881	CUFF.881.1	385	28.83	-	.	671783	672167	3.65	1
CUFF.882	CUFF.882.1	1598	27.41	-	+	673116	677265	0.8	2
CUFF.883	CUFF.883.4	2782	32.78	-	+	633440	666143	0.7	8	smm:Smp_141600	59	915	0	hypothetical protein
CUFF.886	CUFF.886.1	839	37.66	-	-	681268	684216	74.28	6	smm:Smp_036130	71	221	4e-56	phosducin-like protein (phlp)
CUFF.887	CUFF.887.1	351	28.21	-	.	713690	714040	2.42	1
CUFF.894	CUFF.894.1	2066	37.22	-	-	720996	737283	6.36	7	smm:Smp_086460	61	470	1e-130	tho2 protein ; K12879 THO complex subunit 2	|Genetic Information Processing; Transcription; Spliceosome [BR:ko03041];|Genetic Information Processing; Transcription; Spliceosome [PATH:ko03040-Map:ko03040];|Genetic Information Processing; Translation; RNA transport [PATH:ko03013-Map:ko03013];|
CUFF.895	CUFF.895.2	1378	35.99	-	-	56257	79110	3.3	4	smm:Smp_166380	81	309	4e-82	hypothetical protein
Sj_000762	CNUS0000096144.1	198	31.31	PREDICTED Sjc_0008000 Sjp_0008000: Schistosoma japonicum hypothetical protein, mRNA	+	59724	63246	0	2
CUFF.896	CUFF.896.1	687	29.26	-	.	108926	109612	8.14	1
CUFF.884	CUFF.884.2	401	29.68	-	+	501655	512403	40.2	2
CUFF.885	CUFF.885.1	2768	36.24	-	-	501384	525310	5.94	10	smm:Smp_036090	77	443	1e-122	hypothetical protein		|GO:0005515|
CUFF.888	CUFF.888.1	250	36.8	-	.	449077	449326	32.76	1
Sj_000746	CNUS0000096132.1	690	37.1	PREDICTED Sjc_0007860 Sjp_0007860: Schistosoma japonicum U3 small nucleolar RNA-associated protein 6 homolog (Multiple hat domains protein) (Hepatocellular carcinoma-associated antigen 66), putative, mRNA	+	449239	454130	15.96	4	smm:Smp_093450	86	374	1e-102	hepatocellular carcinoma-associated antigen ; K14557 U3 small nucleolar RNA-associated protein 6	|Genetic Information Processing; Translation; Ribosome Biogenesis [BR:ko03009];|Genetic Information Processing; Translation; Ribosome biogenesis in eukaryotes [PATH:ko03008-Map:ko03008];|
CUFF.889	CUFF.889.1	1033	28.94	-	-	461714	467606	1.21	2	smm:Smp_141570	64	367	1e-99	twik family of potassium channels-related
CUFF.890	CUFF.890.1	969	33.64	-	.	470832	471800	0.74	1	smm:Smp_141580	65	103	2e-20	protein kinase ; K08864 tousled-like kinase [EC:2.7.11.1]	|Metabolism; Enzyme Families; Protein kinases [BR:ko01001];|
CUFF.891	CUFF.891.1	1131	36.69	-	-	471134	476145	3.7	6	smm:Smp_141580	90	580	1e-164	protein kinase ; K08864 tousled-like kinase [EC:2.7.11.1]	|Metabolism; Enzyme Families; Protein kinases [BR:ko01001];|	|GO:0004672|GO:0004674|GO:0004713|GO:0005524|GO:0016772|GO:0006468|
CUFF.892	CUFF.892.1	1049	37.46	-	-	479236	481753	4.15	4	smm:Smp_141580	82	558	1e-157	protein kinase ; K08864 tousled-like kinase [EC:2.7.11.1]	|Metabolism; Enzyme Families; Protein kinases [BR:ko01001];|
CUFF.893	CUFF.893.1	1103	42.16	-	-	483244	488459	3.79	3	smm:Smp_141580	76	478	1e-133	protein kinase ; K08864 tousled-like kinase [EC:2.7.11.1]	|Metabolism; Enzyme Families; Protein kinases [BR:ko01001];|
CUFF.897	CUFF.897.2	1562	33.67	-	-	109706	129322	4.35	6	isc:IscW_ISCW015864	68	452	1e-141	translation initiation factor 4F, helicase subunit, putative; K03257 translation initiation factor eIF-4A	|Genetic Information Processing; Translation; RNA transport [PATH:ko03013-Map:ko03013];|Genetic Information Processing; Translation; Translation factors [BR:ko03012];|	|GO:0003676|GO:0004386|GO:0005524|GO:0008026|
CUFF.898	CNUS0000096142.1	1632	34.56	PREDICTED Sjc_0007980 Sjp_0007980: Schistosoma japonicum rluC; ribosomal large subunit pseudouridine synthase C [EC:5.4.99.12]; ko:K06179 ribosomal large subunit pseudouridine synthase C, putative, mRNA	+	4976	29842	27.2	9	smm:Smp_194510	59	621	1e-176	ribosomal pseudouridine synthase		|GO:0003723|GO:0009982|GO:0001522|
CUFF.900	CUFF.900.3	724	36.6	-	+	102483	108105	17.14	5	smm:Smp_166390	65	105	3e-21	hypothetical protein
CUFF.899	CUFF.899.2	8458	36.31	-	+	134819	157318	0.16	6	smm:Smp_166410	69	1163	0	thyroid hormone receptor-associated protein		|GO:0016592|GO:0001104|GO:0006357|
Sj_000780	CNUS0000096148.1	1452	30.85	PREDICTED Sjc_0008050 Sjp_0008050: Schistosoma japonicum expressed protein, putative, mRNA	-	177342	178793	2.01	1
CUFF.901	CUFF.901.1	468	32.69	-	-	185783	189366	4.99	3	smm:Smp_166420	85	124	2e-27	hypothetical protein
CUFF.902	CUFF.902.2	1335	34.46	-	-	196396	206199	5.75	5	smm:Smp_166420	84	723	0	hypothetical protein		|GO:0005488|GO:0005515|
CUFF.903	CUFF.903.1	313	29.39	-	.	238141	238453	2.87	1
CUFF.904	CUFF.904.2	405	41.73	-	-	219926	222695	121.1	3	smm:Smp_166430	81	194	2e-48	nuclear cap binding protein ; K12883 nuclear cap-binding protein subunit 2	|Genetic Information Processing; Transcription; Spliceosome [BR:ko03041];|Genetic Information Processing; Transcription; Spliceosome [PATH:ko03040-Map:ko03040];|Genetic Information Processing; Translation; RNA transport [PATH:ko03013-Map:ko03013];|Genetic Information Processing; Translation; mRNA surveillance pathway [PATH:ko03015-Map:ko03015];|	|GO:0000166|GO:0003676|
CUFF.905	CUFF.905.1	1297	36.7	-	+	226005	234519	111.92	5	smm:Smp_082050	93	412	1e-113	ubiquitin-conjugating enzyme E2-25kD ; K04649 ubiquitin-conjugating enzyme (huntingtin interacting protein 2) [EC:6.3.2.19]	|Genetic Information Processing; Folding, Sorting and Degradation; Ubiquitin mediated proteolysis [PATH:ko04120-Map:ko04120];|Genetic Information Processing; Folding, Sorting and Degradation; Ubiquitin system [BR:ko04121];|	|GO:0005515|GO:0016881|
CUFF.906	CUFF.906.1	3429	35.93	-	-	373428	389552	3.21	11	smm:Smp_094380	63	1021	0	fyve-containing		|GO:0005515|GO:0008270|
Sj_000785	CNUS0000096157.1	1047	34.67	PREDICTED Sjc_0008140 Sjp_0008140: Schistosoma japonicum DDO; D-aspartate oxidase [EC:1.4.3.1]; ko:K00272 D-aspartate oxidase, putative, mRNA	-	482387	492372	1.77	5	smm:Smp_170430	55	384	1e-105	d-amino acid oxidase ; K00272 D-aspartate oxidase [EC:1.4.3.1]	|Cellular Processes; Transport and Catabolism; Peroxisome [PATH:ko04146-Map:ko04146];|Metabolism; Amino Acid Metabolism; Alanine, aspartate and glutamate metabolism [PATH:ko00250-Map:ko00250];|	|GO:0003884|GO:0016491|
CUFF.907	CUFF.907.1	824	36.89	-	+	498985	505316	59.72	4	smm:Smp_088720	63	300	8e-80	hypothetical protein
Sj_000765	CNUS0000096150.1	555	43.6	PREDICTED Sjc_0008070 Sjp_0008070: Schistosoma japonicum Park7; Parkinson disease (autosomal recessive, early onset) 7; ko:K05687 protein DJ-1, putative, mRNA	+	213735	214289	2286.77	1	smm:Smp_082030	85	283	5e-75	family C56 non-peptidase homologue (C56 family) ; K03152 4-methyl-5(b-hydroxyethyl)-thiazole monophosphate biosynthesis	|Metabolism; Enzyme Families; Peptidases [BR:ko01002];|
Sj_000786	CNUS0000096159.1	690	33.62	PREDICTED Sjc_0008160 Sjp_0008160: Schistosoma japonicum IPR013857 NADH:ubiquinone oxidoreductase complex I intermediate-associated protein 30,domain-containing protein, mRNA	-	510666	511453	0	3	smm:Smp_170410	68	277	5e-73	hypothetical protein
CUFF.908	CUFF.908.1	2446	37.74	-	-	458357	477432	3.62	11	smm:Smp_170440	85	617	1e-174	hypothetical protein
CUFF.909	CUFF.909.1	2456	36.16	-	+	413243	457318	37.02	9	smm:Smp_170450	76	889	0	hypothetical protein		|GO:0016020|GO:0016021|GO:0005432|GO:0006816|GO:0055085|
CUFF.910	CUFF.910.1	1882	37.46	-	+	523100	532369	17.31	11	smm:Smp_170400	70	826	0	nicalin (M28 family)		|GO:0016021|GO:0008233|GO:0006508|GO:0016485|
CUFF.911	CUFF.911.2	992	38	-	-	542535	549163	43.15	7	smm:Smp_088660	67	356	2e-96	hypothetical protein		|GO:0003677|
CUFF.912	CUFF.912.1	3292	35.54	-	-	580356	626398	14.08	12	smm:Smp_170390	57	303	8e-80	bromodomain containing protein		|GO:0033177|GO:0005515|GO:0008270|GO:0015078|GO:0015991|
CUFF.913	CUFF.913.1	235	27.23	-	.	681981	682215	37	1
CUFF.914	CUFF.914.1	521	26.49	-	.	683268	683788	20.61	1
CUFF.915	CUFF.915.1	513	27.29	-	+	681984	683788	5.02	2
CUFF.917	CUFF.917.2	513	27.1	-	-	681984	683788	4.17	2
CUFF.916	CUFF.916.1	1633	35.15	-	+	692196	693926	0.74	2
CUFF.918	CUFF.918.1	352	39.2	-	-	692196	693607	4.48	2
CUFF.921	CUFF.921.3	994	38.93	-	+	739188	740223	2.64	2	smm:Smp_088600	66	417	1e-115	ccr4 not-related ; K12580 CCR4-NOT transcription complex subunit 3	|Genetic Information Processing; Folding, Sorting and Degradation; RNA degradation [PATH:ko03018-Map:ko03018];|	|GO:0005634|GO:0006355|
CUFF.922	CUFF.922.2	1261	30.13	-	-	752846	757046	4.9	3
CUFF.919	CUFF.919.2	959	34.41	-	-	704181	716817	61.89	6	smm:Smp_032800.2	70	254	6e-66	smu-1 suppressor of mec-8 and unc-52 homolog ; K13111 WD40 repeat-containing protein SMU1	|Genetic Information Processing; Transcription; Spliceosome [BR:ko03041];|	|GO:0005515|
CUFF.920	CUFF.920.1	402	30.85	-	.	705504	705905	118.84	1	smm:Smp_088620	92	76.6	5e-13	protease
CUFF.923	CUFF.923.1	240	37.5	-	.	721005	721244	141.37	1	smm:Smp_032800.2	100	102	9e-21	smu-1 suppressor of mec-8 and unc-52 homolog ; K13111 WD40 repeat-containing protein SMU1	|Genetic Information Processing; Transcription; Spliceosome [BR:ko03041];|	|GO:0005515|
CUFF.924	CUFF.924.4	1005	30.05	-	+	774524	777875	10.84	3	smm:Smp_139920	62	192	4e-47	cdc50-related		|GO:0003993|
CUFF.925	CUFF.925.3	2601	39.64	-	+	816159	822366	0.27	5	smm:Smp_139910	51	502	1e-140	hypothetical protein
CUFF.926	CNUS0000096162.1	543	37.2	PREDICTED Sjc_0008190 Sjp_0008190: Schistosoma japonicum zgc:77650; ko:K07939 ADP-ribosylation factor 4, putative, mRNA	+	560727	566034	673.56	4	smm:Smp_088650	81	306	5e-82	ADP-ribosylation factor arf		|GO:0005622|GO:0005525|GO:0007264|
Sj_000791	CNUS0000107781.1	1392	39.58	PREDICTED Sjc_0008290 Sjp_0008290: Schistosoma japonicum Conserved hypothetical protein, IPR008042 Retrotransposon, Pao,domain-containing, mRNA	-	838146	839537	0	1	dre:100332517	37	305	4e-81	Gag-Pol polyprotein-like
CUFF.927	CUFF.927.1	900	35.89	-	.	841479	842378	2.69	1	smm:Smp_168360	62	57	2e-13	hypothetical protein
CUFF.928	CNUS0000096138.1	1047	35.15	PREDICTED Sjc_0007940 Sjp_0007940: Schistosoma japonicum zgc:55862 [EC:3.4.22.1]; ko:K01363 cathepsin B, putative, mRNA	-	694410	708225	2482.52	4	smm:Smp_141610	84	573	1e-162	SmCB2 peptidase (C01 family) ; K01363 cathepsin B [EC:3.4.22.1]	|Cellular Processes; Transport and Catabolism; Lysosome [PATH:ko04142-Map:ko04142];|Genetic Information Processing; Folding, Sorting and Degradation; Chaperones and folding catalysts [BR:ko03110];|Metabolism; Enzyme Families; Peptidases [BR:ko01002];|Organismal Systems; Immune System; Antigen processing and presentation [PATH:ko04612-Map:ko04612];|	|GO:0004197|GO:0008234|GO:0006508|GO:0050790|
Sj_000800	CNUS0000096171.1	201	34.33	PREDICTED Sjc_0008300 Sjp_0008300: Schistosoma japonicum hypothetical protein, mRNA	-	50439	58985	0	2
CUFF.929	CUFF.929.2	209	33.49	-	+	850273	852349	168.19	2	smm:Smp_139920	80	75.5	1e-12	cdc50-related
Sj_000792	CNUS0000096172.1	375	28.8	PREDICTED Sjc_0008310 Sjp_0008310: Schistosoma japonicum hypothetical protein, mRNA	+	137144	137562	0	2
Sj_000794	CNUS0000096174.1	1092	27.47	PREDICTED Sjc_0008330 Sjp_0008330: Schistosoma japonicum Spectrin beta chain, brain 1 (Spectrin, non-erythroid beta chain 1) (Beta-II spectrin) (Fodrin beta chain), putative, mRNA	+	184820	185911	0.04	1	smm:Smp_123740	72	272	2e-71	alpha-actinin
CUFF.930	CUFF.930.2	197	37.56	-	+	856022	863882	1133.87	2	smm:Smp_139920	92	110	3e-23	cdc50-related		|GO:0016020|
CUFF.931	CNUS0000096173.1	3063	27.49	PREDICTED Sjc_0008320 Sjp_0008320: Schistosoma japonicum Spectrin beta chain, brain 1 (Spectrin, non-erythroid beta chain 1) (Beta-II spectrin) (Fodrin beta chain), putative, mRNA	+	145586	180884	0.1	10	smm:Smp_123740	73	531	1e-148	alpha-actinin		|GO:0003779|
Sj_000796	CNUS0000096175.1	243	41.98	PREDICTED Sjc_0008350 Sjp_0008350: Schistosoma japonicum hypothetical protein, mRNA	+	256346	261400	0	2
Sj_000795	CNUS0000107782.1	4173	40.69	PREDICTED Sjc_0008340 Sjp_0008340: Schistosoma japonicum Conserved hypothetical protein, IPR008042 Retrotransposon, Pao,domain-containing, mRNA	+	226680	231089	0	4	dre:100147861	32	715	0	Gag-Pol polyprotein-like
CUFF.932	CNUS0000096167.1	717	39.61	PREDICTED Sjc_0008250 Sjp_0008250: Schistosoma japonicum DTYMK; deoxythymidylate kinase (thymidylate kinase) [EC:2.7.4.9]; ko:K00943 dTMP kinase, putative, mRNA	+	790436	791890	476.08	2	smm:Smp_032810	83	413	1e-114	thymidylate kinase (EC:2.7.4.9); K00943 dTMP kinase [EC:2.7.4.9]	|Metabolism; Nucleotide Metabolism; Pyrimidine metabolism [PATH:ko00240-Map:ko00240];|	|GO:0004798|GO:0005524|GO:0006233|GO:0006235|
CUFF.933	CUFF.933.1	325	37.54	-	.	790420	790744	383.28	1	smm:Smp_032810	83	132	6e-30	thymidylate kinase (EC:2.7.4.9); K00943 dTMP kinase [EC:2.7.4.9]	|Metabolism; Nucleotide Metabolism; Pyrimidine metabolism [PATH:ko00240-Map:ko00240];|	|GO:0004798|GO:0005524|GO:0006233|
Sj_000790	CNUS0000096169.1	255	35.69	PREDICTED Sjc_0008270 Sjp_0008270: Schistosoma japonicum Smu-1 suppressor of mec-8 and unc-52 protein homolog (Brain-enriched WD repeat protein), putative, mRNA	-	797733	799047	0	2	smm:Smp_032800.2	73	152	1e-35	smu-1 suppressor of mec-8 and unc-52 homolog ; K13111 WD40 repeat-containing protein SMU1	|Genetic Information Processing; Transcription; Spliceosome [BR:ko03041];|
Sj_000775	CNUS0000096168.1	159	40.88	PREDICTED Sjc_0008260 Sjp_0008260: Schistosoma japonicum hypothetical protein, mRNA	+	793197	797387	0	2
CUFF.934	CNUS0000096178.1	579	41.45	PREDICTED Sjc_0008380 Sjp_0008380: Schistosoma japonicum hypothetical protein, mRNA	-	357366	369911	2.38	4	smm:Smp_098450.2	75	124	2e-27	hypothetical protein
CUFF.935	CUFF.935.4	881	36.55	-	-	318369	320789	3.15	3	smm:Smp_157530	60	255	3e-66	hypothetical protein
CUFF.936	CUFF.936.1	1006	27.83	-	.	447244	448249	6.62	1
Sj_000805	CNUS0000096182.1	831	33.45	PREDICTED Sjc_0008420 Sjp_0008420: Schistosoma japonicum expressed protein, putative, mRNA	-	517330	518160	17.22	1	smm:Smp_150350	51	120	1e-25	synaptotagmin
CUFF.937	CUFF.937.2	1414	42.72	-	+	265094	274951	46.14	10	smm:Smp_065580.3	61	241	1e-117	heterogeneous nuclear ribonucleoprotein ; K12886 heterogeneous nuclear ribonucleoprotein K	|Genetic Information Processing; Transcription; Spliceosome [BR:ko03041];|Genetic Information Processing; Transcription; Spliceosome [PATH:ko03040-Map:ko03040];|	|GO:0003723|
Sj_000799	CNUS0000096183.1	756	37.96	PREDICTED Sjc_0008430 Sjp_0008430: Schistosoma japonicum MGC82090; MGC82090 protein; ko:K04082 molecular chaperone HscB, putative, mRNA	+	529499	530254	59.15	1	smm:Smp_065650	66	354	4e-96	Co-chaperone protein HscB mitochondrial precursor (Hsc20) ; K04082 molecular chaperone HscB	|Genetic Information Processing; Folding, Sorting and Degradation; Chaperones and folding catalysts [BR:ko03110];|	|GO:0005515|GO:0031072|GO:0051087|GO:0006457|
Sj_000804	CNUS0000096181.1	6468	36.02	PREDICTED Sjc_0008410 Sjp_0008410: Schistosoma japonicum baz; bazooka; ko:K04237 partitioning defective protein 3, putative, mRNA	-	451032	503238	0.5	22	smm:Smp_157550	60	805	0	par3; cell polarity protein; partition defective complex protein		|GO:0005515|
CUFF.939	CUFF.939.1	746	21.18	-	.	599120	599865	3.19	1
CUFF.940	CUFF.940.1	231	27.71	-	-	599964	600465	374.91	2
CUFF.938	CUFF.938.1	1587	34.59	-	+	420266	444107	18.65	6	smm:Smp_157540	55	465	1e-129	smad		|GO:0005622|GO:0005515|GO:0006355|
CUFF.941	CUFF.941.1	319	36.99	-	.	442711	443029	21.63	1	smm:Smp_157540	97	100	4e-20	smad
Sj_000808	CNUS0000096186.1	2412	24.13	PREDICTED Sjc_0008460 Sjp_0008460: Schistosoma japonicum Tyrosine-protein phosphatase 3 (EC 3.1.3.48) (Protein-tyrosine-phosphate phosphohydrolase 3), putative, mRNA	+	12621	20213	0.08	5							|GO:0005634|GO:0003700|GO:0003707|GO:0006355|
CUFF.942	CUFF.942.4	3672	33.66	-	-	537670	580955	1.57	19	smm:Smp_157560	84	1086	0	hypothetical protein
CUFF.943	CUFF.943.3	1677	41.32	-	-	72895	79151	3.13	3	smm:Smp_061570	55	482	1e-134	lung cancer metastasis-related (lcmr1) protein		|GO:0016592|GO:0001104|GO:0006357|
CUFF.944	CUFF.944.3	3876	39.47	-	-	646056	687243	10.77	21	smm:Smp_157510	82	2058	0	ATP-dependent RNA Helicase ; K12818 ATP-dependent RNA helicase DHX8/PRP22 [EC:3.6.4.13]	|Genetic Information Processing; Transcription; Spliceosome [BR:ko03041];|Genetic Information Processing; Transcription; Spliceosome [PATH:ko03040-Map:ko03040];|	|GO:0003676|GO:0003723|GO:0004386|GO:0005524|GO:0008026|
CUFF.945	CUFF.945.2	1778	32.45	-	+	93852	121655	10.95	7	smm:Smp_164620	77	358	8e-97	cortactin
CUFF.947	CUFF.947.2	1923	31.1	-	-	231759	234842	1.52	2	smm:Smp_143670	58	703	0	hypothetical protein
CUFF.946	CUFF.946.2	1740	33.22	-	-	21362	56027	9.97	11	smm:Smp_061540	74	371	1e-100	amino acid transporter
CUFF.948	CUFF.948.2	14034	35.36	-	+	123712	226837	0.38	54	smm:Smp_143650	70	2013	0	midasin (midas-containing protein) ; K14572 midasin	|Genetic Information Processing; Translation; Ribosome Biogenesis [BR:ko03009];|Genetic Information Processing; Translation; Ribosome biogenesis in eukaryotes [PATH:ko03008-Map:ko03008];|	|GO:0000166|GO:0005524|GO:0016887|GO:0017111|
CUFF.949	CUFF.949.2	10396	34.57	-	+	242722	363774	1.98	46	smm:Smp_143680	79	2387	0	laminin ; K05637 laminin, alpha 1/2	|Cellular Processes; Cell Communication; Focal adhesion [PATH:ko04510-Map:ko04510];|Environmental Information Processing; Signaling Molecules and Interaction; CAM ligands [BR:ko04516];|Environmental Information Processing; Signaling Molecules and Interaction; ECM-receptor interaction [PATH:ko04512-Map:ko04512];|Human Diseases; Cancers; Pathways in cancer [PATH:ko05200-Map:ko05200];|Human Diseases…	|GO:0005515|
CUFF.950	CUFF.950.1	567	34.04	-	-	32779	34850	3.87	2	tbr:Tb11.50.0007	44	88.6	2e-16	dynein light chain; K10418 dynein light chain LC8-type	|Cellular Processes; Cell Motility; Cytoskeleton proteins [BR:ko04812];|Organismal Systems; Excretory System; Vasopressin-regulated water reabsorption [PATH:ko04962-Map:ko04962];|	|GO:0005875|GO:0007017|
CUFF.951	CNUS0000096198.1	276	30.8	PREDICTED Sjc_0008600 Sjp_0008600: Schistosoma japonicum Dynein light chain LC6, flagellar outer arm, putative, mRNA	+	2526	4555	730.81	2	cme:CMT356C	50	101	1e-20	dynein light chain; K10418 dynein light chain LC8-type	|Cellular Processes; Cell Motility; Cytoskeleton proteins [BR:ko04812];|Organismal Systems; Excretory System; Vasopressin-regulated water reabsorption [PATH:ko04962-Map:ko04962];|	|GO:0005875|GO:0003777|GO:0007017|
CUFF.952	CUFF.952.2	1004	36.95	-	+	56552	61983	1.42	4	smm:Smp_125040	62	260	1e-67	Epa2p-like protein
CUFF.953	CUFF.953.1	1019	33.56	-	-	84083	96609	13.35	6	smm:Smp_163110	98	194	1e-47	DEAD box ATP-dependent RNA helicase ; K13177 ATP-dependent RNA helicase DDX1 [EC:3.6.4.13]	|Genetic Information Processing; Transcription; Spliceosome [BR:ko03041];|	|GO:0003676|GO:0004222|GO:0005524|GO:0008026|GO:0006508|
CUFF.954	CNUS0000096200.1	270	35.19	PREDICTED Sjc_0008620 Sjp_0008620: Schistosoma japonicum Dynein light chain 2, cytoplasmic (Dynein light chain LC8-type 2), putative, mRNA	+	26499	27362	0	2	pon:100437967	71	145	1e-33	hypothetical protein LOC100437967		|GO:0005875|GO:0003777|GO:0007017|
CUFF.955	CNUS0000096205.1	194	29.9	PREDICTED Sjc_0008670 Sjp_0008670: Schistosoma japonicum IPR001372 Dynein light chain, type 1,domain-containing protein, mRNA	+	108542	108735	0	1	smm:Smp_128120	65	305	4e-81	polybromo-1 ; K11757 protein polybromo-1	|Genetic Information Processing; Replication and Repair; Chromosome [BR:ko03036];|
CUFF.956	CUFF.956.1	1161	40.4	-	-	96999	104087	1.04	5	smm:Smp_128120	58	277	1e-72	polybromo-1 ; K11757 protein polybromo-1	|Genetic Information Processing; Replication and Repair; Chromosome [BR:ko03036];|
CUFF.957	CNUS0000096207.1	1836	26.85	PREDICTED Sjc_0008690 Sjp_0008690: Schistosoma japonicum Kinase suppressor of ras-2, putative, mRNA	-	150603	167074	0	6	smm:Smp_128120	65	305	4e-81	polybromo-1 ; K11757 protein polybromo-1	|Genetic Information Processing; Replication and Repair; Chromosome [BR:ko03036];|
CUFF.958	CUFF.958.3	2172	33.43	-	-	119950	144225	0.72	11	smm:Smp_125000	49	390	1e-106	hypothetical protein
Sj_000838	CNUS0000096211.1	447	35.79	PREDICTED Sjc_0008740 Sjp_0008740: Schistosoma japonicum expressed protein, putative, mRNA	-	344581	352530	8.45	5	smm:Smp_128120	65	305	4e-81	polybromo-1 ; K11757 protein polybromo-1	|Genetic Information Processing; Replication and Repair; Chromosome [BR:ko03036];|
CUFF.959	CUFF.959.2	1257	34.29	-	+	186078	221975	0.5	7	smm:Smp_005500	60	487	1e-136	n-acetylgalactosaminyltransferase ; K00710 polypeptide N-acetylgalactosaminyltransferase [EC:2.4.1.41]	|Metabolism; Glycan Biosynthesis and Metabolism; Glycosyltransferases [BR:ko01003];|Metabolism; Glycan Biosynthesis and Metabolism; Mucin type O-glycan biosynthesis [PATH:ko00512-Map:ko00512];|
CUFF.960	CUFF.960.1	376	31.38	-	.	193616	193991	7.64	1
CUFF.961	CUFF.961.1	460	34.78	-	-	360336	361895	6.86	2	smm:Smp_125070.1	74	244	1e-63	cysteine synthase ; K01697 cystathionine beta-synthase [EC:4.2.1.22]	|Metabolism; Amino Acid Metabolism; Cysteine and methionine metabolism [PATH:ko00270-Map:ko00270];|Metabolism; Amino Acid Metabolism; Glycine, serine and threonine metabolism [PATH:ko00260-Map:ko00260];|	|GO:0003824|GO:0030170|GO:0008152|
CUFF.963	CUFF.963.1	304	30.92	-	.	363016	363319	5.87	1	smm:Smp_125070.2	91	94	2e-29	cysteine synthase ; K01697 cystathionine beta-synthase [EC:4.2.1.22]	|Metabolism; Amino Acid Metabolism; Cysteine and methionine metabolism [PATH:ko00270-Map:ko00270];|Metabolism; Amino Acid Metabolism; Glycine, serine and threonine metabolism [PATH:ko00260-Map:ko00260];|	|GO:0003824|GO:0030170|GO:0008152|
CUFF.965	CUFF.965.1	810	39.14	-	-	372282	381772	48.35	4	smm:Smp_005520.1	70	373	1e-102	zinc finger protein		|GO:0005622|GO:0003676|GO:0008270|
CUFF.968	CUFF.968.1	299	35.45	-	-	383199	384788	62	2
CUFF.971	CUFF.971.3	5866	34.08	-	-	539942	582035	1.95	22	smm:Smp_072660	71	1004	0	ras gtpase activating protein		|GO:0005622|GO:0005096|GO:0005515|GO:0007165|GO:0051056|
CUFF.972	CUFF.972.1	378	31.48	-	+	597441	615168	17.77	2	smm:Smp_161510	80	162	5e-39	hypothetical protein
CUFF.973	CUFF.973.1	1282	41.58	-	+	393376	505680	113.7	9	api:100169460	57	354	9e-96	similar to AGAP009439-PA		|GO:0016020|
CUFF.975	CUFF.975.1	1981	27.81	-	+	460517	500129	2.87	3	smm:Smp_161500	63	679	0	rhodopsin-like orphan GPCR		|GO:0016021|GO:0007186|
CUFF.976	CUFF.976.1	409	26.65	-	.	639185	639593	2.76	1
CUFF.974	CUFF.974.2	1022	37.28	-	+	625584	638868	24.08	5	smm:Smp_161510	78	415	1e-114	hypothetical protein
Sj_000852	CNUS0000096218.1	234	39.74	PREDICTED Sjc_0008820 Sjp_0008820: Schistosoma japonicum hypothetical protein, mRNA	-	132102	138436	0	2	smm:Smp_128120	65	305	4e-81	polybromo-1 ; K11757 protein polybromo-1	|Genetic Information Processing; Replication and Repair; Chromosome [BR:ko03036];|
CUFF.981	CNUS0000096179.1	1602	43.32	PREDICTED Sjc_0008390 Sjp_0008390: Schistosoma japonicum PKM2; cytosolic thyroid hormone binding protein/pyruvate kinase type M2 [EC:2.7.1.40]; ko:K00873 pyruvate kinase, putative, mRNA	-	398394	410233	1417.9	9	smm:Smp_065610.1	82	826	0	pyruvate kinase ; K00873 pyruvate kinase [EC:2.7.1.40]	|Human Diseases; Metabolic Diseases; Type II diabetes mellitus [PATH:ko04930-Map:ko04930];|Metabolism; Carbohydrate Metabolism; Glycolysis / Gluconeogenesis [PATH:ko00010-Map:ko00010];|Metabolism; Carbohydrate Metabolism; Pyruvate metabolism [PATH:ko00620-Map:ko00620];|Metabolism; Energy Metabolism; Carbon fixation in photosynthetic organisms [PATH:ko00710-Map:ko00710];|Metabolism; Nucleotide Met…	|GO:0000287|GO:0003824|GO:0004743|GO:0030955|GO:0006096|
Sj_000819	CNUS0000096194.1	546	26.01	PREDICTED Sjc_0008550 Sjp_0008550: Schistosoma japonicum hypothetical protein, mRNA	-	504954	506557	0	2	smm:Smp_143950	54	134	3e-30	hypothetical protein
CUFF.962	CUFF.962.2	941	37.83	-	-	591940	599404	1.4	6	smm:Smp_095440	75	88.2	8e-16	hypothetical protein
CUFF.964	CUFF.964.1	372	43.01	-	.	518337	518708	15.13	1	smm:Smp_181500	84	125	4e-40	peter pan-related		|GO:0005515|GO:0008270|
CUFF.966	CUFF.966.2	1251	36.77	-	+	521752	529835	6.09	5	smm:Smp_173890	56	415	1e-114	peter pan-related
CUFF.969	CUFF.969.1	332	25.6	-	.	536406	536737	2.99	1
CUFF.970	CUFF.970.2	714	28.85	-	-	540463	562197	62.81	5	smm:Smp_174490	53	190	9e-47	hypothetical protein
CUFF.977	CUFF.977.3	251	33.86	-	+	576209	581458	222.13	3	smm:Smp_095410.2	82	130	4e-29	Magnesium-dependent phosphatase 1 (EC:3.1.3.-)		|GO:0016791|
CUFF.978	CUFF.978.1	417	41.01	-	.	575553	575969	70.17	1
CUFF.980	CUFF.980.1	583	33.1	-	-	585193	589675	1.27	4	smm:Smp_174500	64	257	3e-67	hypothetical protein
CUFF.982	CUFF.982.1	127	39.37	-	+	143082	144842	29237.5	2
Sj_000853	CNUS0000096220.1	177	30.51	PREDICTED Sjc_0008840 Sjp_0008840: Schistosoma japonicum hypothetical protein, mRNA	-	169130	169306	0	1	smm:Smp_128120	65	305	4e-81	polybromo-1 ; K11757 protein polybromo-1	|Genetic Information Processing; Replication and Repair; Chromosome [BR:ko03036];|
CUFF.984	CUFF.984.2	1209	31.93	-	+	148089	149297	1.08	1	smm:Smp_141520	66	97.8	1e-18	hypothetical protein
CUFF.986	CNUS0000096221.1	894	28.97	PREDICTED Sjc_0008850 Sjp_0008850: Schistosoma japonicum Neuroligin-4, X-linked precursor (Neuroligin X) (HNLX), putative, mRNA	+	294281	302086	3.01	2	smm:Smp_128120	65	305	4e-81	polybromo-1 ; K11757 protein polybromo-1	|Genetic Information Processing; Replication and Repair; Chromosome [BR:ko03036];|
CUFF.983	CUFF.983.2	4872	33.56	-	+	83951	111888	0.77	2	smm:Smp_176710	42	382	1e-103	transcriptional factor nfil3/e4bp4		|GO:0003700|GO:0043565|GO:0046983|GO:0006355|
CUFF.987	CUFF.987.1	1300	31.38	-	.	112126	113425	2.13	1
Sj_000854	CNUS0000096224.1	384	39.06	PREDICTED Sjc_0008880 Sjp_0008880: Schistosoma japonicum Serine/threonine-protein phosphatase 2A regulatory subunit B' (PP2A, subunit B', PR53 isoform) (Phosphotyrosyl phosphatase activator) (PTPA), putative, mRNA	-	453274	458064	209.46	3	smm:Smp_128120	65	305	4e-81	polybromo-1 ; K11757 protein polybromo-1	|Genetic Information Processing; Replication and Repair; Chromosome [BR:ko03036];|
Sj_000855	CNUS0000096225.1	612	37.91	PREDICTED Sjc_0008890 Sjp_0008890: Schistosoma japonicum Conserved hypothetical protein, expressed protein, putative, mRNA	-	480603	495482	0	3	smm:Smp_128120	65	305	4e-81	polybromo-1 ; K11757 protein polybromo-1	|Genetic Information Processing; Replication and Repair; Chromosome [BR:ko03036];|
CUFF.989	CUFF.989.1	863	23.87	-	.	503187	504049	20.55	1
CUFF.990	CNUS0000096222.1	606	31.19	PREDICTED Sjc_0008860 Sjp_0008860: Schistosoma japonicum IPR001841 Zinc finger, RING-type,domain-containing protein, mRNA	+	380103	383419	224.02	2	smm:Smp_128120	65	305	4e-81	polybromo-1 ; K11757 protein polybromo-1	|Genetic Information Processing; Replication and Repair; Chromosome [BR:ko03036];|
CUFF.991	CUFF.991.1	3714	38.1	-	+	401413	441237	1	11	smm:Smp_154250	66	815	0	unkempt protein		|GO:0003676|GO:0008270|
CUFF.992	CUFF.992.1	308	27.6	-	-	504472	509704	180.2	2	smm:Smp_059600	81	118	1e-25	tektin		|GO:0005874|GO:0000226|
Sj_000846	CNUS0000096230.1	1326	33.56	PREDICTED Sjc_0008940 Sjp_0008940: Schistosoma japonicum IPR011046 WD40-like,IPR011048 Cytochrome cd1-nitrite reductase-like, C-terminal haem d1,IPR001680 WD-40 repeat,domain-containing protein, mRNA	+	632398	635748	14.3	2	smm:Smp_128120	65	305	4e-81	polybromo-1 ; K11757 protein polybromo-1	|Genetic Information Processing; Replication and Repair; Chromosome [BR:ko03036];|
CUFF.994	CUFF.994.1	1606	35.12	-	-	589747	598490	26.54	5	smm:Smp_059710	65	462	1e-128	hypothetical protein		|GO:0003676|
CUFF.995	CUFF.995.4	2349	34.53	-	-	575096	588603	4.26	7	smm:Smp_154280	79	517	1e-159	hypothetical protein
CUFF.993	CUFF.993.1	586	32.59	-	+	603272	627776	27.47	3	smm:Smp_059690.2	91	73.9	6e-12	kappa B-ras
CUFF.996	CUFF.996.2	803	34.37	-	-	607476	615660	2.19	3	smm:Smp_154300	81	420	1e-116	hypothetical protein		|GO:0005874|GO:0000226|
CUFF.985	CUFF.985.2	2244	36.94	-	-	272283	330858	13.06	13	smm:Smp_005500	73	934	0	n-acetylgalactosaminyltransferase ; K00710 polypeptide N-acetylgalactosaminyltransferase [EC:2.4.1.41]	|Metabolism; Glycan Biosynthesis and Metabolism; Glycosyltransferases [BR:ko01003];|Metabolism; Glycan Biosynthesis and Metabolism; Mucin type O-glycan biosynthesis [PATH:ko00512-Map:ko00512];|
CUFF.988	CUFF.988.1	1100	28	-	.	278981	280080	10.45	1
Sj_000836	CNUS0000107784.1	1848	40.75	PREDICTED Sjc_0008720 Sjp_0008720: Schistosoma japonicum Retrovirus-related Pol polyprotein from transposon opus [Includes: Protease (EC 3.4.23.-); Reverse transcriptase (EC 2.7.7.49); Endonuclease], putative, mRNA	-	247352	259763	0	6	spu:761288	43	236	5e-60	similar to gag-pol polyprotein		|GO:0004190|GO:0006508|
CUFF.997	CUFF.997.1	1068	31.09	-	.	700996	702063	0.96	1
CUFF.999	CUFF.999.2	996	38.35	-	-	657168	664651	0.56	6	smm:Smp_176160	78	274	6e-72	SmVAL28; venom allergen-like (VAL) 28 protein		|GO:0005576|
CUFF.998	CUFF.998.1	1221	36.94	-	-	640532	648344	33.03	5	smm:Smp_059670	82	382	1e-104	hypothetical protein		|GO:0016020|
CUFF.1000	CUFF.1000.1	1028	29.86	-	.	724462	725489	1.39	1
Sj_000847	CNUS0000096233.1	150	38	PREDICTED Sjc_0008970 Sjp_0008970: Schistosoma japonicum hypothetical protein, mRNA	+	682633	691467	0	2	smm:Smp_128120	65	305	4e-81	polybromo-1 ; K11757 protein polybromo-1	|Genetic Information Processing; Replication and Repair; Chromosome [BR:ko03036];|
CUFF.1001	CUFF.1001.1	3542	40.12	-	.	704267	707808	1.26	1	spu:580084	24	80.5	9e-13	hypothetical LOC580084
CUFF.1002	CUFF.1002.1	198	29.8	-	.	722877	723074	124.79	1
CUFF.1003	CUFF.1003.1	117	34.19	-	+	722877	724251	3737.56	2
Sj_000850	CNUS0000096239.1	417	22.06	PREDICTED Sjc_0009030 Sjp_0009030: Schistosoma japonicum hypothetical protein, mRNA	+	899393	902301	0	2
Sj_000849	CNUS0000096238.1	669	33.63	PREDICTED Sjc_0009020 Sjp_0009020: Schistosoma japonicum Conserved hypothetical protein, expressed protein, putative, mRNA	+	838110	843107	160.58	2	smm:Smp_120180	83	225	2e-57	NAD dependent epimerase/dehydratase
Sj_000865	CNUS0000096241.1	270	31.11	PREDICTED Sjc_0009050 Sjp_0009050: Schistosoma japonicum hypothetical protein, mRNA	-	953624	956657	0	2
CUFF.1004	CUFF.1004.1	518	36.1	-	.	832419	832936	769.53	1
CUFF.1005	CUFF.1005.1	875	28.46	-	+	914604	934995	1.19	4	smm:Smp_169890	84	174	6e-42	hypothetical protein
Sj_000882	CNUS0000096242.1	204	40.2	PREDICTED Sjc_0009060 Sjp_0009060: Schistosoma japonicum expressed protein, putative, mRNA	-	15593	15796	0	1							|GO:0003676|
CUFF.1006	CUFF.1006.1	395	31.14	-	.	71339	71733	2.95	1
Sj_000866	CNUS0000096244.1	216	28.24	PREDICTED Sjc_0009080 Sjp_0009080: Schistosoma japonicum hypothetical protein, mRNA	+	158238	162722	0	3
CUFF.1008	CUFF.1008.1	531	35.78	-	-	189865	194855	26.5	4	smm:Smp_028630	79	199	9e-50	exocyst complex component sec6 3' fragment
Sj_000884	CNUS0000096245.1	1413	39.84	PREDICTED Sjc_0009090 Sjp_0009090: Schistosoma japonicum RhoGAP71E; ko:K01507 inorganic pyrophosphatase, putative, mRNA	-	163382	185007	14.69	8	smm:Smp_028650	66	384	1e-105	hypothetical protein		|GO:0005622|GO:0007165|
CUFF.1010	CUFF.1010.1	501	27.94	-	.	169805	170305	12.7	1
CUFF.1011	CUFF.1011.1	824	28.4	-	.	170535	171358	5.53	1
CUFF.1007	CUFF.1007.1	1276	28.68	-	-	106646	149137	0.78	2	smm:Smp_137620	77	72	9e-11	Uveal autoantigen with coiled-coil domains and ankyrin repeats protein
CUFF.1012	CUFF.1012.1	137	43.07	-	-	211823	213813	2002.81	2
CUFF.1009	CNUS0000096243.1	771	35.15	PREDICTED Sjc_0009070 Sjp_0009070: Schistosoma japonicum MGC52685; similar to carbonic anhydrase II [EC:4.2.1.1]; ko:K01672 carbonic anhydrase, putative, mRNA	-	73340	85542	96.49	6	smm:Smp_028670.2	71	299	1e-79	carbonic anhydrase II (carbonate dehydratase II)		|GO:0004089|GO:0008270|GO:0006730|
CUFF.1013	CUFF.1013.1	617	31.28	-	.	219823	220439	1	1
CUFF.1014	CUFF.1014.1	1673	33.71	-	-	200114	211700	17.37	11	smm:Smp_028630	93	317	0	exocyst complex component sec6 3' fragment
CUFF.1015	CUFF.1015.1	473	33.62	-	.	288859	289331	5.16	1
CUFF.1017	CUFF.1017.1	927	32.47	-	-	220614	225948	7.19	5	smm:Smp_137610	61	281	5e-74	tyrosine kinase ; K05725 PTK2 protein tyrosine kinase 2 [EC:2.7.10.2]	|Cellular Processes; Cell Communication; Focal adhesion [PATH:ko04510-Map:ko04510];|Cellular Processes; Cell Motility; Regulation of actin cytoskeleton [PATH:ko04810-Map:ko04810];|Environmental Information Processing; Signal Transduction; ErbB signaling pathway [PATH:ko04012-Map:ko04012];|Environmental Information Processing; Signal Transduction; VEGF signaling pathway [PATH:ko04370-Map:ko04370];…
Sj_000867	CNUS0000096248.1	322	36.02	PREDICTED Sjc_0009140 Sjp_0009140: Schistosoma japonicum expressed protein, putative, mRNA	+	364347	364668	35.34	1	smm:Smp_137580	68	147	3e-34	helicase ; K12599 antiviral helicase SKI2 [EC:3.6.4.-]	|Genetic Information Processing; Folding, Sorting and Degradation; RNA degradation [PATH:ko03018-Map:ko03018];|
CUFF.1018	CUFF.1018.2	1000	35.8	-	-	227772	256673	5.1	8	smm:Smp_137610	78	519	1e-145	tyrosine kinase ; K05725 PTK2 protein tyrosine kinase 2 [EC:2.7.10.2]	|Cellular Processes; Cell Communication; Focal adhesion [PATH:ko04510-Map:ko04510];|Cellular Processes; Cell Motility; Regulation of actin cytoskeleton [PATH:ko04810-Map:ko04810];|Environmental Information Processing; Signal Transduction; ErbB signaling pathway [PATH:ko04012-Map:ko04012];|Environmental Information Processing; Signal Transduction; VEGF signaling pathway [PATH:ko04370-Map:ko04370];…	|GO:0004672|GO:0004713|GO:0005524|GO:0016772|GO:0006468|
CUFF.1016	CUFF.1016.1	232	32.76	-	-	261810	262192	18.46	2							|GO:0004672|GO:0005524|GO:0016772|GO:0006468|
CUFF.1019	CUFF.1019.1	617	31.6	-	-	273402	287603	5.66	4	smm:Smp_137610	85	359	8e-98	tyrosine kinase ; K05725 PTK2 protein tyrosine kinase 2 [EC:2.7.10.2]	|Cellular Processes; Cell Communication; Focal adhesion [PATH:ko04510-Map:ko04510];|Cellular Processes; Cell Motility; Regulation of actin cytoskeleton [PATH:ko04810-Map:ko04810];|Environmental Information Processing; Signal Transduction; ErbB signaling pathway [PATH:ko04012-Map:ko04012];|Environmental Information Processing; Signal Transduction; VEGF signaling pathway [PATH:ko04370-Map:ko04370];…
CUFF.1020	CUFF.1020.2	1598	37.42	-	-	324340	335787	2.13	8	smm:Smp_028550	79	655	0	DEAD/DEAH box helicase fragment		|GO:0003676|GO:0005524|GO:0008026|
Sj_000869	CNUS0000096251.1	10797	32.51	PREDICTED Sjc_0009170 Sjp_0009170: Schistosoma japonicum Dynein-1-alpha heavy chain, flagellar inner arm I1 complex (1-alpha DHC) (Dynein-1, subspecies f), putative, mRNA	+	485324	564646	0.27	40	ecb:100060282	54	2847	0	hypothetical LOC100060282; K10408 dynein heavy chain, axonemal	|Cellular Processes; Cell Motility; Cytoskeleton proteins [BR:ko04812];|Human Diseases; Neurodegenerative Diseases; Huntington's disease [PATH:ko05016-Map:ko05016];|	|GO:0016021|GO:0030286|GO:0001584|GO:0003777|GO:0005524|GO:0016887|GO:0007018|GO:0007186|
CUFF.1021	CUFF.1021.1	140	35	-	-	475729	479322	516.05	2
CUFF.1022	CUFF.1022.1	1676	35.56	-	+	646505	673372	8.53	10	smm:Smp_137530	57	475	1e-175	TATA element modulatory factor
Sj_000891	CNUS0000096256.1	384	41.93	PREDICTED Sjc_0009220 Sjp_0009220: Schistosoma japonicum hypothetical protein, mRNA	-	658070	666612	5.31	5
CUFF.1024	CUFF.1024.1	961	31.84	-	+	684055	689543	8.48	4	smm:Smp_137530	64	275	4e-72	TATA element modulatory factor
CUFF.1023	CUFF.1023.2	710	30.85	-	+	432384	436112	6.04	3	smm:Smp_137580	46	193	1e-47	helicase ; K12599 antiviral helicase SKI2 [EC:3.6.4.-]	|Genetic Information Processing; Folding, Sorting and Degradation; RNA degradation [PATH:ko03018-Map:ko03018];|	|GO:0005524|GO:0016818|
Sj_000887	CNUS0000096250.1	906	36.64	PREDICTED Sjc_0009160 Sjp_0009160: Schistosoma japonicum CASP3; caspase 3, apoptosis-related cysteine peptidase [EC:3.4.22.-]; ko:K02187 caspase 3, apoptosis-related cysteine protease, putative, mRNA	-	438143	450508	115.07	5	smm:Smp_028500	78	481	1e-134	caspase-3 (C14 family)		|GO:0008234|GO:0030693|GO:0006508|GO:0006915|
CUFF.1025	CUFF.1025.1	693	33.33	-	.	739803	740495	2.6	1
CUFF.1030	CUFF.1030.1	1581	39.47	-	-	570283	580369	294.66	7	smm:Smp_028440.1	87	780	0	adenosylhomocysteinase ; K01251 adenosylhomocysteinase [EC:3.3.1.1]	|Metabolism; Amino Acid Metabolism; Cysteine and methionine metabolism [PATH:ko00270-Map:ko00270];|	|GO:0004013|GO:0006730|
CUFF.1032	CUFF.1032.1	200	32.5	-	-	574903	576904	374.51	2
CUFF.1031	CUFF.1031.1	1351	36.27	-	+	745577	767704	8.22	10	smm:Smp_137520	80	563	1e-158	threonine dehydratase/deaminase ; K01754 threonine dehydratase [EC:4.3.1.19]	|Metabolism; Amino Acid Metabolism; Glycine, serine and threonine metabolism [PATH:ko00260-Map:ko00260];|Metabolism; Amino Acid Metabolism; Valine, leucine and isoleucine biosynthesis [PATH:ko00290-Map:ko00290];|	|GO:0003824|GO:0030170|GO:0008152|
Sj_000873	CNUS0000096260.1	690	25.65	PREDICTED Sjc_0009270 Sjp_0009270: Schistosoma japonicum hypothetical protein, mRNA	+	783298	783987	0	1	smm:Smp_115510	48	190	7e-47	hypothetical protein
CUFF.1026	CNUS0000096254.1	228	39.47	PREDICTED Sjc_0009200 Sjp_0009200: Schistosoma japonicum Transmembrane protein 167 precursor, putative, mRNA	-	636024	636342	997.62	3	smm:Smp_028410	92	118	1e-25	Transmembrane protein 167A
CUFF.1027	CUFF.1027.1	738	31.84	-	.	635632	636369	113.5	1	smm:Smp_028410	97	75.9	8e-23	Transmembrane protein 167A
CUFF.1028	CUFF.1028.1	333	38.14	-	.	592916	593248	2.48	1
CUFF.1034	CUFF.1034.1	208	26.44	-	.	826243	826450	30.05	1
CUFF.1035	CUFF.1035.2	635	27.09	-	-	804010	820092	1.6	3	smm:Smp_028370	85	164	3e-39	dynein light chain 3' fragment
CUFF.1029	CUFF.1029.2	1660	34.94	-	+	694049	717241	8.48	10	smm:Smp_196010	66	481	1e-134	stomatin-related		|GO:0016020|
CUFF.1033	CUFF.1033.1	417	25.66	-	.	709857	710273	3.29	1
CUFF.1036	CNUS0000096258.1	781	40.72	PREDICTED Sjc_0009250 Sjp_0009250: Schistosoma japonicum IPR004827 Basic-leucine zipper (bZIP) transcription factor,domain-containing protein, mRNA	-	727394	732739	134.93	3	smm:Smp_028390	65	311	4e-83	hypothetical protein		|GO:0005634|GO:0003677|GO:0003700|GO:0043565|GO:0046983|GO:0006355|GO:0045449|
CUFF.1037	CUFF.1037.2	1247	38.09	-	+	821762	825505	3.23	7	smm:Smp_028360	81	388	1e-168	tubulin subunit epsilon ; K10391 tubulin epsilon	|Cellular Processes; Cell Motility; Cytoskeleton proteins [BR:ko04812];|	|GO:0005874|GO:0043234|GO:0003924|GO:0005198|GO:0005525|GO:0006184|GO:0007017|GO:0007018|GO:0051258|
Sj_000876	CNUS0000096266.1	253	44.66	PREDICTED Sjc_0009330 Sjp_0009330: Schistosoma japonicum hypothetical protein, mRNA	+	872868	873150	0	2
CUFF.1038	CUFF.1038.4	2720	36.62	-	-	827725	852295	10.17	14	smm:Smp_158020	74	774	0	heat shock protein 70		|GO:0005488|GO:0005515|
CUFF.1039	CUFF.1039.3	567	38.62	-	-	868148	869005	10.73	4	smm:Smp_168360	50	152	1e-35	hypothetical protein
CUFF.1040	CNUS0000096268.1	627	39.87	PREDICTED Sjc_0009350 Sjp_0009350: Schistosoma japonicum Coiled-coil domain-containing protein 25, putative, mRNA	-	885276	889102	253.74	2	smm:Smp_028330	87	378	1e-103	DUF814 domain protein
CUFF.1041	CUFF.1041.1	2131	35.48	-	+	908473	932690	6.56	10	cin:100175295	45	409	1e-112	similar to MGC80816 protein; K01641 hydroxymethylglutaryl-CoA synthase [EC:2.3.3.10]	|Metabolism; Amino Acid Metabolism; Valine, leucine and isoleucine degradation [PATH:ko00280-Map:ko00280];|Metabolism; Carbohydrate Metabolism; Butanoate metabolism [PATH:ko00650-Map:ko00650];|Metabolism; Lipid Metabolism; Synthesis and degradation of ketone bodies [PATH:ko00072-Map:ko00072];|Metabolism; Metabolism of Terpenoids and Polyketides; Terpenoid backbone biosynthesis [PATH:ko00900-Map:k…	|GO:0003824|GO:0004421|GO:0008152|GO:0008299|
CUFF.1042	CUFF.1042.3	1038	38.63	-	+	877359	882237	25.44	7	smm:Smp_028340	84	521	1e-146	brix domain containing protein
CUFF.1043	CUFF.1043.2	1860	28.82	-	-	982779	1001210	0.67	4	smm:Smp_137490	58	281	1e-73	PDZ domain protein		|GO:0005515|
CUFF.1044	CUFF.1044.1	841	37.34	-	.	1059921	1060761	1.14	1
CUFF.1045	CUFF.1045.2	934	27.62	-	+	1050417	1053232	1.01	2	smm:Smp_035870	76	384	1e-109	voltage-gated potassium channel		|GO:0008076|GO:0016020|GO:0005216|GO:0005249|GO:0006811|GO:0006813|GO:0055085|
CUFF.1046	CUFF.1046.1	152	33.55	-	.	1087049	1087200	17094.8	1
Sj_000875	CNUS0000096264.1	531	45.57	PREDICTED Sjc_0009310 Sjp_0009310: Schistosoma japonicum RPL18A; similar to ribosomal protein L18a; ko:K02882 large subunit ribosomal protein L18Ae, putative, mRNA	+	859578	861001	2665.32	3	xtr:549444	71	248	9e-65	rpl18a; ribosomal protein L18a; K02882 large subunit ribosomal protein L18Ae	|Genetic Information Processing; Translation; Ribosome [BR:ko03011];|Genetic Information Processing; Translation; Ribosome [PATH:ko03010-Map:ko03010];|	|GO:0005622|GO:0005840|GO:0003735|GO:0006412|
CUFF.1047	CUFF.1047.1	1233	37.15	-	+	1128922	1147324	0.95	7	smm:Smp_137480	81	530	1e-158	serine esterase
CUFF.1048	CUFF.1048.1	2512	34.55	-	+	1150371	1167519	1	5	smm:Smp_137480	50	541	1e-151	serine esterase
CUFF.1049	CUFF.1049.1	552	36.59	-	+	1170273	1171783	2.16	2	smm:Smp_137440	97	237	3e-61	hypothetical protein
Sj_000898	CNUS0000096273.1	624	35.42	PREDICTED Sjc_0009410 Sjp_0009410: Schistosoma japonicum Calcyphosin-like protein, putative, mRNA	-	1172871	1176726	5.65	5	smm:Smp_028210	81	344	2e-93	calcyphosine/tpp		|GO:0005509|
CUFF.1050	CUFF.1050.1	766	31.33	-	-	1248811	1250830	3.38	3
CUFF.1051	CUFF.1051.1	3861	39.29	-	+	1182763	1209668	16.66	14	smm:Smp_028200	62	213	1e-52	Troponin I (TnI)
CUFF.1053	CNUS0000096276.1	1368	36.62	PREDICTED Sjc_0009440 Sjp_0009440: Schistosoma japonicum FLJ21865; endo-beta-N-acetylglucosaminidase [EC:3.2.1.96]; ko:K01227 mannosyl-glycoprotein endo-beta-N-acetylglucosaminidase, putative, mRNA	+	33288	45639	21.44	8	smm:Smp_174990	66	617	1e-175	endo beta n-acetylglucosaminidase ; K01227 mannosyl-glycoprotein endo-beta-N-acetylglucosaminidase [EC:3.2.1.96]	|Metabolism; Glycan Biosynthesis and Metabolism; Other glycan degradation [PATH:ko00511-Map:ko00511];|
CUFF.1052	CUFF.1052.4	1219	38.64	-	-	18691	25364	2.15	5	smm:Smp_161260	60	204	1e-50	hypothetical protein
CUFF.1054	CUFF.1054.1	2707	31.51	-	.	49853	52559	4.24	1
Sj_000900	CNUS0000096277.1	1548	33.66	PREDICTED Sjc_0009450 Sjp_0009450: Schistosoma japonicum expressed protein, putative, mRNA	+	68680	88439	1.14	8	smm:Smp_139310	56	299	4e-79	hypothetical protein
CUFF.1055	CUFF.1055.1	467	37.26	-	.	156396	156862	6.04	1
Sj_000907	CNUS0000107785.1	2535	47.77	PREDICTED Sjc_0009480 Sjp_0009480: Schistosoma japonicum Retrovirus-related Pol polyprotein from transposon 17.6 [Includes: Protease (EC 3.4.23.-); Reverse transcriptase (EC 2.7.7.49); Endonuclease], putative, mRNA	-	159813	162462	0.19	4	spu:581171	49	453	1e-125	similar to OSJNBa0059D20.6		|GO:0003723|GO:0003964|GO:0004190|GO:0006278|GO:0006508|
CUFF.1056	CUFF.1056.1	1461	29.98	-	-	111574	125312	44.52	5	smm:Smp_079860.2	90	213	5e-97	o-acyltransferase (membrane bound) domain containing protein ; K13517 lysophospholipid acyltransferase 1/2 [EC:2.3.1.51 2.3.1.-]	|Metabolism; Lipid Metabolism; Glycerolipid metabolism [PATH:ko00561-Map:ko00561];|Metabolism; Lipid Metabolism; Glycerophospholipid metabolism [PATH:ko00564-Map:ko00564];|Metabolism; Lipid Metabolism; Lipid biosynthesis proteins [BR:ko01004];|
CUFF.1057	CUFF.1057.1	173	27.17	-	.	179118	179290	339.3	1
CUFF.1060	CUFF.1060.2	524	31.68	-	+	1074666	1077936	354.42	3	smm:Smp_147170	55	85.5	1e-15	hypothetical protein
CUFF.1061	CUFF.1061.1	449	37.19	-	+	174154	177774	47.83	3	smm:Smp_078800	75	180	3e-44	DNAj homolog subfamily B member ; K09515 DnaJ homolog subfamily B member 9	|Genetic Information Processing; Folding, Sorting and Degradation; Chaperones and folding catalysts [BR:ko03110];|	|GO:0031072|GO:0051082|GO:0006457|
Sj_000908	CNUS0000096281.1	1410	39.15	PREDICTED Sjc_0009500 Sjp_0009500: Schistosoma japonicum Tripartite motif-containing protein 9 (SNAP-25-interacting RING finger protein), putative, mRNA	-	284959	286888	1.07	2	smm:Smp_132840	65	463	1e-128	tripartite motif protein trim9		|GO:0005622|GO:0005515|GO:0008270|
Sj_000910	CNUS0000096284.1	222	37.39	PREDICTED Sjc_0009530 Sjp_0009530: Schistosoma japonicum hypothetical protein, mRNA	-	341787	352057	0	2
CUFF.1064	CUFF.1064.2	1037	36.45	-	-	299322	312855	3.11	5	smm:Smp_132830	54	314	6e-84	hypothetical protein
Sj_000903	CNUS0000096283.1	171	34.5	PREDICTED Sjc_0009520 Sjp_0009520: Schistosoma japonicum hypothetical protein, mRNA	+	303861	307907	0	2
CUFF.1058	CUFF.1058.5	636	40.41	-	-	774620	784583	369.49	3	smm:Smp_059660	81	221	2e-56	hypothetical protein		|GO:0016787|
CUFF.1062	CUFF.1062.1	212	42.45	-	+	748713	748998	1180.16	3							|GO:0033179|GO:0015078|GO:0015991|
Sj_000911	CNUS0000096286.1	1107	33.51	PREDICTED Sjc_0009550 Sjp_0009550: Schistosoma japonicum expressed protein, putative, mRNA	-	395825	399527	1.12	3	smm:Smp_132810	51	338	3e-91	hypothetical protein		|GO:0005634|GO:0030528|GO:0045449|
CUFF.1063	CUFF.1063.1	906	28.04	-	-	247917	249149	1.23	2
CUFF.1065	CUFF.1065.1	865	37.46	-	+	135	2226	3.98	2	smm:Smp_172420	82	456	1e-126	ubiquitin protein ligase E3a ; K10590 E3 ubiquitin-protein ligase TRIP12 [EC:6.3.2.19]	|Genetic Information Processing; Folding, Sorting and Degradation; Ubiquitin mediated proteolysis [PATH:ko04120-Map:ko04120];|Genetic Information Processing; Folding, Sorting and Degradation; Ubiquitin system [BR:ko04121];|	|GO:0005622|GO:0016881|GO:0006464|
CUFF.1066	CUFF.1066.2	1817	39.35	-	+	143284	154602	106.05	6	smm:Smp_078780	78	937	0	dihydropyrimidinase related protein-1 (M38 family)		|GO:0016787|GO:0016810|
Sj_000912	CNUS0000096287.1	206	33.98	PREDICTED Sjc_0009570 Sjp_0009570: Schistosoma japonicum hypothetical protein, mRNA	+	31556	31761	0	1
CUFF.1067	CUFF.1067.1	1376	32.7	-	+	22854	25402	20.44	2	smm:Smp_137130	60	394	1e-108	hypothetical protein
Sj_000921	CNUS0000096288.1	2286	27.43	PREDICTED Sjc_0009580 Sjp_0009580: Schistosoma japonicum slou; slouch; ko:K09309 homeobox protein Nkx-1, putative, mRNA	-	45830	48115	0.1	1	smm:Smp_137140	98	170	4e-40	nk homeobox protein		|GO:0005634|GO:0003677|GO:0003700|GO:0043565|GO:0006355|GO:0045449|
Sj_000922	CNUS0000096289.1	633	27.65	PREDICTED Sjc_0009590 Sjp_0009590: Schistosoma japonicum hypothetical protein, mRNA	-	57980	60062	0	2
CUFF.1068	CUFF.1068.1	722	31.16	-	.	103217	103938	1.4	1
CUFF.1069	CUFF.1069.1	1038	33.24	-	.	135319	136356	1	1
CUFF.1071	CUFF.1071.1	579	32.99	-	+	135405	136356	3.89	2
CUFF.1073	CUFF.1073.1	2159	33.02	-	+	104171	114857	8.98	5	smm:Smp_137150	74	1117	0	beta-mannosidase ; K01192 beta-mannosidase [EC:3.2.1.25]	|Cellular Processes; Transport and Catabolism; Lysosome [PATH:ko04142-Map:ko04142];|Metabolism; Glycan Biosynthesis and Metabolism; Other glycan degradation [PATH:ko00511-Map:ko00511];|	|GO:0003824|GO:0004553|GO:0043169|GO:0005975|
CUFF.1070	CUFF.1070.1	745	35.17	-	+	355900	382458	13.03	5	smm:Smp_019490.1	66	242	2e-62	RER1 protein		|GO:0016021|
CUFF.1072	CUFF.1072.1	634	28.86	-	.	357398	358031	26.08	1
CUFF.1075	CUFF.1075.1	453	27.59	-	.	284498	284950	3.93	1
CUFF.1074	CUFF.1074.1	1666	34.03	-	-	117207	131431	7.27	6	smm:Smp_137160	60	251	1e-64	mitochondrial solute carrier		|GO:0005488|GO:0006810|GO:0055085|
Sj_000924	CNUS0000096294.1	489	39.26	PREDICTED Sjc_0009640 Sjp_0009640: Schistosoma japonicum Frataxin homolog, mitochondrial precursor (Dfh), putative, mRNA	-	291076	291564	181.5	1	smm:Smp_137190	67	217	2e-55	frataxin homolog mitochondrial precursor		|GO:0005739|GO:0006879|
CUFF.1076	CUFF.1076.1	2041	33.07	-	+	313454	325624	0.38	3	smm:Smp_137200	71	936	0	hypothetical protein
Sj_000925	CNUS0000096295.1	918	31.81	PREDICTED Sjc_0009660 Sjp_0009660: Schistosoma japonicum hypothetical protein, mRNA	-	359376	364103	0.15	4	smm:Smp_137200	65	85.5	4e-15	hypothetical protein
Sj_000916	CNUS0000096296.1	2412	28.32	PREDICTED Sjc_0009670 Sjp_0009670: Schistosoma japonicum hypothetical protein, mRNA	+	378424	380835	0.41	1	smm:Smp_137200	55	838	0	hypothetical protein
CUFF.1077	CUFF.1077.3	2123	36.46	-	+	137542	139778	1.24	2
Sj_000918	CNUS0000096299.1	948	28.9	PREDICTED Sjc_0009700 Sjp_0009700: Schistosoma japonicum Ascl4_predicted; achaete-scute complex-like 4 (predicted); ko:K09067 achaete-scute complex protein, putative, mRNA	+	605673	606620	0	1	smm:Smp_137220	47	180	1e-43	hypothetical protein		|GO:0005634|GO:0030528|GO:0045449|
CUFF.1078	CUFF.1078.2	3276	37.94	-	+	190630	284178	3.33	14	smm:Smp_137170	75	1125	0	plasma membrane calcium-transporting atpase ; K05850 Ca2+ transporting ATPase, plasma membrane [EC:3.6.3.8]	|Environmental Information Processing; Signal Transduction; Calcium signaling pathway [PATH:ko04020-Map:ko04020];|Organismal Systems; Digestive System; Pancreatic secretion [PATH:ko04972-Map:ko04972];|Organismal Systems; Digestive System; Salivary secretion [PATH:ko04970-Map:ko04970];|	|GO:0016020|GO:0000166|GO:0003824|GO:0005388|GO:0005524|GO:0015662|GO:0016820|GO:0046872|GO:0006812|GO:0008152|
CUFF.1079	CUFF.1079.1	337	27.3	-	.	277991	278327	5.06	1
CUFF.1081	CUFF.1081.2	478	39.12	-	+	651031	653531	10.05	3	smm:Smp_137240	85	198	1e-49	phosphatidylserine receptor
CUFF.1080	CUFF.1080.1	961	31.53	-	+	595612	602279	2.52	6	smm:Smp_177320	81	95.1	7e-18	hypothetical protein
CUFF.1082	CUFF.1082.1	359	27.02	-	.	760010	760368	2.94	1
CUFF.1083	CUFF.1083.1	151	34.44	-	.	761756	761906	308.7	1
CUFF.1084	CUFF.1084.1	497	29.78	-	.	769326	769822	8.46	1	smm:Smp_142960	89	75.1	2e-12	glutathione synthetase (EC:6.3.2.3)
CUFF.1086	CUFF.1086.1	1282	34.71	-	+	732890	752461	8.13	15	smm:Smp_127050	50	341	6e-92	DNA repair protein RAD50 ; K10866 DNA repair protein RAD50 [EC:3.6.-.-]	|Genetic Information Processing; Replication and Repair; DNA repair and recombination proteins [BR:ko03400];|Genetic Information Processing; Replication and Repair; DNA replication proteins [BR:ko03032];|Genetic Information Processing; Replication and Repair; Homologous recombination [PATH:ko03440-Map:ko03440];|Genetic Information Processing; Replication and Repair; Non-homologous end-joining [PA…
CUFF.1087	CUFF.1087.2	2988	39.96	-	-	703317	712439	0.29	6	smm:Smp_127010	82	1045	0	CREB-binding protein 2		|GO:0005634|GO:0003712|GO:0004402|GO:0005515|GO:0008270|GO:0006355|
CUFF.1085	CUFF.1085.2	4732	35.59	-	-	550601	589347	0.83	23	smm:Smp_137210	65	552	0	hypothetical protein		|GO:0016020|GO:0016021|GO:0005515|GO:0006811|
Sj_000930	CNUS0000107786.1	3222	41.22	PREDICTED Sjc_0009760 Sjp_0009760: Schistosoma japonicum Conserved hypothetical protein, IPR008042 Retrotransposon, Pao,domain-containing, mRNA	-	778382	782308	0.01	3	dre:100147861	34	620	1e-175	Gag-Pol polyprotein-like
CUFF.1088	CUFF.1088.3	6574	38.21	-	-	661856	694485	1.58	29	smm:Smp_137230	71	1002	0	hypothetical protein ; K10395 kinesin family member 4/7/21/27	|Cellular Processes; Cell Motility; Cytoskeleton proteins [BR:ko04812];|	|GO:0003777|GO:0005515|GO:0005524|GO:0007018|
CUFF.1089	CUFF.1089.2	1330	32.18	-	-	1000	10945	1.67	5	smm:Smp_180760	73	671	0	chondroitin sulfate proteoglycan-related ; K07377 neurexin	|Environmental Information Processing; Signaling Molecules and Interaction; Cell adhesion molecules (CAMs) [BR:ko04515];|Environmental Information Processing; Signaling Molecules and Interaction; Cell adhesion molecules (CAMs) [PATH:ko04514-Map:ko04514];|
CUFF.1090	CUFF.1090.1	839	41.84	-	-	847168	849806	22.62	4	smm:Smp_137240	77	339	2e-91	phosphatidylserine receptor		|GO:0005515|
CUFF.1091	CUFF.1091.1	372	37.63	-	.	218411	218782	2.34	1
Sj_000943	CNUS0000096310.1	1026	24.56	PREDICTED Sjc_0009830 Sjp_0009830: Schistosoma japonicum expressed protein, putative, mRNA	-	247831	248856	0	1
CUFF.1092	CNUS0000096304.1	292	40.41	PREDICTED Sjc_0009750 Sjp_0009750: Schistosoma japonicum Conserved hypothetical protein, expressed protein, putative, mRNA	-	771291	773498	1137.57	2	smm:Smp_038300	97	193	3e-48	hypothetical protein ; K11368 enhancer of yellow 2 transcription factor	|Genetic Information Processing; Replication and Repair; Chromosome [BR:ko03036];|
CUFF.1093	CUFF.1093.1	126	44.44	-	.	277721	277846	1641.71	1
CUFF.1094	CUFF.1094.1	1139	33.01	-	+	58974	64634	32.55	2	smm:Smp_097810.2	72	170	2e-40	otubain-1 (C65 family) ; K09602 ubiquitin thioesterase protein OTUB1 [EC:3.4.-.-]	|Genetic Information Processing; Folding, Sorting and Degradation; Ubiquitin system [BR:ko04121];|Metabolism; Enzyme Families; Peptidases [BR:ko01002];|
CUFF.1096	CNUS0000096311.1	408	44.85	PREDICTED Sjc_0009840 Sjp_0009840: Schistosoma japonicum expressed protein, putative, mRNA	+	270960	271367	5.2	1
CUFF.1095	CUFF.1095.4	2850	32.74	-	-	110494	161963	0.67	20	smm:Smp_159790	75	1312	0	hypothetical protein ; K10392 kinesin family member 1/13/14	|Cellular Processes; Cell Motility; Cytoskeleton proteins [BR:ko04812];|	|GO:0003777|GO:0005515|GO:0005524|GO:0007018|
CUFF.1097	CUFF.1097.1	548	34.49	-	+	317633	320710	16.09	2	smm:Smp_128150	57	172	1e-41	oxysterol-binding protein 1
CUFF.1098	CUFF.1098.1	1877	35.59	-	+	281081	303028	27.88	10	smm:Smp_128130	92	713	0	phosphatidylinositol-45-bisphosphate 3-kinase catalytic subunit alpha PI3K ; K00914 phosphatidylinositol 3-kinase [EC:2.7.1.137]	|Cellular Processes; Transport and Catabolism; Phagosome [PATH:ko04145-Map:ko04145];|Cellular Processes; Transport and Catabolism; Regulation of autophagy [PATH:ko04140-Map:ko04140];|Environmental Information Processing; Signal Transduction; Phosphatidylinositol signaling system [PATH:ko04070-Map:ko04070];|Human Diseases; Infectious Diseases; Tuberculosis [PATH:ko05152-Map:ko05152];|Metabolism; C…	|GO:0005488|GO:0016772|GO:0016773|GO:0035004|GO:0046854|GO:0048015|
CUFF.1099	CUFF.1099.1	2133	42.1	-	.	277967	280099	38.59	1	smm:Smp_116360	82	385	1e-117	hypothetical protein
Sj_000945	CNUS0000107787.1	255	38.43	PREDICTED Sjc_0009890 Sjp_0009890: Schistosoma japonicum hypothetical protein, mRNA	-	428940	429297	0	2
CUFF.1100	CUFF.1100.1	2585	30.91	-	+	323496	341644	9.58	5	smm:Smp_128150	70	176	1e-69	oxysterol-binding protein 1
CUFF.1101	CUFF.1101.1	2392	33.32	-	-	344085	378727	10.12	7	smm:Smp_011220	61	317	1e-146	glucosamine-fructose-6-phosphate aminotransferase
Sj_000939	CNUS0000096318.1	989	47.83	PREDICTED Sjc_0009930 Sjp_0009930: Schistosoma japonicum rRNA 2'-O-methyltransferase fibrillarin (EC 2.1.1.-), putative, mRNA	+	501808	502865	131.89	3	smm:Smp_044280.1	92	457	1e-127	fibrillarin ; K14563 rRNA 2'-O-methyltransferase fibrillarin [EC:2.1.1.-]	|Genetic Information Processing; Translation; Ribosome Biogenesis [BR:ko03009];|Genetic Information Processing; Translation; Ribosome biogenesis in eukaryotes [PATH:ko03008-Map:ko03008];|	|GO:0005634|GO:0003723|GO:0006364|
CUFF.1102	CUFF.1102.2	5096	39.54	-	+	383788	408982	0.52	27	smm:Smp_128120	77	2488	0	polybromo-1 ; K11757 protein polybromo-1	|Genetic Information Processing; Replication and Repair; Chromosome [BR:ko03036];|	|GO:0003677|GO:0005515|
Sj_000948	CNUS0000096321.1	228	35.09	PREDICTED Sjc_0009960 Sjp_0009960: Schistosoma japonicum hypothetical protein, mRNA	-	522005	531500	0	2
CUFF.1103	CUFF.1103.1	1217	30.73	-	.	23209	24425	8.34	1
CUFF.1104	CUFF.1104.2	3390	33.54	-	+	448712	496841	4.8	22	smm:Smp_146010	76	1313	0	insulysin unit 3 (M16 family) ; K01408 insulysin [EC:3.4.24.56]	|Human Diseases; Neurodegenerative Diseases; Alzheimer's disease [PATH:ko05010-Map:ko05010];|Metabolism; Enzyme Families; Peptidases [BR:ko01002];|	|GO:0003824|GO:0004222|GO:0008270|GO:0046872|GO:0006508|
CUFF.1105	CUFF.1105.1	127	39.37	-	.	56831	56957	1128.13	1	smm:Smp_081260	85	73.9	3e-12	hypothetical protein ; K01109 inositol polyphosphate-4-phosphatase [EC:3.1.3.66]	|Environmental Information Processing; Signal Transduction; Phosphatidylinositol signaling system [PATH:ko04070-Map:ko04070];|Metabolism; Carbohydrate Metabolism; Inositol phosphate metabolism [PATH:ko00562-Map:ko00562];|
CUFF.1106	CUFF.1106.1	1268	40.14	-	+	432702	444754	51.78	9	smm:Smp_011120	82	692	0	methionyl aminopeptidase 2 (M24 family) ; K01265 methionyl aminopeptidase [EC:3.4.11.18]	|Metabolism; Enzyme Families; Peptidases [BR:ko01002];|	|GO:0004177|GO:0008235|GO:0006508|GO:0009987|
CUFF.1108	CUFF.1108.4	770	36.75	-	-	514963	517932	31.26	3	smm:Smp_146030	52	224	5e-57	cytidine deaminase; dCTP deaminase (EC:3.5.4.13 3.5.4.5)
CUFF.1110	CUFF.1110.1	531	29	-	.	172503	173033	5.32	1
CUFF.1107	CUFF.1107.2	4399	39.69	-	-	24588	46948	5.66	12	smm:Smp_013840.1	78	1734	0	serine/threonine protein kinase ; K08798 MAP/microtubule affinity-regulating kinase [EC:2.7.11.1]	|Metabolism; Enzyme Families; Protein kinases [BR:ko01001];|	|GO:0004672|GO:0004674|GO:0004713|GO:0005524|GO:0016772|GO:0006468|
CUFF.1109	CUFF.1109.3	1011	37.88	-	+	48753	54677	9.8	7	smm:Smp_129650	83	468	1e-151	isoleucine--tRNA ligase (EC:6.1.1.5); K01870 isoleucyl-tRNA synthetase [EC:6.1.1.5]	|Genetic Information Processing; Translation; Aminoacyl-tRNA biosynthesis [PATH:ko00970-Map:ko00970];|Metabolism; Amino Acid Metabolism; Amino acid related enzymes [BR:ko01007];|Metabolism; Amino Acid Metabolism; Valine, leucine and isoleucine biosynthesis [PATH:ko00290-Map:ko00290];|	|GO:0005737|GO:0000166|GO:0004812|GO:0004822|GO:0005524|GO:0006418|GO:0006428|
CUFF.1112	CUFF.1112.2	1695	37.11	-	-	105377	126396	8.46	6	smm:Smp_021290	66	643	0	HIV-1 rev binding protein hrbl		|GO:0008060|GO:0008270|GO:0032312|
CUFF.1113	CUFF.1113.1	920	30.22	-	.	103844	104763	8.91	1
Sj_000956	CNUS0000096326.1	1128	28.63	PREDICTED Sjc_0010030 Sjp_0010030: Schistosoma japonicum IQ domain-containing protein G, putative, mRNA	-	175478	187106	1.2	7	smm:Smp_058190	62	278	6e-73	DNA double-strand break repair rad50 ATPase
CUFF.1111	CUFF.1111.1	2970	36.8	-	+	136333	171719	4.42	14	smm:Smp_021300	74	932	0	family C19 unassigned peptidase (C19 family) ; K11848 ubiquitin carboxyl-terminal hydrolase 20/33 [EC:3.1.2.15]	|Genetic Information Processing; Folding, Sorting and Degradation; Ubiquitin system [BR:ko04121];|Metabolism; Enzyme Families; Peptidases [BR:ko01002];|	|GO:0004221|GO:0006511|
CUFF.1114	CNUS0000107788.1	2217	41.05	PREDICTED Sjc_0010010 Sjp_0010010: Schistosoma japonicum Conserved hypothetical protein, expressed protein, putative, mRNA	-	161136	163975	0	5	dre:100147861	29	296	4e-78	Gag-Pol polyprotein-like
CUFF.1115	CUFF.1115.1	1770	36.05	-	+	201097	225171	31.36	11	smm:Smp_153460	72	633	1e-179	monoxygenase ; K06126 ubiquinone biosynthesis monooxygenase Coq6 [EC:1.14.13.-]	|Metabolism; Metabolism of Cofactors and Vitamins; Ubiquinone and other terpenoid-quinone biosynthesis [PATH:ko00130-Map:ko00130];|	|GO:0016491|GO:0016709|GO:0050660|GO:0006744|GO:0008152|GO:0055114|
Sj_000962	CNUS0000096329.1	2772	38.38	PREDICTED Sjc_0010070 Sjp_0010070: Schistosoma japonicum RecQ4; ko:K01509 adenosinetriphosphatase, putative, mRNA	-	8442	21609	7.09	7	smm:Smp_069600	66	1077	0	hypothetical protein ; K10730 ATP-dependent DNA helicase Q4 [EC:3.6.4.12]	|Genetic Information Processing; Replication and Repair; DNA repair and recombination proteins [BR:ko03400];|Genetic Information Processing; Replication and Repair; DNA replication proteins [BR:ko03032];|	|GO:0003676|GO:0004386|GO:0005524|GO:0008026|GO:0008270|GO:0006310|
CUFF.1116	CUFF.1116.1	1086	39.41	-	.	33439	34524	2.91	1
CUFF.1119	CUFF.1119.1	2509	43.28	-	-	226411	236204	117.31	8	smm:Smp_058170.2	83	1288	0	hypothetical protein		|GO:0003723|
CUFF.1120	CUFF.1120.1	689	32.37	-	-	45748	52352	10.66	2	smm:Smp_159970	91	208	2e-52	tubulin tyrosine ligase		|GO:0016020|GO:0046873|GO:0030001|GO:0055085|
CUFF.1122	CUFF.1122.2	483	39.75	-	+	4904	5473	77.18	2	spu:759611	51	70.1	5e-11	similar to Chromosome 3 open reading frame 10; K05752 chromosome 3 open reading frame 10	|Cellular Processes; Cell Motility; Regulation of actin cytoskeleton [PATH:ko04810-Map:ko04810];|
CUFF.1123	CUFF.1123.1	784	34.44	-	.	4903	5686	96.2	1
CUFF.1124	CNUS0000096331.1	624	36.7	PREDICTED Sjc_0010090 Sjp_0010090: Schistosoma japonicum Zinc transporter SLC39A6 precursor (Solute carrier family 39 member 6), putative, mRNA	-	67317	88818	13.51	4	smm:Smp_159970	71	241	3e-62	tubulin tyrosine ligase		|GO:0016020|GO:0046873|GO:0030001|
CUFF.1125	CUFF.1125.3	1332	32.28	-	+	107368	114876	1.01	5	smm:Smp_159980	64	375	1e-102	calmodulin-related
CUFF.1126	CUFF.1126.1	1334	31.86	-	.	111753	113086	1.08	1
CUFF.1131	CNUS0000096337.1	333	27.93	PREDICTED Sjc_0010150 Sjp_0010150: Schistosoma japonicum hypothetical protein, mRNA	+	361518	364194	0	2	smm:Smp_160010	73	126	6e-28	hypothetical protein
CUFF.1132	CUFF.1132.1	674	30.12	-	+	341581	353192	0.95	2	smm:Smp_160010	60	265	2e-69	hypothetical protein
CUFF.1133	CUFF.1133.3	6623	40.59	-	+	290211	327056	10.72	24	smm:Smp_160000.1	78	2300	0	hypothetical protein		|GO:0005634|GO:0005515|GO:0045892|
Sj_000968	CNUS0000096339.1	2418	28.21	PREDICTED Sjc_0010170 Sjp_0010170: Schistosoma japonicum 5-HT1A; Serotonin receptor 1A; ko:K04164 5-hydroxytryptamine (serotonin) receptor, invertebrate, putative, mRNA	-	422782	436893	0.05	3	smm:Smp_160020	42	395	1e-108	G-protein coupled receptor fragment		|GO:0016021|GO:0001584|GO:0007186|
CUFF.1134	CUFF.1134.1	582	39.52	-	-	460984	462955	4.35	2	smm:Smp_160030	95	365	1e-99	strawberry notch-related
CUFF.1135	CUFF.1135.1	3358	40.44	-	-	453555	458274	3.34	3	smm:Smp_160030	74	1464	0	strawberry notch-related
CUFF.1117	CUFF.1117.1	615	36.75	-	.	246828	247442	25.55	1
CUFF.1118	CUFF.1118.1	283	40.99	-	-	246828	264115	15.62	2
CUFF.1121	CUFF.1121.1	296	36.49	-	.	250467	250762	9.15	1
CUFF.1128	CUFF.1128.1	856	35.86	-	.	264731	265586	2.31	1	smm:Smp_191130	53	107	1e-21	hypothetical protein
CUFF.1129	CUFF.1129.1	1052	37.26	-	.	298297	299348	14.51	1	smm:Smp_191130	54	149	4e-34	hypothetical protein
CUFF.1130	CNUS0000096328.1	354	31.36	PREDICTED Sjc_0010060 Sjp_0010060: Schistosoma japonicum Peripheral plasma membrane protein CASK (EC 2.7.11.1) (Calcium/calmodulin-dependent serine protein kinase), putative, mRNA	+	269815	272827	3.14	2	nvi:100117071	82	119	5e-26	NV15486; similar to CG6703-PB; K06103 calcium/calmodulin-dependent serine protein kinase [EC:2.7.11.1]	|Cellular Processes; Cell Communication; Tight junction [PATH:ko04530-Map:ko04530];|Metabolism; Enzyme Families; Protein kinases [BR:ko01001];|	|GO:0004672|GO:0005524|GO:0006468|
CUFF.1136	CUFF.1136.1	1394	41.68	-	-	464175	471063	2.25	4	smm:Smp_160030	68	422	1e-123	strawberry notch-related
CUFF.1140	CUFF.1140.1	2405	35.3	-	-	371875	395452	37.1	15	smm:Smp_069670	80	1177	0	vacuolar protein sorting (vps33)		|GO:0006904|GO:0016192|
CUFF.1141	CUFF.1141.1	857	38.39	-	+	508423	514464	53.02	5	smm:Smp_151780	67	261	3e-68	hypothetical protein		|GO:0005737|GO:0003676|GO:0008168|GO:0008276|GO:0006479|GO:0032259|
CUFF.1137	CUFF.1137.5	989	37.41	-	-	251648	270506	27.51	7	smm:Smp_137580	79	399	1e-109	helicase ; K12599 antiviral helicase SKI2 [EC:3.6.4.-]	|Genetic Information Processing; Folding, Sorting and Degradation; RNA degradation [PATH:ko03018-Map:ko03018];|	|GO:0003676|GO:0005524|GO:0008026|
CUFF.1139	CUFF.1139.1	493	29.21	-	.	157465	157957	7.28	1	smm:Smp_009150.2	74	107	4e-22	3-oxoacyl-[ACP] synthase (EC:2.3.1.41); K09458 3-oxoacyl-[acyl-carrier-protein] synthase II [EC:2.3.1.179]	|Metabolism; Lipid Metabolism; Fatty acid biosynthesis [PATH:ko00061-Map:ko00061];|Metabolism; Lipid Metabolism; Lipid biosynthesis proteins [BR:ko01004];|
Sj_000977	CNUS0000096344.1	162	33.95	PREDICTED Sjc_0010230 Sjp_0010230: Schistosoma japonicum hypothetical protein, mRNA	-	127983	133382	0	2
CUFF.1138	CNUS0000096340.1	2040	33.58	PREDICTED Sjc_0010190 Sjp_0010190: Schistosoma japonicum Golgin subfamily A member 5 (Golgin-84) (Sumiko protein) (Ret-II protein), putative, mRNA	-	484837	500673	2.05	11	smm:Smp_160040	53	536	1e-150	hypothetical protein
CUFF.1142	CUFF.1142.1	912	33.88	-	.	142655	143566	0.64	1
CUFF.1143	CUFF.1143.1	408	38.73	-	.	145746	146153	3.59	1	smm:Smp_113550	50	90.9	3e-17	hypothetical protein
Sj_000971	CNUS0000096345.1	1206	37.31	PREDICTED Sjc_0010240 Sjp_0010240: Schistosoma japonicum Leishmanolysin homolog precursor (EC 3.4.24.36) (Cell surface protease) (Major surface glycoprotein) (Protein gp63), putative, mRNA	+	189939	205031	0	11	smm:Smp_167090	67	531	1e-149	invadolysin (M08 family) ; K13539 leishmanolysin-like peptidase [EC:3.4.24.-]	|Metabolism; Enzyme Families; Peptidases [BR:ko01002];|	|GO:0016020|GO:0004222|GO:0008237|GO:0008270|GO:0006508|GO:0007155|
Sj_000979	CNUS0000096347.1	657	36.38	PREDICTED Sjc_0010260 Sjp_0010260: Schistosoma japonicum Protein SEC13 homolog (SEC13-related protein) (SEC13-like protein 1), putative, mRNA	-	357961	379083	95.19	4	smm:Smp_090870	70	191	3e-47	protein transport protein Sec13 ; K14004 protein transport protein SEC13	|Genetic Information Processing; Folding, Sorting and Degradation; Protein processing in endoplasmic reticulum [PATH:ko04141-Map:ko04141];|Genetic Information Processing; Translation; RNA transport [PATH:ko03013-Map:ko03013];|
CUFF.1145	CUFF.1145.2	3335	34.57	-	-	239518	247996	20.67	5	smm:Smp_090890	71	1007	0	serine/threonine protein kinase		|GO:0004672|GO:0004674|GO:0004713|GO:0005524|GO:0016772|GO:0006468|
CUFF.1144	CUFF.1144.2	17320	36.45	-	-	2137	110036	0.24	69	smm:Smp_171790	65	3060	0	hypothetical protein
Sj_000974	CNUS0000096351.1	462	32.47	PREDICTED Sjc_0010300 Sjp_0010300: Schistosoma japonicum hypothetical protein, mRNA	+	603988	614940	0	2	smm:Smp_169350	77	251	1e-65	hypothetical protein
Sj_000981	CNUS0000096353.1	1049	28.79	PREDICTED Sjc_0010320 Sjp_0010320: Schistosoma japonicum FMRFamide-activated amiloride-sensitive sodium channel (FANACH), putative, mRNA	+	89723	92293	1.03	2	smm:Smp_180260	81	512	1e-143	amiloride-sensitive sodium channel-related		|GO:0016020|GO:0005272|GO:0006814|
CUFF.1148	CUFF.1148.2	918	29.3	-	+	645612	680466	0.58	2	smm:Smp_169350	61	272	2e-71	hypothetical protein
CUFF.1146	CUFF.1146.1	1607	38.15	-	-	515484	528855	46.56	8	smm:Smp_151770	82	507	1e-142	mitochondrial ribosomal protein L2		|GO:0005622|GO:0005840|GO:0003735|GO:0006412|
CUFF.1147	CUFF.1147.3	1268	36.99	-	-	418949	436049	10.64	9	smm:Smp_090870	66	486	1e-135	protein transport protein Sec13 ; K14004 protein transport protein SEC13	|Genetic Information Processing; Folding, Sorting and Degradation; Protein processing in endoplasmic reticulum [PATH:ko04141-Map:ko04141];|Genetic Information Processing; Translation; RNA transport [PATH:ko03013-Map:ko03013];|	|GO:0016021|GO:0055085|
Sj_000987	CNUS0000096359.1	753	31.21	PREDICTED Sjc_0010380 Sjp_0010380: Schistosoma japonicum hypothetical protein, mRNA	+	1446	6482	8.68	4	smm:Smp_148660	64	103	1e-20	DNA ligase IV ; K10777 DNA ligase 4 [EC:6.5.1.1]	|Genetic Information Processing; Replication and Repair; DNA repair and recombination proteins [BR:ko03400];|Genetic Information Processing; Replication and Repair; Non-homologous end-joining [PATH:ko03450-Map:ko03450];|
CUFF.1150	CUFF.1150.2	657	40.03	-	+	446696	451231	58.12	5	smm:Smp_090860	90	383	1e-105	protein phosphatase-5 ; K04460 protein phosphatase 5 [EC:3.1.3.16]	|Environmental Information Processing; Signal Transduction; MAPK signaling pathway [PATH:ko04010-Map:ko04010];|	|GO:0005634|GO:0005737|GO:0004721|GO:0005488|GO:0005515|GO:0006470|
CUFF.1152	CUFF.1152.1	778	39.85	-	.	80377	81154	1.23	1	smm:Smp_126240	67	77.8	8e-13	protein kinase; titin
CUFF.1151	CUFF.1151.1	4409	36.45	-	-	108024	152749	3.54	20	smm:Smp_131070	76	1209	0	condensin ; K06677 condensin complex subunit 1	|Cellular Processes; Cell Growth and Death; Cell cycle - yeast [PATH:ko04111-Map:ko04111];|Genetic Information Processing; Replication and Repair; Chromosome [BR:ko03036];|	|GO:0005488|
CUFF.1153	CUFF.1153.2	912	35.75	-	-	253378	254354	46.15	2	smm:Smp_138160	54	229	3e-58	hypothetical protein
CUFF.1154	CUFF.1154.2	2444	30.85	-	-	15311	61490	4.09	9	smm:Smp_148670	60	337	2e-90	voltage-gated potassium channel ; K05322 potassium voltage-gated channel Eag-related subfamily H, invertebrate	|Environmental Information Processing; Signaling Molecules and Interaction; Ion channels [BR:ko04040];|	|GO:0016020|GO:0000155|GO:0005216|GO:0005249|GO:0000160|GO:0006355|GO:0006811|GO:0006813|GO:0007165|GO:0055085|
CUFF.1155	CUFF.1155.1	398	30.9	-	-	107758	108206	7.18	2	smm:Smp_148680	55	82.4	9e-15	DNA double-strand break repair rad50 ATPase
CUFF.1157	CUFF.1157.1	576	33.68	-	+	155264	157590	72.13	2
CUFF.1156	CUFF.1156.3	2379	30.64	-	-	163211	206474	16.84	18	smm:Smp_166460	74	934	0	oligomeric golgi complex component
CUFF.1158	CUFF.1158.2	683	28.4	-	+	180713	183683	8	2	smm:Smp_137110	93	167	4e-40	phd finger protein		|GO:0005515|
CUFF.1159	CUFF.1159.2	2651	42.78	-	-	162209	188672	8.5	10	smm:Smp_049510	82	1470	0	hypothetical protein		|GO:0005515|
CUFF.1160	CUFF.1160.1	402	32.84	-	.	178318	178719	10.91	1
CUFF.1161	CUFF.1161.2	849	36.75	-	+	135866	149138	136.57	6	smm:Smp_049520	68	293	1e-77	hypothetical protein ; K12602 WD repeat-containing protein 61	|Genetic Information Processing; Folding, Sorting and Degradation; RNA degradation [PATH:ko03018-Map:ko03018];|	|GO:0005515|
Sj_000991	CNUS0000096366.1	1603	29.82	PREDICTED Sjc_0010460 Sjp_0010460: Schistosoma japonicum expressed protein, putative, mRNA	+	269640	271242	1.12	1							|GO:0005515|
Sj_000996	CNUS0000096365.1	6648	34.88	PREDICTED Sjc_0010450 Sjp_0010450: Schistosoma japonicum Uncharacterized protein C14orf103 homolog, putative, mRNA	-	218370	269300	2.5	24	smm:Smp_148650	68	2882	0	hypothetical protein
CUFF.1162	CUFF.1162.3	2370	37.09	-	-	297965	319850	1.47	9	smm:Smp_148650	62	901	0	hypothetical protein
CUFF.1163	CUFF.1163.3	768	31.9	-	-	390473	391240	17.77	1
CUFF.1165	CUFF.1165.1	668	29.49	-	.	494753	495420	1.93	1
CUFF.1166	CUFF.1166.3	5834	37.66	-	+	427624	454799	0.77	19	smm:Smp_148690	77	1221	0	serine/threonine protein kinase		|GO:0000922|GO:0005815|GO:0004672|GO:0004674|GO:0004713|GO:0005524|GO:0016772|GO:0000226|GO:0006468|
CUFF.1167	CUFF.1167.1	3142	30.52	-	-	460047	463188	3.78	1	smm:Smp_049580	46	226	1e-65	zinc finger protein
CUFF.1168	CUFF.1168.1	456	34.87	-	-	480554	481009	3.88	1
CUFF.1164	CUFF.1164.1	2409	39.02	-	+	197364	217138	18.72	10	smm:Smp_049500	82	729	0	ATP-dependent transporter ; K06158 ATP-binding cassette, sub-family F, member 3	|Unclassified; Genetic Information Processing; Translation proteins|	|GO:0000166|GO:0005524|GO:0016887|GO:0017111|
CUFF.1169	CUFF.1169.1	471	36.31	-	.	578135	578605	3.97	1
CUFF.1170	CUFF.1170.2	2079	40.79	-	+	99087	101544	361.08	3	smm:Smp_049550	76	844	0	heat shock protein 70 ; K09490 heat shock 70kDa protein 5	|Genetic Information Processing; Folding, Sorting and Degradation; Chaperones and folding catalysts [BR:ko03110];|Genetic Information Processing; Folding, Sorting and Degradation; Protein export [PATH:ko03060-Map:ko03060];|Genetic Information Processing; Folding, Sorting and Degradation; Protein processing in endoplasmic reticulum [PATH:ko04141-Map:ko04141];|Human Diseases; Neurodegenerative Dise…	|GO:0005524|
Sj_001001	CNUS0000096374.1	732	33.61	PREDICTED Sjc_0010550 Sjp_0010550: Schistosoma japonicum GC-rich sequence DNA-binding factor (GCF) (Transcription factor 9) (TCF-9), putative, mRNA	+	19797	27366	11.25	4	smm:Smp_170250	60	253	6e-66	gc-rich sequence DNA-binding factor ; K13211 GC-rich sequence DNA-binding factor	|Genetic Information Processing; Transcription; Spliceosome [BR:ko03041];|	|GO:0005634|GO:0003677|GO:0003700|GO:0045449|
CUFF.1171	CUFF.1171.1	334	26.05	-	.	48757	49090	3.69	1	smm:Smp_088360	62	113	4e-24	neuropeptide F precursor
CUFF.1172	CUFF.1172.3	877	36.83	-	-	627250	629741	4.29	4	smm:Smp_148720	74	209	2e-52	t3/t7 bacteriophage-related mitochodrial DNA-directed rna polymerase ; K10908 DNA-directed RNA polymerase, mitochondrial [EC:2.7.7.6]	|Unclassified; Genetic Information Processing; Transcription related proteins|
CUFF.1174	CUFF.1174.3	1167	35.9	-	-	127	18195	2.74	8	smm:Smp_170250	67	422	1e-116	gc-rich sequence DNA-binding factor ; K13211 GC-rich sequence DNA-binding factor	|Genetic Information Processing; Transcription; Spliceosome [BR:ko03041];|	|GO:0005634|GO:0003677|GO:0003700|GO:0006355|
CUFF.1173	CUFF.1173.1	1572	36.9	-	+	585924	588983	52.36	3	smm:Smp_049680	93	431	1e-118	hypothetical protein
Sj_001013	CNUS0000096376.1	162	32.1	PREDICTED Sjc_0010580 Sjp_0010580: Schistosoma japonicum hypothetical protein, mRNA	-	82992	83153	0	1
Sj_001012	CNUS0000107789.1	252	36.9	PREDICTED Sjc_0010570 Sjp_0010570: Schistosoma japonicum hypothetical protein, mRNA	-	82705	82956	0	1
CUFF.1175	CUFF.1175.1	791	37.17	-	-	125915	139842	57.2	5	smm:Smp_017470	61	151	4e-35	hypothetical protein
Sj_001003	CNUS0000096379.1	332	40.96	PREDICTED Sjc_0010610 Sjp_0010610: Schistosoma japonicum expressed protein, putative, mRNA	+	137452	137879	0	3
CUFF.1177	CUFF.1177.2	563	34.46	-	-	183670	187670	25.01	3	smm:Smp_158580	57	199	6e-50	hypothetical protein
CUFF.1176	CUFF.1176.1	1082	37.71	-	+	153463	161290	24.03	5	smm:Smp_165190	76	340	1e-91	hypothetical protein
CUFF.1178	CUFF.1178.2	2627	39.06	-	+	95089	123861	22.85	13	smm:Smp_131770	85	1127	0	DEAD box ATP-dependent RNA helicase ; K12835 ATP-dependent RNA helicase DDX42 [EC:3.6.4.13]	|Genetic Information Processing; Transcription; Spliceosome [BR:ko03041];|Genetic Information Processing; Transcription; Spliceosome [PATH:ko03040-Map:ko03040];|	|GO:0003676|GO:0004386|GO:0005524|GO:0008026|
CUFF.1179	CUFF.1179.2	2134	36.22	-	+	230542	270048	14.81	11	smm:Smp_165200	62	667	0	hypothetical protein
CUFF.1180	CUFF.1180.1	589	23.94	-	.	270484	271072	4.28	1
Sj_001020	CNUS0000096388.1	153	35.29	PREDICTED Sjc_0010700 Sjp_0010700: Schistosoma japonicum expressed protein, putative, mRNA	-	460990	461970	0	2
CUFF.1181	CUFF.1181.3	2864	33.55	-	-	304863	359681	5.46	8	smm:Smp_165210	61	736	0	serine/threonine protein kinase		|GO:0004672|GO:0004674|GO:0004713|GO:0005524|GO:0016772|GO:0006468|
CUFF.1182	CUFF.1182.1	4001	36.07	-	-	397538	441978	0.57	15	smm:Smp_155260	67	805	0	rab3 interacting molecule (rim)-related		|GO:0005515|
CUFF.1183	CUFF.1183.3	1640	37.26	-	-	528114	545139	0.72	9	smm:Smp_155300	75	839	0	ATP-dependent RNA Helicase		|GO:0003676|GO:0004386|GO:0005524|GO:0008026|
CUFF.1184	CUFF.1184.2	1291	31.84	-	+	478519	507355	1	8	smm:Smp_155280	52	353	2e-95	Sp17 protein		|GO:0005515|GO:0008603|GO:0007165|
CUFF.1185	CUFF.1185.1	1261	27.36	-	+	740107	773870	10.44	4	smm:Smp_155320	76	297	1e-78	hypothetical protein		|GO:0016021|
CUFF.1186	CUFF.1186.1	226	33.19	-	.	751934	752159	236	1
CUFF.1187	CNUS0000096393.1	2251	27.77	PREDICTED Sjc_0010760 Sjp_0010760: Schistosoma japonicum Frizzled-8 precursor (Fz-8) (hFz8), putative, mRNA	-	881326	896151	0.15	2	smm:Smp_155340	69	351	1e-94	frizzled-like receptor		|GO:0016020|GO:0004926|GO:0004930|GO:0007166|
Sj_001009	CNUS0000096392.1	4578	37.9	PREDICTED Sjc_0010750 Sjp_0010750: Schistosoma japonicum Pftk1; PFTAIRE protein kinase 1 [EC:2.7.11.22]; ko:K08821 PFTAIRE protein kinase, putative, mRNA	+	795873	858991	0.55	17	smm:Smp_155330	67	843	0	serine/threonine protein kinase		|GO:0004672|GO:0004674|GO:0004713|GO:0005524|GO:0006468|
Sj_001024	CNUS0000096394.1	795	31.07	PREDICTED Sjc_0010770 Sjp_0010770: Schistosoma japonicum Conserved hypothetical protein, mRNA	-	940495	957804	0.23	6	smm:Smp_155350	53	92	4e-17	hypothetical protein
CUFF.1189	CUFF.1189.1	387	37.47	-	.	47448	47834	2.17	1
CUFF.1188	CUFF.1188.4	5761	37.13	-	-	579404	665988	2.26	21	smm:Smp_155300	67	1380	0	ATP-dependent RNA Helicase		|GO:0003723|GO:0003964|GO:0005515|GO:0006278|
CUFF.1190	CUFF.1190.1	187	31.55	-	.	636088	636274	134.99	1
CUFF.1191	CUFF.1191.1	481	28.48	-	.	644395	644875	4.65	1
CUFF.1192	CUFF.1192.1	721	29.54	-	.	645219	645939	2.07	1
CUFF.1198	CUFF.1198.2	1936	40.44	-	-	98747	107509	38.2	7	smm:Smp_104470.1	78	491	0	lysyl-tRNA synthetase ; K04567 lysyl-tRNA synthetase, class II [EC:6.1.1.6]	|Genetic Information Processing; Translation; Aminoacyl-tRNA biosynthesis [PATH:ko00970-Map:ko00970];|Metabolism; Amino Acid Metabolism; Amino acid related enzymes [BR:ko01007];|	|GO:0005737|GO:0000166|GO:0003676|GO:0004812|GO:0004824|GO:0005524|GO:0006418|GO:0006430|
CUFF.1199	CUFF.1199.2	596	32.21	-	-	128822	129417	17.2	1	smm:Smp_104440	76	194	2e-48	hypothetical protein		|GO:0004045|GO:0004725|GO:0006470|
Sj_001039	CNUS0000096395.1	159	30.82	PREDICTED Sjc_0010780 Sjp_0010780: Schistosoma japonicum hypothetical protein, mRNA	-	49832	64047	0	2
CUFF.1195	CUFF.1195.2	909	24.09	-	-	49937	95328	2.74	2
CUFF.1196	CNUS0000096396.1	375	36	PREDICTED Sjc_0010790 Sjp_0010790: Schistosoma japonicum IPR005552 Scramblase,domain-containing protein, mRNA	+	65795	68681	76.06	2	smm:Smp_180500	86	187	2e-46	phospholipid scramblase-related
CUFF.1200	CUFF.1200.2	3270	30.28	-	+	200631	228158	0.25	6	smm:Smp_180460	62	725	0	hypothetical protein
CUFF.1202	CUFF.1202.2	854	40.05	-	-	132013	135694	68.87	3	smm:Smp_180480.1	66	297	7e-79	hypothetical protein
CUFF.1193	CUFF.1193.1	3063	42.7	-	-	360939	369373	11.31	9	smm:Smp_061590.2	86	1671	0	nonsense-mediated mRNA decay protein 1 (rent1) ; K14326 regulator of nonsense transcripts 1 [EC:3.6.4.-]	|Genetic Information Processing; Translation; RNA transport [PATH:ko03013-Map:ko03013];|Genetic Information Processing; Translation; mRNA surveillance pathway [PATH:ko03015-Map:ko03015];|	|GO:0005737|GO:0003677|GO:0004386|GO:0005524|GO:0008270|GO:0000184|
CUFF.1194	CUFF.1194.1	915	38.47	-	.	376158	377072	0.73	1	spu:762254	32	76.3	3e-12	similar to endonuclease-reverse transcriptase		|GO:0003723|GO:0003964|GO:0006278|
CUFF.1197	CUFF.1197.1	1197	45.78	-	-	378265	381245	9.29	3	smm:Smp_061590.1	73	285	1e-136	nonsense-mediated mRNA decay protein 1 (rent1) ; K14326 regulator of nonsense transcripts 1 [EC:3.6.4.-]	|Genetic Information Processing; Translation; RNA transport [PATH:ko03013-Map:ko03013];|Genetic Information Processing; Translation; mRNA surveillance pathway [PATH:ko03015-Map:ko03015];|
CUFF.1201	CUFF.1201.2	468	41.03	-	+	391016	396343	155.08	5	smm:Smp_061580.1	79	218	1e-55	hypothetical protein
CUFF.1203	CUFF.1203.1	4059	32.25	-	-	473754	481852	9.56	3	smm:Smp_180510	74	488	1e-135	prion-like-(q/n-rich)-domain-bearing protein protein
CUFF.1205	CUFF.1205.2	2251	26.52	-	+	360968	388571	2.8	3	smm:Smp_098300	41	365	1e-98	hypothetical protein
Sj_001030	CNUS0000096405.1	6810	35.9	PREDICTED Sjc_0010880 Sjp_0010880: Schistosoma japonicum Muscle M-line assembly protein unc-89 (Uncoordinated protein 89), putative, mRNA	+	499717	541648	0.07	25	smm:Smp_157020	65	2062	0	hemicentin
CUFF.1206	CUFF.1206.1	249	27.71	-	.	694998	695246	10.51	1	smm:Smp_153270	73	75.9	9e-13	phosphatidylinositol-4-phosphate 5-kinase related
CUFF.1204	CUFF.1204.3	1579	38.19	-	+	141337	164694	11.58	9	smm:Smp_180470	82	911	0	cytoplasmic dynein intermediate chain 2 (dhic-2)		|GO:0005515|
CUFF.1207	CUFF.1207.1	1040	33.65	-	-	706419	717554	2.74	5	smm:Smp_153270	67	266	1e-121	phosphatidylinositol-4-phosphate 5-kinase related
CUFF.1208	CUFF.1208.1	743	26.11	-	+	677028	693321	21.34	4	smm:Smp_057860	48	127	1e-27	hypothetical protein
Sj_001033	CNUS0000096410.1	2337	28.16	PREDICTED Sjc_0010940 Sjp_0010940: Schistosoma japonicum IPR008952 Tetraspanin,domain-containing protein, mRNA	+	744054	765188	0.31	6	smm:Smp_153260	56	116	9e-24	hypothetical protein		|GO:0016021|
Sj_001035	CNUS0000096412.1	873	32.19	PREDICTED Sjc_0010960 Sjp_0010960: Schistosoma japonicum hypothetical protein, mRNA	+	846546	854675	0.05	6	smm:Smp_153240	45	164	8e-39	hypothetical protein
Sj_001036	CNUS0000096413.1	693	31.6	PREDICTED Sjc_0010970 Sjp_0010970: Schistosoma japonicum IPR002114 Phosphotransferase system, HPr serine phosphorylation site,domain-containing protein, mRNA	+	858277	863046	0.07	5	smm:Smp_057790	67	159	2e-37	fibrocystin l		|GO:0005351|GO:0009401|
CUFF.1209	CUFF.1209.2	4503	37	-	+	776132	810627	4.49	20	smm:Smp_153250	74	2155	0	hypothetical protein		|GO:0016592|GO:0001104|GO:0006357|
Sj_001037	CNUS0000096414.1	537	33.15	PREDICTED Sjc_0010980 Sjp_0010980: Schistosoma japonicum hypothetical protein, mRNA	+	865906	868620	0	3	smm:Smp_057790	67	191	2e-47	fibrocystin l
CUFF.1210	CUFF.1210.1	488	42.01	-	+	730977	732640	1245.15	2	bmy:Bm1_50680	55	82	1e-14	UPF0197 protein C11orf10 homolog
Sj_001045	CNUS0000096409.1	366	40.98	PREDICTED Sjc_0010930 Sjp_0010930: Schistosoma japonicum RpL34a; Ribosomal protein L34a; ko:K02915 large subunit ribosomal protein L34e, putative, mRNA	-	735080	736811	2379.76	3	smm:Smp_057840	96	195	9e-49	beta-14-galactosyltransferase		|GO:0005622|GO:0005840|GO:0003735|GO:0006412|
CUFF.1211	CUFF.1211.3	3936	37.73	-	-	1394	58282	1.89	13	smm:Smp_134180	85	2236	0	receptor tyrosine phosphatase type r2a		|GO:0004725|GO:0005515|GO:0016791|GO:0006470|GO:0016311|
CUFF.1212	CUFF.1212.2	1778	32.06	-	+	74055	78495	1.37	4	smm:Smp_134180	96	543	1e-152	receptor tyrosine phosphatase type r2a		|GO:0004725|GO:0016791|GO:0006470|GO:0016311|
CUFF.1213	CUFF.1213.1	588	36.39	-	.	119477	120064	5.36	1
CUFF.1214	CUFF.1214.3	333	36.04	-	+	959882	964550	64.34	5	smm:Smp_153230	68	145	9e-34	hypothetical protein
CUFF.1215	CUFF.1215.2	683	31.33	-	-	274203	276061	16.59	2
CUFF.1216	CUFF.1216.1	277	35.02	-	+	287226	292215	27.34	2	smm:Smp_143430	65	95.5	1e-18	mannosidase alpha class 2a ; K01231 alpha-mannosidase II [EC:3.2.1.114]	|Metabolism; Glycan Biosynthesis and Metabolism; N-Glycan biosynthesis [PATH:ko00510-Map:ko00510];|Metabolism; Glycan Biosynthesis and Metabolism; Various types of N-glycan biosynthesis [PATH:ko00513-Map:ko00513];|
CUFF.1218	CUFF.1218.1	1730	33.24	-	+	294685	310939	8.68	9	smm:Smp_143430	74	900	0	mannosidase alpha class 2a ; K01231 alpha-mannosidase II [EC:3.2.1.114]	|Metabolism; Glycan Biosynthesis and Metabolism; N-Glycan biosynthesis [PATH:ko00510-Map:ko00510];|Metabolism; Glycan Biosynthesis and Metabolism; Various types of N-glycan biosynthesis [PATH:ko00513-Map:ko00513];|	|GO:0003824|GO:0004553|GO:0004559|GO:0008270|GO:0005975|
CUFF.1220	CUFF.1220.1	1018	40.28	-	-	155402	168001	138.28	5	smm:Smp_022320.2	75	397	1e-109	cytochrome C1 heme lyase ; K01764 cytochrome c heme-lyase [EC:4.4.1.17]	|Metabolism; Metabolism of Cofactors and Vitamins; Porphyrin and chlorophyll metabolism [PATH:ko00860-Map:ko00860];|	|GO:0005739|GO:0004408|
CUFF.1219	CUFF.1219.1	678	28.91	-	+	317291	324065	13.34	5	smm:Smp_143430	63	272	1e-71	mannosidase alpha class 2a ; K01231 alpha-mannosidase II [EC:3.2.1.114]	|Metabolism; Glycan Biosynthesis and Metabolism; N-Glycan biosynthesis [PATH:ko00510-Map:ko00510];|Metabolism; Glycan Biosynthesis and Metabolism; Various types of N-glycan biosynthesis [PATH:ko00513-Map:ko00513];|	|GO:0003824|GO:0015923|GO:0030246|GO:0005975|GO:0006013|
CUFF.1221	CUFF.1221.1	700	31.29	-	+	325744	329999	12.45	3	smm:Smp_143430	71	336	1e-90	mannosidase alpha class 2a ; K01231 alpha-mannosidase II [EC:3.2.1.114]	|Metabolism; Glycan Biosynthesis and Metabolism; N-Glycan biosynthesis [PATH:ko00510-Map:ko00510];|Metabolism; Glycan Biosynthesis and Metabolism; Various types of N-glycan biosynthesis [PATH:ko00513-Map:ko00513];|	|GO:0003824|GO:0030246|GO:0005975|
CUFF.1222	CUFF.1222.1	373	27.35	-	.	330593	330965	4.08	1
CUFF.1223	CUFF.1223.1	1056	29.36	-	.	340216	341271	5.3	1
CUFF.1224	CUFF.1224.1	1081	42.83	-	+	141732	142812	875.2	1	smm:Smp_022330	74	384	1e-107	DNAj homolog subfamily B member 2 6 8 ; K09512 DnaJ homolog subfamily B member 6	|Genetic Information Processing; Folding, Sorting and Degradation; Chaperones and folding catalysts [BR:ko03110];|	|GO:0031072|GO:0051082|GO:0006457|
CUFF.1225	CUFF.1225.1	2540	34.33	-	-	346651	375045	21.94	8	smm:Smp_146240	61	652	0	cell polarity protein		|GO:0005515|
CUFF.1226	CUFF.1226.2	1894	36.8	-	-	425000	441236	5.68	10	mdo:100011777	28	231	2e-58	NPC1; Niemann-Pick disease, type C1; K12385 Niemann-Pick C1 protein	|Cellular Processes; Transport and Catabolism; Lysosome [PATH:ko04142-Map:ko04142];|
CUFF.1227	CUFF.1227.1	792	36.87	-	-	5975	10296	2.68	5	smm:Smp_121240	41	166	2e-39	hypothetical protein
CUFF.1230	CUFF.1230.1	539	38.59	-	.	16434	16972	32.61	1
CUFF.1231	CUFF.1231.1	1940	30.72	-	-	396918	421332	163.45	5	smm:Smp_146250	76	836	0	alpha-l-fucosidase ; K01206 alpha-L-fucosidase [EC:3.2.1.51]	|Metabolism; Glycan Biosynthesis and Metabolism; Other glycan degradation [PATH:ko00511-Map:ko00511];|	|GO:0003824|GO:0004560|GO:0043169|GO:0005975|GO:0006004|
CUFF.1217	CUFF.1217.1	283	40.28	-	+	182166	189092	42.59	2	smm:Smp_022310	65	75.9	9e-13	helicase ; K14439 SWI/SNF-related matrix-associated actin-dependent regulator of chromatin subfamily A containing DEAD/H box 1 [EC:3.6.4.12]	|Genetic Information Processing; Replication and Repair; Chromosome [BR:ko03036];|
CUFF.1228	CUFF.1228.3	6830	35.49	-	+	188587	267481	3.35	30	smm:Smp_022310	69	1003	0	helicase ; K14439 SWI/SNF-related matrix-associated actin-dependent regulator of chromatin subfamily A containing DEAD/H box 1 [EC:3.6.4.12]	|Genetic Information Processing; Replication and Repair; Chromosome [BR:ko03036];|	|GO:0016021|GO:0003676|GO:0003677|GO:0004386|GO:0005215|GO:0005524|GO:0006810|GO:0055085|
CUFF.1232	CUFF.1232.1	774	27.26	-	.	129870	130643	7.46	1
CUFF.1233	CUFF.1233.1	214	33.18	-	.	153429	153642	18.06	1
CUFF.1234	CUFF.1234.2	1010	33.27	-	+	22057	24803	2.15	3	smm:Smp_082370	65	197	1e-48	NADP transhydrogenase ; K00323 NAD(P) transhydrogenase [EC:1.6.1.2]	|Metabolism; Metabolism of Cofactors and Vitamins; Nicotinate and nicotinamide metabolism [PATH:ko00760-Map:ko00760];|
CUFF.1235	CUFF.1235.1	1234	24.55	-	-	136520	153327	1.59	4	smm:Smp_166660	37	150	1e-34	hypothetical protein		|GO:0019799|
CUFF.1236	CUFF.1236.1	3292	31.14	-	+	63939	129075	1.76	8	smm:Smp_082360	43	435	1e-119	protein tyrosine kinase
CUFF.1238	CUFF.1238.1	363	27.55	-	.	218821	219183	3.69	1
Sj_001062	CNUS0000096434.1	194	28.87	PREDICTED Sjc_0011190 Sjp_0011190: Schistosoma japonicum hypothetical protein, mRNA	+	203833	214110	0	2
CUFF.1237	CUFF.1237.1	1501	33.44	-	.	211293	212793	1.58	1	smm:Smp_163810	53	111	2e-22	laminin gamma-1 chain ; K05635 laminin, gamma 1	|Cellular Processes; Cell Communication; Focal adhesion [PATH:ko04510-Map:ko04510];|Environmental Information Processing; Signaling Molecules and Interaction; CAM ligands [BR:ko04516];|Environmental Information Processing; Signaling Molecules and Interaction; ECM-receptor interaction [PATH:ko04512-Map:ko04512];|Human Diseases; Cancers; Pathways in cancer [PATH:ko05200-Map:ko05200];|Human Diseases…
CUFF.1239	CUFF.1239.1	416	31.25	-	.	152185	152600	1.89	1
CUFF.1240	CUFF.1240.1	383	38.64	-	-	166350	169892	37.51	4	smm:Smp_022960	84	177	3e-43	aldehyde dehydrogenase ; K00128 aldehyde dehydrogenase (NAD+) [EC:1.2.1.3]	|Metabolism; Amino Acid Metabolism; Arginine and proline metabolism [PATH:ko00330-Map:ko00330];|Metabolism; Amino Acid Metabolism; Histidine metabolism [PATH:ko00340-Map:ko00340];|Metabolism; Amino Acid Metabolism; Lysine degradation [PATH:ko00310-Map:ko00310];|Metabolism; Amino Acid Metabolism; Tryptophan metabolism [PATH:ko00380-Map:ko00380];|Metabolism; Amino Acid Metabolism; Valine, leucine a…	|GO:0016491|GO:0016620|GO:0008152|GO:0055114|
CUFF.1241	CUFF.1241.2	1415	31.52	-	-	101871	130760	0.78	6	smm:Smp_163920	89	396	1e-108	titin		|GO:0005576|GO:0005102|GO:0005515|GO:0007275|GO:0016055|
CUFF.1242	CUFF.1242.3	3082	30.69	-	+	233312	269225	5.85	10	smm:Smp_161070	53	377	1e-102	hypothetical protein		|GO:0005515|
Sj_001071	CNUS0000096439.1	585	32.99	PREDICTED Sjc_0011240 Sjp_0011240: Schistosoma japonicum IPR006025 Peptidase M, neutral zinc metallopeptidases, zinc-binding site,domain-containing protein, mRNA	-	282015	287633	0	5	smm:Smp_167120	40	89	2e-16	leishmanolysin-2 (M08 family)		|GO:0008237|GO:0008270|GO:0006508|
CUFF.1243	CUFF.1243.1	950	34.95	-	+	169256	186084	1.35	9	smm:Smp_167120	44	119	3e-25	leishmanolysin-2 (M08 family)		|GO:0016020|GO:0004222|GO:0008270|GO:0006508|GO:0007155|
Sj_001067	CNUS0000096440.1	753	34.13	PREDICTED Sjc_0011250 Sjp_0011250: Schistosoma japonicum Conserved hypothetical protein, IPR001577 Peptidase M8, leishmanolysin,domain-containing, mRNA	+	330902	343911	0	7	smm:Smp_167070	43	212	2e-53	leishmanolysin-2 (M08 family)		|GO:0016020|GO:0004222|GO:0008270|GO:0006508|GO:0007155|
Sj_001068	CNUS0000096441.1	612	37.58	PREDICTED Sjc_0011260 Sjp_0011260: Schistosoma japonicum ATP-dependent RNA helicase DDX1 (EC 3.6.1.-) (DEAD box protein 1) (DEAD box protein retinoblastoma) (DBP-RB), putative, mRNA	+	359501	379713	109.9	7	smm:Smp_163110	90	334	2e-90	DEAD box ATP-dependent RNA helicase ; K13177 ATP-dependent RNA helicase DDX1 [EC:3.6.4.13]	|Genetic Information Processing; Transcription; Spliceosome [BR:ko03041];|	|GO:0003676|GO:0004386|GO:0005524|
CUFF.1244	CUFF.1244.1	584	29.11	-	.	63718	64301	1.89	1
CUFF.1245	CUFF.1245.1	1913	39.36	-	-	64366	78073	3	9	smm:Smp_167920	57	490	1e-136	ubinuclein/yemanuclein
CUFF.1246	CUFF.1246.2	2364	34.56	-	-	510	27634	8.51	13	smm:Smp_173720	47	682	0	transient receptor potential cation channel subfamily m member
CUFF.1247	CNUS0000096443.1	1899	38.6	PREDICTED Sjc_0011280 Sjp_0011280: Schistosoma japonicum Cleavage and polyadenylation specificity factor subunit 3 (Cleavage and polyadenylation specificity factor 73 kDa subunit) (CPSF 73 kDa subunit), putative, mRNA	+	50028	60718	49.25	12	smm:Smp_084380	83	1086	0	cleavage and polyadenylation specificity factor-related ; K14403 cleavage and polyadenylation specificity factor subunit 3 [EC:3.1.27.-]	|Genetic Information Processing; Translation; mRNA surveillance pathway [PATH:ko03015-Map:ko03015];|	|GO:0016787|
CUFF.1248	CUFF.1248.1	1626	28.6	-	+	82306	95305	6.54	7	smm:Smp_165170	61	413	1e-113	transient receptor potential cation channel subfamily m member
CUFF.1249	CUFF.1249.1	867	32.06	-	.	142933	143799	8.41	1
CUFF.1250	CUFF.1250.1	1575	36.89	-	-	120660	138530	23.31	7	smm:Smp_174570	57	420	1e-124	hypothetical protein
CUFF.1251	CUFF.1251.1	1079	33.55	-	-	98240	106390	50.78	9	smm:Smp_079840	86	439	1e-121	uroporphyrinogen-III synthase (EC:4.2.1.75); K01719 uroporphyrinogen-III synthase [EC:4.2.1.75]	|Metabolism; Metabolism of Cofactors and Vitamins; Porphyrin and chlorophyll metabolism [PATH:ko00860-Map:ko00860];|	|GO:0004852|GO:0033014|
CUFF.1252	CUFF.1252.1	648	38.89	-	-	152666	161824	202.24	5	smm:Smp_082940	83	163	8e-65	NADH-ubiquinone oxidoreductase ; K11352 NADH dehydrogenase (ubiquinone) 1 alpha subcomplex 12 [EC:1.6.5.3 1.6.99.3]	|Human Diseases; Neurodegenerative Diseases; Alzheimer's disease [PATH:ko05010-Map:ko05010];|Human Diseases; Neurodegenerative Diseases; Huntington's disease [PATH:ko05016-Map:ko05016];|Human Diseases; Neurodegenerative Diseases; Parkinson's disease [PATH:ko05012-Map:ko05012];|Metabolism; Energy Metabolism; Oxidative phosphorylation [PATH:ko00190-Map:ko00190];|	|GO:0016020|GO:0008137|GO:0009055|
CUFF.1253	CUFF.1253.1	2186	32.2	-	-	145507	179392	8.7	10	smm:Smp_084830	82	667	0	UDP-glucose 6-dehydrogenase ; K00012 UDPglucose 6-dehydrogenase [EC:1.1.1.22]	|Metabolism; Carbohydrate Metabolism; Amino sugar and nucleotide sugar metabolism [PATH:ko00520-Map:ko00520];|Metabolism; Carbohydrate Metabolism; Ascorbate and aldarate metabolism [PATH:ko00053-Map:ko00053];|Metabolism; Carbohydrate Metabolism; Pentose and glucuronate interconversions [PATH:ko00040-Map:ko00040];|Metabolism; Carbohydrate Metabolism; Starch and sucrose metabolism [PATH:ko00500-Map…	|GO:0000166|GO:0016491|GO:0016616|GO:0050662|GO:0051287|GO:0055114|
CUFF.1254	CUFF.1254.4	1063	36.5	-	+	219050	224021	11.25	3	smm:Smp_168150	70	412	1e-127	hypothetical protein		|GO:0004526|GO:0006396|
CUFF.1255	CUFF.1255.2	2106	35.42	-	-	226172	239250	2.14	13	smm:Smp_164560	38	218	2e-54	hypothetical protein
CUFF.1256	CUFF.1256.2	4953	31.42	-	+	279088	317005	0.43	13	smm:Smp_156300	54	618	1e-174	hypothetical protein		|GO:0005515|
CUFF.1257	CUFF.1257.3	5858	37.67	-	-	322389	351741	1.18	21	smm:Smp_156290	79	1265	0	jumonji/arid domain-containing protein		|GO:0005622|GO:0005634|GO:0003677|GO:0005515|GO:0008270|GO:0016706|GO:0055114|
CUFF.1258	CUFF.1258.1	608	25.99	-	.	317820	318427	1.19	1
CUFF.1259	CNUS0000096452.1	159	33.96	PREDICTED Sjc_0011370 Sjp_0011370: Schistosoma japonicum Probable dynein light chain (T-cell-stimulating antigen SM10), putative, mRNA	-	258749	258907	15027.3	1							|GO:0005875|GO:0003777|GO:0007017|
CUFF.1260	CUFF.1260.1	977	30.71	-	.	419852	420828	0.45	1
CUFF.1261	CUFF.1261.2	1035	34.49	-	-	366516	373647	6.05	7	smm:Smp_156320	82	409	1e-112	norepinephrine/norepinephrine transporter		|GO:0016021|GO:0005328|GO:0006836|
Sj_001077	CNUS0000096456.1	309	41.75	PREDICTED Sjc_0011410 Sjp_0011410: Schistosoma japonicum rpl36; ribosomal protein L36; ko:K02920 large subunit ribosomal protein L36e, putative, mRNA	+	356324	356662	3525.97	2	smm:Smp_063300	92	186	4e-46	60S ribosomal protein L36e ; K02920 large subunit ribosomal protein L36e	|Genetic Information Processing; Translation; Ribosome [BR:ko03011];|Genetic Information Processing; Translation; Ribosome [PATH:ko03010-Map:ko03010];|	|GO:0005622|GO:0005840|GO:0003735|GO:0006412|
CUFF.1262	CUFF.1262.2	250	33.2	-	-	421959	426709	53.18	3	smm:Smp_063340	78	95.5	1e-18	phosphoserine phosphatase ; K01079 phosphoserine phosphatase [EC:3.1.3.3]	|Metabolism; Amino Acid Metabolism; Glycine, serine and threonine metabolism [PATH:ko00260-Map:ko00260];|Metabolism; Energy Metabolism; Methane metabolism [PATH:ko00680-Map:ko00680];|
Sj_001080	CNUS0000096464.1	546	34.98	PREDICTED Sjc_0011490 Sjp_0011490: Schistosoma japonicum Centrin-2 (Caltractin isoform 1), putative, mRNA	+	514595	515175	78.92	2	smm:Smp_134950	86	307	2e-82	centrin-related		|GO:0003676|GO:0005509|GO:0005524|GO:0008026|
Sj_001078	CNUS0000096459.1	501	38.52	PREDICTED Sjc_0011440 Sjp_0011440: Schistosoma japonicum expressed protein, putative, mRNA	+	413830	414330	1300.96	1	smm:Smp_063330	41	125	9e-28	hypothetical protein
CUFF.1263	CUFF.1263.3	3269	41.91	-	-	551282	564803	0.66	8	smm:Smp_156350	68	1443	0	hypothetical protein		|GO:0005515|
Sj_001098	CNUS0000096461.1	432	43.52	PREDICTED Sjc_0011460 Sjp_0011460: Schistosoma japonicum rpl27; ribosomal protein L27; ko:K02901 large subunit ribosomal protein L27e, putative, mRNA	-	439314	439817	2179.63	3	smm:Smp_063350	85	248	7e-65	60S ribosomal protein L27e ; K02901 large subunit ribosomal protein L27e	|Genetic Information Processing; Translation; Ribosome [BR:ko03011];|Genetic Information Processing; Translation; Ribosome [PATH:ko03010-Map:ko03010];|	|GO:0005622|GO:0005840|GO:0003735|GO:0006412|
Sj_001082	CNUS0000096467.1	474	26.37	PREDICTED Sjc_0011520 Sjp_0011520: Schistosoma japonicum IPR000276 Rhodopsin-like GPCR superfamily,domain-containing protein, mRNA	+	580128	580601	0	1	smm:Smp_023710	65	198	1e-49	G-protein coupled receptor fragment		|GO:0016021|GO:0001584|GO:0007186|
Sj_001083	CNUS0000096468.1	1257	24.11	PREDICTED Sjc_0011530 Sjp_0011530: Schistosoma japonicum IPR000276 Rhodopsin-like GPCR superfamily,domain-containing protein, mRNA	+	632331	633587	0.1	1	smm:Smp_023710	82	299	3e-79	G-protein coupled receptor fragment		|GO:0016021|GO:0001584|GO:0007186|
Sj_001084	CNUS0000096469.1	1146	26.53	PREDICTED Sjc_0011540 Sjp_0011540: Schistosoma japonicum Rhodopsin, GQ-coupled (GQ-rhodopsin), putative, mRNA	+	710266	711411	3.28	1	smm:Smp_134960	47	150	1e-34	hypothetical protein		|GO:0016021|GO:0001584|GO:0007186|
Sj_001103	CNUS0000107791.1	2814	41.12	PREDICTED Sjc_0011580 Sjp_0011580: Schistosoma japonicum Conserved hypothetical protein, expressed protein, putative, mRNA	-	885377	888190	0	1	dre:100147861	27	265	2e-68	Gag-Pol polyprotein-like
CUFF.1264	CUFF.1264.1	2156	34.18	-	+	490488	496310	2.09	4	smm:Smp_156340	70	796	0	hypothetical protein
CUFF.1265	CUFF.1265.1	1534	35.4	-	-	495930	498669	6.86	5	smm:Smp_063390	82	267	2e-69	aminoadipate-semialdehyde dehydrogenase ; K06133 4'-phosphopantetheinyl transferase [EC:2.7.8.-]	|Metabolism; Metabolism of Cofactors and Vitamins; Pantothenate and CoA biosynthesis [PATH:ko00770-Map:ko00770];|	|GO:0000287|GO:0008897|GO:0009059|
CUFF.1266	CUFF.1266.1	637	38.46	-	+	571071	574519	129.22	5	smm:Smp_023700.2	84	295	2e-78	hypothetical protein
CUFF.1267	CUFF.1267.2	5189	36.31	-	-	11826	21111	2.69	2	smm:Smp_068990	72	1867	0	serine/threonine protein kinase		|GO:0004672|GO:0004674|GO:0004713|GO:0005524|GO:0016772|GO:0006468|
CUFF.1268	CUFF.1268.1	493	41.38	-	.	17766	18258	1.88	1
CUFF.1269	CUFF.1269.4	7766	31.6	-	+	70408	93521	0.4	9	smm:Smp_159540	57	976	0	inhibitor of apoptosis (iap) domain family member
CUFF.1270	CUFF.1270.1	676	31.66	-	.	242519	243194	0.88	1
CUFF.1272	CUFF.1272.1	2200	34.41	-	+	118598	150704	8.62	11	smm:Smp_159550	81	1142	0	Mername-AA248 (C02 family)		|GO:0005622|GO:0004198|GO:0005515|GO:0006508|
CUFF.1273	CUFF.1273.1	4191	34.55	-	+	293788	335106	4.37	18	smm:Smp_159570	74	931	0	neurexin IV; septate junction protein		|GO:0005515|GO:0007155|
CUFF.1274	CUFF.1274.2	1980	29.7	-	-	243287	259032	0.3	4	smm:Smp_159560	62	671	0	transcription factor GATA-1		|GO:0003700|GO:0008270|GO:0043565|GO:0006355|
Sj_001107	CNUS0000096478.1	1530	35.42	PREDICTED Sjc_0011640 Sjp_0011640: Schistosoma japonicum hypothetical protein, mRNA	+	379790	381319	1.45	1	smm:Smp_159590	70	700	0	hypothetical protein
CUFF.1276	CUFF.1276.1	577	28.42	-	.	381850	382426	1.38	1
CUFF.1271	CUFF.1271.5	3954	33.43	-	-	824627	861877	1.83	13	smm:Smp_172320	76	822	0	myosin xvIII		|GO:0016021|GO:0016459|GO:0003774|GO:0005515|GO:0005524|GO:0007186|
CUFF.1275	CNUS0000096471.1	1098	31.51	PREDICTED Sjc_0011560 Sjp_0011560: Schistosoma japonicum IPR000276 Rhodopsin-like GPCR superfamily,domain-containing protein, mRNA	+	802838	803935	0.19	1	smm:Smp_091950	78	620	1e-176	rhodopsin-like orphan GPCR		|GO:0016021|GO:0001584|GO:0007186|
Sj_001112	CNUS0000096481.1	1200	27.58	PREDICTED Sjc_0011670 Sjp_0011670: Schistosoma japonicum expressed protein, putative, mRNA	-	516385	520711	0.7	2	smm:Smp_129600	56	184	1e-44	hypothetical protein
CUFF.1277	CUFF.1277.1	2010	40.15	-	-	627780	638366	33.08	7	smm:Smp_129560	68	696	0	hypothetical protein
CUFF.1278	CUFF.1278.2	802	41.27	-	-	639276	643434	30.64	2	smm:Smp_129560	82	390	1e-107	hypothetical protein
Sj_001114	CNUS0000096483.1	185	32.43	PREDICTED Sjc_0011710 Sjp_0011710: Schistosoma japonicum expressed protein, putative, mRNA	+	16643	16827	0	1	smm:Smp_142220	66	70.9	2e-11	apobec-1 complementation factor
CUFF.1279	CUFF.1279.3	2839	35.68	-	-	576811	611678	7.97	13	smm:Smp_129580	54	902	0	hypothetical protein		|GO:0000166|
CUFF.1280	CUFF.1280.3	4919	46.68	-	-	402770	474593	1.28	31	smm:Smp_159600	54	1461	0	Collagen alpha-1(V) chain precursor		|GO:0005581|GO:0005201|GO:0005488|
CUFF.1282	CUFF.1282.2	912	37.94	-	-	79337	81126	645.82	4	smm:Smp_017430	66	269	2e-70	Sh23		|GO:0016021|
CUFF.1281	CUFF.1281.1	828	34.42	-	-	21450	24710	2.07	4
CUFF.1283	CUFF.1283.1	1194	28.81	-	-	232866	245360	3.76	6	smm:Smp_167430	43	291	7e-77	hypothetical protein
CUFF.1284	CUFF.1284.3	2374	28.05	-	-	82749	123644	0.42	11	smm:Smp_167450	65	940	0	acid sensing ion channel 4 pituitary
CUFF.1285	CUFF.1285.2	1260	28.81	-	+	296786	312612	3.6	3	smm:Smp_167400	59	343	2e-92	myogenic factor		|GO:0005634|GO:0003677|GO:0006355|GO:0007517|
Sj_001121	CNUS0000107792.1	1551	41.52	PREDICTED Sjc_0011850 Sjp_0011850: Schistosoma japonicum Conserved hypothetical protein, expressed protein, putative, mRNA	+	373779	385591	0	7
CUFF.1286	CNUS0000096492.1	843	38.32	PREDICTED Sjc_0011810 Sjp_0011810: Schistosoma japonicum Cell division cycle protein 123 homolog, putative, mRNA	+	260160	270026	17.98	10	smm:Smp_167410	75	343	1e-92	hypothetical protein
CUFF.1287	CUFF.1287.1	1102	35.48	-	-	269969	275771	35.16	4	smm:Smp_083450	69	384	1e-105	DNAj homolog subfamily C member ; K09529 DnaJ homolog subfamily C member 9	|Genetic Information Processing; Folding, Sorting and Degradation; Chaperones and folding catalysts [BR:ko03110];|	|GO:0031072|GO:0051082|GO:0006457|
CUFF.1288	CUFF.1288.1	486	35.19	-	+	391155	402825	68.87	4	smm:Smp_004350	76	236	5e-61	ubiquitin-conjugating enzyme E2 l ; K04552 ubiquitin-conjugating enzyme E2 L3 [EC:6.3.2.19]	|Genetic Information Processing; Folding, Sorting and Degradation; Ubiquitin mediated proteolysis [PATH:ko04120-Map:ko04120];|Genetic Information Processing; Folding, Sorting and Degradation; Ubiquitin system [BR:ko04121];|Human Diseases; Neurodegenerative Diseases; Parkinson's disease [PATH:ko05012-Map:ko05012];|	|GO:0016881|
CUFF.1289	CUFF.1289.3	595	42.35	-	-	420770	423467	73.8	3	smm:Smp_124460	93	342	1e-92	ATP-binding cassette sub-family E (oabp) member ; K06174 ATP-binding cassette, sub-family E, member 1	|Unclassified; Poorly Characterized; General function prediction only|	|GO:0009055|GO:0051536|
CUFF.1290	CUFF.1290.1	1074	36.96	-	+	455311	464465	32.81	6	smm:Smp_124490	60	412	1e-113	retinoblastoma-binding protein-related		|GO:0005515|
CUFF.1291	CUFF.1291.1	701	29.39	-	-	470986	472181	1.8	2
CUFF.1293	CUFF.1293.1	349	25.5	-	.	470184	470532	2.45	1
Sj_001123	CNUS0000096498.1	504	41.47	PREDICTED Sjc_0011880 Sjp_0011880: Schistosoma japonicum Coiled-coil domain-containing protein 124, putative, mRNA	+	423885	437085	5.72	3	smm:Smp_004360.2	54	139	9e-32	hypothetical protein
CUFF.1292	CUFF.1292.2	706	41.36	-	-	441479	444950	205.51	4	smm:Smp_004360.2	65	221	3e-56	hypothetical protein
CUFF.1296	CUFF.1296.1	544	31.43	-	-	646540	651740	1.61	3	smm:Smp_124510	72	179	1e-43	hypothetical protein
CUFF.1294	CUFF.1294.1	5384	32.82	-	-	481561	569606	1.59	28	smm:Smp_124500	69	2036	0	ADAMTS5 peptidase (M12 family)		|GO:0005578|GO:0004222|GO:0008237|GO:0008270|GO:0006508|
CUFF.1297	CUFF.1297.1	291	38.49	-	-	693099	693898	5.57	2
CUFF.1298	CUFF.1298.1	436	26.61	-	-	656059	668323	1.74	3	smm:Smp_124510	58	177	3e-43	hypothetical protein
CUFF.1299	CUFF.1299.1	406	24.14	-	+	694389	702133	2.45	3
CUFF.1300	CUFF.1300.1	494	20.45	-	.	701640	702133	5.05	1
CUFF.1295	CUFF.1295.4	851	37.96	-	+	150289	156937	132.3	3	smm:Smp_166030	89	160	8e-38	erythrocyte membrane protein
Sj_001117	CNUS0000096487.1	495	35.96	PREDICTED Sjc_0011750 Sjp_0011750: Schistosoma japonicum APOBEC1 complementation factor (APOBEC1-stimulating protein), putative, mRNA	+	108104	114051	0	4	smm:Smp_142220	60	185	1e-45	apobec-1 complementation factor
CUFF.1302	CUFF.1302.1	344	29.65	-	-	702459	722117	33.37	2	smm:Smp_124520	63	84	3e-15	hypothetical protein
CUFF.1301	CUFF.1301.2	522	32.18	-	+	682284	692807	3.06	3	smm:Smp_004440	65	192	8e-48	hypothetical protein
CUFF.1303	CUFF.1303.1	543	34.44	-	.	784406	784948	58.49	1	smm:Smp_029750	79	226	5e-58	hypothetical protein
CUFF.1304	CUFF.1304.1	557	39.14	-	-	828128	841065	3.59	5	smm:Smp_138260	71	261	2e-68	hypothetical protein
CUFF.1305	CNUS0000096503.1	1053	38.84	PREDICTED Sjc_0011930 Sjp_0011930: Schistosoma japonicum 39S ribosomal protein L44, mitochondrial precursor (EC 3.1.26.-), putative, mRNA	+	773394	781886	30.96	7	smm:Smp_138280	74	520	1e-146	hypothetical protein		|GO:0003723|GO:0004525|GO:0006396|
CUFF.1306	CUFF.1306.1	1507	36.1	-	+	859459	862225	24.76	2	smm:Smp_029700	62	187	1e-45	splicing regulatory protein
Sj_001128	CNUS0000096509.1	1664	34.62	PREDICTED Sjc_0011990 Sjp_0011990: Schistosoma japonicum RRP12-like protein, putative, mRNA	+	897669	905797	3.92	6	smm:Smp_029730	83	910	0	hypothetical protein
CUFF.1307	CUFF.1307.2	508	37.6	-	-	907704	911536	9.85	4	smm:Smp_136010	71	221	5e-61	hypothetical protein ; K14556 U3 small nucleolar RNA-associated protein 12	|Genetic Information Processing; Translation; Ribosome Biogenesis [BR:ko03009];|Genetic Information Processing; Translation; Ribosome biogenesis in eukaryotes [PATH:ko03008-Map:ko03008];|	|GO:0005515|
CUFF.1308	CUFF.1308.1	208	40.38	-	-	908786	915572	69.6	2	smm:Smp_136010	75	99.8	6e-20	hypothetical protein ; K14556 U3 small nucleolar RNA-associated protein 12	|Genetic Information Processing; Translation; Ribosome Biogenesis [BR:ko03009];|Genetic Information Processing; Translation; Ribosome biogenesis in eukaryotes [PATH:ko03008-Map:ko03008];|
CUFF.1309	CUFF.1309.1	152	38.16	-	.	911639	911790	844.91	1
CUFF.1310	CUFF.1310.2	3625	36.74	-	-	866048	897570	3.87	14	smm:Smp_136010	70	506	1e-141	hypothetical protein ; K14556 U3 small nucleolar RNA-associated protein 12	|Genetic Information Processing; Translation; Ribosome Biogenesis [BR:ko03009];|Genetic Information Processing; Translation; Ribosome biogenesis in eukaryotes [PATH:ko03008-Map:ko03008];|	|GO:0005515|
CUFF.1313	CUFF.1313.1	508	40.55	-	+	715134	716501	8152.84	3	smm:Smp_095360.1	94	114	3e-34	Sm14; fatty acid binding protein		|GO:0005488|
CUFF.1315	CUFF.1315.1	1955	34.42	-	-	12442	33104	10.24	5	smm:Smp_153290	53	291	1e-76	cement precursor protein 3B variant 3
CUFF.1317	CUFF.1317.1	2264	39.53	-	+	35473	45494	18.46	7	smm:Smp_057930	66	566	1e-159	protoheme IX farnesyltransferase		|GO:0016021|GO:0004659|GO:0005488|GO:0008495|GO:0048034|
CUFF.1319	CUFF.1319.1	506	37.35	-	-	49140	51289	192.87	2	smm:Smp_153300	69	144	2e-33	hypothetical protein
CUFF.1311	CUFF.1311.2	718	34.82	-	+	796065	801373	21.58	3	smm:Smp_029740	58	98.6	2e-34	hypothetical protein
CUFF.1312	CUFF.1312.1	582	30.07	-	.	801476	802057	46.05	1	smm:Smp_029740	76	73.2	1e-11	hypothetical protein
CUFF.1318	CUFF.1318.2	1421	30.61	-	-	805789	812952	0.93	2	smm:Smp_138270	50	108	1e-21	diaminopimelate epimerase DafE
CUFF.1320	CNUS0000096495.1	462	45.89	PREDICTED Sjc_0011840 Sjp_0011840: Schistosoma japonicum atp6v0c; ATPase, H+ transporting, lysosomal, V0 subunit c [EC:3.6.3.14]; ko:K02155 V-type H+-transporting ATPase 16kDa proteolipid subunit, putative, mRNA	-	365890	366418	2220.41	3	smm:Smp_004310	88	255	7e-67	vacuolar ATP synthase proteolipid subunit 1 2 3 ; K02155 V-type H+-transporting ATPase 16kDa proteolipid subunit [EC:3.6.3.14]	|Cellular Processes; Transport and Catabolism; Lysosome [PATH:ko04142-Map:ko04142];|Cellular Processes; Transport and Catabolism; Phagosome [PATH:ko04145-Map:ko04145];|Human Diseases; Immune System Diseases; Rheumatoid arthritis [PATH:ko05323-Map:ko05323];|Human Diseases; Infectious Diseases; Epithelial cell signaling in Helicobacter pylori infection [PATH:ko05120-Map:ko05120];|Human Diseases; In…	|GO:0016020|GO:0016021|GO:0016469|GO:0046933|GO:0046961|GO:0015986|
CUFF.1314	CUFF.1314.1	923	34.45	-	+	918292	925073	15.64	8	smm:Smp_138240	69	254	5e-66	hypothetical protein ; K13104 zinc finger protein 830	|Genetic Information Processing; Transcription; Spliceosome [BR:ko03041];|
CUFF.1316	CUFF.1316.1	1045	33.68	-	-	924768	943121	17.52	5	smm:Smp_029670	83	405	1e-111	hypothetical protein
CUFF.1321	CUFF.1321.1	528	32.95	-	.	234798	235325	31.57	1
CUFF.1322	CUFF.1322.1	410	36.34	-	.	241622	242031	54.4	1
Sj_001155	CNUS0000096521.1	744	35.75	PREDICTED Sjc_0012110 Sjp_0012110: Schistosoma japonicum OTU domain-containing protein 6B, putative, mRNA	-	243370	255864	75.57	5	smm:Smp_030280.2	66	303	1e-80	C64 protease (C64 family)
CUFF.1324	CUFF.1324.2	1559	34.89	-	+	207180	218620	33.12	4	smm:Smp_138520	53	284	1e-74	hypothetical protein
CUFF.1323	CUFF.1323.1	718	36.07	-	-	222523	224006	123.31	3
CUFF.1325	CUFF.1325.1	1371	30.12	-	.	292865	294235	6.11	1
CUFF.1326	CUFF.1326.1	619	37.48	-	.	262249	262867	2.65	1
CUFF.1327	CUFF.1327.1	2395	33.49	-	-	180982	194466	19.3	5	smm:Smp_153340.1	75	684	0	ectonucleotide pyrophosphatase/phosphodiesterase		|GO:0003824|GO:0008152|
CUFF.1328	CUFF.1328.3	1515	37.36	-	+	364333	377627	5.57	6	smm:Smp_030320	66	645	0	F-box protein FBW7 (fragment) ; K10260 F-box and WD-40 domain protein 7	|Genetic Information Processing; Folding, Sorting and Degradation; Ubiquitin mediated proteolysis [PATH:ko04120-Map:ko04120];|Genetic Information Processing; Folding, Sorting and Degradation; Ubiquitin system [BR:ko04121];|	|GO:0005515|
CUFF.1329	CUFF.1329.3	3316	37.79	-	-	297286	306867	5.86	4	ttu:TERTU_3450	37	492	1e-137	thrombospondin type 3 repeat family protein
CUFF.1330	CUFF.1330.1	250	41.6	-	+	324549	324848	12.07	2
Sj_001159	CNUS0000096528.1	1455	37.66	PREDICTED Sjc_0012180 Sjp_0012180: Schistosoma japonicum LOC565983; similar to Enteropeptidase precursor (Enterokinase) [EC:3.4.21.9]; ko:K01316 protease, serine, 7 (enterokinase), putative, mRNA	-	512826	514280	0.06	1	smm:Smp_030350	72	757	0	subfamily S1A unassigned peptidase (S01 family)		|GO:0003824|GO:0004252|GO:0006508|
CUFF.1331	CUFF.1331.1	2040	29.12	-	-	477158	493564	4.41	7	smm:Smp_138550	68	715	0	hypothetical protein
CUFF.1332	CUFF.1332.1	530	30.38	-	.	545939	546468	1.26	1
CUFF.1333	CUFF.1333.1	140	24.29	-	.	546659	546798	1216.39	1
Sj_001164	CNUS0000096529.1	156	30.13	PREDICTED Sjc_0012190 Sjp_0012190: Schistosoma japonicum hypothetical protein, mRNA	-	188	5688	0	2
CUFF.1334	CUFF.1334.3	798	38.6	-	-	378880	380705	89.72	6	smm:Smp_030330.2	73	223	9e-57	peptidyl-tRNA hydrolase ; K04794 peptidyl-tRNA hydrolase, PTH2 family [EC:3.1.1.29]	|Unclassified; Genetic Information Processing; Translation proteins|	|GO:0004045|
Sj_001160	CNUS0000096530.1	846	29.55	PREDICTED Sjc_0012200 Sjp_0012200: Schistosoma japonicum expressed protein, putative, mRNA	+	29507	36257	0.38	3	smm:Smp_180720	56	263	1e-68	hypothetical protein
CUFF.1335	CUFF.1335.1	411	40.15	-	+	267760	287245	700.93	3	smm:Smp_030290	97	200	2e-50	prefoldin subunit 2 ; K09549 prefoldin subunit 2	|Genetic Information Processing; Folding, Sorting and Degradation; Chaperones and folding catalysts [BR:ko03110];|	|GO:0016272|GO:0051082|GO:0006457|
CUFF.1338	CUFF.1338.1	5237	40.23	-	+	84254	111766	114	20	smm:Smp_153310.1	83	919	0	cell polarity protein; lethal giant larvae homolog 2		|GO:0005515|
CUFF.1336	CUFF.1336.1	572	35.14	-	.	538542	539113	1.09	1
CUFF.1337	CUFF.1337.1	984	31	-	.	542457	543440	0.68	1
CUFF.1339	CUFF.1339.1	730	32.33	-	.	541258	541987	1.64	1
CUFF.1340	CUFF.1340.1	1155	29.61	-	-	119043	153909	2.67	6	smm:Smp_129790	64	174	1e-41	synaptotagmin
CUFF.1341	CUFF.1341.1	288	28.12	-	-	176311	180239	8.24	2
CUFF.1342	CUFF.1342.1	1321	31.26	-	-	159619	167511	5.11	4	smm:Smp_129790	65	381	1e-104	synaptotagmin		|GO:0005515|
CUFF.1343	CUFF.1343.1	251	29.88	-	-	185355	194980	16.97	2
CUFF.1344	CUFF.1344.1	225	30.67	-	.	200394	200618	36.86	1
Sj_001161	CNUS0000096535.1	258	34.11	PREDICTED Sjc_0012250 Sjp_0012250: Schistosoma japonicum hypothetical protein, mRNA	+	253248	257190	20.4	2	smm:Smp_014080	68	78.2	2e-13	lipopolysaccharide-induced transcription factor regulating tumor necrosis factor alpha
CUFF.1345	CUFF.1345.1	374	30.21	-	.	254806	255179	7.92	1
Sj_001163	CNUS0000096538.1	1242	32.61	PREDICTED Sjc_0012280 Sjp_0012280: Schistosoma japonicum Glycoprotein 3-alpha-L-fucosyltransferase A (EC 2.4.1.214) (Core alpha-(1,3)-fucosyltransferase), putative, mRNA	+	296297	307094	0	7	smm:Smp_129750	75	427	1e-118	alpha(13)fucosyltransferase		|GO:0016020|GO:0008417|GO:0006486|
CUFF.1346	CUFF.1346.1	2622	38.22	-	-	349603	352606	36.42	10	smm:Smp_030300.3	87	959	0	endoplasmin		|GO:0005524|GO:0051082|GO:0006457|GO:0006950|
CUFF.1347	CUFF.1347.1	726	33.06	-	.	341141	341866	6.15	1
CUFF.1348	CUFF.1348.1	1328	29.67	-	-	337163	342155	8.7	2	smm:Smp_195040	60	65.5	6e-21	fimbrin		|GO:0005515|
CUFF.1349	CUFF.1349.1	338	33.14	-	.	1272	1609	3.59	1
CUFF.1350	CUFF.1350.1	2544	39.78	-	-	272567	280293	6.62	5	smm:Smp_014050	69	1004	0	f-box protein		|GO:0005515|
CUFF.1352	CNUS0000096540.1	189	37.04	PREDICTED Sjc_0012300 Sjp_0012300: Schistosoma japonicum hypothetical protein, mRNA	-	375408	378717	0	2
CUFF.1353	CUFF.1353.2	326	38.65	-	+	266869	268247	228.88	2	smm:Smp_129760	94	167	3e-40	hypothetical protein ; K12624 U6 snRNA-associated Sm-like protein LSm5	|Genetic Information Processing; Folding, Sorting and Degradation; RNA degradation [PATH:ko03018-Map:ko03018];|Genetic Information Processing; Transcription; Spliceosome [BR:ko03041];|Genetic Information Processing; Transcription; Spliceosome [PATH:ko03040-Map:ko03040];|
CUFF.1354	CUFF.1354.2	1004	36.95	-	-	355595	363322	0.73	8	smm:Smp_129740	65	459	1e-127	hypothetical protein
CUFF.1351	CUFF.1351.2	2807	39.47	-	-	54087	110814	14.69	19	smm:Smp_129800	87	608	0	tyrosyl-DNA phosphodiesterase		|GO:0005634|GO:0005667|GO:0003700|GO:0008081|GO:0006281|GO:0006355|
CUFF.1355	CUFF.1355.1	160	36.25	-	.	77600	77759	291.53	1
CUFF.1356	CUFF.1356.1	488	29.1	-	.	94593	95080	20.42	1
Sj_001188	CNUS0000096545.1	312	33.01	PREDICTED Sjc_0012350 Sjp_0012350: Schistosoma japonicum expressed protein, putative, mRNA	-	98936	99297	32.39	2	smm:Smp_155860	62	99	9e-20	hypothetical protein
CUFF.1357	CUFF.1357.1	1077	38.81	-	-	2168	15479	112.23	3	smm:Smp_155870	59	259	2e-67	mitochondrial import inner membrane translocase subunit Tim17
CUFF.1358	CUFF.1358.1	815	30.55	-	+	89675	94494	42.52	2
CUFF.1359	CUFF.1359.2	3294	33.64	-	-	44564	49974	1.38	2	smm:Smp_155870	61	166	9e-39	mitochondrial import inner membrane translocase subunit Tim17
CUFF.1360	CUFF.1360.3	328	24.09	-	-	101070	101682	5.93	2
CUFF.1361	CNUS0000096546.1	1056	31.34	PREDICTED Sjc_0012360 Sjp_0012360: Schistosoma japonicum IPR011598 Helix-loop-helix DNA-binding,IPR001092 Basic helix-loop-helix dimerisation region bHLH,domain-containing protein, mRNA	+	127264	134064	0.49	3	smm:Smp_062490	83	153	2e-35	dhand ; K09071 heart-and neural crest derivatives-expressed protein	|Genetic Information Processing; Transcription; Transcription factors [BR:ko03000];|	|GO:0005634|GO:0030528|GO:0045449|
CUFF.1363	CUFF.1363.3	6128	31.89	-	-	172763	247258	0.15	30	smm:Smp_155850	77	1096	0	heterogeneous nuclear ribonucleoprotein
CUFF.1362	CUFF.1362.1	2286	33.55	-	+	249551	268560	0.87	8	smm:Smp_155840	65	618	1e-175	cellular myosin heavy chain
CUFF.1365	CUFF.1365.1	341	21.7	-	.	520700	521040	3.52	1
Sj_001190	CNUS0000096553.1	1314	24.81	PREDICTED Sjc_0012430 Sjp_0012430: Schistosoma japonicum expressed protein, putative, mRNA	-	521129	522442	9.06	1	smm:Smp_166170	57	404	1e-111	hypothetical protein
CUFF.1366	CUFF.1366.2	3327	31.29	-	+	341251	381634	0.8	2	smm:Smp_081620	53	486	1e-135	SmHox4; gsx family homeobox protein		|GO:0005634|GO:0003677|GO:0003700|GO:0005515|GO:0043565|GO:0006355|
CUFF.1364	CUFF.1364.1	817	37.58	-	+	57050	84884	53.84	6	dre:445255	52	169	2e-40	ralba, ralb, zgc:100801; v-ral simian leukemia viral oncogene homolog Ba (ras related); K07835 Ras-related protein Ral-B	|Environmental Information Processing; Signaling Molecules and Interaction; GTP-binding proteins [BR:ko04031];|Human Diseases; Cancers; Pancreatic cancer [PATH:ko05212-Map:ko05212];|Human Diseases; Cancers; Pathways in cancer [PATH:ko05200-Map:ko05200];|	|GO:0005622|GO:0016020|GO:0003924|GO:0005525|GO:0006184|GO:0007165|GO:0007264|GO:0015031|
CUFF.1367	CUFF.1367.2	834	30.22	-	-	64428	69289	0.82	4	smm:Smp_157690	82	405	1e-111	hypothetical protein
Sj_001182	CNUS0000096556.1	3615	25.53	PREDICTED Sjc_0012470 Sjp_0012470: Schistosoma japonicum Leucine-rich repeat protein SHOC-2 (Ras-binding protein Sur-8), putative, mRNA	+	812324	850821	0.01	8	smm:Smp_138690	55	1076	0	hypothetical protein		|GO:0005515|
CUFF.1369	CUFF.1369.2	3698	35.78	-	+	438044	472284	2.2	15	smm:Smp_166150	69	1460	0	gsx family homeobox protein; serine/threonine kinase		|GO:0003700|GO:0004672|GO:0004674|GO:0004713|GO:0005515|GO:0005524|GO:0016772|GO:0043565|GO:0006355|GO:0006468|
CUFF.1368	CUFF.1368.3	775	29.94	-	+	496269	497043	1.18	1
CUFF.1370	CUFF.1370.1	971	29.25	-	.	494328	495298	1.22	1
CUFF.1371	CUFF.1371.2	737	32.97	-	+	648193	768763	2.79	5	smm:Smp_166190	94	181	3e-44	nucleolysin tia-1		|GO:0000166|GO:0003676|
CUFF.1372	CUFF.1372.1	1488	36.29	-	-	590451	594557	18.61	2	smm:Smp_166180	52	392	1e-107	hypothetical protein
Sj_001192	CNUS0000096560.1	1090	36.7	PREDICTED Sjc_0012510 Sjp_0012510: Schistosoma japonicum hypothetical protein, mRNA	-	899884	919019	0.71	4	smm:Smp_135580	58	222	4e-56	hypothetical protein
CUFF.1373	CUFF.1373.4	500	27.2	-	+	799933	801717	1.75	2
CUFF.1374	CUFF.1374.1	1625	36.37	-	+	851149	863522	64.26	6	smm:Smp_138700.2	73	588	1e-166	ARMC6-like protein		|GO:0005488|
Sj_001198	CNUS0000096563.1	768	26.95	PREDICTED Sjc_0012540 Sjp_0012540: Schistosoma japonicum expressed protein, putative, mRNA	-	104335	105102	2.63	1	smm:Smp_141410	57	201	5e-50	cell adhesion molecule
CUFF.1375	CUFF.1375.1	234	28.21	-	.	108212	108445	8.46	1
Sj_001199	CNUS0000096564.1	2763	27.98	PREDICTED Sjc_0012550 Sjp_0012550: Schistosoma japonicum Roundabout homolog 2 precursor, putative, mRNA	-	105299	108061	1.39	1	smm:Smp_141410	60	704	0	cell adhesion molecule
CUFF.1376	CUFF.1376.2	3917	33.95	-	-	51207	97657	3.47	18	smm:Smp_143920	64	716	0	hypothetical protein ; K13146 integrator complex subunit 9	|Genetic Information Processing; Transcription; Spliceosome [BR:ko03041];|	|GO:0005515|
CUFF.1377	CUFF.1377.1	850	35.18	-	+	99297	100481	15.38	3	smm:Smp_166920	79	159	2e-37	hypothetical protein
Sj_001194	CNUS0000096565.1	255	32.55	PREDICTED Sjc_0012560 Sjp_0012560: Schistosoma japonicum Calpain (EC 3.4.22.-) (Calcium-activated neutral proteinase) (CANP), putative, mRNA	+	111430	114151	2.66	3	smm:Smp_157500	63	89.7	5e-17	calpain (C02 family)		|GO:0005509|
CUFF.1378	CUFF.1378.1	1296	36.11	-	+	884186	897662	20.58	11	smm:Smp_135570	89	637	0	hypothetical protein ; K11662 actin-related protein 6	|Genetic Information Processing; Replication and Repair; Chromosome [BR:ko03036];|
CUFF.1380	CUFF.1380.1	1932	36.18	-	+	869108	878558	44.37	10	smm:Smp_138680.2	84	676	0	DNAj homolog subfamily C member ; K09527 DnaJ homolog subfamily C member 7	|Genetic Information Processing; Folding, Sorting and Degradation; Chaperones and folding catalysts [BR:ko03110];|	|GO:0005488|GO:0005515|GO:0031072|GO:0051082|GO:0006457|
Sj_001208	CNUS0000096570.1	1839	29.85	PREDICTED Sjc_0012610 Sjp_0012610: Schistosoma japonicum DNA double-strand break repair rad50 ATPase, putative, mRNA	-	19254	25906	1.96	3	smm:Smp_152340	77	319	5e-85	hypothetical protein
CUFF.1381	CNUS0000096567.1	789	35.99	PREDICTED Sjc_0012580 Sjp_0012580: Schistosoma japonicum Integrator complex subunit 9 (Int9) (Protein related to CPSF subunits of 74 kDa) (RC-74), putative, mRNA	-	166967	187490	5.67	8	smm:Smp_143920	82	342	2e-92	hypothetical protein ; K13146 integrator complex subunit 9	|Genetic Information Processing; Transcription; Spliceosome [BR:ko03041];|
CUFF.1382	CUFF.1382.3	1549	31.25	-	+	230581	240736	3.58	5	smm:Smp_143930	40	88.6	1e-15	sh3 and multiple ankyrin repeat domains protein 12 (shank12)
CUFF.1383	CUFF.1383.2	598	34.78	-	+	10702	14241	16.37	6	smm:Smp_056350	92	306	7e-82	mitotic spindle assembly checkpoint protein mad2-related ; K02537 mitotic spindle assembly checkpoint protein MAD2	|Cellular Processes; Cell Growth and Death; Cell cycle - yeast [PATH:ko04111-Map:ko04111];|Cellular Processes; Cell Growth and Death; Cell cycle [PATH:ko04110-Map:ko04110];|Cellular Processes; Cell Growth and Death; Meiosis - yeast [PATH:ko04113-Map:ko04113];|Cellular Processes; Cell Growth and Death; Oocyte meiosis [PATH:ko04114-Map:ko04114];|Genetic Information Processing; Replication and Repai…
CUFF.1384	CUFF.1384.1	695	36.83	-	.	191443	192137	0.96	1
CUFF.1386	CUFF.1386.1	1102	37.21	-	+	107220	116022	13.82	6	smm:Smp_063000	73	507	1e-142	smdr1 ; K05655 ATP-binding cassette, subfamily B (MDR/TAP), member 8	|Environmental Information Processing; Membrane Transport; ABC transporters [PATH:ko02010-Map:ko02010];|Environmental Information Processing; Membrane Transport; Transporters [BR:ko02000];|	|GO:0016021|GO:0005524|GO:0042626|GO:0006810|GO:0055085|
Sj_001205	CNUS0000107794.1	262	41.98	PREDICTED Sjc_0012660 Sjp_0012660: Schistosoma japonicum expressed protein, putative, mRNA	+	253828	254187	0	2
CUFF.1385	CUFF.1385.1	220	20.91	-	.	90100	90319	17.26	1
CUFF.1387	CUFF.1387.2	1563	23.86	-	+	90447	99547	46.75	2	smm:Smp_026810	49	312	5e-83	scavenger receptor class B type-2 (sr-B2)		|GO:0016020|GO:0007155|
CUFF.1388	CUFF.1388.1	2364	35.83	-	+	127565	162010	80.85	19	smm:Smp_157500	66	1028	0	calpain (C02 family)		|GO:0005622|GO:0004197|GO:0004198|GO:0005509|GO:0006508|
CUFF.1389	CUFF.1389.1	1342	35.62	-	-	134601	151736	102.49	3	smm:Smp_056370	81	590	1e-166	pbs lyase heat-like protein ; K06072 deoxyhypusine monooxygenase [EC:1.14.99.29]	|Unclassified; Metabolism; Energy metabolism|	|GO:0005488|
CUFF.1391	CUFF.1391.1	439	28.7	-	.	342537	342975	4.86	1
Sj_001207	CNUS0000096577.1	372	35.48	PREDICTED Sjc_0012690 Sjp_0012690: Schistosoma japonicum expressed protein, putative, mRNA	+	344278	347586	0	2
Sj_001212	CNUS0000096579.1	421	32.54	PREDICTED Sjc_0012710 Sjp_0012710: Schistosoma japonicum hypothetical protein, mRNA	-	455827	456247	3.85	1	smm:Smp_152380	61	87.4	3e-16	hypothetical protein
CUFF.1392	CUFF.1392.1	175	31.43	-	-	456401	460586	86.21	2	smm:Smp_152380	85	102	9e-21	hypothetical protein
CUFF.1393	CNUS0000096578.1	702	38.6	PREDICTED Sjc_0012700 Sjp_0012700: Schistosoma japonicum expressed protein, putative, mRNA	-	404166	408077	0.14	7
CUFF.1394	CUFF.1394.4	2295	34.86	-	-	257650	273840	5.85	9	smm:Smp_056390	55	437	1e-120	protein kinase		|GO:0004672|GO:0004674|GO:0005524|GO:0016772|GO:0006468|
CUFF.1395	CUFF.1395.1	1319	40.56	-	+	286146	306373	50.95	10	smm:Smp_152370	75	627	1e-178	arf gtpase-activating protein ; K12492 ADP-ribosylation factor GTPase-activating protein 1	|Cellular Processes; Transport and Catabolism; Endocytosis [PATH:ko04144-Map:ko04144];|	|GO:0008060|GO:0008270|GO:0032312|
CUFF.1396	CUFF.1396.1	1331	36.66	-	+	129930	131761	91.53	3	smm:Smp_089220	46	213	4e-53	hypothetical protein
CUFF.1397	CUFF.1397.2	1935	38.45	-	+	26684	43285	4.38	10	smm:Smp_170820	82	915	0	multidrug resistance protein		|GO:0016021|GO:0000166|GO:0005524|GO:0016887|GO:0017111|GO:0042626|GO:0006810|GO:0055085|
CUFF.1399	CUFF.1399.1	1780	33.76	-	-	114268	121846	44.92	3	smm:Smp_089230	80	550	1e-154	polycomb complex protein bmi-1 ; K11459 polycomb group RING finger protein 4	|Genetic Information Processing; Replication and Repair; Chromosome [BR:ko03036];|	|GO:0005515|GO:0008270|
CUFF.1398	CUFF.1398.1	1493	35.9	-	+	81501	112693	16.92	10	smm:Smp_089240	57	579	1e-163	beta-12-n-acetylglucosaminyltransferase II ; K00736 alpha-1,6-mannosyl-glycoprotein beta-1,2-N-acetylglucosaminyltransferase [EC:2.4.1.143]	|Metabolism; Glycan Biosynthesis and Metabolism; Glycosyltransferases [BR:ko01003];|Metabolism; Glycan Biosynthesis and Metabolism; N-Glycan biosynthesis [PATH:ko00510-Map:ko00510];|Metabolism; Glycan Biosynthesis and Metabolism; Various types of N-glycan biosynthesis [PATH:ko00513-Map:ko00513];|	|GO:0005795|GO:0016021|GO:0008455|GO:0009312|
CUFF.1400	CUFF.1400.1	736	32.07	-	.	205744	206479	0.78	1
CUFF.1401	CUFF.1401.1	1612	27.67	-	+	159911	176175	3.61	4	smm:Smp_148910	68	213	5e-53	hypothetical protein
CUFF.1402	CUFF.1402.1	2333	33.43	-	-	180190	190488	4.92	5	smm:Smp_148900	83	324	2e-86	hypothetical protein
Sj_001217	CNUS0000096587.1	1869	36.44	PREDICTED Sjc_0012800 Sjp_0012800: Schistosoma japonicum Protein FAM73A, putative, mRNA	+	279035	284127	20.64	3	smm:Smp_049930	65	768	0	hypothetical protein
CUFF.1403	CUFF.1403.3	3060	33.99	-	+	223443	271898	3.17	11	smm:Smp_148870	71	763	0	hypothetical protein
CUFF.1406	CUFF.1406.1	3296	33.37	-	+	285296	347852	13	22	smm:Smp_049920.3	68	1211	0	importin 9 (imp9) (ran-binding protein 9)		|GO:0005488|
CUFF.1405	CUFF.1405.1	2223	35.94	-	-	355366	362343	13.83	4	smm:Smp_049910	75	582	1e-164	hypothetical protein
CUFF.1404	CUFF.1404.1	1681	39.02	-	+	373825	380292	11.23	4	smm:Smp_148850	75	682	0	alpha(13)fucosyltransferase		|GO:0005669|GO:0003677|GO:0006352|
CUFF.1407	CUFF.1407.2	1087	36.06	-	+	428481	438642	7.59	7	smm:Smp_148850	43	201	1e-49	alpha(13)fucosyltransferase
CUFF.1409	CNUS0000096594.1	9846	38.54	PREDICTED Sjc_0012870 Sjp_0012870: Schistosoma japonicum Serine-rich adhesin for platelets precursor, putative, mRNA	+	483433	530066	0.8	23	smm:Smp_148830	56	2306	0	hypothetical protein
CUFF.1410	CUFF.1410.1	1367	47.92	-	.	545825	547191	0.94	1	xtr:100488186	45	426	1e-117	transposon Ty3-I Gag-Pol polyprotein-like		|GO:0003676|GO:0015074|
CUFF.1411	CUFF.1411.2	1737	41.16	-	-	439949	461333	26.79	5	smm:Smp_049890	90	377	1e-102	hypothetical protein ; K13124 mitogen-activated protein kinase organizer 1	|Genetic Information Processing; Transcription; Spliceosome [BR:ko03041];|	|GO:0005643|GO:0005515|GO:0017056|
CUFF.1412	CUFF.1412.1	675	27.11	-	-	539358	544128	10.56	7	smm:Smp_168500	46	188	3e-46	hypoxanthine-guanine phosphoribosyltransferase ; K00760 hypoxanthine phosphoribosyltransferase [EC:2.4.2.8]	|Metabolism; Nucleotide Metabolism; Purine metabolism [PATH:ko00230-Map:ko00230];|Metabolism; Xenobiotics Biodegradation and Metabolism; Drug metabolism - other enzymes [PATH:ko00983-Map:ko00983];|	|GO:0009116|
CUFF.1413	CUFF.1413.1	328	22.26	-	.	568232	568559	13.59	1
CUFF.1408	CUFF.1408.1	985	30.96	-	+	399566	416750	35.72	6	smm:Smp_148850	73	501	1e-140	alpha(13)fucosyltransferase		|GO:0016020|GO:0008417|GO:0006486|
CUFF.1414	CUFF.1414.1	2033	42.06	-	.	684875	686907	2.08	1	dre:100333191	26	231	1e-58	polyprotein-like		|GO:0003723|GO:0003964|GO:0004190|GO:0006278|GO:0006508|
Sj_001223	CNUS0000096596.1	453	40.84	PREDICTED Sjc_0012890 Sjp_0012890: Schistosoma japonicum cco-2; Cytochrome C Oxidase [EC:1.9.3.1]; ko:K02264 cytochrome c oxidase subunit Va, putative, mRNA	+	565140	565665	780.91	3	smm:Smp_148800	71	230	2e-59	hypothetical protein ; K02264 cytochrome c oxidase subunit Va [EC:1.9.3.1]	|Human Diseases; Neurodegenerative Diseases; Alzheimer's disease [PATH:ko05010-Map:ko05010];|Human Diseases; Neurodegenerative Diseases; Huntington's disease [PATH:ko05016-Map:ko05016];|Human Diseases; Neurodegenerative Diseases; Parkinson's disease [PATH:ko05012-Map:ko05012];|Metabolism; Energy Metabolism; Oxidative phosphorylation [PATH:ko00190-Map:ko00190];|Organismal Systems; Circulatory Syst…	|GO:0004129|GO:0006118|
Sj_001234	CNUS0000096598.1	849	34.86	PREDICTED Sjc_0012910 Sjp_0012910: Schistosoma japonicum Integrator complex subunit 2 (Int2), putative, mRNA	-	647086	655044	5.85	4	smm:Smp_148770	55	266	9e-70	ribose-5-phosphate isomerase ; K01807 ribose 5-phosphate isomerase A [EC:5.3.1.6]	|Metabolism; Carbohydrate Metabolism; Pentose phosphate pathway [PATH:ko00030-Map:ko00030];|Metabolism; Energy Metabolism; Carbon fixation in photosynthetic organisms [PATH:ko00710-Map:ko00710];|
Sj_001224	CNUS0000096599.1	1758	29.29	PREDICTED Sjc_0012920 Sjp_0012920: Schistosoma japonicum Conserved hypothetical protein, IPR000276 Rhodopsin-like GPCR superfamily,domain-containing, mRNA	+	658427	660184	0.99	1							|GO:0016021|GO:0001584|GO:0007186|
CUFF.1415	CUFF.1415.2	260	32.69	-	+	674532	680226	8.43	2	smm:Smp_148760	82	83.6	4e-15	hypothetical protein
CUFF.1416	CUFF.1416.1	2394	35.92	-	+	1612	18111	20.28	6	smm:Smp_150510	69	511	1e-142	wipi-2		|GO:0005515|
CUFF.1418	CUFF.1418.1	1342	32.86	-	-	69048	72432	1.74	2
CUFF.1419	CUFF.1419.1	1098	26.41	-	.	82222	83319	5.01	1
CUFF.1417	CUFF.1417.1	4789	37.4	-	-	570914	639147	21.7	27	smm:Smp_148790	76	2712	0	laminin beta chain-related ; K05636 laminin, beta 1	|Cellular Processes; Cell Communication; Focal adhesion [PATH:ko04510-Map:ko04510];|Environmental Information Processing; Signaling Molecules and Interaction; CAM ligands [BR:ko04516];|Environmental Information Processing; Signaling Molecules and Interaction; ECM-receptor interaction [PATH:ko04512-Map:ko04512];|Human Diseases; Cancers; Pathways in cancer [PATH:ko05200-Map:ko05200];|Human Diseases…	|GO:0005515|
CUFF.1420	CUFF.1420.1	2742	42.89	-	-	4778	8335	802.45	4	xla:446712	73	1179	0	eef2.2, MGC84492, eef-2, ef2, eft-2; eukaryotic translation elongation factor 2, gene 2		|GO:0003924|GO:0005525|
CUFF.1421	CUFF.1421.2	976	38.73	-	-	83423	90883	3.45	5	smm:Smp_173240	58	140	1e-31	cement precursor protein 3B variant 3
CUFF.1422	CUFF.1422.2	1219	31.99	-	+	106651	109145	1.02	2	smm:Smp_173230.2	57	135	6e-30	hypothetical protein
CUFF.1423	CUFF.1423.1	621	38	-	.	105750	106370	0.91	1
CUFF.1424	CUFF.1424.1	2463	34.84	-	-	114166	131261	11.67	12	smm:Smp_093280	94	815	0	SmHDAC3; histone deacetylase ; K11404 histone deacetylase 3 [EC:3.5.1.98]	|Genetic Information Processing; Replication and Repair; Chromosome [BR:ko03036];|	|GO:0004407|GO:0016575|
CUFF.1425	CUFF.1425.1	505	28.32	-	+	255372	275982	1.24	3
CUFF.1427	CUFF.1427.1	2542	35.76	-	-	140093	156985	7.65	3	smm:Smp_173210	78	593	1e-167	zinc finger protein		|GO:0005622|GO:0003676|GO:0008270|
CUFF.1426	CUFF.1426.1	340	42.06	-	+	690178	694052	390.76	4	smm:Smp_100140	69	135	1e-30	hypothetical protein
CUFF.1429	CUFF.1429.2	4912	38.56	-	-	1213	20666	2.18	9	smm:Smp_134560	53	1462	0	serine/threonine protein kinase
CUFF.1428	CUFF.1428.2	2188	37.16	-	-	188863	222225	0.69	15	smm:Smp_151750	41	391	1e-106	hypothetical protein
CUFF.1430	CUFF.1430.2	1276	33.78	-	+	128512	141144	1.29	6	smm:Smp_134580	49	204	1e-50	hypothetical protein
CUFF.1432	CUFF.1432.1	229	34.93	-	.	345857	346085	12.02	1
CUFF.1431	CUFF.1431.2	3522	31.06	-	-	35572	67341	7.21	15	smm:Smp_134570	66	1327	0	hypothetical protein
CUFF.1433	CUFF.1433.1	3021	29.33	-	-	72770	103182	2.62	10	smm:Smp_134570	52	649	0	hypothetical protein
CUFF.1434	CUFF.1434.3	1258	34.26	-	-	239023	307991	2.17	7	smm:Smp_134590	95	276	2e-97	unc-13 (munc13) ; K00030 isocitrate dehydrogenase (NAD+) [EC:1.1.1.41]	|Metabolism; Carbohydrate Metabolism; Citrate cycle (TCA cycle) [PATH:ko00020-Map:ko00020];|	|GO:0035556|
Sj_001252	CNUS0000096614.1	2427	37.37	PREDICTED Sjc_0013080 Sjp_0013080: Schistosoma japonicum hypothetical protein, mRNA	-	286867	289383	0.28	2	smm:Smp_173240	70	825	0	cement precursor protein 3B variant 3
CUFF.1435	CUFF.1435.2	607	40.86	-	+	338549	340641	3.45	7	smm:Smp_144860	81	305	2e-81	boule-related		|GO:0000166|GO:0003676|
CUFF.1436	CUFF.1436.1	664	29.82	-	.	407860	408523	1.72	1
Sj_001244	CNUS0000096618.1	477	30.4	PREDICTED Sjc_0013120 Sjp_0013120: Schistosoma japonicum expressed protein, putative, mRNA	+	405670	407624	42.66	2	smm:Smp_173240	70	825	0	cement precursor protein 3B variant 3
CUFF.1437	CUFF.1437.1	1277	29.84	-	.	468390	469666	32.94	1
CUFF.1439	CUFF.1439.2	554	34.48	-	+	370979	398171	28.17	5	smm:Smp_144850	87	307	3e-82	oxysterol-binding protein 1a
CUFF.1440	CUFF.1440.2	3082	36.11	-	+	420476	437844	3.07	6	smm:Smp_168470.1	59	320	6e-85	hypothetical protein
CUFF.1441	CUFF.1441.1	502	32.87	-	.	543767	544268	2.62	1
CUFF.1442	CNUS0000096620.1	2643	34.88	PREDICTED Sjc_0013140 Sjp_0013140: Schistosoma japonicum IARS; isoleucine-tRNA synthetase [EC:6.1.1.5]; ko:K01870 isoleucyl-tRNA synthetase, putative, mRNA	+	470457	499845	27.39	14	smm:Smp_173240	70	825	0	cement precursor protein 3B variant 3
CUFF.1444	CUFF.1444.1	1988	33.75	-	-	546884	548902	1.59	2	smm:Smp_041570	54	412	1e-113	hypothetical protein
CUFF.1446	CUFF.1446.1	845	31.36	-	.	642324	643168	2.7	1
CUFF.1447	CUFF.1447.2	300	48.33	-	-	367413	367882	3926.87	4	smm:Smp_041650	79	145	9e-34	40S ribosomal protein S27 ; K02978 small subunit ribosomal protein S27e	|Genetic Information Processing; Translation; Ribosome [BR:ko03011];|Genetic Information Processing; Translation; Ribosome [PATH:ko03010-Map:ko03010];|	|GO:0005622|GO:0005840|GO:0003735|GO:0006412|
CUFF.1438	CUFF.1438.1	493	28.6	-	.	174428	174920	66.71	1
CUFF.1443	CUFF.1443.2	2997	36.9	-	-	179718	226854	4.37	21	smm:Smp_134590	87	879	0	unc-13 (munc13) ; K00030 isocitrate dehydrogenase (NAD+) [EC:1.1.1.41]	|Metabolism; Carbohydrate Metabolism; Citrate cycle (TCA cycle) [PATH:ko00020-Map:ko00020];|	|GO:0000287|GO:0004449|GO:0005515|GO:0016616|GO:0051287|GO:0006099|GO:0055114|
Sj_001241	CNUS0000096612.1	602	33.89	PREDICTED Sjc_0013060 Sjp_0013060: Schistosoma japonicum Unc-13 homolog A (Munc13-1), putative, mRNA	+	226909	228214	4.92	2	smm:Smp_173240	70	825	0	cement precursor protein 3B variant 3
CUFF.1445	CNUS0000096622.1	2109	35.66	PREDICTED Sjc_0013160 Sjp_0013160: Schistosoma japonicum IPR007087 Zinc finger, C2H2-type,domain-containing protein, mRNA	-	566598	591785	8.61	10	smm:Smp_173240	70	825	0	cement precursor protein 3B variant 3
CUFF.1448	CUFF.1448.1	378	32.28	-	-	647986	651007	2.46	2
CUFF.1449	CUFF.1449.2	2563	31.99	-	-	643504	647928	1.38	2
CUFF.1450	CNUS0000096624.1	309	36.25	PREDICTED Sjc_0013180 Sjp_0013180: Schistosoma japonicum expressed protein, putative, mRNA	-	631600	631939	203.37	2	smm:Smp_173240	70	825	0	cement precursor protein 3B variant 3
CUFF.1451	CUFF.1451.1	1496	38.17	-	-	88850	104655	2.21	7	smm:Smp_169640	85	450	0	hypothetical protein ; K14308 nuclear pore complex protein Nup54	|Genetic Information Processing; Translation; RNA transport [PATH:ko03013-Map:ko03013];|
CUFF.1452	CUFF.1452.1	4203	31.03	-	-	4583	34253	3.28	14	smm:Smp_169660	70	342	1e-130	hypothetical protein
CUFF.1453	CUFF.1453.1	2582	37.26	-	-	185516	208115	17.58	12	smm:Smp_087220	72	1003	0	hypothetical protein		|GO:0005622|GO:0003723|GO:0003725|
CUFF.1454	CUFF.1454.1	2426	40.85	-	+	47626	63965	17.26	11	bfo:BRAFLDRAFT_59675	86	964	0	hypothetical protein; K12820 pre-mRNA-splicing factor ATP-dependent RNA helicase DHX15/PRP43 [EC:3.6.4.13]	|Genetic Information Processing; Transcription; Spliceosome [BR:ko03041];|Genetic Information Processing; Transcription; Spliceosome [PATH:ko03040-Map:ko03040];|Genetic Information Processing; Translation; Ribosome Biogenesis [BR:ko03009];|	|GO:0003676|GO:0004386|GO:0005524|GO:0008026|
Sj_001259	CNUS0000096627.1	513	41.91	PREDICTED Sjc_0013220 Sjp_0013220: Schistosoma japonicum hypothetical protein, mRNA	+	66299	79846	21.26	3	smm:Smp_173240	70	825	0	cement precursor protein 3B variant 3
CUFF.1455	CUFF.1455.2	3769	32	-	-	124476	141005	2.63	5	smm:Smp_169630	71	996	0	hypothetical protein		|GO:0005488|
CUFF.1459	CUFF.1459.1	1106	36.08	-	+	217582	232956	43.41	7	smm:Smp_169610	79	437	1e-138	zinc finger protein		|GO:0008270|
Sj_001262	CNUS0000096634.1	924	29.55	PREDICTED Sjc_0013290 Sjp_0013290: Schistosoma japonicum Tristetraproline (TTP) (Zinc finger protein 36) (Zfp-36) (Protein TIS11A) (TIS11) (Growth factor-inducible nuclear protein NUP475) (TPA-induced sequence 11), putative, mRNA	+	268162	269085	1.11	1	smm:Smp_173240	70	825	0	cement precursor protein 3B variant 3
CUFF.1456	CNUS0000096631.1	582	39.69	PREDICTED Sjc_0013260 Sjp_0013260: Schistosoma japonicum Mthfs; 5, 10-methenyltetrahydrofolate synthetase [EC:6.3.3.2]; ko:K01934 5-formyltetrahydrofolate cyclo-ligase, putative, mRNA	+	169446	172039	42.52	3	smm:Smp_173240	70	825	0	cement precursor protein 3B variant 3
CUFF.1457	CUFF.1457.1	638	33.23	-	.	179571	180208	112.91	1
CUFF.1458	CUFF.1458.1	644	33.54	-	-	168965	180208	171.88	2
CUFF.1461	CUFF.1461.1	1978	35.69	-	+	279564	292628	14.3	5	smm:Smp_087340	65	464	1e-128	hypothetical protein
CUFF.1463	CUFF.1463.1	1904	38.45	-	+	298444	311008	6.94	6	smm:Smp_169670.2	66	503	1e-140	hypothetical protein
CUFF.1464	CUFF.1464.1	206	31.07	-	.	376879	377084	42.57	1
CUFF.1465	CUFF.1465.2	1174	30.24	-	-	354678	368134	5.92	5	smm:Smp_042440	74	139	3e-31	dihydroceramide synthase		|GO:0016021|
CUFF.1467	CUFF.1467.2	538	40.71	-	-	455236	461791	32.21	2	spu:577255	72	138	2e-31	similar to Ruvbl1 protein; K04499 RuvB-like protein 1 (pontin 52)	|Environmental Information Processing; Signal Transduction; Wnt signaling pathway [PATH:ko04310-Map:ko04310];|Genetic Information Processing; Replication and Repair; Chromosome [BR:ko03036];|	|GO:0003678|GO:0005524|
CUFF.1466	CUFF.1466.5	621	40.26	-	-	272328	274252	48.84	4	smm:Smp_087330	68	282	1e-74	hypothetical protein
Sj_001267	CNUS0000096644.1	297	36.7	PREDICTED Sjc_0013400 Sjp_0013400: Schistosoma japonicum Serine/threonine-protein kinase PAK 1 (EC 2.7.11.1) (p21-activated kinase 1) (PAK-1) (p68-PAK) (Alpha-PAK) (Protein kinase MUK2), putative, mRNA	+	492566	492862	177.23	1	smm:Smp_173240	70	825	0	cement precursor protein 3B variant 3
CUFF.1468	CUFF.1468.1	537	35.75	-	.	566641	567177	2.96	1
CUFF.1470	CUFF.1470.1	1587	34.28	-	-	105374	116379	221.58	5	smm:Smp_087250	81	162	7e-80	crp1/csrp1/crip1 ; K09377 cysteine and glycine-rich protein	|Genetic Information Processing; Transcription; Transcription factors [BR:ko03000];|	|GO:0008270|
CUFF.1471	CUFF.1471.4	3255	37.7	-	-	536563	561836	3.76	10	smm:Smp_064020.2	68	488	1e-135	hypothetical protein		|GO:0005942|GO:0005515|GO:0035014|
CUFF.1472	CUFF.1472.2	2796	37.23	-	+	580213	609274	2.38	9	smm:Smp_159670	83	965	0	synaptojanin ; K01099 phosphatidylinositol-bisphosphatase [EC:3.1.3.36]	|Environmental Information Processing; Signal Transduction; Phosphatidylinositol signaling system [PATH:ko04070-Map:ko04070];|Metabolism; Carbohydrate Metabolism; Inositol phosphate metabolism [PATH:ko00562-Map:ko00562];|	|GO:0042578|GO:0046854|
CUFF.1469	CUFF.1469.1	840	43.93	-	+	401108	418136	27.06	5	smm:Smp_033700	87	542	1e-152	DNA photolyase ; K01669 deoxyribodipyrimidine photo-lyase [EC:4.1.99.3]	|Genetic Information Processing; Replication and Repair; DNA repair and recombination proteins [BR:ko03400];|	|GO:0003904|GO:0003913|GO:0006281|
Sj_001278	CNUS0000096638.1	468	33.97	PREDICTED Sjc_0013340 Sjp_0013340: Schistosoma japonicum Deoxyribodipyrimidine photo-lyase (EC 4.1.99.3) (DNA photolyase) (Photoreactivating enzyme), putative, mRNA	-	412920	416315	28.42	4	smm:Smp_173240	70	825	0	cement precursor protein 3B variant 3
CUFF.1473	CUFF.1473.1	2584	40.33	-	-	418381	431140	33.71	9	smm:Smp_140390.2	65	525	1e-147	mixed-lineage leukemia protein mll ; K11422 histone-lysine N-methyltransferase SETD1 [EC:2.1.1.43]	|Genetic Information Processing; Replication and Repair; Chromosome [BR:ko03036];|Metabolism; Amino Acid Metabolism; Lysine degradation [PATH:ko00310-Map:ko00310];|	|GO:0000166|GO:0003676|GO:0004386|GO:0005524|
CUFF.1474	CUFF.1474.1	857	26.84	-	.	684466	685322	0.53	1
Sj_001285	CNUS0000096650.1	765	26.41	PREDICTED Sjc_0013460 Sjp_0013460: Schistosoma japonicum BTB/POZ domain-containing protein kctd15-B, putative, mRNA	-	732096	732860	0	1	smm:Smp_173240	70	825	0	cement precursor protein 3B variant 3
Sj_001286	CNUS0000096651.1	984	31.71	PREDICTED Sjc_0013470 Sjp_0013470: Schistosoma japonicum hypothetical protein, mRNA	-	739522	740505	0	1	smm:Smp_173240	70	825	0	cement precursor protein 3B variant 3
CUFF.1475	CUFF.1475.2	2157	35.23	-	+	640792	652459	13.95	7	smm:Smp_069170	71	647	0	cation efflux protein/ zinc transporter ; K14688 solute carrier family 30 (zinc transporter), member 1	|Organismal Systems; Digestive System; Mineral absorption [PATH:ko04978-Map:ko04978];|	|GO:0016021|GO:0008324|GO:0006812|GO:0055085|
CUFF.1476	CUFF.1476.1	1085	39.82	-	+	475416	481016	241.6	5	smm:Smp_064030	82	441	1e-122	hypothetical protein		|GO:0005515|
CUFF.1477	CUFF.1477.1	1049	32.98	-	-	480748	481796	48.93	1	smm:Smp_064040.2	86	138	8e-31	cell polarity protein; protein kinase; regulator of photoreceptor cell morphogenesis		|GO:0004672|GO:0005524|GO:0016772|GO:0006468|
CUFF.1478	CUFF.1478.1	2665	36.7	-	-	711310	722060	33.86	9	smm:Smp_159690	81	1048	0	hypothetical protein ; K14304 nuclear pore complex protein Nup85	|Genetic Information Processing; Translation; RNA transport [PATH:ko03013-Map:ko03013];|
CUFF.1479	CUFF.1479.3	852	42.14	-	+	756102	758681	4.28	3	smm:Smp_069220.2	94	442	1e-133	es2 protein ; K13118 protein DGCR14	|Genetic Information Processing; Transcription; Spliceosome [BR:ko03041];|
CUFF.1480	CUFF.1480.2	3203	42.71	-	-	613556	624535	18.25	15	smm:Smp_069160.2	63	1251	0	peptidyl-prolyl cis-trans isomerase G ppig		|GO:0003755|GO:0006457|
Sj_001305	CNUS0000096659.1	282	42.2	PREDICTED Sjc_0013550 Sjp_0013550: Schistosoma japonicum Conserved hypothetical protein, IPR013174 Dolichol-phosphate mannosyltransferase subunit 3,domain-containing, mRNA	-	184991	185272	480.3	1	smm:Smp_173240	70	825	0	cement precursor protein 3B variant 3
CUFF.1481	CUFF.1481.1	170	41.76	-	.	185451	185620	307.6	1
CUFF.1484	CNUS0000096571.1	2652	46.42	PREDICTED Sjc_0012620 Sjp_0012620: Schistosoma japonicum Cell division cycle and apoptosis regulator protein 1 (Cell cycle and apoptosis regulatory protein 1) (CARP-1) (Death inducer with SAP domain), putative, mRNA	+	40485	44046	573.61	11	smm:Smp_056360.8	87	1474	0	P30 dbc protein		|GO:0003676|
CUFF.1483	CUFF.1483.1	1192	36.33	-	-	100683	105211	175.03	3	smm:Smp_118860	78	197	1e-48	Oxidoreductase HTATIP2		|GO:0000166|
CUFF.1482	CUFF.1482.3	5009	34.88	-	-	121875	163111	2.27	17	smm:Smp_159890	62	1302	0	metallocarboxypeptidase D peptidase unit 2 (M14 family)		|GO:0004180|GO:0004181|GO:0008270|GO:0006508|
CUFF.1486	CUFF.1486.1	1257	36.67	-	+	41110	92139	27.36	8	smm:Smp_179310	91	583	1e-164	P2X receptor subunit (AJ703803)		|GO:0016020|GO:0004872|GO:0005216|GO:0005524|GO:0006811|
CUFF.1487	CUFF.1487.1	340	25.59	-	.	195850	196189	12.04	1
CUFF.1488	CUFF.1488.1	400	32	-	.	313672	314071	2.71	1
CUFF.1489	CUFF.1489.2	1366	39.02	-	+	179034	183230	22.17	11	smm:Smp_159870	55	349	3e-94	hypothetical protein		|GO:0030688|GO:0006364|
CUFF.1490	CUFF.1490.3	1490	25.64	-	+	263971	294562	2.01	4	smm:Smp_159850	73	125	7e-27	hypothetical protein		|GO:0016021|GO:0007186|
CUFF.1491	CUFF.1491.1	2222	34.83	-	-	325335	339910	0.9	10	smm:Smp_159840	73	708	0	dynein heavy chain		|GO:0030286|GO:0003777|GO:0007018|
CUFF.1492	CUFF.1492.3	1227	35.62	-	-	395850	397276	0.34	6	smm:Smp_159840	62	413	1e-126	dynein heavy chain
CUFF.1493	CUFF.1493.1	990	29.49	-	.	589565	590554	23.26	1
Sj_001295	CNUS0000096672.1	1029	29.64	PREDICTED Sjc_0013690 Sjp_0013690: Schistosoma japonicum unc-86; UNCoordinated; ko:K09366 POU domain transcription factor, class 4, putative, mRNA	+	655532	656560	0.13	1	smm:Smp_000690	51	300	7e-80	transcription factor (fragment)		|GO:0005634|GO:0003677|GO:0003700|GO:0043565|GO:0006355|GO:0045449|
CUFF.1494	CUFF.1494.1	2008	35.21	-	-	511372	520266	20.5	5	smm:Smp_016640	76	569	0	prostatic acid phosphatase		|GO:0003993|
CUFF.1495	CUFF.1495.1	197	25.89	-	.	510379	510575	56.72	1
CUFF.1496	CUFF.1496.1	841	36.74	-	+	579169	589386	35.52	5	smm:Smp_000730	90	324	5e-87	ADP-ribosylation factor family ; K07941 ADP-ribosylation factor 6	|Cellular Processes; Transport and Catabolism; Endocytosis [PATH:ko04144-Map:ko04144];|Environmental Information Processing; Signaling Molecules and Interaction; GTP-binding proteins [BR:ko04031];|Organismal Systems; Immune System; Fc gamma R-mediated phagocytosis [PATH:ko04666-Map:ko04666];|	|GO:0005622|GO:0005525|GO:0006886|GO:0007264|GO:0015031|
Sj_001315	CNUS0000096674.1	456	45.83	PREDICTED Sjc_0013710 Sjp_0013710: Schistosoma japonicum Conserved hypothetical protein, expressed protein, putative, mRNA	-	700125	701065	0	2	tca:100142382	51	95.9	7e-19	similar to pol polyprotein
CUFF.1498	CUFF.1498.1	1141	40.4	-	-	673129	676070	61.27	4	smm:Smp_000680	85	538	1e-151	ORNT2; ornithine transporter 2 (solute carrier family 25 member 2) ; K03454 mitochondrial carrier protein, MC family	|Unclassified; Cellular Processes and Signaling; Other ion-coupled transporters|
CUFF.1502	CUFF.1502.1	935	31.44	-	.	735293	736227	214	1
CUFF.1503	CUFF.1503.1	1520	33.62	-	.	749899	751418	84.21	1	smm:Smp_000660	89	75.9	8e-12	ornithine--oxo-acid transaminase ; K00819 ornithine--oxo-acid transaminase [EC:2.6.1.13]	|Metabolism; Amino Acid Metabolism; Amino acid related enzymes [BR:ko01007];|Metabolism; Amino Acid Metabolism; Arginine and proline metabolism [PATH:ko00330-Map:ko00330];|	|GO:0003824|GO:0008483|GO:0030170|
CUFF.1497	CUFF.1497.2	1821	35.64	-	-	603639	617559	8.82	4	smm:Smp_000720	80	435	1e-120	HIPK2; serine/threonine protein kinase ; K08826 homeodomain interacting protein kinase [EC:2.7.11.1]	|Metabolism; Enzyme Families; Protein kinases [BR:ko01001];|
CUFF.1501	CUFF.1501.1	2796	33.83	-	+	606254	634219	7.08	7	smm:Smp_000700	63	1070	0	hypothetical protein		|GO:0005488|GO:0005515|GO:0008270|
CUFF.1504	CUFF.1504.1	169	36.69	-	.	634326	634494	104.05	1
Sj_001316	CNUS0000096676.1	277	42.24	PREDICTED Sjc_0013730 Sjp_0013730: Schistosoma japonicum E3 ubiquitin-protein ligase sina (EC 6.3.2.-) (Seven in absentia homolog) (SmSINA), putative, mRNA	-	764186	764462	49.46	1	smm:Smp_000650	76	136	5e-31	ubiquitin ligase sina (ec 6.3.2.-) (seven in absentia homolog)(smsina) ; K04506 E3 ubiquitin-protein ligase SIAH1 [EC:6.3.2.19]	|Cellular Processes; Cell Growth and Death; p53 signaling pathway [PATH:ko04115-Map:ko04115];|Environmental Information Processing; Signal Transduction; Wnt signaling pathway [PATH:ko04310-Map:ko04310];|Genetic Information Processing; Folding, Sorting and Degradation; Ubiquitin mediated proteolysis [PATH:ko04120-Map:ko04120];|Genetic Information Processing; Folding, Sorting and Degradation; Ubiqu…	|GO:0003824|GO:0008483|GO:0030170|
Sj_001297	CNUS0000096677.1	768	30.73	PREDICTED Sjc_0013740 Sjp_0013740: Schistosoma japonicum expressed protein, putative, mRNA	+	765055	765822	12.75	1	smm:Smp_122410	73	355	2e-96	hypothetical protein
CUFF.1505	CUFF.1505.2	4575	34.32	-	+	705159	724404	9.37	7	smm:Smp_000670	67	1341	0	CENTB5 protein ; K12489 Arf-GAP with coiled-coil, ANK repeat and PH domain-containing protein	|Cellular Processes; Transport and Catabolism; Endocytosis [PATH:ko04144-Map:ko04144];|	|GO:0004674|GO:0005515|GO:0005543|GO:0008060|GO:0008270|GO:0006468|GO:0032312|
CUFF.1506	CUFF.1506.1	210	33.81	-	.	721233	721442	35.37	1
CUFF.1499	CUFF.1499.4	1531	31.61	-	-	243375	260411	18.98	8	isc:IscW_ISCW005703	39	329	4e-88	norepinephrine/norepinephrine transporter, putative		|GO:0016021|GO:0005328|GO:0006836|
CUFF.1500	CUFF.1500.1	484	32.02	-	-	229847	242010	26.07	3
Sj_001300	CNUS0000096680.1	702	33.19	PREDICTED Sjc_0013770 Sjp_0013770: Schistosoma japonicum BHLHB4; basic helix-loop-helix domain containing, class B, 4; ko:K09086 class B basic helix-loop-helix protein 4/5, putative, mRNA	+	811548	812249	0.76	1	smm:Smp_000620	63	233	9e-60	hypothetical protein		|GO:0005634|GO:0030528|GO:0045449|
CUFF.1507	CUFF.1507.1	498	28.92	-	.	774932	775429	3.47	1
CUFF.1508	CUFF.1508.2	1130	32.83	-	-	789480	793788	5.42	3
CUFF.1509	CUFF.1509.1	1984	27.82	-	-	856872	870813	1.69	11	smm:Smp_000580	74	658	0	hypothetical protein
CUFF.1510	CUFF.1510.2	1597	40.39	-	-	819236	835945	29.78	6	smm:Smp_000600	72	790	0	Nle1; notchless homolog 1		|GO:0005515|
CUFF.1511	CUFF.1511.1	689	28.16	-	.	939240	939928	1.49	1
CUFF.1513	CUFF.1513.3	665	35.19	-	+	848740	855254	9.1	5	smm:Smp_000590.1	67	207	6e-52	hypothetical protein
CUFF.1514	CUFF.1514.1	308	29.87	-	.	14308	14615	39.74	1	smm:Smp_135980	77	80.1	5e-14	calcium-binding protein
CUFF.1512	CUFF.1512.1	5953	37.41	-	+	873460	904193	2.5	21	smm:Smp_122370.2	72	2378	0	zinc finger protein		|GO:0005515|GO:0008270|
CUFF.1515	CUFF.1515.1	925	34.81	-	+	796105	803704	113.01	3	smm:Smp_000640	94	267	1e-119	adapter molecule crk ; K04438 proto-oncogene C-crk	|Cellular Processes; Cell Communication; Focal adhesion [PATH:ko04510-Map:ko04510];|Cellular Processes; Cell Motility; Regulation of actin cytoskeleton [PATH:ko04810-Map:ko04810];|Environmental Information Processing; Signal Transduction; ErbB signaling pathway [PATH:ko04012-Map:ko04012];|Environmental Information Processing; Signal Transduction; MAPK signaling pathway [PATH:ko04010-Map:ko04010];…	|GO:0005515|
CUFF.1516	CUFF.1516.1	364	26.1	-	+	50279	52874	39.58	3	smm:Smp_135970	53	77.4	3e-13	Polcalcin Che a 3 (Calcium-binding pollen allergen Che a 3)		|GO:0005509|
CUFF.1517	CUFF.1517.2	289	28.03	-	+	104240	112309	215.3	2	smm:Smp_025370	88	79.3	8e-14	lipopolysaccharide-induced transcription factor regulating tumor necrosis factor alpha
CUFF.1518	CUFF.1518.1	861	24.27	-	.	112058	112918	8.41	1	smm:Smp_025370	82	80.1	2e-13	lipopolysaccharide-induced transcription factor regulating tumor necrosis factor alpha
CUFF.1519	CUFF.1519.1	376	31.12	-	.	171955	172330	5.73	1
CUFF.1520	CUFF.1520.2	1199	37.7	-	-	166720	170650	6.64	5	smm:Smp_025360	76	483	1e-134	hypothetical protein		|GO:0005515|
CUFF.1521	CUFF.1521.3	371	25.34	-	+	26168	36646	50.09	2
CUFF.1522	CUFF.1522.3	1656	38.1	-	-	130197	141072	6.11	9	smm:Smp_157140.2	74	803	0	hypothetical protein
CUFF.1523	CUFF.1523.1	1088	39.43	-	.	281308	282395	0.47	1	spu:763991	32	108	5e-22	similar to endonuclease-reverse transcriptase
CUFF.1524	CUFF.1524.1	388	45.1	-	.	286706	287093	2.69	1
CUFF.1525	CUFF.1525.1	739	35.86	-	+	298352	301218	0.71	2
CUFF.1526	CUFF.1526.1	348	41.95	-	+	178235	180567	149.54	3	smm:Smp_135960	88	194	1e-48	hypothetical protein
CUFF.1528	CUFF.1528.3	3117	34.52	-	-	225221	249616	0.16	7	smm:Smp_135870	50	613	1e-173	beige/beach protein-related
CUFF.1527	CUFF.1527.2	967	32.78	-	-	548289	566809	427.17	8	smm:Smp_179810	72	125	4e-27	troponin t invertebrate
Sj_001327	CNUS0000096693.1	1083	32.41	PREDICTED Sjc_0013900 Sjp_0013900: Schistosoma japonicum hypothetical protein, mRNA	-	355138	356220	0	1	smm:Smp_145500	42	159	3e-37	formin-related
CUFF.1530	CUFF.1530.1	359	32.31	-	.	386079	386437	5.04	1
CUFF.1531	CUFF.1531.1	526	29.85	-	.	391994	392519	55.9	1
CUFF.1532	CUFF.1532.1	2047	32.39	-	+	306724	334385	20.03	10	smm:Smp_043170	77	665	0	transforming acidic coiled-coil containing protein 1/2
CUFF.1534	CUFF.1534.1	595	38.66	-	.	424008	424602	0.92	1
CUFF.1529	CUFF.1529.1	1278	38.73	-	-	193826	201959	77.9	6	smm:Smp_135950	85	379	1e-103	cell polarity protein; inorganic pyrophosphatase ; lethal giant larvae homolog 2		|GO:0016592|GO:0001104|GO:0005515|GO:0006357|
CUFF.1533	CUFF.1533.1	298	33.22	-	+	208721	209018	475.07	1	smm:Smp_025340	100	102	9e-21	hypothetical protein
CUFF.1535	CUFF.1535.1	775	31.48	-	.	436520	437294	2.72	1
CUFF.1536	CUFF.1536.1	785	34.65	-	.	461047	461831	11.31	1	cbr:CBG19995	43	53.5	1e-14	Cbr-soc-2; C. briggsae CBR-SOC-2 protein		|GO:0005515|
CUFF.1537	CUFF.1537.2	936	36.32	-	-	426688	427623	0.52	1
Sj_001329	CNUS0000096695.1	354	35.03	PREDICTED Sjc_0013920 Sjp_0013920: Schistosoma japonicum expressed protein, putative, mRNA	-	397449	415890	211.54	4	smm:Smp_043210	90	196	4e-49	tetraspanin		|GO:0016021|
CUFF.1538	CUFF.1538.1	401	35.66	-	-	414623	416487	177.24	2	smm:Smp_043210	61	77.4	4e-24	tetraspanin
CUFF.1539	CUFF.1539.4	578	37.37	-	-	379936	380892	18.06	4	smm:Smp_043200	90	152	1e-35	serine/threonine-protein kinase rio2 (rio kinase 2) ; K07179 RIO kinase 2 [EC:2.7.11.1]	|Genetic Information Processing; Translation; Ribosome Biogenesis [BR:ko03009];|Genetic Information Processing; Translation; Ribosome biogenesis in eukaryotes [PATH:ko03008-Map:ko03008];|Metabolism; Enzyme Families; Protein kinases [BR:ko01001];|	|GO:0004674|GO:0005524|GO:0006468|
Sj_001339	CNUS0000096700.1	3793	17.37	PREDICTED Sjc_0013980 Sjp_0013980: Schistosoma japonicum Internalin-I precursor, putative, mRNA	-	155717	162168	0.08	4	bfo:BRAFLDRAFT_99772	29	253	1e-64	hypothetical protein		|GO:0005515|
CUFF.1540	CUFF.1540.1	1355	27.9	-	+	108101	109455	0.73	1	smm:Smp_124580	67	406	1e-111	cadherin		|GO:0005886|GO:0016020|GO:0005509|GO:0007155|GO:0007156|
CUFF.1541	CUFF.1541.1	3083	34.35	-	+	133791	143103	16.29	4	smm:Smp_004590	64	840	0	hypothetical protein
CUFF.1542	CUFF.1542.1	247	37.25	-	.	137739	137985	7.85	1
CUFF.1544	CNUS0000096707.1	1476	39.23	PREDICTED Sjc_0014050 Sjp_0014050: Schistosoma japonicum MGC78824; hypothetical protein MGC78824 [EC:2.7.7.6]; ko:K03027 DNA-directed RNA Polymerase III subunit C5, putative, mRNA	-	391739	403143	29.02	6	smm:Smp_004640	87	905	0	DNA-directed RNA polymerase I		|GO:0003677|GO:0003899|GO:0046983|GO:0006350|
CUFF.1543	CUFF.1543.2	1308	30.12	-	+	407699	432509	4.48	10	smm:Smp_124630	64	500	1e-139	hypothetical protein		|GO:0005515|
Sj_001337	CNUS0000096710.1	198	37.37	PREDICTED Sjc_0014080 Sjp_0014080: Schistosoma japonicum hypothetical protein, mRNA	+	454745	454942	0	1
CUFF.1546	CUFF.1546.2	727	33.29	-	-	445337	449692	28.12	3	smm:Smp_193270	88	149	2e-34	tsg101-related
CUFF.1545	CUFF.1545.1	2341	29.65	-	+	352372	367045	5.15	3	smm:Smp_124610	61	330	4e-88	hypothetical protein		|GO:0005515|
CUFF.1547	CUFF.1547.2	1046	33.37	-	-	370898	389144	14.16	5	smm:Smp_004630	83	523	1e-147	sugar transporter		|GO:0000139|GO:0016021|GO:0005338|GO:0005351|GO:0008643|GO:0015780|
Sj_001348	CNUS0000096713.1	390	35.13	PREDICTED Sjc_0014110 Sjp_0014110: Schistosoma japonicum hypothetical protein, mRNA	-	517585	524993	0	2
CUFF.1549	CUFF.1549.4	4140	37.25	-	-	459419	495643	1.03	16	smm:Smp_124640	79	1050	0	dna2/nam7 helicase family member ; K12874 intron-binding protein aquarius	|Genetic Information Processing; Transcription; Spliceosome [BR:ko03041];|Genetic Information Processing; Transcription; Spliceosome [PATH:ko03040-Map:ko03040];|	|GO:0005681|GO:0097157|GO:0000398|
CUFF.1553	CUFF.1553.1	914	35.56	-	-	506769	509873	60.24	5	smm:Smp_124650	87	317	1e-125	hypothetical protein
CUFF.1554	CUFF.1554.1	1116	29.39	-	.	570178	571293	1.03	1
Sj_001338	CNUS0000096714.1	1182	39.93	PREDICTED Sjc_0014120 Sjp_0014120: Schistosoma japonicum Interferon-related developmental regulator 1 (Nerve growth factor-inducible protein PC4) (TPA-induced sequence 7) (TIS7 protein), putative, mRNA	+	526699	531118	136.71	2	smm:Smp_004680	83	644	0	interferon-related developmental regulator-related
CUFF.1550	CNUS0000096697.1	624	39.26	PREDICTED Sjc_0013940 Sjp_0013940: Schistosoma japonicum expressed protein, putative, mRNA	-	438764	450872	756.13	4	smm:Smp_043220	75	238	3e-61	hypothetical protein
CUFF.1551	CUFF.1551.1	154	44.81	-	.	448146	448299	28584.2	1
CUFF.1555	CUFF.1555.1	307	20.85	-	.	555325	555631	8.14	1	smm:Smp_004690	84	96.3	6e-19	hypothetical protein
Sj_001351	CNUS0000096717.1	291	35.74	PREDICTED Sjc_0014150 Sjp_0014150: Schistosoma japonicum hypothetical protein, mRNA	-	636055	636345	137.74	1	smm:Smp_004710	67	109	5e-23	hypothetical protein
Sj_001353	CNUS0000096719.1	795	32.08	PREDICTED Sjc_0014170 Sjp_0014170: Schistosoma japonicum Probable voltage-dependent R-type calcium channel subunit alpha-1E (Voltage-gated calcium channel subunit alpha Cav2.3) (DOE-1), putative, mRNA	-	710844	718253	0.18	5	smm:Smp_020170	50	199	1e-49	high voltage-activated calcium channel Cav2A		|GO:0016020|GO:0005216|GO:0006811|
CUFF.1556	CUFF.1556.1	1314	34.7	-	.	85586	86899	0.31	1
CUFF.1560	CUFF.1560.2	3493	34.41	-	-	571416	626049	1.82	11	smm:Smp_124660	58	1200	0	guanyl-nucleotide exchange factor		|GO:0005622|GO:0005086|GO:0032012|
CUFF.1559	CUFF.1559.2	2012	34.44	-	-	672584	699604	0.52	6	smm:Smp_004730	93	140	3e-31	high voltage-activated calcium channel cav2b (fragment)
CUFF.1561	CUFF.1561.2	727	34.39	-	-	2236	5859	20.2	2	smm:Smp_015100	76	332	2e-89	hypothetical protein
CUFF.1548	CUFF.1548.3	3091	35.78	-	-	197486	311203	1.27	4	smm:Smp_124600	64	850	0	hypothetical protein		|GO:0005634|GO:0003677|GO:0003700|GO:0043565|GO:0046983|GO:0006355|
CUFF.1552	CNUS0000096703.1	216	30.09	PREDICTED Sjc_0014010 Sjp_0014010: Schistosoma japonicum expressed protein, putative, mRNA	-	269089	271528	0	3
CUFF.1557	CUFF.1557.2	279	34.41	-	+	285523	288826	79.66	2
CUFF.1558	CUFF.1558.1	259	32.43	-	.	288568	288826	35.47	1
CUFF.1562	CUFF.1562.1	262	36.64	-	.	258125	258386	28.96	1
CUFF.1563	CUFF.1563.2	1581	33.08	-	-	87898	92806	4.94	2
CUFF.1564	CUFF.1564.1	4909	36.57	-	.	87898	92806	0.51	1	spu:594003	32	65.1	1e-24	hypothetical LOC594003
CUFF.1565	CUFF.1565.3	639	35.68	-	+	213396	216482	34.14	4
CUFF.1569	CUFF.1569.1	788	35.41	-	+	264101	268321	22.7	3
CUFF.1570	CUFF.1570.2	3363	29.02	-	-	270224	302378	0.31	3	smm:Smp_033200	62	146	1e-32	hypothetical protein
CUFF.1571	CNUS0000096727.1	591	34.35	PREDICTED Sjc_0014250 Sjp_0014250: Schistosoma japonicum Conserved hypothetical protein, mRNA	+	393900	404451	0	4	smm:Smp_127760	80	72	2e-11	hypothetical protein
CUFF.1573	CUFF.1573.4	610	33.77	-	-	221002	242370	17.25	8	smm:Smp_074150.1	78	318	1e-85	annexin		|GO:0005509|GO:0005544|
CUFF.1572	CUFF.1572.1	1554	33.78	-	+	352750	370727	2.71	5	smm:Smp_127750	64	497	1e-138	hypothetical protein		|GO:0005515|
CUFF.1574	CUFF.1574.1	557	36.27	-	-	319561	322950	27.32	3	smm:Smp_140080	73	148	2e-34	adipocyte-specific protein 4-related
CUFF.1576	CUFF.1576.2	1737	41.11	-	+	180691	188227	159.58	10	smm:Smp_004600	94	999	0	chaperonin containing t-complex protein 1 delta subunit tcpd ; K09496 T-complex protein 1 subunit delta	|Genetic Information Processing; Folding, Sorting and Degradation; Chaperones and folding catalysts [BR:ko03110];|	|GO:0005524|GO:0051082|GO:0006457|GO:0044267|
Sj_001357	CNUS0000096728.1	369	31.98	PREDICTED Sjc_0014260 Sjp_0014260: Schistosoma japonicum Guanine nucleotide-releasing protein (GNRP) (Ras-specific nucleotide exchange factor CDC25) (CDC25Mm), putative, mRNA	+	437461	445232	1.19	3	smm:Smp_127770	98	234	9e-61	ras GTP exchange factor
CUFF.1577	CUFF.1577.1	1312	33.08	-	+	483796	493643	0.63	5	smm:Smp_127770	50	191	8e-47	ras GTP exchange factor
CUFF.1578	CUFF.1578.1	137	30.66	-	.	551616	551752	2136.33	1
CUFF.1567	CUFF.1567.1	283	41.34	-	-	189563	197381	21.03	2
CUFF.1568	CUFF.1568.1	418	36.84	-	.	189563	189980	45.47	1
CUFF.1575	CNUS0000096721.1	201	30.35	PREDICTED Sjc_0014190 Sjp_0014190: Schistosoma japonicum expressed protein, putative, mRNA	+	114592	117711	0	4
CUFF.1579	CUFF.1579.1	300	27.67	-	-	536382	543329	10.56	3
CUFF.1580	CUFF.1580.1	444	35.81	-	.	15129	15572	36.41	1
CUFF.1581	CUFF.1581.2	664	37.5	-	-	600142	601798	80.28	2	smm:Smp_127780	96	214	4e-54	hypothetical protein
CUFF.1582	CUFF.1582.1	1240	35.89	-	+	70386	88126	11.75	6	smm:Smp_139230	81	668	0	n-acetylgalactosaminyltransferase ; K00710 polypeptide N-acetylgalactosaminyltransferase [EC:2.4.1.41]	|Metabolism; Glycan Biosynthesis and Metabolism; Glycosyltransferases [BR:ko01003];|Metabolism; Glycan Biosynthesis and Metabolism; Mucin type O-glycan biosynthesis [PATH:ko00512-Map:ko00512];|
CUFF.1583	CUFF.1583.3	744	33.87	-	+	520546	528613	4.49	4	smm:Smp_127770	80	176	2e-42	ras GTP exchange factor		|GO:0005524|GO:0016740|GO:0019204|
CUFF.1584	CNUS0000096730.1	2577	37.41	PREDICTED Sjc_0014290 Sjp_0014290: Schistosoma japonicum IPR007087 Zinc finger, C2H2-type,domain-containing protein, mRNA	-	561304	594929	35.33	21	smm:Smp_127780	52	743	0	hypothetical protein		|GO:0005622|GO:0003676|GO:0008270|
CUFF.1586	CUFF.1586.2	337	37.69	-	-	62935	63369	111.7	3	smm:Smp_031590	90	141	2e-32	hypothetical protein
CUFF.1585	CUFF.1585.1	563	29.13	-	+	53137	54964	79.59	2	smm:Smp_139240	62	213	7e-54	cathepsin S (C01 family)		|GO:0008234|GO:0006508|
Sj_001372	CNUS0000096737.1	1631	28.82	PREDICTED Sjc_0014380 Sjp_0014380: Schistosoma japonicum Conserved hypothetical protein, mRNA	-	223181	224811	0.02	1	smm:Smp_031530	31	173	3e-41	Epa1p-like protein
CUFF.1587	CUFF.1587.1	234	23.93	-	.	308970	309203	18.46	1
Sj_001369	CNUS0000096740.1	579	34.72	PREDICTED Sjc_0014410 Sjp_0014410: Schistosoma japonicum hypothetical protein, mRNA	+	297553	305062	13.89	3	smm:Smp_189840	66	103	6e-21	hypothetical protein
CUFF.1589	CNUS0000096739.1	1167	26.82	PREDICTED Sjc_0014400 Sjp_0014400: Schistosoma japonicum hypothetical protein, mRNA	-	254417	259004	0.14	4	smm:Smp_139210	39	122	3e-26	hypothetical protein
CUFF.1590	CUFF.1590.2	2651	31.35	-	+	193682	218778	2.87	9	smm:Smp_139220	60	307	1e-153	hypothetical protein		|GO:0016021|GO:0004930|GO:0007186|
CUFF.1591	CUFF.1591.1	1232	26.38	-	-	314629	332552	0.88	3	smm:Smp_139200	55	236	4e-60	nuclear hormone receptor nor-1/nor-2
CUFF.1588	CUFF.1588.1	153	36.6	-	.	10331	10483	300.42	1	smm:Smp_142950	82	85.1	1e-15	hypothetical protein ; K14721 DNA-directed RNA polymerase III subunit RPC5	|Genetic Information Processing; Transcription; RNA polymerase [PATH:ko03020-Map:ko03020];|Metabolism; Nucleotide Metabolism; Purine metabolism [PATH:ko00230-Map:ko00230];|Metabolism; Nucleotide Metabolism; Pyrimidine metabolism [PATH:ko00240-Map:ko00240];|Organismal Systems; Immune System; Cytosolic DNA-sensing pathway [PATH:ko04623-Map:ko04623];|
CUFF.1592	CNUS0000096743.1	846	36.88	PREDICTED Sjc_0014440 Sjp_0014440: Schistosoma japonicum expressed protein, putative, mRNA	-	12549	16895	8.09	8	smm:Smp_142950	80	445	1e-123	hypothetical protein ; K14721 DNA-directed RNA polymerase III subunit RPC5	|Genetic Information Processing; Transcription; RNA polymerase [PATH:ko03020-Map:ko03020];|Metabolism; Nucleotide Metabolism; Purine metabolism [PATH:ko00230-Map:ko00230];|Metabolism; Nucleotide Metabolism; Pyrimidine metabolism [PATH:ko00240-Map:ko00240];|Organismal Systems; Immune System; Cytosolic DNA-sensing pathway [PATH:ko04623-Map:ko04623];|
Sj_001384	CNUS0000107796.1	2207	40.96	PREDICTED Sjc_0014460 Sjp_0014460: Schistosoma japonicum Conserved hypothetical protein, IPR008042 Retrotransposon, Pao,domain-containing, mRNA	-	58077	61197	0	2	dre:100151214	38	408	1e-111	Gag-Pol polyprotein-like
CUFF.1593	CUFF.1593.1	519	35.07	-	+	94023	98211	6.6	2	smm:Smp_142970	61	171	2e-48	palmitoyl-protein thioesterase ; K01074 palmitoyl-protein thioesterase [EC:3.1.2.22]	|Cellular Processes; Transport and Catabolism; Lysosome [PATH:ko04142-Map:ko04142];|Metabolism; Lipid Metabolism; Fatty acid elongation in mitochondria [PATH:ko00062-Map:ko00062];|Metabolism; Lipid Metabolism; Lipid biosynthesis proteins [BR:ko01004];|	|GO:0008474|GO:0006464|
CUFF.1594	CUFF.1594.1	254	29.53	-	+	103387	104794	25.4	2	smm:Smp_142970	70	103	4e-21	palmitoyl-protein thioesterase ; K01074 palmitoyl-protein thioesterase [EC:3.1.2.22]	|Cellular Processes; Transport and Catabolism; Lysosome [PATH:ko04142-Map:ko04142];|Metabolism; Lipid Metabolism; Fatty acid elongation in mitochondria [PATH:ko00062-Map:ko00062];|Metabolism; Lipid Metabolism; Lipid biosynthesis proteins [BR:ko01004];|	|GO:0008474|GO:0006464|
CUFF.1595	CUFF.1595.1	339	27.43	-	.	117619	117957	2.85	1
CUFF.1596	CUFF.1596.1	395	29.87	-	.	139650	140044	10.41	1
CUFF.1597	CUFF.1597.3	1212	35.31	-	+	27940	40640	10.35	6	smm:Smp_142960	85	337	8e-91	glutathione synthetase (EC:6.3.2.3)		|GO:0004363|GO:0005524|GO:0016874|GO:0006750|
CUFF.1598	CUFF.1598.4	664	37.2	-	+	125606	132786	24.63	5	smm:Smp_031560	73	232	2e-59	bcl2-associated athanogene		|GO:0005515|GO:0051087|
CUFF.1599	CUFF.1599.1	976	35.04	-	+	78709	88750	61.25	6	smm:Smp_142970	82	397	1e-132	palmitoyl-protein thioesterase ; K01074 palmitoyl-protein thioesterase [EC:3.1.2.22]	|Cellular Processes; Transport and Catabolism; Lysosome [PATH:ko04142-Map:ko04142];|Metabolism; Lipid Metabolism; Fatty acid elongation in mitochondria [PATH:ko00062-Map:ko00062];|Metabolism; Lipid Metabolism; Lipid biosynthesis proteins [BR:ko01004];|	|GO:0008474|GO:0006464|
CUFF.1600	CUFF.1600.2	351	35.04	-	-	142065	142461	35.45	2	smm:Smp_038330	70	136	4e-31	hypothetical protein
CUFF.1601	CNUS0000096751.1	1974	29.89	PREDICTED Sjc_0014540 Sjp_0014540: Schistosoma japonicum Glutamic acid-rich protein precursor, putative, mRNA	+	230122	247603	0.95	15	smm:Smp_143010	43	219	4e-55	myosin heavy chain
CUFF.1602	CUFF.1602.1	1625	37.05	-	+	150854	179010	16.8	7	smm:Smp_038340	69	466	1e-155	zinc finger protein		|GO:0008270|
CUFF.1603	CUFF.1603.1	138	36.23	-	.	272177	272314	5049.08	1	smm:Smp_143020	85	81.3	2e-14	hypothetical protein
CUFF.1604	CUFF.1604.1	1924	40.8	-	-	181166	193917	44.37	6	smm:Smp_142990	76	785	0	serine/threonine protein kinase		|GO:0004672|GO:0004674|GO:0004713|GO:0005524|GO:0016772|GO:0006468|
CUFF.1606	CUFF.1606.2	590	45.25	-	-	117186	119680	1087.38	3	smm:Smp_031570	94	340	5e-92	60S ribosomal protein L18 ; K02883 large subunit ribosomal protein L18e	|Genetic Information Processing; Translation; Ribosome [BR:ko03011];|Genetic Information Processing; Translation; Ribosome [PATH:ko03010-Map:ko03010];|	|GO:0005622|GO:0005840|GO:0003735|GO:0006412|
CUFF.1605	CUFF.1605.2	2326	31.47	-	-	253644	268179	1.79	7	smm:Smp_143020	66	631	1e-179	hypothetical protein
CUFF.1607	CUFF.1607.1	587	30.49	-	-	303892	304478	98.51	1	smm:Smp_038410	73	232	1e-59	hypothetical protein		|GO:0000139|
CUFF.1609	CUFF.1609.2	532	42.11	-	-	284600	287097	33.27	2	smm:Smp_066340.1	71	176	8e-43	proteasome inhibitor ; K06700 proteasome inhibitor subunit 1 (PI31)	|Genetic Information Processing; Folding, Sorting and Degradation; Proteasome [BR:ko03051];|Genetic Information Processing; Folding, Sorting and Degradation; Proteasome [PATH:ko03050-Map:ko03050];|
CUFF.1608	CUFF.1608.3	319	39.81	-	-	215948	219060	562.75	4	smm:Smp_143000.1	77	110	4e-23	hypothetical protein
CUFF.1610	CUFF.1610.2	1406	34.92	-	-	304545	315621	49.4	8	smm:Smp_038420	79	395	1e-108	hypothetical protein		|GO:0006744|
CUFF.1611	CUFF.1611.3	772	29.92	-	-	358576	361148	15.15	2
CUFF.1612	CUFF.1612.3	2011	35.9	-	-	373312	404482	2.48	11	smm:Smp_143030	70	567	1e-159	cullin ; K10612 cullin 5	|Genetic Information Processing; Folding, Sorting and Degradation; Ubiquitin mediated proteolysis [PATH:ko04120-Map:ko04120];|Genetic Information Processing; Folding, Sorting and Degradation; Ubiquitin system [BR:ko04121];|	|GO:0031461|GO:0031625|GO:0006511|
CUFF.1613	CUFF.1613.1	1402	43.87	-	+	408174	418597	13.91	7	smm:Smp_143050	61	416	1e-114	scaffold attachment factor B-related		|GO:0003676|
Sj_001396	CNUS0000096763.1	636	39.47	PREDICTED Sjc_0014660 Sjp_0014660: Schistosoma japonicum expressed protein, putative, mRNA	+	71197	73215	9.08	4	smm:Smp_180210	73	273	7e-72	hypothetical protein
CUFF.1614	CUFF.1614.2	227	41.85	-	-	68046	70863	165.54	3
CUFF.1615	CUFF.1615.1	1367	40.31	-	-	73769	83258	34.54	9	smm:Smp_104030.2	75	617	1e-175	cell polarity protein; leucine-rich repeat protein; scribble complex protein		|GO:0005515|
CUFF.1617	CUFF.1617.1	220	32.73	-	+	184312	186426	183.38	2
CUFF.1618	CUFF.1618.1	1334	43.18	-	-	5623	18350	115.14	6	smm:Smp_103990	69	276	2e-72	hypothetical protein		|GO:0000166|GO:0003676|
CUFF.1619	CUFF.1619.1	449	33.63	-	-	190156	196030	4.12	4	nve:NEMVE_v1g227643	67	218	8e-56	hypothetical protein
CUFF.1616	CUFF.1616.3	1052	42.3	-	+	35122	36597	3.58	6	smm:Smp_180210	62	342	4e-92	hypothetical protein		|GO:0005515|
CUFF.1621	CUFF.1621.2	607	33.94	-	-	51231	52145	7.3	2	smm:Smp_104030.2	48	145	2e-33	cell polarity protein; leucine-rich repeat protein; scribble complex protein
CUFF.1622	CUFF.1622.2	755	28.34	-	+	251517	255677	10.75	3	smm:Smp_149820	57	166	1e-39	glycoprotein-N-acetylgalactosamine 3-beta-galactosyltransferase ; K00731 glycoprotein-N-acetylgalactosamine 3-beta-galactosyltransferase [EC:2.4.1.122]	|Metabolism; Glycan Biosynthesis and Metabolism; Glycosyltransferases [BR:ko01003];|Metabolism; Glycan Biosynthesis and Metabolism; Mucin type O-glycan biosynthesis [PATH:ko00512-Map:ko00512];|	|GO:0016020|GO:0016757|
CUFF.1623	CUFF.1623.1	371	37.2	-	+	348346	348829	24.14	2
CUFF.1624	CUFF.1624.2	3374	35.68	-	-	205456	246184	10.33	27	smm:Smp_194370	79	1562	0	vacuolar membrane protein pep11		|GO:0005515|GO:0008270|
CUFF.1626	CUFF.1626.1	165	33.94	-	+	358348	359346	258.73	3
CUFF.1628	CUFF.1628.1	232	36.21	-	+	364693	367851	79.45	2	smm:Smp_121940	89	101	2e-20	hypothetical protein
Sj_001382	CNUS0000096759.1	423	44.92	PREDICTED Sjc_0014620 Sjp_0014620: Schistosoma japonicum sod1; superoxide dismutase 1, soluble [EC:1.15.1.1]; ko:K00518 superoxide dismutase, putative, mRNA	+	439030	443392	4724.2	3	smm:Smp_176200.2	80	207	2e-52	superoxide dismutase [Cu-Zn] (EC:1.15.1.1); K04565 Cu/Zn superoxide dismutase [EC:1.15.1.1]	|Cellular Processes; Transport and Catabolism; Peroxisome [PATH:ko04146-Map:ko04146];|Human Diseases; Neurodegenerative Diseases; Amyotrophic lateral sclerosis (ALS) [PATH:ko05014-Map:ko05014];|Human Diseases; Neurodegenerative Diseases; Huntington's disease [PATH:ko05016-Map:ko05016];|Human Diseases; Neurodegenerative Diseases; Prion diseases [PATH:ko05020-Map:ko05020];|	|GO:0004785|GO:0046872|GO:0006801|
CUFF.1625	CUFF.1625.2	3044	32.56	-	+	282868	300849	1.13	5	smm:Smp_194390	54	861	0	suppressor of cytokine signaling		|GO:0005515|GO:0035556|
CUFF.1627	CUFF.1627.1	676	26.92	-	.	301062	301737	1.24	1
CUFF.1629	CUFF.1629.1	365	27.67	-	.	381758	382122	8.93	1
CUFF.1632	CUFF.1632.1	1164	31.1	-	+	369390	380790	8.51	4	smm:Smp_121940	58	188	6e-46	hypothetical protein
CUFF.1634	CUFF.1634.1	1388	41.35	-	-	168042	175512	115.3	12	smm:Smp_103950	93	749	0	serine/threonine protein kinase ; K02449 cyclin-dependent kinase 10 [EC:2.7.11.22]	|Metabolism; Enzyme Families; Protein kinases [BR:ko01001];|	|GO:0004672|GO:0004674|GO:0004713|GO:0005524|GO:0016772|GO:0006468|
Sj_001401	CNUS0000096772.1	241	32.78	PREDICTED Sjc_0014760 Sjp_0014760: Schistosoma japonicum hypothetical protein, mRNA	+	487279	494616	0	2
CUFF.1635	CUFF.1635.1	250	30.8	-	.	381408	381657	16.67	1
CUFF.1620	CUFF.1620.2	5435	34.7	-	+	84002	164195	3.67	28	smm:Smp_180200	57	541	1e-151	zinc finger protein		|GO:0003676|GO:0008270|GO:0016779|
CUFF.1630	CUFF.1630.4	2222	32.49	-	-	152752	154973	0.67	1
CUFF.1631	CUFF.1631.1	720	32.78	-	+	150172	151351	0.84	2
CUFF.1633	CUFF.1633.1	817	32.19	-	.	151427	152243	1.07	1
Sj_001418	CNUS0000096774.1	292	32.88	PREDICTED Sjc_0014780 Sjp_0014780: Schistosoma japonicum Dynein-1-beta heavy chain, flagellar inner arm I1 complex (1-beta DHC) (Dynein-1, subspecies f), putative, mRNA	-	2593	2974	0	2	smm:Smp_156080	84	167	3e-40	dynein heavy chain ; K10408 dynein heavy chain, axonemal	|Cellular Processes; Cell Motility; Cytoskeleton proteins [BR:ko04812];|Human Diseases; Neurodegenerative Diseases; Huntington's disease [PATH:ko05016-Map:ko05016];|
CUFF.1637	CUFF.1637.1	1857	24.12	-	-	495140	545089	1.77	5	smm:Smp_194740	69	283	3e-74	G-protein coupled receptor fragment		|GO:0016021|GO:0007186|
CUFF.1636	CUFF.1636.1	737	34.6	-	.	123516	124252	17.69	1
CUFF.1638	CNUS0000096771.1	1524	33.66	PREDICTED Sjc_0014750 Sjp_0014750: Schistosoma japonicum expressed protein, putative, mRNA	-	387281	399023	131.33	6	smm:Smp_121950	78	850	0	hypothetical protein
CUFF.1639	CUFF.1639.1	2733	37.69	-	-	97041	107362	2.79	6	smm:Smp_062920	53	461	1e-127	hypothetical protein
CUFF.1640	CUFF.1640.2	1854	30.74	-	+	75062	94339	1.13	8	smm:Smp_156080	76	920	0	dynein heavy chain ; K10408 dynein heavy chain, axonemal	|Cellular Processes; Cell Motility; Cytoskeleton proteins [BR:ko04812];|Human Diseases; Neurodegenerative Diseases; Huntington's disease [PATH:ko05016-Map:ko05016];|	|GO:0030286|GO:0003777|GO:0007018|
CUFF.1641	CUFF.1641.1	616	36.2	-	+	182771	185065	2.3	2
CUFF.1642	CUFF.1642.4	403	35.73	-	-	405516	411735	65.54	3	smm:Smp_121950	75	167	2e-40	hypothetical protein
CUFF.1643	CUFF.1643.1	591	39.42	-	+	127902	130080	51.81	2	smm:Smp_156070	46	97.8	4e-19	hypothetical protein
CUFF.1644	CUFF.1644.1	1251	30.06	-	.	266695	267945	7.44	1	smm:Smp_176060	97	88.6	9e-16	ubiquitin ligase E3 alpha-related ; K10626 E3 ubiquitin-protein ligase UBR2 [EC:6.3.2.19]	|Genetic Information Processing; Folding, Sorting and Degradation; Ubiquitin system [BR:ko04121];|
CUFF.1645	CUFF.1645.1	4164	33	-	-	244088	263629	10.02	11	smm:Smp_176070	52	742	0	hypothetical protein		|GO:0005622|GO:0007165|
CUFF.1646	CUFF.1646.1	1612	37.1	-	-	296893	307994	3.09	9	smm:Smp_176060	67	651	0	ubiquitin ligase E3 alpha-related ; K10626 E3 ubiquitin-protein ligase UBR2 [EC:6.3.2.19]	|Genetic Information Processing; Folding, Sorting and Degradation; Ubiquitin system [BR:ko04121];|
CUFF.1647	CUFF.1647.1	664	36.45	-	-	310685	315494	3.52	4	smm:Smp_176060	86	378	1e-103	ubiquitin ligase E3 alpha-related ; K10626 E3 ubiquitin-protein ligase UBR2 [EC:6.3.2.19]	|Genetic Information Processing; Folding, Sorting and Degradation; Ubiquitin system [BR:ko04121];|
CUFF.1648	CUFF.1648.1	714	34.17	-	-	318647	323584	3.18	4	smm:Smp_176060	85	419	1e-116	ubiquitin ligase E3 alpha-related ; K10626 E3 ubiquitin-protein ligase UBR2 [EC:6.3.2.19]	|Genetic Information Processing; Folding, Sorting and Degradation; Ubiquitin system [BR:ko04121];|
CUFF.1649	CUFF.1649.1	719	40.89	-	-	324997	326723	3.35	2	smm:Smp_176060	76	385	1e-105	ubiquitin ligase E3 alpha-related ; K10626 E3 ubiquitin-protein ligase UBR2 [EC:6.3.2.19]	|Genetic Information Processing; Folding, Sorting and Degradation; Ubiquitin system [BR:ko04121];|
CUFF.1650	CUFF.1650.2	3258	36.65	-	-	270808	295799	2.99	9	smm:Smp_176060	61	467	1e-129	ubiquitin ligase E3 alpha-related ; K10626 E3 ubiquitin-protein ligase UBR2 [EC:6.3.2.19]	|Genetic Information Processing; Folding, Sorting and Degradation; Ubiquitin system [BR:ko04121];|
CUFF.1651	CUFF.1651.2	2809	35.67	-	+	341433	360544	0.29	8	smm:Smp_145830	57	446	1e-123	serine-rich repeat protein		|GO:0003677|
CUFF.1652	CUFF.1652.2	735	37.28	-	+	227105	232794	47.03	5	smm:Smp_098090	70	328	2e-88	hypothetical protein
Sj_001417	CNUS0000096786.1	918	38.02	PREDICTED Sjc_0014910 Sjp_0014910: Schistosoma japonicum Probable tubulin polyglutamylase (EC 6.-.-.-) (Tubulin polyglutamylase complex subunit 3) (PGs3) (Tubulin--tyrosine ligase-like protein 1), putative, mRNA	+	441809	442852	4.61	3	smm:Smp_043920	73	297	8e-79	tubulin tyrosine ligase		|GO:0004835|GO:0006464|
CUFF.1653	CUFF.1653.4	1804	34.42	-	+	400136	414849	0.51	7	smm:Smp_145820	46	108	2e-21	Rac guanyl-nucleotide exchange factor
CUFF.1654	CUFF.1654.1	982	36.97	-	-	364291	375252	25.35	7	smm:Smp_043970	85	328	1e-111	DNAj homolog subfamily C member ; K09528 DnaJ homolog subfamily C member 8	|Genetic Information Processing; Folding, Sorting and Degradation; Chaperones and folding catalysts [BR:ko03110];|Genetic Information Processing; Transcription; Spliceosome [BR:ko03041];|	|GO:0031072|GO:0051082|GO:0006457|
CUFF.1655	CUFF.1655.1	1017	35.79	-	-	416290	428353	158.43	4	smm:Smp_043940.2	74	334	7e-90	synaptosomal associated protein ; K08509 synaptosomal-associated protein, 29kDa	|Genetic Information Processing; Folding, Sorting and Degradation; SNARE interactions in vesicular transport [PATH:ko04130-Map:ko04130];|Genetic Information Processing; Folding, Sorting and Degradation; SNAREs [BR:ko04131];|	|GO:0005515|
CUFF.1656	CUFF.1656.2	968	36.16	-	-	445132	446162	18.44	2	smm:Smp_043930	80	338	5e-91	hypothetical protein		|GO:0016787|
Sj_001426	CNUS0000096791.1	300	34.67	PREDICTED Sjc_0014960 Sjp_0014960: Schistosoma japonicum expressed protein, putative, mRNA	+	186780	188277	8.32	3
CUFF.1657	CUFF.1657.1	324	30.56	-	.	188518	188841	4.49	1
CUFF.1658	CUFF.1658.1	223	32.29	-	.	223857	224079	10.94	1
CUFF.1659	CUFF.1659.1	622	27.97	-	+	158208	172358	0.88	5	smm:Smp_141470	92	194	3e-48	cytochrome C oxidase assembly protein cox11 ; K02258 cytochrome c oxidase subunit XI assembly protein	|Metabolism; Energy Metabolism; Oxidative phosphorylation [PATH:ko00190-Map:ko00190];|
CUFF.1660	CUFF.1660.1	834	36.93	-	+	281610	287008	5	5	smm:Smp_141440	66	162	8e-49	protein kinase		|GO:0004672|GO:0005524|GO:0016772|GO:0006468|
CUFF.1662	CUFF.1662.2	831	32.73	-	+	138231	154396	12.64	6	smm:Smp_141470	73	330	1e-88	cytochrome C oxidase assembly protein cox11 ; K02258 cytochrome c oxidase subunit XI assembly protein	|Metabolism; Energy Metabolism; Oxidative phosphorylation [PATH:ko00190-Map:ko00190];|	|GO:0005507|
CUFF.1664	CUFF.1664.1	397	42.32	-	.	297022	297418	2.58	1
CUFF.1663	CUFF.1663.1	2395	34.99	-	+	233501	254828	1.67	6	smm:Smp_169850	82	251	2e-64	hypothetical protein		|GO:0005515|GO:0008270|GO:0046872|
CUFF.1665	CUFF.1665.3	1789	33.76	-	-	257207	266484	1.18	6	smm:Smp_141430	69	353	2e-95	hypothetical protein
CUFF.1661	CUFF.1661.3	3190	35.02	-	-	18437	21626	0.49	1	smm:Smp_149240	36	201	4e-49	chromobox protein
Sj_001432	CNUS0000096796.1	948	31.86	PREDICTED Sjc_0015010 Sjp_0015010: Schistosoma japonicum IPR000719 Protein kinase,domain-containing protein, mRNA	-	326248	333129	6.2	5	smm:Smp_141440	63	330	8e-89	protein kinase		|GO:0004672|GO:0005524|GO:0006468|
Sj_001441	CNUS0000096797.1	657	33.03	PREDICTED Sjc_0015020 Sjp_0015020: Schistosoma japonicum Polypeptide N-acetylgalactosaminyltransferase 14 (EC 2.4.1.41) (Protein-UDP acetylgalactosaminyltransferase 14) (UDP-GalNAc:polypeptide N-acetylgalactosaminyltransferase 14) (Polypeptide GalNAc transferase 14) (GalNAc-T14) (pp-GaNTase 14), putative, mRNA	-	38937	39593	2.51	1	smm:Smp_136920	81	363	4e-99	n-acetylgalactosaminyltransferase
Sj_001431	CNUS0000096794.1	267	45.32	PREDICTED Sjc_0014990 Sjp_0014990: Schistosoma japonicum RpL37a; Ribosomal protein L37a; ko:K02922 large subunit ribosomal protein L37e, putative, mRNA	-	308377	308643	5318.3	1	smm:Smp_035800	84	149	6e-35	60S ribosomal protein L37 ; K02922 large subunit ribosomal protein L37e	|Genetic Information Processing; Translation; Ribosome [BR:ko03011];|Genetic Information Processing; Translation; Ribosome [PATH:ko03010-Map:ko03010];|	|GO:0005622|GO:0005840|GO:0003735|GO:0006412|
CUFF.1666	CUFF.1666.1	1085	34.38	-	+	82752	87293	11.54	3	smm:Smp_027250	78	166	3e-39	hypothetical protein
CUFF.1667	CUFF.1667.1	227	25.11	-	.	115670	115896	27.89	1
CUFF.1668	CNUS0000096798.1	360	38.33	PREDICTED Sjc_0015030 Sjp_0015030: Schistosoma japonicum LOC478458; similar to 28S ribosomal protein S18c, mitochondrial precursor (MRP-S18-c) (Mrps18c) (MRP-S18-1); ko:K02963 small subunit ribosomal protein S18, putative, mRNA	-	70523	70946	436.96	3	smm:Smp_027240	71	174	1e-42	hypothetical protein		|GO:0005622|GO:0005840|GO:0003735|GO:0006412|
Sj_001443	CNUS0000096800.1	1218	30.21	PREDICTED Sjc_0015050 Sjp_0015050: Schistosoma japonicum IPR008978 HSP20-like chaperone,IPR002068 Heat shock protein Hsp20,domain-containing protein, mRNA	-	116115	117332	18.55	1	smm:Smp_136930	63	466	1e-129	hypothetical protein
Sj_001445	CNUS0000096802.1	1221	31.04	PREDICTED Sjc_0015070 Sjp_0015070: Schistosoma japonicum Conserved hypothetical protein, expressed protein, putative, mRNA	-	154790	159127	0.14	4
Sj_001428	CNUS0000096795.1	321	38.63	PREDICTED Sjc_0015000 Sjp_0015000: Schistosoma japonicum rpl36a; ribosomal protein L36A; ko:K02929 large subunit ribosomal protein L44e, putative, mRNA	+	323681	324036	1883.72	2	smm:Smp_035790	96	205	7e-52	hypothetical protein ; K02929 large subunit ribosomal protein L44e	|Genetic Information Processing; Translation; Ribosome [BR:ko03011];|Genetic Information Processing; Translation; Ribosome [PATH:ko03010-Map:ko03010];|	|GO:0005622|GO:0005840|GO:0003735|GO:0006412|
Sj_001449	CNUS0000096806.1	375	34.93	PREDICTED Sjc_0015110 Sjp_0015110: Schistosoma japonicum expressed protein, putative, mRNA	-	232142	232516	0.19	1	smm:Smp_149100	85	228	9e-59	hypothetical protein
CUFF.1670	CUFF.1670.1	595	36.81	-	-	164499	167427	24.71	3
CUFF.1671	CUFF.1671.2	950	27.16	-	-	307999	310619	11.28	2	dre:436936	36	131	8e-29	jmjd5, MGC173863, zgc:173863, zgc:91962; jumonji domain containing 5 (EC:1.14.11.27)
CUFF.1669	CUFF.1669.1	538	27.32	-	.	176002	176539	7.05	1
CUFF.1672	CUFF.1672.4	1124	40.39	-	-	214336	220584	4.67	5	smm:Smp_027300	86	661	0	histone-lysine n-methyltransferase suv9		|GO:0005634|GO:0008270|GO:0018024|GO:0034968|
CUFF.1673	CNUS0000096809.1	548	33.21	PREDICTED Sjc_0015140 Sjp_0015140: Schistosoma japonicum Syx18; Syntaxin 18; ko:K08492 syntaxin 18, putative, mRNA	+	326453	328955	31.16	2	smm:Smp_136960	78	121	2e-26	sideroflexin 123 ; K03351 anaphase-promoting complex subunit 4	|Cellular Processes; Cell Growth and Death; Cell cycle - yeast [PATH:ko04111-Map:ko04111];|Cellular Processes; Cell Growth and Death; Cell cycle [PATH:ko04110-Map:ko04110];|Cellular Processes; Cell Growth and Death; Meiosis - yeast [PATH:ko04113-Map:ko04113];|Cellular Processes; Cell Growth and Death; Oocyte meiosis [PATH:ko04114-Map:ko04114];|Genetic Information Processing; Folding, Sorting and …
CUFF.1674	CUFF.1674.2	313	40.58	-	+	249757	263978	54.35	4	smm:Smp_136960	82	168	1e-40	sideroflexin 123 ; K03351 anaphase-promoting complex subunit 4	|Cellular Processes; Cell Growth and Death; Cell cycle - yeast [PATH:ko04111-Map:ko04111];|Cellular Processes; Cell Growth and Death; Cell cycle [PATH:ko04110-Map:ko04110];|Cellular Processes; Cell Growth and Death; Meiosis - yeast [PATH:ko04113-Map:ko04113];|Cellular Processes; Cell Growth and Death; Oocyte meiosis [PATH:ko04114-Map:ko04114];|Genetic Information Processing; Folding, Sorting and …	|GO:0016020|GO:0008324|GO:0006812|GO:0055085|
Sj_001438	CNUS0000096812.1	432	43.75	PREDICTED Sjc_0015170 Sjp_0015170: Schistosoma japonicum Insulin-induced gene 1 protein (INSIG-1), putative, mRNA	+	387046	387512	187.01	2	smm:Smp_027340	91	263	3e-69	insulin-inducedprotein
CUFF.1675	CNUS0000096810.1	3417	37.02	PREDICTED Sjc_0015150 Sjp_0015150: Schistosoma japonicum smc1l1-prov; SMC-like 1 ; ko:K06636 structural maintenance of chromosome 1, putative, mRNA	+	339682	369242	11.29	22	smm:Smp_136970	92	1844	0	chondroitin sulfate proteoglycan ; K06636 structural maintenance of chromosome 1	|Cellular Processes; Cell Growth and Death; Cell cycle - yeast [PATH:ko04111-Map:ko04111];|Cellular Processes; Cell Growth and Death; Cell cycle [PATH:ko04110-Map:ko04110];|Cellular Processes; Cell Growth and Death; Meiosis - yeast [PATH:ko04113-Map:ko04113];|Cellular Processes; Cell Growth and Death; Oocyte meiosis [PATH:ko04114-Map:ko04114];|Genetic Information Processing; Replication and Repai…	|GO:0005694|GO:0005515|GO:0005524|GO:0016887|GO:0006259|GO:0051276|
CUFF.1677	CUFF.1677.2	683	35.43	-	+	370593	378578	46.16	7	smm:Smp_136980	83	385	1e-105	hypothetical protein
CUFF.1676	CUFF.1676.2	361	36.57	-	-	145416	150915	1022.81	3	smm:Smp_194940	84	195	1e-48	PRX_like2 domain-containing protein
CUFF.1678	CUFF.1678.1	987	29.08	-	.	501168	502154	2.48	1
CUFF.1679	CUFF.1679.2	1262	35.82	-	+	441054	450656	1.35	5	smm:Smp_178920	82	268	1e-100	tRNA(5-methylaminomethyl-2-thiouridylate)-methy lt ransferase ; K00566 tRNA-specific 2-thiouridylase [EC:2.8.1.-]	|Genetic Information Processing; Folding, Sorting and Degradation; Sulfur relay system [PATH:ko04122-Map:ko04122];|	|GO:0005737|GO:0016740|GO:0008033|
CUFF.1680	CUFF.1680.1	260	28.46	-	.	3736	3995	17.86	1
CUFF.1682	CUFF.1682.1	152	27.63	-	.	9440	9591	648.42	1
CUFF.1683	CUFF.1683.1	1360	36.84	-	-	201013	215838	415.88	6	smm:Smp_176080	72	414	1e-114	hypothetical protein
CUFF.1685	CUFF.1685.2	741	38.73	-	-	464803	469939	54.76	4	smm:Smp_137000.1	72	188	6e-86	mitochondrial carrier protein
CUFF.1681	CUFF.1681.1	164	33.54	-	+	476030	479736	422.49	2
CUFF.1684	CUFF.1684.2	1693	34.14	-	+	476439	498297	7.89	10	smm:Smp_027390	72	558	1e-157	exocyst componenet sec8 ; K06111 exocyst complex component 4	|Cellular Processes; Cell Communication; Tight junction [PATH:ko04530-Map:ko04530];|	|GO:0000145|GO:0006904|GO:0015031|
CUFF.1686	CUFF.1686.1	175	31.43	-	.	492798	492972	308.92	1	smm:Smp_027390	88	84.7	2e-15	exocyst componenet sec8 ; K06111 exocyst complex component 4	|Cellular Processes; Cell Communication; Tight junction [PATH:ko04530-Map:ko04530];|
CUFF.1687	CUFF.1687.3	588	32.31	-	-	536453	540456	12.39	4	smm:Smp_137010	79	238	2e-61	DEAD box ATP-dependent RNA helicase		|GO:0003676|GO:0004386|GO:0005524|
CUFF.1688	CUFF.1688.1	422	38.15	-	.	524169	524590	7.21	1	smm:Smp_027400	85	90.5	3e-17	tyrosine kinase
CUFF.1689	CUFF.1689.1	572	30.59	-	-	16143	19909	96.9	3	smm:Smp_022450.1	35	92	2e-17	hypothetical protein
CUFF.1690	CUFF.1690.1	252	32.14	-	.	179536	179787	10.03	1
CUFF.1691	CUFF.1691.1	1250	33.2	-	.	297659	298908	5.52	1	smm:Smp_179110	74	121	1e-25	purine nucleoside phosphorylase		|GO:0003824|GO:0016763|GO:0009116|
CUFF.1692	CUFF.1692.1	201	31.84	-	.	304988	305188	74.73	1
CUFF.1695	CNUS0000096823.1	1179	39.86	PREDICTED Sjc_0015290 Sjp_0015290: Schistosoma japonicum MGC53171; similar to RNA cyclase homolog [EC:6.5.1.4]; ko:K01974 RNA-3'-phosphate cyclase, putative, mRNA	+	288283	293330	124.65	6	smm:Smp_102450	82	674	0	rna 3' terminal phosphate cyclase ; K11108 RNA 3'-terminal phosphate cyclase-like protein	|Genetic Information Processing; Translation; Ribosome Biogenesis [BR:ko03009];|Genetic Information Processing; Translation; Ribosome biogenesis in eukaryotes [PATH:ko03008-Map:ko03008];|	|GO:0003824|GO:0003963|
CUFF.1694	CUFF.1694.3	3961	31.84	-	+	189136	228962	2.88	10	smm:Smp_171590	79	492	1e-137	dual specificity protein phosphatase cdc14 ; K06639 cell division cycle 14 [EC:3.1.3.48]	|Cellular Processes; Cell Growth and Death; Cell cycle - yeast [PATH:ko04111-Map:ko04111];|Cellular Processes; Cell Growth and Death; Cell cycle [PATH:ko04110-Map:ko04110];|Cellular Processes; Cell Growth and Death; Meiosis - yeast [PATH:ko04113-Map:ko04113];|	|GO:0004725|GO:0008138|GO:0016791|GO:0006470|GO:0016311|
CUFF.1693	CUFF.1693.4	2618	38.01	-	-	234033	282629	0.41	18	smm:Smp_171610	66	773	0	dual specificity serine/threonine tyrosine kinase ; K08866 serine/threonine-protein kinase TTK/MPS1 [EC:2.7.12.1]	|Cellular Processes; Cell Growth and Death; Cell cycle - yeast [PATH:ko04111-Map:ko04111];|Cellular Processes; Cell Growth and Death; Cell cycle [PATH:ko04110-Map:ko04110];|Genetic Information Processing; Replication and Repair; Chromosome [BR:ko03036];|Metabolism; Enzyme Families; Protein kinases [BR:ko01001];|	|GO:0004672|GO:0004674|GO:0004713|GO:0005524|GO:0016772|GO:0006468|
CUFF.1696	CUFF.1696.2	1360	37.57	-	+	313825	319560	28.68	4	smm:Smp_176940	67	591	1e-167	cationic amino acid transporter		|GO:0016020|GO:0015171|GO:0003333|
Sj_001471	CNUS0000096828.1	3033	34.78	PREDICTED Sjc_0015350 Sjp_0015350: Schistosoma japonicum Kinesin-like protein KIF1A (Axonal transporter of synaptic vesicles), putative, mRNA	-	473619	515590	0.23	22	smm:Smp_134330	79	1277	0	hypothetical protein		|GO:0005875|GO:0003777|GO:0005351|GO:0005524|GO:0007018|GO:0009401|
CUFF.1697	CNUS0000096827.1	288	27.78	PREDICTED Sjc_0015340 Sjp_0015340: Schistosoma japonicum Thyrotropin-releasing hormone receptor (TRH-R) (Thyroliberin receptor), putative, mRNA	-	424894	426113	0.72	2	gga:771619	52	78.2	2e-13	hypothetical protein LOC771619		|GO:0016021|GO:0001584|GO:0007186|
CUFF.1698	CUFF.1698.2	543	36.83	-	-	363499	368998	56.63	5	smm:Smp_134370	76	260	4e-68	rna 3' terminal phosphate cyclase ; K01974 RNA 3'-terminal phosphate cyclase [EC:6.5.1.4]	|Unclassified; Genetic Information Processing; Transcription related proteins|	|GO:0003824|GO:0006396|
CUFF.1699	CUFF.1699.1	2770	35.09	-	+	373723	402924	16.07	13	smm:Smp_134360	70	360	3e-97	hypothetical protein
CUFF.1702	CUFF.1702.2	1867	33.64	-	-	424624	433332	68.65	9	smm:Smp_027370	96	365	9e-99	nedd8-conjugating enzyme nce2 ; K10687 ubiquitin-conjugating enzyme E2 F [EC:6.3.2.19]	|Genetic Information Processing; Folding, Sorting and Degradation; Ubiquitin mediated proteolysis [PATH:ko04120-Map:ko04120];|Genetic Information Processing; Folding, Sorting and Degradation; Ubiquitin system [BR:ko04121];|	|GO:0016881|
CUFF.1703	CUFF.1703.1	327	27.83	-	.	429097	429423	209.37	1	smm:Smp_027360	73	81.3	2e-14	hypothetical protein
CUFF.1704	CUFF.1704.2	466	36.05	-	+	517938	519169	84.44	3	smm:Smp_022700.5	72	73.9	4e-26	protein tyrosine phosphatase-like protein ; K10703 3-hydroxy acyl-CoA dehydratase [EC:4.2.1.-]	|Metabolism; Lipid Metabolism; Biosynthesis of unsaturated fatty acids [PATH:ko01040-Map:ko01040];|Metabolism; Lipid Metabolism; Lipid biosynthesis proteins [BR:ko01004];|
CUFF.1700	CUFF.1700.1	598	34.78	-	+	103969	113605	279.93	5	smm:Smp_022460	63	80.5	7e-14	hypothetical protein
CUFF.1701	CNUS0000096820.1	1038	35.36	PREDICTED Sjc_0015260 Sjp_0015260: Schistosoma japonicum DNA excision repair protein ERCC-1, putative, mRNA	-	115762	130982	46.95	9	smm:Smp_022470	90	367	1e-100	excision repair cross-complementing 1 ercc1 ; K10849 DNA excision repair protein ERCC-1	|Genetic Information Processing; Replication and Repair; DNA repair and recombination proteins [BR:ko03400];|Genetic Information Processing; Replication and Repair; Nucleotide excision repair [PATH:ko03420-Map:ko03420];|	|GO:0005634|GO:0003684|GO:0004519|GO:0006281|
CUFF.1706	CUFF.1706.2	2398	37.57	-	+	3356	25438	0.84	10	smm:Smp_150710	72	803	0	hypothetical protein
CUFF.1707	CUFF.1707.1	1431	40.53	-	-	521143	545257	115.56	9	smm:Smp_134310	96	384	1e-105	brg-1 associated factor ; K11650 SWI/SNF-related matrix-associated actin-dependent regulator of chromatin subfamily D	|Genetic Information Processing; Replication and Repair; Chromosome [BR:ko03036];|	|GO:0005515|
Sj_001461	CNUS0000096831.1	1074	34.73	PREDICTED Sjc_0015380 Sjp_0015380: Schistosoma japonicum IPR002172 Low density lipoprotein-receptor, class A,domain-containing protein, mRNA	+	535648	538005	2.2	2	smm:Smp_188710	72	78.6	7e-13	hypothetical protein
CUFF.1708	CUFF.1708.1	544	37.87	-	.	196139	196682	4.17	1
CUFF.1710	CUFF.1710.1	331	37.76	-	.	206775	207105	60.5	1
CUFF.1711	CUFF.1711.4	1111	37.08	-	-	76089	84053	3.85	7	smm:Smp_142210	86	365	4e-99	vacuolar membrane protein related
Sj_001479	CNUS0000096842.1	363	26.72	PREDICTED Sjc_0015500 Sjp_0015500: Schistosoma japonicum expressed protein, putative, mRNA	+	156420	156782	0.21	1	smm:Smp_180580	52	92.4	8e-18	meiosis-specific nuclear structural protein 1
CUFF.1713	CNUS0000096841.1	882	33.56	PREDICTED Sjc_0015480 Sjp_0015480: Schistosoma japonicum Kazal-type serine protease inhibitor domain-containing protein 1 precursor (IGFBP-related protein 10) (IGFBP-rP10) (Bone and odontoblast-expressed protein 1), putative, mRNA	+	60684	69913	177.09	3	smm:Smp_180600	62	304	4e-81	insulin-like growth factor binding protein-related		|GO:0005576|GO:0005520|GO:0001558|
Sj_001490	CNUS0000096847.1	648	32.56	PREDICTED Sjc_0015550 Sjp_0015550: Schistosoma japonicum Transmembrane protein 168, putative, mRNA	-	237379	240000	18.3	2
CUFF.1715	CUFF.1715.2	1428	38.73	-	+	10783	29595	13.63	10	smm:Smp_104630	68	395	1e-150	hypothetical protein		|GO:0005515|
CUFF.1716	CUFF.1716.1	284	27.11	-	.	244731	245014	23.13	1
CUFF.1718	CUFF.1718.1	878	30.41	-	+	253619	256439	4.27	2
CUFF.1714	CNUS0000096839.1	1263	29.85	PREDICTED Sjc_0015460 Sjp_0015460: Schistosoma japonicum Plastin-2 (L-plastin) (Lymphocyte cytosolic protein 1) (LCP-1) (65 kDa macrophage protein) (pp65), putative, mRNA	+	110091	158340	351.44	4	smm:Smp_037230	87	756	0	fimbrin		|GO:0003779|
CUFF.1722	CUFF.1722.1	2664	29.54	-	-	262229	279564	1.15	6	smm:Smp_180570	78	269	8e-70	nAChR subunit		|GO:0016020|GO:0016021|GO:0045211|GO:0004889|GO:0005216|GO:0005230|GO:0006810|GO:0006811|
CUFF.1709	CUFF.1709.3	787	36.98	-	+	645139	662214	13.21	7	smm:Smp_134300	60	381	1e-104	beta-hexosaminidase B		|GO:0003824|GO:0004553|GO:0004563|GO:0043169|GO:0005975|
Sj_001463	CNUS0000096833.1	627	30.3	PREDICTED Sjc_0015400 Sjp_0015400: Schistosoma japonicum Tumor necrosis factor, alpha-induced protein 8-like protein 1, putative, mRNA	+	567216	567842	1.63	1	smm:Smp_022740	87	372	1e-102	tumor necrosis factor induced protein
CUFF.1712	CUFF.1712.1	1500	35.27	-	-	570474	598312	10.11	8	smm:Smp_134300	58	433	1e-119	beta-hexosaminidase B		|GO:0003824|GO:0004563|GO:0043169|GO:0005975|
CUFF.1717	CUFF.1717.2	386	29.79	-	.	607995	608380	20.79	1	smm:Smp_134290	68	96.3	6e-19	serine-rich repeat protein
[truncated: 16,027 more rows]
