# Supplementary material for: Transcriptome Bioinformatical Analysis of Vertebrate Stages of Schistosoma japonicum Reveals Alternative Splicing Events
Source: PLoS One. 2015 Sep 25;10(9):e0138470. doi: 10.1371/journal.pone.0138470 (PMC4583307; doi:10.1371/journal.pone.0138470)
Supplement: S3 Table — (XLSX) [file pone.0138470.s004.xlsx]

## Sheet: Sheet1
S3 Table. PCR primers used in AS identification.
Primer names	Sequences
CUFF37-f	ATGGCAGACGAAGCTGAAC
CUFF37-r	ACGTCAGGAAGCTCGCTAAT
CUFF250-f	CGCATATCACAATGGACAAT
CUFF250-r	CATTCTGGTAGTGTATTCGGG
CUFF937-f	GTTAGTGTTATTTTGGTCCC
CUFF937-r	CGTTCATATTAGAGATTTCATTC
CUFF1080-f	CACCAACAGAAGACGGTGAAGC
CUFF1080-f'	GTGCGTAAAAATCTCTTGGAAGC
CUFF1080-r	GATCGTGTGAACCAAATTGTGAAG
CUFF2046-f	GAGTTAGTTATTCGTGATCCAGCAC
CUFF2046-r	CCGTAGGTGACAATTTATCCTGAG
CUFF2046-r'	GACAGGCATGGGAATATATTCGG
CUFF1255-f	GCGCAGATAAGTTATGTGACGAT
CUFF1255-r	GTTTGAATTAATAGCGTACGTTCC
CUFF1255-r'	ATAGCTTTATGCGATAAAATCAGAG
CUFF7161-f	CAAACAGTGTGAGATATGGTCCAAT
CUFF7161-f'	GCAGAAGAAAGTCAAACAAGAGAAC
CUFF7161-r	GCATAAGCAAGAAGAACACGTTTC
CUFF1666-f	GATCCAGTCCGTGAACATAAAGG
CUFF1666-r	CAAATGGTCAACTGGATCACATG
CUFF1653-f	CTCATGGTTTCACAATCCTTTCAG
CUFF1653-r	GTAGTAGGTGAAGCAGATGGTCGTC
CUFF1311-f	CAGACAACCAATAGTTAGAAGGCC
CUFF1311-f'	CAGTGCAGAATTGTAAAGTGTGGTC
CUFF1311-r	GGCAATGAGCTGTTCATGAGTC
CUFF1674-f	CAGGTTGTTTGTTGCAGTTTTAC
CUFF1674-f'	CACTCACACGGCTTGGTGTAT
CUFF1674-r	AGCTTGCACATCAGGTTCAAG
CUFF1700-f	TGATGAGTGCGATGTTTCTTGG
CUFF1700-r	GTAACTCCCAGTTCTTCGTCCGT
CUFF1700-r'	GTAGAAAACCTGCGGTGCGAG
CUFF1727-f	CCTTGGTCAGATGGATCTACC
CUFF1727-r	TGAATCTGTTGTTTGTGCCTG
CUFF1727-r'	GTTCTGATCCTGATAGTCTGTTTG
CUFF1778-f	GGAGACTGGGATCAATTCACTG
CUFF1778-r	GAGAAGCACCTGTTCCGATC
CUFF1871-f	CTTGACCAGCAAGTGTTTAATTC
CUFF1871-f'	CGTGGCCTACCGTTTAGAG
CUFF1871-r	CTTCAAAGGTAAACACAACTATGG
CUFF1889-f	GTGACCGCAACAGTGGATCTAG
CUFF1889-f'	CAGCCAAACGTTCTCTAGATGC
CUFF1889-r	GAAACTTGTAATCGCCTACCAGAC
CUFF1912-f	CCGTAAGCATGCGTTTTGTTG
CUFF1912-f'	GTCCAAGAGGATGATTTCAATTCAG
CUFF1912-r	GGATGCGCTATAAGGAAAGTCAC
CUFF1995-f	GTGTTGATGTCGCTGATGGATT
CUFF1995-r	CAATAGCGATAACAACGACGACAG
CUFF1995-r'	GAACTGTCCTGGAATATAACAAAGG
CUFF2013-f	TCGTTATGCTCGTTATCGTGTG
CUFF2013-f'	GTTTCTGAAGTTACTGGGTTGTGTT
CUFF2013-r	GCAATTAATCGTATCACTGGTCC
CUFF2149-f	CGTTTCGGAGTTTCTGCTAAGT
CUFF2149-r	CAGACAACAATGAACTCGATGG
CUFF2274-f	GACTGTTGTATTGAGGTGGTGTTG
CUFF2274-r	CGATGACAGTGTTGACAGTGATG
CUFF2294-f	CAAGTGGAATACGCCATAGAGG
CUFF2294-r	GGATTTACGACTTCTACATTGGTTG
CUFF2331-f	GATGTGTTTCCATTGCTCCAG
CUFF2331-f'	TAGATGGTGGAGGGCGACT
CUFF2331-r	TGCAAACTCTTCAGGTTGGC
CUFF2337-f	GCGTCATCAGTTGTCCACTATAC
CUFF2337-r	TGATCTTGGTGCTGTACGTCTAG
CUFF3103-f	TCCAAAGCAGATTTACCGAC
CUFF3103-r	CATGACATTTAATCATCCATACC
CUFF3457-f	TAGTGACATCGGTAGTGAATCCAAC
CUFF3457-f'	CGCACAGGTTGCTTGAAAGAT
CUFF3457-r	GTTGAAGTATGGACCCAGAAGGAG
CUFF5359-f	GATGGTCGAATAGAACCTGGAG
CUFF5359-f'	GAACACCTAGTTTTGACGGAACT
CUFF5359-r	GCATCAACAGTTGTCTCACCTC
CUFF5727-f	GAGTAGCAGTGAGGATACATCGTG
CUFF5727-r	GACAATAACCGAAATCACCTTG
CUFF5727-r'	CAGATGGATTGTACCAATGTTGG
CUFF11899-f	TGGTGAACGGTATTTTGGATTGG
CUFF11899-r	CAGAAGCAGAAGTTGATGTAGTTGAAGC
CUFF11822-f	TCAACGCTGGAATCAAATACGA
CUFF11822-r	CTTTGTGAGGGGTTTTAGCATTTG
CUFF11805-f	TGTTGAAAGTGATGAGGAGAGATACG
CUFF11805-r	ATCGTCATCACCTACTTCTTCTTGC
CUFF11720-f	GGTGCATTTCATAGATTTCTCGG
CUFF11720-r	GACGAGTACGAAATGAATAAAGCCA
CUFF11604-f	GTCAAGTTATTCGGATGGCTACG
CUFF11604-r	CATCCAGGAATCGAAGAAACG
CUFF11194-f	TCAGACCATAGCCACGATACAGAT
CUFF11194-r	GGCAAAACAGAAGCTAAAGAACAG
CUFF13989-f	GTGGTTGTTACTTATTGGTGCATTC
CUFF13989-r	GATTCAGCCATTAAGTCGACAGTT
CUFF13909-f	CCAATAGCTAATGATCCAGACTGTG
CUFF13909-r	CCTGTGAAGATAATGATGGTTGC
CUFF13574-f	GAACCAGAATTAACAGAACTACCACTACC
CUFF13574-r	CACCTTACCTGCACATTGGGAT
CUFF14312-f	AAACGAAGAGATTGACGATGGTG
CUFF14312-r	AGTCGAGTAGTCTGATCCAAAGCAC
CUFF14192-f	CTTGTGTCAGTTATATCATGCCCTA
CUFF14192-r	CAGTTTCTTACACTTGTCTTCAGGG
CUFF12947-f	TTGTCGGAGAACTTCGTATTTGC
CUFF12947-r	GTAGGACTGATTGATGCTTTCTCGT
CUFF12885-f	ACTCAACGTCACTATCGCTCTTCC
CUFF12885-r	AGCACAAATACATTCAGTTCCCG
CUFF12798-f	GTTTACAATCTGACGGCGAATC
CUFF12798-r	CGCTTGACATGCCTATTACTTCTT
CUFF12753-f	CGTGTGGAATCGTTGGGTCT
CUFF12753-r	GAACGACAGGACCTCTCTCTAACTC
CUFF12732-f	AGGTCATCAAACTGTCTCTGGAATT
CUFF12732-r	ACAATAGGAGTGACTGTAGTGACCG
CUFF11984-f	TGGCAAGATAATGAGGTTCGC
CUFF11984-r	GACTTCATCTTTCGCTCGACTG
