# Supplementary material for: Transcriptome Bioinformatical Analysis of Vertebrate Stages of Schistosoma japonicum Reveals Alternative Splicing Events
Source: PLoS One. 2015 Sep 25;10(9):e0138470. doi: 10.1371/journal.pone.0138470 (PMC4583307; doi:10.1371/journal.pone.0138470)
Supplement: S5 Table — (XLSX) [file pone.0138470.s006.xlsx]

## Sheet: gene_comon
S5 Table. List of overlapping known genes identified in this study.
Gene Locus	Position				Expression(FPKM)	Reference	Description	Predicted	Alternative Splicing Class	Blastx KEGG						GO
	Chr	Strand	Start	End						Best hits	Identity	Score	E-value	Annotation	Pathway
CUFF.14326	CCON0000121770.1	-	12	3371	1.80208	CNUS0000108050.1	PREDICTED Sjc_0135100 Sjp_0135100: Schistosoma japonicum Conserved hypothetical protein, IPR012337 Polynucleotidyl transferase, Ribonuclease H fold,IPR001584 Integrase, catalytic region,domain-containing, mRNA	-		dre:796821	55	110	2e-22	polyprotein-like		|GO:0003676|GO:0003677|GO:0015074|
Sj_012559	CCON0000121733.1	-	4831	5904	0.52893	CNUS0000108049.1	PREDICTED Sjc_0135040 Sjp_0135040: Schistosoma japonicum Conserved hypothetical protein, expressed protein, putative, mRNA	-		dre:100334630	23	92.4	4e-17	Gag-Pol polyprotein-like		|GO:0004190|GO:0006508|
CUFF.14191	CCON0000120857.1	-	165	2716	7.35448	CNUS0000108047.1	PREDICTED Sjc_0133680 Sjp_0133680: Schistosoma japonicum Conserved hypothetical protein, IPR008042 Retrotransposon, Pao,domain-containing, mRNA	CUFF.14191.1	AAS:3-Extend	dre:100147861	37	541	1e-151	Gag-Pol polyprotein-like
CUFF.14095	CCON0000120174.1	-	7019	15211	3.43232	CNUS0000108046.1	PREDICTED Sjc_0132720 Sjp_0132720: Schistosoma japonicum Thyroid hormone receptor-associated protein 2 (Thyroid hormone receptor-associated protein complex 240 kDa component-like), putative, mRNA	CUFF.14095.1	AAS:3-Extend	smm:Smp_147550	96	102	7e-21	twik family of potassium channels-related
Sj_012340	CCON0000120151.1	-	31	676	0.0792346	CNUS0000108045.1	PREDICTED Sjc_0132660 Sjp_0132660: Schistosoma japonicum expressed protein, putative, mRNA	-		smm:Smp_106390	60	139	1e-31	hypothetical protein
Sj_012337	CCON0000120120.1	-	92	1041	0	CNUS0000108044.1	PREDICTED Sjc_0132630 Sjp_0132630: Schistosoma japonicum Retrovirus-related Pol polyprotein from type-1 retrotransposable element R2 (Retrovirus-related Pol polyprotein from type I retrotransposable element R2) [Includes: Reverse transcriptase (EC 2.7.7.49); Endonuclease] (Fragment), putative, mRNA	-		isc:IscW_ISCW022304	33	156	2e-36	reverse transcriptase, putative (EC:2.7.7.49)		|GO:0003723|GO:0003964|GO:0006278|
CUFF.14063	CCON0000120007.1	+	23	10713	1.54319	CNUS0000108041.1	PREDICTED Sjc_0132410 Sjp_0132410: Schistosoma japonicum Retrovirus-related Pol polyprotein from transposon 412 [Includes: Protease (EC 3.4.23.-); Reverse transcriptase (EC 2.7.7.49); Endonuclease], putative, mRNA	CUFF.14063.2|CUFF.14063.3	EN|IR	smm:Smp_153720	87	289	6e-76	hypothetical protein		|GO:0003676|GO:0015074|
CUFF.14047	CCON0000119957.1	-	1149	9414	16.8215	CNUS0000108040.1	PREDICTED Sjc_0132220 Sjp_0132220: Schistosoma japonicum Retrovirus-related Pol polyprotein from transposon 17.6 [Includes: Protease (EC 3.4.23.-); Reverse transcriptase (EC 2.7.7.49); Endonuclease], putative, mRNA	CUFF.14047.1	3-Extend:ADS:IR:5-Extend	spu:575456	47	507	1e-141	similar to OSJNBa0011F23.1		|GO:0003723|GO:0003964|GO:0004190|GO:0006278|GO:0006508|
Sj_012274	CCON0000119810.1	+	702	1424	0.15929	CNUS0000108039.1	PREDICTED Sjc_0131950 Sjp_0131950: Schistosoma japonicum Conserved hypothetical protein, expressed protein, putative, mRNA	-		smm:Smp_183860	79	182	1e-44	hypothetical protein
CUFF.13997	CCON0000119742.1	-	2098	12766	7.16953	CNUS0000108038.1	PREDICTED Sjc_0131590 Sjp_0131590: Schistosoma japonicum Conserved hypothetical protein, IPR008042 Retrotransposon, Pao,domain-containing, mRNA	-		dre:100147861	31	435	1e-119	Gag-Pol polyprotein-like		|GO:0004190|GO:0006508|
CUFF.13881	CCON0000119075.1	+	15	1672	21.2176	CNUS0000108037.1	PREDICTED Sjc_0130530 Sjp_0130530: Schistosoma japonicum Poly [ADP-ribose] polymerase 1 (EC 2.4.2.30) (PARP-1) (ADPRT) (NAD(+) ADP-ribosyltransferase 1) (Poly[ADP-ribose] synthetase 1), putative, mRNA	CUFF.13881.1	5-Extend:IR	smm:Smp_129260	73	187	2e-46	poly [ADP-ribose] polymerase ; K10798 poly [ADP-ribose] polymerase [EC:2.4.2.30]	|Genetic Information Processing; Replication and Repair; Base excision repair [PATH:ko03410-Map:ko03410];|Genetic Information Processing; Replication and Repair; DNA repair and recombination proteins [BR:ko03400];|Genetic Information Processing; Replication and Repair; DNA replication proteins [BR:ko03032];|	|GO:0003950|GO:0006471|
Sj_012124	CCON0000118922.1	-	659	1396	1.87921	CNUS0000108036.1	PREDICTED Sjc_0130320 Sjp_0130320: Schistosoma japonicum Conserved hypothetical protein, expressed protein, putative, mRNA	-		dre:100147861	32	107	6e-22	Gag-Pol polyprotein-like
Sj_011973	CCON0000117180.1	+	96	705	0	CNUS0000108033.1	PREDICTED Sjc_0128310 Sjp_0128310: Schistosoma japonicum Retrovirus-related Pol polyprotein from transposon 17.6 [Includes: Protease (EC 3.4.23.-); Reverse transcriptase (EC 2.7.7.49); Endonuclease], putative, mRNA	-		spu:581171	56	118	2e-25	similar to OSJNBa0059D20.6
Sj_011913	CCON0000116224.1	+	64	1609	1.11689	CNUS0000108031.1	PREDICTED Sjc_0126520 Sjp_0126520: Schistosoma japonicum Retrovirus-related Pol polyprotein from transposon 17.6 [Includes: Protease (EC 3.4.23.-); Reverse transcriptase (EC 2.7.7.49); Endonuclease], putative, mRNA	-		dre:797837	31	255	6e-66	RETRotransposon-like family member (retr-1)-like		|GO:0003676|GO:0003677|GO:0003723|GO:0003964|GO:0006278|GO:0015074|
Sj_011847	CCON0000114308.1	+	103	636	0	CNUS0000108025.1	PREDICTED Sjc_0124770 Sjp_0124770: Schistosoma japonicum Retrovirus-related Pol polyprotein from transposon 17.6 [Includes: Protease (EC 3.4.23.-); Reverse transcriptase (EC 2.7.7.49); Endonuclease], putative, mRNA	-		spu:761165	55	204	2e-51	similar to gag-pol polyprotein		|GO:0003723|GO:0003964|GO:0006278|
Sj_011838	CCON0000114124.1	+	1074	2013	0	CNUS0000108024.1	PREDICTED Sjc_0124640 Sjp_0124640: Schistosoma japonicum Conserved hypothetical protein, expressed protein, putative, mRNA	-
Sj_011793	CCON0000113448.1	-	70	756	5.84119	CNUS0000108021.1	PREDICTED Sjc_0123990 Sjp_0123990: Schistosoma japonicum expressed protein, putative, mRNA	-
Sj_011775	CCON0000112946.1	+	162	1040	0	CNUS0000108019.1	PREDICTED Sjc_0123750 Sjp_0123750: Schistosoma japonicum Conserved hypothetical protein, expressed protein, putative, mRNA	-		smm:Smp_084210	36	98.2	6e-19	hypothetical protein
Sj_011760	CCON0000112419.1	+	2485	3947	0.0276628	CNUS0000108018.1	PREDICTED Sjc_0123520 Sjp_0123520: Schistosoma japonicum IPR009007 Peptidase aspartic, catalytic,domain-containing protein, mRNA	-								|GO:0004190|GO:0006508|
Sj_011746	CCON0000112244.1	+	1118	3170	0.0478036	CNUS0000108017.1	PREDICTED Sjc_0123360 Sjp_0123360: Schistosoma japonicum expressed protein, putative, mRNA	-		smm:Smp_106390	52	181	5e-44	hypothetical protein
CUFF.13367	CCON0000111398.1	+	234	1985	4.41262	CNUS0000108016.1	PREDICTED Sjc_0122700 Sjp_0122700: Schistosoma japonicum Conserved hypothetical protein, IPR008042 Retrotransposon, Pao,domain-containing, mRNA	CUFF.13367.1	5-Extend:IR	dre:100147861	38	390	1e-106	Gag-Pol polyprotein-like
Sj_011674	CCON0000111165.1	+	64	1314	0	CNUS0000108014.1	PREDICTED Sjc_0122430 Sjp_0122430: Schistosoma japonicum Retrovirus-related Pol polyprotein from transposon 17.6 [Includes: Protease (EC 3.4.23.-); Reverse transcriptase (EC 2.7.7.49); Endonuclease], putative, mRNA	-		spu:581171	55	439	1e-121	similar to OSJNBa0059D20.6		|GO:0003723|GO:0003964|GO:0006278|
Sj_011477	CCON0000109365.1	-	128	2659	1.32224	CNUS0000108011.1	PREDICTED Sjc_0120220 Sjp_0120220: Schistosoma japonicum Retrotransposable element Tf2 155 kDa protein type 3, putative, mRNA	-		spu:581171	41	356	3e-96	similar to OSJNBa0059D20.6		|GO:0003676|GO:0003677|GO:0003723|GO:0003964|GO:0006278|GO:0015074|
CUFF.13139	CCON0000108777.1	+	51	2389	0.395977	CNUS0000108008.1	PREDICTED Sjc_0119800 Sjp_0119800: Schistosoma japonicum Conserved hypothetical protein, IPR012337 Polynucleotidyl transferase, Ribonuclease H fold,IPR001584 Integrase, catalytic region,IPR000477 RNA-directed DNA polymerase (Reverse transcriptase),domain-containing, mRNA	-		spu:581171	43	613	1e-173	similar to OSJNBa0059D20.6		|GO:0003676|GO:0003677|GO:0003723|GO:0003964|GO:0006278|GO:0015074|
Sj_011384	CCON0000107587.1	-	1503	2096	1.99009	CNUS0000108003.1	PREDICTED Sjc_0119080 Sjp_0119080: Schistosoma japonicum expressed protein, putative, mRNA	-
Sj_011381	CCON0000107544.1	-	97	635	0.61755	CNUS0000108002.1	PREDICTED Sjc_0119050 Sjp_0119050: Schistosoma japonicum hypothetical protein, mRNA	-
Sj_011370	CCON0000107300.1	+	98	906	0	CNUS0000108001.1	PREDICTED Sjc_0118920 Sjp_0118920: Schistosoma japonicum Conserved hypothetical protein, expressed protein, putative, mRNA	-		dre:569830	40	192	1e-47	capn3; similar to calpain 3
Sj_011353	CCON0000107100.1	-	2271	3300	0.087187	CNUS0000107998.1	PREDICTED Sjc_0118740 Sjp_0118740: Schistosoma japonicum Retrovirus-related Pol polyprotein from transposon 17.6 [Includes: Protease (EC 3.4.23.-); Reverse transcriptase (EC 2.7.7.49); Endonuclease], putative, mRNA	-		spu:581171	51	269	2e-70	similar to OSJNBa0059D20.6		|GO:0003723|GO:0003964|GO:0006278|
Sj_011344	CCON0000106991.1	+	291	3059	0.112724	CNUS0000107996.1	PREDICTED Sjc_0118620 Sjp_0118620: Schistosoma japonicum Conserved hypothetical protein, IPR008042 Retrotransposon, Pao,domain-containing, mRNA	-		dre:100147861	38	372	1e-101	Gag-Pol polyprotein-like
Sj_011287	CCON0000106692.1	-	7979	9635	0	CNUS0000107995.1	PREDICTED Sjc_0117980 Sjp_0117980: Schistosoma japonicum Retrovirus-related Pol polyprotein from transposon 17.6 [Includes: Protease (EC 3.4.23.-); Reverse transcriptase (EC 2.7.7.49); Endonuclease], putative, mRNA	-		spu:581171	34	239	5e-61	similar to OSJNBa0059D20.6		|GO:0003723|GO:0003964|GO:0006278|
Sj_011260	CCON0000106306.1	-	41	685	0.733711	CNUS0000107994.1	PREDICTED Sjc_0117630 Sjp_0117630: Schistosoma japonicum Conserved hypothetical protein, IPR001878 Zinc finger, CCHC-type,domain-containing, mRNA	-		smm:Smp_179340	31	74.7	4e-12	protein disulfide-isomerase		|GO:0003676|GO:0008270|
Sj_011241	CCON0000106109.1	+	237	1583	0	CNUS0000107992.1	PREDICTED Sjc_0117430 Sjp_0117430: Schistosoma japonicum Retrovirus-related Pol polyprotein from type-2 retrotransposable element R2DM (Retrovirus-related Pol polyprotein from type II retrotransposable element R2DM) [Includes: Protease (EC 3.4.23.-); Reverse transcriptase (EC 2.7.7.49); Endonuclease], putative, mRNA	-		isc:IscW_ISCW008232	32	100	2e-19	reverse transcriptase, putative (EC:2.7.7.49)		|GO:0003723|GO:0003964|GO:0006278|
Sj_011229	CCON0000105944.1	-	25	640	0	CNUS0000107991.1	PREDICTED Sjc_0117280 Sjp_0117280: Schistosoma japonicum Conserved hypothetical protein, IPR000477 RNA-directed DNA polymerase (Reverse transcriptase),domain-containing, mRNA	-		spu:581171	45	127	4e-28	similar to OSJNBa0059D20.6		|GO:0003723|GO:0003964|GO:0006278|
CUFF.12888	CCON0000105836.1	+	24	2135	2.37664	CNUS0000107990.1	PREDICTED Sjc_0117160 Sjp_0117160: Schistosoma japonicum expressed protein, putative, mRNA	CUFF.12888.1	IR:5-Extend	cqu:CpipJ_CPIJ019442	41	195	1e-47	hypothetical protein
Sj_011173	CCON0000105595.1	-	854	2603	0.452087	CNUS0000107986.1	PREDICTED Sjc_0116570 Sjp_0116570: Schistosoma japonicum Conserved hypothetical protein, IPR008042 Retrotransposon, Pao,domain-containing, mRNA	-		dre:100151397	34	327	2e-87	Gag-Pol polyprotein-like
Sj_011168	CCON0000105554.1	-	107	2990	0	CNUS0000107984.1	PREDICTED Sjc_0116500 Sjp_0116500: Schistosoma japonicum Conserved hypothetical protein, IPR008042 Retrotransposon, Pao,domain-containing, mRNA	-		dre:569830	47	76.3	7e-13	capn3; similar to calpain 3
Sj_011117	CCON0000105370.1	-	74	1917	3.2165	CNUS0000107983.1	PREDICTED Sjc_0115990 Sjp_0115990: Schistosoma japonicum Conserved hypothetical protein, expressed protein, putative, mRNA	-		dre:100334630	25	180	3e-43	Gag-Pol polyprotein-like		|GO:0004190|GO:0006508|
CUFF.12772	CCON0000105312.1	-	30298	37848	0.0483959	CNUS0000107982.1	PREDICTED Sjc_0115710 Sjp_0115710: Schistosoma japonicum Retrovirus-related Pol polyprotein from transposon 17.6 [Includes: Protease (EC 3.4.23.-); Reverse transcriptase (EC 2.7.7.49); Endonuclease], putative, mRNA	-		spu:581171	35	322	7e-86	similar to OSJNBa0059D20.6		|GO:0003676|GO:0003677|GO:0003723|GO:0003964|GO:0004190|GO:0006278|GO:0006508|GO:0015074|
Sj_011069	CCON0000105282.1	+	8857	10176	0	CNUS0000107981.1	PREDICTED Sjc_0115460 Sjp_0115460: Schistosoma japonicum Conserved hypothetical protein, expressed protein, putative, mRNA	-		dre:100151397	39	128	2e-28	Gag-Pol polyprotein-like		|GO:0000786|GO:0005634|GO:0003676|GO:0003677|GO:0006334|GO:0007001|
Sj_010970	CCON0000105013.1	+	545	2368	1.05548	CNUS0000107980.1	PREDICTED Sjc_0114410 Sjp_0114410: Schistosoma japonicum Conserved hypothetical protein, IPR008042 Retrotransposon, Pao,domain-containing, mRNA	-		dre:100151214	46	229	5e-58	Gag-Pol polyprotein-like		|GO:0004190|GO:0006508|
CUFF.12637	CCON0000104933.1	-	136	3369	0.157228	CNUS0000107979.1	PREDICTED Sjc_0114250 Sjp_0114250: Schistosoma japonicum Conserved hypothetical protein, expressed protein, putative, mRNA	-		dre:100330507	25	206	1e-50	Gag-Pol polyprotein-like
CUFF.12565	CCON0000104739.1	+	1166	4961	1.92376	CNUS0000107977.1	PREDICTED Sjc_0113520 Sjp_0113520: Schistosoma japonicum Conserved hypothetical protein, expressed protein, putative, mRNA	CUFF.12565.1	IR:5-Extend	dre:100148209	29	449	1e-124	Gag-Pol polyprotein-like
Sj_010836	CCON0000104640.1	-	5396	7048	0	CNUS0000107976.1	PREDICTED Sjc_0113030 Sjp_0113030: Schistosoma japonicum Conserved hypothetical protein, IPR001584 Integrase, catalytic region,IPR012337 Polynucleotidyl transferase, Ribonuclease H fold,domain-containing, mRNA	-		spu:581171	32	262	6e-68	similar to OSJNBa0059D20.6		|GO:0003676|GO:0003677|GO:0015074|
Sj_010800	CCON0000104591.1	+	7617	9110	0.752447	CNUS0000107975.1	PREDICTED Sjc_0112670 Sjp_0112670: Schistosoma japonicum Conserved hypothetical protein, expressed protein, putative, mRNA	-		dre:100329857	28	102	9e-20	Gag-Pol polyprotein-like
Sj_010797	CCON0000104573.1	+	7169	9263	0	CNUS0000107974.1	PREDICTED Sjc_0112640 Sjp_0112640: Schistosoma japonicum Conserved hypothetical protein, IPR001584 Integrase, catalytic region,IPR012337 Polynucleotidyl transferase, Ribonuclease H fold,domain-containing, mRNA	-		spu:581171	35	299	3e-79	similar to OSJNBa0059D20.6		|GO:0003676|GO:0003677|GO:0015074|
Sj_010792	CCON0000104569.1	-	4968	6001	1.16462	CNUS0000107972.1	PREDICTED Sjc_0112590 Sjp_0112590: Schistosoma japonicum Conserved hypothetical protein, IPR000477 RNA-directed DNA polymerase (Reverse transcriptase),domain-containing, mRNA	-		dre:100332136	45	150	1e-34	polyprotein-like		|GO:0003723|GO:0003964|GO:0004190|GO:0006278|GO:0006508|
Sj_010764	CCON0000104513.1	-	4489	7899	0.0143171	CNUS0000107971.1	PREDICTED Sjc_0112290 Sjp_0112290: Schistosoma japonicum Conserved hypothetical protein, IPR001584 Integrase, catalytic region,IPR001969 Peptidase aspartic, active site,IPR012337 Polynucleotidyl transferase, Ribonuclease H fold,IPR009007 Peptidase aspartic, catalytic,domain-containing, mRNA	-		spu:581171	35	335	1e-89	similar to OSJNBa0059D20.6		|GO:0003676|GO:0003677|GO:0004190|GO:0006508|GO:0015074|
Sj_010743	CCON0000104480.1	-	8110	12467	0	CNUS0000107969.1	PREDICTED Sjc_0112040 Sjp_0112040: Schistosoma japonicum Retrovirus-related Pol polyprotein from transposon 17.6 [Includes: Protease (EC 3.4.23.-); Reverse transcriptase (EC 2.7.7.49); Endonuclease], putative, mRNA	-		spu:575456	40	624	1e-176	similar to OSJNBa0011F23.1		|GO:0003676|GO:0003677|GO:0003723|GO:0003964|GO:0004190|GO:0006278|GO:0006508|GO:0015074|
Sj_010607	CCON0000103901.1	-	43	706	147.572	CNUS0000107968.1	PREDICTED Sjc_0110660 Sjp_0110660: Schistosoma japonicum Poly [ADP-ribose] polymerase 2-A (EC 2.4.2.30) (PARP-2-A) (ADPRT 2-A) (NAD(+) ADP-ribosyltransferase 2-A) (Poly[ADP-ribose] synthetase 2-A), putative, mRNA	-		smm:Smp_145810.1	93	146	4e-34	poly [ADP-ribose] polymerase ; K10798 poly [ADP-ribose] polymerase [EC:2.4.2.30]	|Genetic Information Processing; Replication and Repair; Base excision repair [PATH:ko03410-Map:ko03410];|Genetic Information Processing; Replication and Repair; DNA repair and recombination proteins [BR:ko03400];|Genetic Information Processing; Replication and Repair; DNA replication proteins [BR:ko03032];|	|GO:0005634|GO:0003950|
CUFF.12248	CCON0000103639.1	+	645	2327	5.70014	CNUS0000107967.1	PREDICTED Sjc_0110320 Sjp_0110320: Schistosoma japonicum Conserved hypothetical protein, IPR001878 Zinc finger, CCHC-type,domain-containing, mRNA	CUFF.12248.1	IR:5-Extend	dre:100148209	25	213	3e-53	Gag-Pol polyprotein-like
Sj_010531	CCON0000103208.1	-	1513	2745	0.135193	CNUS0000107966.1	PREDICTED Sjc_0109820 Sjp_0109820: Schistosoma japonicum hypothetical protein, mRNA	-		smm:Smp_163740	58	152	4e-35	spectrin-like nuclear envelope protein
Sj_010525	CCON0000103129.1	+	775	3453	2.73134	CNUS0000107964.1	PREDICTED Sjc_0109760 Sjp_0109760: Schistosoma japonicum Conserved hypothetical protein, expressed protein, putative, mRNA	-		dre:100334630	31	400	1e-109	Gag-Pol polyprotein-like		|GO:0004190|GO:0006508|
CUFF.12187	CCON0000103095.1	-	1901	3854	7.29621	CNUS0000107963.1	PREDICTED Sjc_0109720 Sjp_0109720: Schistosoma japonicum Conserved hypothetical protein, IPR001584 Integrase, catalytic region,IPR012337 Polynucleotidyl transferase, Ribonuclease H fold,domain-containing, mRNA	CUFF.12187.2	AAS
Sj_010492	CCON0000102758.1	-	694	2997	0.0257457	CNUS0000107962.1	PREDICTED Sjc_0109440 Sjp_0109440: Schistosoma japonicum Conserved hypothetical protein, IPR001584 Integrase, catalytic region,IPR000477 RNA-directed DNA polymerase (Reverse transcriptase),IPR012337 Polynucleotidyl transferase, Ribonuclease H fold,domain-containing, mRNA	-		spu:581171	37	491	1e-136	similar to OSJNBa0059D20.6		|GO:0003676|GO:0003677|GO:0003723|GO:0003964|GO:0006278|GO:0015074|
Sj_010465	CCON0000102595.1	+	7028	7678	0	CNUS0000107961.1	PREDICTED Sjc_0109170 Sjp_0109170: Schistosoma japonicum expressed protein, putative, mRNA	-
CUFF.11826	CCON0000101324.1	+	378	3963	1.54443	CNUS0000107958.1	PREDICTED Sjc_0105700 Sjp_0105700: Schistosoma japonicum expressed protein, putative, mRNA	-
CUFF.11794	CCON0000101237.1	-	6664	11537	213.242	CNUS0000107956.1	PREDICTED Sjc_0105390 Sjp_0105390: Schistosoma japonicum H/ACA ribonucleoprotein complex subunit 3 (Nucleolar protein family A member 3), putative, mRNA	CUFF.11794.1	3-Extend:ES:ES:ES:5-Extend	smm:Smp_093320	92	127	3e-28	ribosome biogenesis protein Nop10 ; K11130 H/ACA ribonucleoprotein complex subunit 3	|Genetic Information Processing; Replication and Repair; DNA replication proteins [BR:ko03032];|Genetic Information Processing; Translation; Ribosome Biogenesis [BR:ko03009];|Genetic Information Processing; Translation; Ribosome biogenesis in eukaryotes [PATH:ko03008-Map:ko03008];|
Sj_010078	CCON0000101200.1	-	5801	9614	0	CNUS0000107955.1	PREDICTED Sjc_0105160 Sjp_0105160: Schistosoma japonicum Retrovirus-related Pol polyprotein from transposon 17.6 [Includes: Protease (EC 3.4.23.-); Reverse transcriptase (EC 2.7.7.49); Endonuclease], putative, mRNA	-		spu:581171	36	530	1e-148	similar to OSJNBa0059D20.6		|GO:0003676|GO:0003677|GO:0003723|GO:0003964|GO:0004190|GO:0006278|GO:0006508|GO:0015074|
Sj_010042	CCON0000101086.1	-	1165	13658	0.456654	CNUS0000107954.1	PREDICTED Sjc_0104820 Sjp_0104820: Schistosoma japonicum Rab6-interacting protein 1 (Rab6IP1), putative, mRNA	-		smm:Smp_139090.2	89	367	2e-99	rab6-interacting
Sj_009915	CCON0000100895.1	+	10073	11557	0.901588	CNUS0000107952.1	PREDICTED Sjc_0103510 Sjp_0103510: Schistosoma japonicum Conserved hypothetical protein, expressed protein, putative, mRNA	-		dre:100329759	27	144	2e-32	Gag-Pol polyprotein-like
Sj_009871	CCON0000100862.1	+	15418	19257	0.0275399	CNUS0000107951.1	PREDICTED Sjc_0103010 Sjp_0103010: Schistosoma japonicum Conserved hypothetical protein, expressed protein, putative, mRNA	-		dre:100151397	37	240	2e-61	Gag-Pol polyprotein-like
CUFF.11533	CCON0000100824.1	-	10886	20145	264.393	CNUS0000107949.1	PREDICTED Sjc_0102620 Sjp_0102620: Schistosoma japonicum Retrovirus-related Pol polyprotein from transposon 17.6 [Includes: Protease (EC 3.4.23.-); Reverse transcriptase (EC 2.7.7.49); Endonuclease], putative, mRNA	CUFF.11533.1|CUFF.11533.2	3-Extend|3-Extend:AAS
Sj_009606	CCON0000100517.1	+	5442	11494	39.1056	CNUS0000107946.1	PREDICTED Sjc_0100290 Sjp_0100290: Schistosoma japonicum Putative DNA helicase INO80 (EC 3.6.1.-) (Inositol-requiring protein 80), putative, mRNA	-		smm:Smp_045940	94	310	6e-83	procollagen-lysine2-oxoglutarate 5-dioxygenase
Sj_009600	CCON0000100509.1	-	87	8612	0.0403327	CNUS0000107945.1	PREDICTED Sjc_0100230 Sjp_0100230: Schistosoma japonicum IPR001584 Integrase, catalytic region,domain-containing protein, mRNA	-								|GO:0003676|GO:0003677|GO:0015074|
Sj_009566	CCON0000100467.1	-	12658	15664	0.0428798	CNUS0000107944.1	PREDICTED Sjc_0099890 Sjp_0099890: Schistosoma japonicum Conserved hypothetical protein, IPR008042 Retrotransposon, Pao,domain-containing, mRNA	-		dre:100147861	36	254	1e-65	Gag-Pol polyprotein-like
CUFF.11251	CCON0000100437.1	+	69	25865	27.9264	CNUS0000107943.1	PREDICTED Sjc_0099640 Sjp_0099640: Schistosoma japonicum RNA polymerase-associated protein RTF1 homolog, putative, mRNA	CUFF.11251.1|CUFF.11251.2	5-Extend:ES:AAS|5-Extend:ADS	smm:Smp_161170	74	976	0	hypothetical protein		|GO:0005634|GO:0003677|GO:0006352|GO:0016570|
Sj_009521	CCON0000100410.1	-	2397	3314	0	CNUS0000107942.1	PREDICTED Sjc_0099420 Sjp_0099420: Schistosoma japonicum Conserved hypothetical protein, IPR008042 Retrotransposon, Pao,domain-containing, mRNA	-		dre:100147861	43	229	2e-58	Gag-Pol polyprotein-like
CUFF.11213	CCON0000100402.1	+	2	14708	25.5241	CNUS0000107941.1|CNUS0000104736.1	PREDICTED Sjc_0099320 Sjp_0099320: Schistosoma japonicum Retrotransposable element Tf2 155 kDa protein type 3, putative, mRNA	CUFF.11213.1	5-Extend:AAS:ES:ES:ES:ES:AAS:3-Extend	smm:Smp_135880	67	731	0	hypothetical protein
CUFF.11186	CCON0000100391.1	-	10821	23459	10.161	CNUS0000107940.1	PREDICTED Sjc_0099170 Sjp_0099170: Schistosoma japonicum Ercc4; excision repair cross-complementing rodent repair deficiency, complementation group 4 [EC:3.1.-.-]; ko:K01175 E3.1.-.-, putative, mRNA	-		smm:Smp_153770	76	481	1e-134	DNA repair endonuclease xp-f / mei-9 / rad1 ; K10848 DNA excision repair protein ERCC-4 [EC:3.1.-.-]	|Genetic Information Processing; Replication and Repair; DNA repair and recombination proteins [BR:ko03400];|Genetic Information Processing; Replication and Repair; DNA replication proteins [BR:ko03032];|Genetic Information Processing; Replication and Repair; Nucleotide excision repair [PATH:ko03420-Map:ko03420];|	|GO:0005634|GO:0003677|GO:0003899|GO:0004518|GO:0005515|GO:0006259|GO:0006350|
Sj_009332	CCON0000099939.1	+	136	1006	0.0545093	CNUS0000107939.1	PREDICTED Sjc_0097440 Sjp_0097440: Schistosoma japonicum Conserved hypothetical protein, IPR000477 RNA-directed DNA polymerase (Reverse transcriptase),domain-containing, mRNA	-		spu:581171	53	317	8e-85	similar to OSJNBa0059D20.6		|GO:0003723|GO:0003964|GO:0006278|
Sj_009237	CCON0000099724.1	+	294	1731	0	CNUS0000107937.1	PREDICTED Sjc_0096470 Sjp_0096470: Schistosoma japonicum Pol polyprotein [Contains: Protease (EC 3.4.23.-); Reverse transcriptase/ribonuclease H (EC 2.7.7.49) (EC 3.1.26.4) (RT); Integrase (IN)], putative, mRNA	-		smm:Smp_183860	53	117	2e-24	hypothetical protein		|GO:0003676|GO:0003677|GO:0015074|
Sj_009184	CCON0000099634.1	-	129	1182	0.0471727	CNUS0000107936.1	PREDICTED Sjc_0095910 Sjp_0095910: Schistosoma japonicum Conserved hypothetical protein, expressed protein, putative, mRNA	-		dre:100151214	41	241	5e-62	Gag-Pol polyprotein-like
CUFF.10833	CCON0000099554.1	-	4573	10603	6.21125	CNUS0000107935.1	PREDICTED Sjc_0095510 Sjp_0095510: Schistosoma japonicum Retrovirus-related Pol polyprotein from transposon 17.6 [Includes: Protease (EC 3.4.23.-); Reverse transcriptase (EC 2.7.7.49); Endonuclease], putative, mRNA	CUFF.10833.2	5-Extend
CUFF.10690	CCON0000099376.1	+	31110	52361	4.34484	CNUS0000107933.1|CNUS0000104236.1	PREDICTED Sjc_0094040 Sjp_0094040: Schistosoma japonicum Transcription factor IIIB 90 kDa subunit (TFIIIB90) (hTFIIIB90) (B-related factor 1) (BRF-1) (hBRF) (TATA box-binding protein-associated factor, RNA polymerase III, subunit 2) (TAF3B2), putative, mRNA	CUFF.10690.1	5-Extend:ES:AAS:3-Extend	smm:Smp_071570	73	1072	0	transcription initiation factor brf1		|GO:0005634|GO:0003743|GO:0008270|GO:0006352|GO:0006355|GO:0006413|GO:0045893|
Sj_008975	CCON0000099355.1	+	23678	28708	10.4626	CNUS0000107932.1	PREDICTED Sjc_0093770 Sjp_0093770: Schistosoma japonicum DNA polymerase epsilon subunit 2 (EC 2.7.7.7) (DNA polymerase II subunit 2) (DNA polymerase epsilon subunit B), putative, mRNA	-		smm:Smp_124120	86	238	2e-61	DNA polymerase epsilon subunit B ; K02325 DNA polymerase epsilon subunit 2 [EC:2.7.7.7]	|Genetic Information Processing; Replication and Repair; Base excision repair [PATH:ko03410-Map:ko03410];|Genetic Information Processing; Replication and Repair; DNA repair and recombination proteins [BR:ko03400];|Genetic Information Processing; Replication and Repair; DNA replication [PATH:ko03030-Map:ko03030];|Genetic Information Processing; Replication and Repair; DNA replication proteins [BR:…
Sj_008929	CCON0000099321.1	-	60463	60885	0	CNUS0000107931.1	PREDICTED Sjc_0093250 Sjp_0093250: Schistosoma japonicum Conserved hypothetical protein, IPR000477 RNA-directed DNA polymerase (Reverse transcriptase),domain-containing, mRNA	-		spu:762122	45	89.7	6e-17	similar to endonuclease/reverse transcriptase		|GO:0003723|GO:0003964|GO:0006278|
CUFF.10507	CCON0000099274.1	+	21054	24835	0.031675	CNUS0000107929.1	PREDICTED Sjc_0092420 Sjp_0092420: Schistosoma japonicum Conserved hypothetical protein, IPR008042 Retrotransposon, Pao,domain-containing, mRNA	-		dre:100329759	36	357	3e-96	Gag-Pol polyprotein-like
CUFF.10268	CCON0000099059.1	-	202	7687	22.3168	CNUS0000107926.1	PREDICTED Sjc_0090290 Sjp_0090290: Schistosoma japonicum Conserved hypothetical protein, IPR008042 Retrotransposon, Pao,domain-containing, mRNA	CUFF.10268.1|CUFF.10268.3	3-Extend:AAS:IR:ES:ADS:5-Extend|EN:ES:ADS:5-Extend
CUFF.10221	CCON0000099028.1	+	47350	51250	330.503	CNUS0000107925.1	PREDICTED Sjc_0089880 Sjp_0089880: Schistosoma japonicum Probable mediator of RNA polymerase II transcription subunit 31 (Mediator complex subunit 31), putative, mRNA	CUFF.10221.1|CUFF.10221.2|CUFF.10221.3	5-Extend:ES:AAS:3-Extend|5-Extend:AAS:3-Extend|5-Extend:3-Extend	smm:Smp_024060.1	88	258	3e-67	hypothetical protein		|GO:0016592|GO:0001104|GO:0006355|
CUFF.10195	CCON0000099017.1	+	39759	73590	3.27956	CNUS0000107924.1|CNUS0000103827.1	PREDICTED Sjc_0089660 Sjp_0089660: Schistosoma japonicum MUS81; MUS81 endonuclease homolog [EC:3.1.22.-]; ko:K08991 crossover junction endonuclease MUS81, putative, mRNA	CUFF.10195.1	5-Extend:ADS:IR:ES:EN:ES:3-Extend	smm:Smp_151510	67	859	0	hypothetical protein		|GO:0003677|GO:0003824|GO:0004518|GO:0006259|
CUFF.10148	CCON0000099005.1	+	109875	110897	0.476674	CNUS0000107922.1	PREDICTED Sjc_0089240 Sjp_0089240: Schistosoma japonicum Conserved hypothetical protein, IPR008042 Retrotransposon, Pao,domain-containing, mRNA	-		dre:100329759	47	169	2e-40	Gag-Pol polyprotein-like
Sj_008510	CCON0000098942.1	-	7435	8435	0.103461	CNUS0000107921.1	PREDICTED Sjc_0088880 Sjp_0088880: Schistosoma japonicum Conserved hypothetical protein, IPR001969 Peptidase aspartic, active site,IPR000477 RNA-directed DNA polymerase (Reverse transcriptase),domain-containing, mRNA	-		spu:581171	51	132	3e-29	similar to OSJNBa0059D20.6		|GO:0003723|GO:0003964|GO:0004190|GO:0006278|GO:0006508|
Sj_008479	CCON0000098896.1	+	552	3859	33.651	CNUS0000107920.1	PREDICTED Sjc_0088540 Sjp_0088540: Schistosoma japonicum PARP1; poly (ADP-ribose) polymerase family, member 1 [EC:2.4.2.30]; ko:K00774 NAD ADP-ribosyltransferase, putative, mRNA	-		smm:Smp_129260	94	424	1e-117	poly [ADP-ribose] polymerase ; K10798 poly [ADP-ribose] polymerase [EC:2.4.2.30]	|Genetic Information Processing; Replication and Repair; Base excision repair [PATH:ko03410-Map:ko03410];|Genetic Information Processing; Replication and Repair; DNA repair and recombination proteins [BR:ko03400];|Genetic Information Processing; Replication and Repair; DNA replication proteins [BR:ko03032];|	|GO:0005634|GO:0003950|
CUFF.10059	CCON0000098858.1	-	1426	13557	1.36035	CNUS0000107919.1	PREDICTED Sjc_0088340 Sjp_0088340: Schistosoma japonicum IPR000477 RNA-directed DNA polymerase (Reverse transcriptase),domain-containing protein, mRNA	CUFF.10059.2	EN:ES:5-Extend	smm:Smp_176360	75	502	1e-140	serine/threonine protein kinase		|GO:0003723|GO:0003964|GO:0006278|
CUFF.10016	CCON0000098806.1	-	6067	8208	0.713988	CNUS0000107918.1	PREDICTED Sjc_0087940 Sjp_0087940: Schistosoma japonicum Conserved hypothetical protein, IPR001878 Zinc finger, CCHC-type,domain-containing, mRNA	CUFF.10016.2	IR:5-Extend	dre:100147861	30	202	1e-76	Gag-Pol polyprotein-like
CUFF.9935	CCON0000098719.1	-	620	16194	27.4306	CNUS0000107917.1	PREDICTED Sjc_0087230 Sjp_0087230: Schistosoma japonicum Conserved hypothetical protein, IPR012337 Polynucleotidyl transferase, Ribonuclease H fold,IPR001584 Integrase, catalytic region,IPR000477 RNA-directed DNA polymerase (Reverse transcriptase),domain-containing, mRNA	CUFF.9935.2	EN	smm:Smp_194590	66	110	4e-23	vacuolar protein sorting
CUFF.9832	CCON0000098624.1	+	36566	44665	20.3903	CNUS0000107916.1	PREDICTED Sjc_0086100 Sjp_0086100: Schistosoma japonicum Poly [ADP-ribose] polymerase 1 (EC 2.4.2.30) (PARP-1) (ADPRT) (NAD(+) ADP-ribosyltransferase 1) (Poly[ADP-ribose] synthetase 1) (msPARP), putative, mRNA	CUFF.9832.1	5-Extend:ADS:AAS:AAS	smm:Smp_129260	80	615	1e-174	poly [ADP-ribose] polymerase ; K10798 poly [ADP-ribose] polymerase [EC:2.4.2.30]	|Genetic Information Processing; Replication and Repair; Base excision repair [PATH:ko03410-Map:ko03410];|Genetic Information Processing; Replication and Repair; DNA repair and recombination proteins [BR:ko03400];|Genetic Information Processing; Replication and Repair; DNA replication proteins [BR:ko03032];|	|GO:0005634|GO:0003677|GO:0003950|GO:0008270|
Sj_008225	CCON0000098610.1	-	2601	11754	1.7738	CNUS0000107915.1	PREDICTED Sjc_0085870 Sjp_0085870: Schistosoma japonicum IPR002092 DNA-directed RNA polymerase, bacteriophage type,domain-containing protein, mRNA	-		smm:Smp_008110	63	733	0	Smp_008110:1:exon:4; hypothetical protein
Sj_008220	CCON0000098606.1	+	4514	39142	2.54469	CNUS0000107914.1	PREDICTED Sjc_0085820 Sjp_0085820: Schistosoma japonicum RNA polymerase II-associated protein 1, putative, mRNA	-		smm:Smp_129590	67	1914	0	hypothetical protein
CUFF.9787	CCON0000098592.1	+	44638	48988	74.2809	CNUS0000107913.1	PREDICTED Sjc_0085620 Sjp_0085620: Schistosoma japonicum uncharacterized protein affecting Mg2+/Co2+ transport; ko:K06195 ApaG protein, putative, mRNA	CUFF.9787.1	5-Extend:EN	smm:Smp_024500.1	80	481	1e-134	hypothetical protein		|GO:0003677|
Sj_007980	CCON0000098479.1	-	3616	8658	14.4208	CNUS0000107912.1	PREDICTED Sjc_0083300 Sjp_0083300: Schistosoma japonicum Conserved hypothetical protein, IPR007133 RNA polymerase II associated, Paf1,domain-containing, mRNA	-		smm:Smp_045940	83	363	2e-98	procollagen-lysine2-oxoglutarate 5-dioxygenase
CUFF.9476	CCON0000098472.1	-	3826	15923	5.88121	CNUS0000107910.1	PREDICTED Sjc_0083070 Sjp_0083070: Schistosoma japonicum Ctdsp1; CTD (carboxy-terminal domain, RNA polymerase II, polypeptide A) small phosphatase 1 [EC:3.1.3.16]; ko:K01090 protein phosphatase, putative, mRNA	CUFF.9476.2|CUFF.9476.3	IR:5-Extend|ADS:5-Extend	smm:Smp_181170	61	726	0	nuclear lim interactor-interacting factor (nli-interacting factor) (nli-if)		|GO:0005515|GO:0016791|
Sj_007911	CCON0000098437.1	+	3530	6900	19.3938	CNUS0000107909.1	PREDICTED Sjc_0082600 Sjp_0082600: Schistosoma japonicum RNA exonuclease 4 (EC 3.1.-.-) (Exonuclease XPMC2) (Prevents mitotic catastrophe 2 protein), putative, mRNA	-		smm:Smp_151080	69	342	1e-92	rex4-related (xpmc2)		|GO:0003676|
Sj_007902	CCON0000098427.1	-	7088	11376	0.187398	CNUS0000107908.1	PREDICTED Sjc_0082490 Sjp_0082490: Schistosoma japonicum Conserved hypothetical protein, IPR012337 Polynucleotidyl transferase, Ribonuclease H fold,IPR001584 Integrase, catalytic region,IPR000477 RNA-directed DNA polymerase (Reverse transcriptase),domain-containing, mRNA	-		spu:581171	41	662	0	similar to OSJNBa0059D20.6		|GO:0003676|GO:0003677|GO:0003723|GO:0003964|GO:0004190|GO:0006278|GO:0006508|GO:0015074|
CUFF.9350	CCON0000098368.1	+	31992	40431	0.057884	CNUS0000107907.1	PREDICTED Sjc_0081750 Sjp_0081750: Schistosoma japonicum Transposon Ty3-I Gag-Pol polyprotein (Gag3-Pol3) (Transposon Ty3-2 TYA-TYB polyprotein) [Contains: Capsid protein (CA) (p24); Spacer peptide p3; Nucleocapsid protein p11 (NC); Ty3 protease (EC 3.4.23.-) (PR) (p16); Spacer peptide J; Reverse transcriptase/ribonuclease H (EC 2.7.7.49) (EC 2.7.7.7) (EC 3.1.26.4) (RT) (RT-RH) (p55); Integrase p…	-		dre:100148674	47	205	6e-51	Gap-Pol polyprotein-like		|GO:0003723|GO:0003964|GO:0006278|
CUFF.9098	CCON0000098180.1	+	3440	5886	1.43741	CNUS0000107905.1	PREDICTED Sjc_0079360 Sjp_0079360: Schistosoma japonicum Conserved hypothetical protein, expressed protein, putative, mRNA	CUFF.9098.2	ADS:ES:3-Extend	dre:100147861	27	167	2e-39	Gag-Pol polyprotein-like
CUFF.8940	CCON0000098102.1	+	38863	44108	13.2993	CNUS0000107902.1	PREDICTED Sjc_0078040 Sjp_0078040: Schistosoma japonicum Conserved hypothetical protein, IPR008042 Retrotransposon, Pao,IPR006162 Phosphopantetheine attachment site,IPR012337 Polynucleotidyl transferase, Ribonuclease H fold,IPR001584 Integrase, catalytic region,domain-containing, mRNA	CUFF.8940.2	IR:3-Extend	dre:100331133	41	461	1e-163	Gag-Pol polyprotein-like		|GO:0003676|GO:0015074|
Sj_007446	CCON0000098092.1	-	2108	6176	8.05134	CNUS0000107901.1|CNUS0000107960.1	PREDICTED Sjc_0077720 Sjp_0077720: Schistosoma japonicum Conserved hypothetical protein, IPR008042 Retrotransposon, Pao,IPR001878 Zinc finger, CCHC-type,domain-containing, mRNA	-		dre:100147861	47	197	4e-49	Gag-Pol polyprotein-like
Sj_007415	CCON0000098085.1	-	3492	5056	1.86892	CNUS0000107900.1	PREDICTED Sjc_0077430 Sjp_0077430: Schistosoma japonicum Conserved hypothetical protein, IPR008042 Retrotransposon, Pao,domain-containing, mRNA	-		dre:100334630	38	318	7e-85	Gag-Pol polyprotein-like
CUFF.8629	CCON0000097969.1	-	4261	39666	15.2648	CNUS0000107899.1	PREDICTED Sjc_0075240 Sjp_0075240: Schistosoma japonicum Early embryogenesis protein zyg-11, putative, mRNA	CUFF.8629.2	5-Extend	smm:Smp_157770	74	962	0	hypothetical protein ; K10350 Zyg-11 protein homolog	|Genetic Information Processing; Folding, Sorting and Degradation; Ubiquitin system [BR:ko04121];|	|GO:0003676|GO:0005488|
CUFF.8489	CCON0000097909.1	-	3902	17587	25.5992	CNUS0000107898.1	PREDICTED Sjc_0073870 Sjp_0073870: Schistosoma japonicum PAPOLB; poly (A) polymerase beta (testis specific) [EC:2.7.7.19]; ko:K00970 poly(A) polymerase, putative, mRNA	CUFF.8489.1|CUFF.8489.2|CUFF.8489.3	3-Extend|3-Extend:ES:ADS|3-Extend	smm:Smp_178850	97	960	0	poly(A) polymerase ; K14376 poly(A) polymerase [EC:2.7.7.19]	|Genetic Information Processing; Translation; mRNA surveillance pathway [PATH:ko03015-Map:ko03015];|	|GO:0005634|GO:0003723|GO:0004652|GO:0016779|GO:0006351|GO:0031123|GO:0043631|
CUFF.8417	CCON0000097859.1	+	9151	14501	0	CNUS0000107897.1	PREDICTED Sjc_0073250 Sjp_0073250: Schistosoma japonicum Conserved hypothetical protein, IPR001584 Integrase, catalytic region,IPR012337 Polynucleotidyl transferase, Ribonuclease H fold,domain-containing, mRNA	-		smm:Smp_185890	47	202	9e-50	hypothetical protein		|GO:0003676|GO:0003677|GO:0015074|
Sj_007009	CCON0000097853.1	+	49590	51688	5.21051	CNUS0000107896.1	PREDICTED Sjc_0073190 Sjp_0073190: Schistosoma japonicum Conserved hypothetical protein, IPR001878 Zinc finger, CCHC-type,domain-containing, mRNA	-		dre:100148209	30	359	4e-97	Gag-Pol polyprotein-like		|GO:0003676|GO:0004190|GO:0008270|GO:0006508|
CUFF.8374	CCON0000097835.1	+	42077	56584	3.05106	CNUS0000107895.1	PREDICTED Sjc_0072920 Sjp_0072920: Schistosoma japonicum Conserved hypothetical protein, IPR001878 Zinc finger, CCHC-type,IPR008042 Retrotransposon, Pao,domain-containing, mRNA	CUFF.8374.1|CUFF.8374.3	5-Extend:IR|AAS	dre:100330507	44	181	3e-43	Gag-Pol polyprotein-like
CUFF.8328	CCON0000097815.1	-	275067	300105	5.14787	CNUS0000107894.1	PREDICTED Sjc_0072470 Sjp_0072470: Schistosoma japonicum Ctdp1; CTD (carboxy-terminal domain, RNA polymerase II, polypeptide A) phosphatase, subunit 1 [EC:3.1.3.16]; ko:K01090 protein phosphatase, putative, mRNA	CUFF.8328.2	IR:5-Extend	smm:Smp_131560	61	736	0	rna polymerase II ctd phosphatase		|GO:0005622|GO:0005634|GO:0004721|GO:0005515|
Sj_006823	CCON0000097782.1	-	5703	8734	0.161602	CNUS0000107893.1	PREDICTED Sjc_0071250 Sjp_0071250: Schistosoma japonicum Retrovirus-related Pol polyprotein from transposon 17.6 [Includes: Protease (EC 3.4.23.-); Reverse transcriptase (EC 2.7.7.49); Endonuclease], putative, mRNA	-		spu:581171	51	466	1e-129	similar to OSJNBa0059D20.6		|GO:0003723|GO:0003964|GO:0004190|GO:0006278|GO:0006508|
CUFF.7940	CCON0000097721.1	-	54954	60201	35.3385	CNUS0000107890.1	PREDICTED Sjc_0069220 Sjp_0069220: Schistosoma japonicum PARP2; poly (ADP-ribose) polymerase family, member 2 [EC:2.4.2.30]; ko:K00774 NAD ADP-ribosyltransferase, putative, mRNA	CUFF.7940.1|CUFF.7940.3	3-Extend:ES:5-Extend|ADS:5-Extend	smm:Smp_145810.1	83	354	3e-96	poly [ADP-ribose] polymerase ; K10798 poly [ADP-ribose] polymerase [EC:2.4.2.30]	|Genetic Information Processing; Replication and Repair; Base excision repair [PATH:ko03410-Map:ko03410];|Genetic Information Processing; Replication and Repair; DNA repair and recombination proteins [BR:ko03400];|Genetic Information Processing; Replication and Repair; DNA replication proteins [BR:ko03032];|	|GO:0003950|GO:0006471|
CUFF.7434	CCON0000097581.1	+	189450	204843	24.9229	CNUS0000107883.1	PREDICTED Sjc_0064810 Sjp_0064810: Schistosoma japonicum RNA polymerase-associated protein LEO1, putative, mRNA	-		smm:Smp_172160	84	458	1e-127	senescence downregulated leo1-like
Sj_005952	CCON0000097501.1	+	99329	102289	0	CNUS0000107879.1	PREDICTED Sjc_0062150 Sjp_0062150: Schistosoma japonicum Conserved hypothetical protein, IPR012337 Polynucleotidyl transferase, Ribonuclease H fold,IPR000477 RNA-directed DNA polymerase (Reverse transcriptase),IPR001584 Integrase, catalytic region,domain-containing, mRNA	-		spu:581171	38	491	1e-137	similar to OSJNBa0059D20.6		|GO:0003676|GO:0003677|GO:0003723|GO:0003964|GO:0006278|GO:0015074|
Sj_005951	CCON0000097501.1	+	59410	61985	0	CNUS0000107878.1	PREDICTED Sjc_0062130 Sjp_0062130: Schistosoma japonicum Retrovirus-related Pol polyprotein from transposon 17.6 [Includes: Protease (EC 3.4.23.-); Reverse transcriptase (EC 2.7.7.49); Endonuclease], putative, mRNA	-		spu:581171	53	435	1e-120	similar to OSJNBa0059D20.6		|GO:0003723|GO:0003964|GO:0006278|
CUFF.6989	CCON0000097478.1	+	107535	111758	4.41836	CNUS0000107877.1	PREDICTED Sjc_0061170 Sjp_0061170: Schistosoma japonicum Tankyrase-2 (EC 2.4.2.30) (TANK2) (Tankyrase II) (TNKS-2) (TRF1-interacting ankyrin-related ADP-ribose polymerase 2) (Tankyrase-like protein) (Tankyrase-related protein), putative, mRNA	CUFF.6989.2	IR	smm:Smp_128950	67	633	1e-179	tankyrase ; K10799 tankyrase [EC:2.4.2.30]	|Genetic Information Processing; Replication and Repair; DNA replication proteins [BR:ko03032];|	|GO:0003950|GO:0005515|
CUFF.6791	CCON0000097441.1	-	5829	13504	15.895	CNUS0000107876.1|CNUS0000101002.1	PREDICTED Sjc_0059570 Sjp_0059570: Schistosoma japonicum Repressor of RNA polymerase III transcription MAF1 homolog, putative, mRNA	CUFF.6791.1	3-Extend:ES:ADS:5-Extend	smm:Smp_070680	73	364	9e-99	hypothetical protein
CUFF.6768	CCON0000097437.1	-	30526	47961	28.2662	CNUS0000107875.1	PREDICTED Sjc_0059290 Sjp_0059290: Schistosoma japonicum Transcription elongation factor B polypeptide 3 (RNA polymerase II transcription factor SIII subunit A) (Elongin-A) (dEloA), putative, mRNA	CUFF.6768.2|CUFF.6768.3|CUFF.6768.4|CUFF.6768.5	AAS|EN|EN:ES:EN|EN:EN
Sj_005608	CCON0000097415.1	-	121437	123879	0.0281854	CNUS0000107872.1	PREDICTED Sjc_0058460 Sjp_0058460: Schistosoma japonicum Conserved hypothetical protein, expressed protein, putative, mRNA	-		dre:100151397	32	252	8e-65	Gag-Pol polyprotein-like		|GO:0004190|GO:0006508|
Sj_005600	CCON0000097414.1	-	54409	57444	0.0815502	CNUS0000107871.1	PREDICTED Sjc_0058390 Sjp_0058390: Schistosoma japonicum Conserved hypothetical protein, expressed protein, putative, mRNA	-		dre:100334630	24	141	1e-31	Gag-Pol polyprotein-like		|GO:0004190|GO:0006508|
CUFF.6572	CCON0000097397.1	-	275685	307310	23.9932	CNUS0000107870.1	PREDICTED Sjc_0057500 Sjp_0057500: Schistosoma japonicum SPT6; may be involved in transcription elongation by mediating interactions between RNA polymerase II and chromatin; ko:K06959, putative, mRNA	CUFF.6572.1|CUFF.6572.2	3-Extend:ADS:AAS:5-Extend|3-Extend:ADS:AAS:5-Extend	smm:Smp_180420	68	395	1e-107	suppressor of ty ; K11292 transcription elongation factor SPT6	|Genetic Information Processing; Replication and Repair; Chromosome [BR:ko03036];|	|GO:0016810|GO:0006357|GO:0006807|GO:0032784|
CUFF.6559	CCON0000097396.1	-	139786	142629	61.369	CNUS0000107869.1	PREDICTED Sjc_0057440 Sjp_0057440: Schistosoma japonicum RNA polymerase transcriptional regulation mediator subunit 6 homolog, putative, mRNA	CUFF.6559.1	3-Extend:5-Extend	smm:Smp_008120	67	277	1e-72	med-6-related		|GO:0016592|GO:0001104|GO:0006357|
CUFF.6546	CCON0000097390.1	-	37527	67369	80.6765	CNUS0000107868.1	PREDICTED Sjc_0057290 Sjp_0057290: Schistosoma japonicum 3' histone mRNA exonuclease 1 (EC 3.1.-.-) (3'-5' exonuclease ERI1) (Eri-1 homolog), putative, mRNA	CUFF.6546.1|CUFF.6546.3	3-Extend:AAS|5-Extend	smm:Smp_051660	67	151	6e-35	hypothetical protein
Sj_005446	CCON0000097371.1	-	163210	169520	0	CNUS0000107867.1	PREDICTED Sjc_0056770 Sjp_0056770: Schistosoma japonicum Conserved hypothetical protein, IPR000477 RNA-directed DNA polymerase (Reverse transcriptase),domain-containing, mRNA	-		smm:Smp_106390	64	189	6e-46	hypothetical protein		|GO:0003723|GO:0003964|GO:0006278|
Sj_005291	CCON0000097347.1	+	191183	194514	0.190221	CNUS0000107864.1	PREDICTED Sjc_0055210 Sjp_0055210: Schistosoma japonicum Conserved hypothetical protein, IPR008042 Retrotransposon, Pao,domain-containing, mRNA	-		dre:100147861	32	498	1e-138	Gag-Pol polyprotein-like
Sj_004925	CCON0000097266.1	+	133475	135551	0.123648	CNUS0000107861.1	PREDICTED Sjc_0051360 Sjp_0051360: Schistosoma japonicum Retrovirus-related Pol polyprotein from transposon 17.6 [Includes: Protease (EC 3.4.23.-); Reverse transcriptase (EC 2.7.7.49); Endonuclease], putative, mRNA	-		spu:575456	34	285	6e-75	similar to OSJNBa0011F23.1		|GO:0003723|GO:0003964|GO:0004190|GO:0006278|GO:0006508|
CUFF.5868	CCON0000097263.1	-	171158	173817	224.398	CNUS0000107860.1	PREDICTED Sjc_0051110 Sjp_0051110: Schistosoma japonicum Mediator of RNA polymerase II transcription subunit 8 homolog (Activator-recruited cofactor 32 kDa component) (ARC32), putative, mRNA	CUFF.5868.2	5-Extend	smm:Smp_016340	91	217	2e-55	hypothetical protein		|GO:0016592|GO:0001104|GO:0006357|
CUFF.5836	CCON0000097260.1	+	84528	87875	2.51141	CNUS0000107859.1	PREDICTED Sjc_0050930 Sjp_0050930: Schistosoma japonicum hypothetical protein, mRNA	CUFF.5836.2	3-Extend	smm:Smp_069820	65	113	3e-23	hypothetical protein
CUFF.5761	CCON0000097248.1	-	153626	179475	23.8222	CNUS0000107856.1	PREDICTED Sjc_0050160 Sjp_0050160: Schistosoma japonicum lox2; lysyl oxidase-like 2; ko:K00277 protein-lysine 6-oxidase, putative, mRNA	CUFF.5761.1|CUFF.5761.2	3-Extend:ADS|3-Extend:AAS	smm:Smp_128860	85	557	1e-157	lysyl oxidase-like		|GO:0016020|GO:0005044|GO:0005507|GO:0016641|GO:0055114|
CUFF.5748	CCON0000097246.1	+	92410	104264	61.1995	CNUS0000107855.1	PREDICTED Sjc_0050010 Sjp_0050010: Schistosoma japonicum ISG20L2; interferon stimulated exonuclease gene 20kDa-like 2 [EC:3.1.-.-]; ko:K01175 E3.1.-.-, putative, mRNA	CUFF.5748.1	5-Extend:IR:3-Extend	smm:Smp_098850	76	295	5e-78	rex4-related (xpmc2)		|GO:0005622|GO:0003676|GO:0004527|
CUFF.5645	CCON0000097234.1	-	32354	37655	0.113777	CNUS0000107854.1	PREDICTED Sjc_0049130 Sjp_0049130: Schistosoma japonicum Conserved hypothetical protein, IPR001878 Zinc finger, CCHC-type,IPR008042 Retrotransposon, Pao,domain-containing, mRNA	-		dre:100151397	34	310	5e-82	Gag-Pol polyprotein-like		|GO:0003676|GO:0008270|
Sj_004398	CCON0000097177.1	+	205739	206955	0	CNUS0000107852.1	PREDICTED Sjc_0045890 Sjp_0045890: Schistosoma japonicum Conserved hypothetical protein, expressed protein, putative, mRNA	-		dre:100147861	41	254	8e-66	Gag-Pol polyprotein-like
CUFF.5086	CCON0000097150.1	-	233728	235399	3.2735	CNUS0000107850.1	PREDICTED Sjc_0044250 Sjp_0044250: Schistosoma japonicum expressed protein, putative, mRNA	CUFF.5086.2	IR:5-Extend
CUFF.5096	CCON0000097150.1	+	160415	204486	27.7927	CNUS0000107848.1	PREDICTED Sjc_0044220 Sjp_0044220: Schistosoma japonicum RNA polymerase-associated protein CTR9 homolog (SH2 domain-binding protein 1), putative, mRNA	CUFF.5096.1	5-Extend:AAS:ADS:3-Extend	smm:Smp_072370	84	1738	0	tpr repeat nuclear phosphoprotein		|GO:0005488|GO:0005515|
CUFF.5026	CCON0000097140.1	-	269706	280676	3.48902	CNUS0000107847.1	PREDICTED Sjc_0043630 Sjp_0043630: Schistosoma japonicum Conserved hypothetical protein, IPR009007 Peptidase aspartic, catalytic,IPR001969 Peptidase aspartic, active site,IPR013026 Tetratricopeptide region,IPR000477 RNA-directed DNA polymerase (Reverse transcriptase),domain-containing, mRNA	CUFF.5026.2|CUFF.5026.3	AAS:EN|AAS	smm:Smp_132440.1	63	391	1e-106	hypothetical protein
CUFF.4994	CCON0000097135.1	+	3775	15630	0	CNUS0000107846.1	PREDICTED Sjc_0043260 Sjp_0043260: Schistosoma japonicum Conserved hypothetical protein, IPR011048 Cytochrome cd1-nitrite reductase-like, C-terminal haem d1,IPR011046 WD40-like,domain-containing, mRNA	-		smm:Smp_127680	60	356	4e-96	rabconnectin-related
CUFF.4977	CCON0000097132.1	-	57535	67984	9.22145	CNUS0000107845.1|CNUS0000099461.1	PREDICTED Sjc_0043160 Sjp_0043160: Schistosoma japonicum IPR001623 Heat shock protein DnaJ, N-terminal,domain-containing protein, mRNA	CUFF.4977.2|CUFF.4977.3|CUFF.4977.4	AAS|IR:IR:5-Extend|ADS:IR:IR:ADS:IR:5-Extend	smm:Smp_033590	39	166	2e-59	hypothetical protein ; K13127 RING finger protein 113A	|Genetic Information Processing; Transcription; Spliceosome [BR:ko03041];|	|GO:0031072|GO:0051082|GO:0006457|
Sj_004031	CCON0000097117.1	+	122087	125215	0	CNUS0000107844.1	PREDICTED Sjc_0042070 Sjp_0042070: Schistosoma japonicum Conserved hypothetical protein, mRNA	-		smm:Smp_179340	51	187	6e-46	protein disulfide-isomerase
Sj_004019	CCON0000097115.1	+	31485	32639	0	CNUS0000107842.1	PREDICTED Sjc_0041920 Sjp_0041920: Schistosoma japonicum Conserved hypothetical protein, IPR001969 Peptidase aspartic, active site,IPR001878 Zinc finger, CCHC-type,domain-containing, mRNA	-		dre:100334630	24	112	7e-23	Gag-Pol polyprotein-like		|GO:0003676|GO:0004190|GO:0008270|GO:0006508|
Sj_003997	CCON0000097110.1	-	164404	172703	18.7004	CNUS0000107841.1	PREDICTED Sjc_0041610 Sjp_0041610: Schistosoma japonicum Poly [ADP-ribose] polymerase 1 (EC 2.4.2.30) (PARP-1) (ADPRT) (NAD(+) ADP-ribosyltransferase 1) (Poly[ADP-ribose] synthetase 1), putative, mRNA	-		smm:Smp_129260	65	338	3e-91	poly [ADP-ribose] polymerase ; K10798 poly [ADP-ribose] polymerase [EC:2.4.2.30]	|Genetic Information Processing; Replication and Repair; Base excision repair [PATH:ko03410-Map:ko03410];|Genetic Information Processing; Replication and Repair; DNA repair and recombination proteins [BR:ko03400];|Genetic Information Processing; Replication and Repair; DNA replication proteins [BR:ko03032];|
Sj_003761	CCON0000097076.1	+	38164	41762	2.16852	CNUS0000107839.1	PREDICTED Sjc_0039200 Sjp_0039200: Schistosoma japonicum Conserved hypothetical protein, IPR008042 Retrotransposon, Pao,domain-containing, mRNA	-		smm:Smp_123450	70	190	3e-46	hypothetical protein
Sj_003756	CCON0000097074.1	+	6137	13467	0.354429	CNUS0000107838.1	PREDICTED Sjc_0039140 Sjp_0039140: Schistosoma japonicum Pro-Pol polyprotein (Pr125Pol) [Contains: Protease/Reverse transcriptase/ribonuclease H (EC 3.4.23.-) (EC 2.7.7.49) (EC 2.7.7.7) (EC 3.1.26.4) (p87Pro-RT-RNaseH); Protease/Reverse transcriptase (EC 3.4.23.-) (EC 2.7.7.49) (EC 2.7.7.7) (p65Pro-RT); Ribonuclease H (EC 3.1.26.4) (RNase H); Integrase (IN) (p42In)], putative, mRNA	-		dre:793061	40	140	1e-31	LReO_3-like		|GO:0003676|GO:0003677|GO:0015074|
CUFF.4309	CCON0000097053.1	+	107005	109392	0.00577961	CNUS0000107835.1	PREDICTED Sjc_0037820 Sjp_0037820: Schistosoma japonicum Conserved hypothetical protein, IPR008042 Retrotransposon, Pao,domain-containing, mRNA	-		dre:100334630	29	346	3e-93	Gag-Pol polyprotein-like
CUFF.4310	CCON0000097053.1	-	67651	81382	20.6173	CNUS0000107834.1	PREDICTED Sjc_0037790 Sjp_0037790: Schistosoma japonicum Parafibromin (Cell division cycle protein 73 homolog), putative, mRNA	CUFF.4310.1	3-Extend:IR:5-Extend	smm:Smp_144090.2	90	1137	0	hyperparathyroidism homolog
Sj_003606	CCON0000097052.1	+	15538	16896	0.0106499	CNUS0000107833.1	PREDICTED Sjc_0037590 Sjp_0037590: Schistosoma japonicum Conserved hypothetical protein, IPR008042 Retrotransposon, Pao,domain-containing, mRNA	-		dre:100147861	39	345	3e-93	Gag-Pol polyprotein-like
CUFF.4271	CCON0000097051.1	+	50	18670	34.3718	CNUS0000107832.1	PREDICTED Sjc_0037500 Sjp_0037500: Schistosoma japonicum Retrovirus-related Pol polyprotein from transposon 412 [Includes: Protease (EC 3.4.23.-); Reverse transcriptase (EC 2.7.7.49); Endonuclease], putative, mRNA	CUFF.4271.2	3-Extend	smm:Smp_029630	67	427	1e-117	hypothetical protein		|GO:0003723|GO:0003964|GO:0006278|
CUFF.4240	CCON0000097046.1	-	150272	187360	1.95319	CNUS0000107831.1|CNUS0000098896.1	PREDICTED Sjc_0037140 Sjp_0037140: Schistosoma japonicum DNA-directed RNA polymerase II largest subunit (EC 2.7.7.6), putative, mRNA	CUFF.4240.1|CUFF.4240.4	3-Extend:ADS:AAS:ADS|AAS:5-Extend
CUFF.4132	CCON0000097039.1	+	164494	173362	1.50695	CNUS0000107830.1	PREDICTED Sjc_0036330 Sjp_0036330: Schistosoma japonicum Conserved hypothetical protein, IPR012337 Polynucleotidyl transferase, Ribonuclease H fold,IPR001584 Integrase, catalytic region,IPR001878 Zinc finger, CCHC-type,IPR008042 Retrotransposon, Pao,domain-containing, mRNA	CUFF.4132.1	5-Extend:ADS:IR:3-Extend	dre:100147861	41	552	0	Gag-Pol polyprotein-like
Sj_003479	CCON0000097039.1	+	142588	147151	0	CNUS0000107829.1	PREDICTED Sjc_0036310 Sjp_0036310: Schistosoma japonicum Conserved hypothetical protein, IPR012337 Polynucleotidyl transferase, Ribonuclease H fold,IPR008042 Retrotransposon, Pao,domain-containing, mRNA	-		dre:100332441	36	482	1e-133	Gag-Pol polyprotein-like		|GO:0003676|
CUFF.4100	CCON0000097035.1	-	373655	380255	180.651	CNUS0000107827.1	PREDICTED Sjc_0035990 Sjp_0035990: Schistosoma japonicum Polymerase delta-interacting protein 3 (46 kDa DNA polymerase delta interaction protein) (p46), putative, mRNA	CUFF.4100.1	3-Extend:ES	smm:Smp_064360	79	482	1e-134	RNA and export factor binding protein		|GO:0000166|GO:0003676|
CUFF.4042	CCON0000097032.1	+	274675	275372	364.291	CNUS0000107826.1	PREDICTED Sjc_0035510 Sjp_0035510: Schistosoma japonicum Chromatin accessibility complex protein 1 (CHRAC-1) (CHRAC-15) (HuCHRAC15) (DNA polymerase epsilon subunit p15), putative, mRNA	CUFF.4042.1	5-Extend:3-Extend	smm:Smp_036920	72	160	6e-38	DNA polymerase epsilon subunit		|GO:0005622|GO:0003677|GO:0043565|
CUFF.3943	CCON0000097022.1	+	169358	181415	14.3384	CNUS0000107824.1	PREDICTED Sjc_0034690 Sjp_0034690: Schistosoma japonicum Carboxy-terminal domain RNA polymerase II polypeptide A small phosphatase 1 (EC 3.1.3.16) (Nuclear LIM interactor-interacting factor 3) (NLI-interacting factor 3) (Golli-interacting protein) (GIP), putative, mRNA	CUFF.3943.1	5-Extend:ADS	smm:Smp_159170	56	433	1e-119	nuclear lim interactor-interacting factor-related		|GO:0005515|GO:0016791|
CUFF.3934	CCON0000097021.1	+	121601	125775	1.36841	CNUS0000107823.1	PREDICTED Sjc_0034590 Sjp_0034590: Schistosoma japonicum Conserved hypothetical protein, IPR008042 Retrotransposon, Pao,domain-containing, mRNA	CUFF.3934.2	3-Extend	dre:100147861	40	827	0	Gag-Pol polyprotein-like
Sj_003279	CCON0000097017.1	+	12350	15136	0	CNUS0000107822.1	PREDICTED Sjc_0034220 Sjp_0034220: Schistosoma japonicum Retrovirus-related Pol polyprotein from transposon 17.6 [Includes: Protease (EC 3.4.23.-); Reverse transcriptase (EC 2.7.7.49); Endonuclease], putative, mRNA	-		spu:757501	56	191	2e-47	similar to gag-pol polyprotein
CUFF.3727	CCON0000097000.1	+	20613	23877	3.05339	CNUS0000107821.1	PREDICTED Sjc_0032890 Sjp_0032890: Schistosoma japonicum Conserved hypothetical protein, expressed protein, putative, mRNA	CUFF.3727.1	IR:5-Extend	dre:569830	37	214	1e-67	capn3; similar to calpain 3
CUFF.3698	CCON0000096996.1	-	160580	173715	58.1671	CNUS0000107820.1	PREDICTED Sjc_0032640 Sjp_0032640: Schistosoma japonicum Pre-mRNA-processing factor 6 (PRP6 homolog) (U5 snRNP-associated 102 kDa protein) (U5-102 kDa protein), putative, mRNA	CUFF.3698.1	3-Extend:AAS:AAS	smm:Smp_078420	88	592	1e-167	pre-mRNA splicing factor		|GO:0005622|GO:0005488|GO:0006396|
Sj_003059	CCON0000096990.1	+	23562	25969	66.1657	CNUS0000107819.1	PREDICTED Sjc_0031910 Sjp_0031910: Schistosoma japonicum Calcitonin gene-related peptide-receptor component protein (CGRP-receptor component protein) (CGRP-RCP) (CGRPRCP), putative, mRNA	-		smm:Smp_007890.2	85	253	2e-66	hypothetical protein		|GO:0000166|GO:0003824|GO:0044237|
CUFF.3310	CCON0000096968.1	+	18077	42367	20.5539	CNUS0000107816.1	PREDICTED Sjc_0029200 Sjp_0029200: Schistosoma japonicum REXO1L1; REX1, RNA exonuclease 1 homolog -like 1 [EC:3.1.-.-]; ko:K01175 E3.1.-.-, putative, mRNA	CUFF.3310.1|CUFF.3310.3	5-Extend:ES:EN|AAS:3-Extend	smm:Smp_071770	70	1026	0	rnase h (70) ; K14570 RNA exonuclease 1 [EC:3.1.-.-]	|Genetic Information Processing; Translation; Ribosome Biogenesis [BR:ko03009];|Genetic Information Processing; Translation; Ribosome biogenesis in eukaryotes [PATH:ko03008-Map:ko03008];|	|GO:0005622|GO:0003676|GO:0004527|
CUFF.3292	CCON0000096965.1	+	209450	218000	1.211	CNUS0000107815.1	PREDICTED Sjc_0028990 Sjp_0028990: Schistosoma japonicum Conserved hypothetical protein, IPR008042 Retrotransposon, Pao,IPR012337 Polynucleotidyl transferase, Ribonuclease H fold,domain-containing, mRNA	CUFF.3292.2|CUFF.3292.3|CUFF.3292.4|CUFF.3292.5	IR|IR|AAS:IR|AAS	dre:100149476	38	333	2e-89	Gag-Pol polyprotein-like
CUFF.3173	CCON0000096956.1	+	218298	241664	0.885108	CNUS0000107814.1	PREDICTED Sjc_0028150 Sjp_0028150: Schistosoma japonicum Retrovirus-related Pol polyprotein from transposon 17.6 [Includes: Protease (EC 3.4.23.-); Reverse transcriptase (EC 2.7.7.49); Endonuclease], putative, mRNA	CUFF.3173.2	IR	tca:100141994	29	326	7e-87	similar to protease, reverse transcriptase, ribonuclease H, integrase		|GO:0003676|GO:0003723|GO:0003964|GO:0008270|GO:0006278|
CUFF.2732	CCON0000096922.1	-	99831	132367	4.84613	CNUS0000107812.1	PREDICTED Sjc_0024240 Sjp_0024240: Schistosoma japonicum RNA polymerase II elongation factor ELL2, putative, mRNA	CUFF.2732.2|CUFF.2732.3	ADS:5-Extend|ADS:5-Extend	smm:Smp_092320.1	69	1033	0	ell related		|GO:0008023|GO:0006368|
CUFF.2544	CCON0000096908.1	-	213760	232399	9.49509	CNUS0000107810.1	PREDICTED Sjc_0022590 Sjp_0022590: Schistosoma japonicum TNKS; tankyrase, TRF1-interacting ankyrin-related ADP-ribose polymerase [EC:2.4.2.30]; ko:K00774 NAD ADP-ribosyltransferase, putative, mRNA	CUFF.2544.2|CUFF.2544.3|CUFF.2544.4	AAS|ADS:5-Extend|ADS:5-Extend	smm:Smp_128950	80	1053	0	tankyrase ; K10799 tankyrase [EC:2.4.2.30]	|Genetic Information Processing; Replication and Repair; DNA replication proteins [BR:ko03032];|	|GO:0005515|
CUFF.2540	CCON0000096908.1	-	135212	146445	19.2127	CNUS0000107809.1	PREDICTED Sjc_0022560 Sjp_0022560: Schistosoma japonicum Myb-binding protein 1A-like protein, putative, mRNA	CUFF.2540.2	IR:5-Extend	smm:Smp_006630.2	66	1311	0	hypothetical protein ; K02331 DNA polymerase phi subunit [EC:2.7.7.7]	|Genetic Information Processing; Replication and Repair; DNA repair and recombination proteins [BR:ko03400];|
CUFF.2227	CCON0000096889.1	+	269976	283694	19.8998	CNUS0000107807.1	PREDICTED Sjc_0019980 Sjp_0019980: Schistosoma japonicum Conserved hypothetical protein, IPR012337 Polynucleotidyl transferase, Ribonuclease H fold,IPR001584 Integrase, catalytic region,domain-containing, mRNA	CUFF.2227.1	5-Extend:ES:AAS
Sj_001839	CCON0000096882.1	+	324869	327340	0.0307982	CNUS0000107806.1	PREDICTED Sjc_0019320 Sjp_0019320: Schistosoma japonicum Conserved hypothetical protein, IPR012337 Polynucleotidyl transferase, Ribonuclease H fold,IPR001584 Integrase, catalytic region,IPR000477 RNA-directed DNA polymerase (Reverse transcriptase),domain-containing, mRNA	-		spu:581171	41	649	0	similar to OSJNBa0059D20.6		|GO:0003676|GO:0003677|GO:0003723|GO:0003964|GO:0006278|GO:0015074|
CUFF.2137	CCON0000096882.1	+	61795	65583	17.0382	CNUS0000107805.1	PREDICTED Sjc_0019220 Sjp_0019220: Schistosoma japonicum Conserved hypothetical protein, expressed protein, putative, mRNA	CUFF.2137.2	EN:3-Extend
CUFF.1966	CCON0000096870.1	+	308687	316369	20.3837	CNUS0000107804.1	PREDICTED Sjc_0017980 Sjp_0017980: Schistosoma japonicum Thex1; three prime histone mRNA exonuclease 1 [EC:3.1.-.-]; ko:K01175 E3.1.-.-, putative, mRNA	CUFF.1966.1	5-Extend:ADS	smm:Smp_029850	69	759	0	3'-5' exonuclease		|GO:0005622|GO:0003676|GO:0004527|
Sj_001718	CCON0000096870.1	-	74694	83969	0.150773	CNUS0000107803.1	PREDICTED Sjc_0017880 Sjp_0017880: Schistosoma japonicum Conserved hypothetical protein, expressed protein, putative, mRNA	-		dre:100151397	30	134	1e-29	Gag-Pol polyprotein-like		|GO:0004190|GO:0006508|
Sj_001644	CCON0000096866.1	-	85009	86760	0.0258662	CNUS0000107802.1	PREDICTED Sjc_0017090 Sjp_0017090: Schistosoma japonicum Conserved hypothetical protein, expressed protein, putative, mRNA	-		dre:100334630	24	124	1e-26	Gag-Pol polyprotein-like		|GO:0004190|GO:0006508|
Sj_001629	CCON0000096865.1	-	167866	169098	0.209952	CNUS0000107801.1	PREDICTED Sjc_0017070 Sjp_0017070: Schistosoma japonicum Conserved hypothetical protein, expressed protein, putative, mRNA	-		dre:100334970	39	280	1e-73	Gag-Pol polyprotein-like
CUFF.1887	CCON0000096865.1	+	50277	61887	41.3075	CNUS0000107800.1	PREDICTED Sjc_0017040 Sjp_0017040: Schistosoma japonicum Conserved hypothetical protein, IPR000477 RNA-directed DNA polymerase (Reverse transcriptase),domain-containing, mRNA	CUFF.1887.2	EN:ES:AAS:3-Extend	smm:Smp_166030	89	159	6e-38	erythrocyte membrane protein
Sj_001558	CCON0000096860.1	-	30265	31773	0	CNUS0000107799.1	PREDICTED Sjc_0016160 Sjp_0016160: Schistosoma japonicum Retrovirus-related Pol polyprotein from type-1 retrotransposable element R2 (Retrovirus-related Pol polyprotein from type I retrotransposable element R2) [Includes: Reverse transcriptase (EC 2.7.7.49); Endonuclease] (Fragment), putative, mRNA	-		tgu:100218801	25	134	1e-29	hypothetical protein LOC100218801		|GO:0003723|GO:0003964|GO:0006278|
CUFF.1700	CCON0000096853.1	+	103969	113614	279.931	CNUS0000107798.1	PREDICTED Sjc_0015250 Sjp_0015250: Schistosoma japonicum expressed protein, putative, mRNA	CUFF.1700.1	5-Extend:ES	smm:Smp_022460	63	80.5	7e-14	hypothetical protein
Sj_001384	CCON0000096848.1	-	58077	61197	0	CNUS0000107796.1	PREDICTED Sjc_0014460 Sjp_0014460: Schistosoma japonicum Conserved hypothetical protein, IPR008042 Retrotransposon, Pao,domain-containing, mRNA	-		dre:100151214	38	408	1e-111	Gag-Pol polyprotein-like
CUFF.1463	CCON0000096842.1	+	298444	311558	11.7215	CNUS0000107795.1	PREDICTED Sjc_0013320 Sjp_0013320: Schistosoma japonicum Conserved hypothetical protein, expressed protein, putative, mRNA	CUFF.1463.1	5-Extend:ES:AAS	smm:Smp_169670.2	66	503	1e-140	hypothetical protein
CUFF.1372	CCON0000096836.1	-	590451	594557	18.6095	CNUS0000107793.1	PREDICTED Sjc_0012440 Sjp_0012440: Schistosoma japonicum IPR000684 Eukaryotic RNA polymerase II heptapeptide repeat,domain-containing protein, mRNA	CUFF.1372.1	3-Extend:ES:ADS:5-Extend	smm:Smp_166180	52	392	1e-107	hypothetical protein
Sj_001103	CCON0000096830.1	-	885377	888190	0	CNUS0000107791.1	PREDICTED Sjc_0011580 Sjp_0011580: Schistosoma japonicum Conserved hypothetical protein, expressed protein, putative, mRNA	-		dre:100147861	27	265	2e-68	Gag-Pol polyprotein-like
CUFF.1188	CCON0000096825.1	-	573840	730746	5.45659	CNUS0000107790.1	PREDICTED Sjc_0010730 Sjp_0010730: Schistosoma japonicum Calcium-dependent secretion activator (dCAPS), putative, mRNA	CUFF.1188.1|CUFF.1188.3|CUFF.1188.4	ES:ES:ES:IR:AAS|ADS:ES:ES:IR|ADS:ES:ES:ES:ES:IR	smm:Smp_155300	67	1380	0	ATP-dependent RNA Helicase		|GO:0003723|GO:0003964|GO:0005515|GO:0006278|
Sj_000930	CCON0000096818.1	-	778382	782308	0.0115824	CNUS0000107786.1	PREDICTED Sjc_0009760 Sjp_0009760: Schistosoma japonicum Conserved hypothetical protein, IPR008042 Retrotransposon, Pao,domain-containing, mRNA	-		dre:100147861	34	620	1e-175	Gag-Pol polyprotein-like
CUFF.947	CCON0000096813.1	-	231759	234842	7.47517	CNUS0000107783.1	PREDICTED Sjc_0008520 Sjp_0008520: Schistosoma japonicum RNA polymerase I-specific transcription initiation factor RRN3 (Transcription initiation factor IA) (TIF-IA), putative, mRNA	CUFF.947.1|CUFF.947.2	AAS:3-Extend:5-Extend|AAS:3-Extend:5-Extend	smm:Smp_143670	58	703	0	hypothetical protein
Sj_000795	CCON0000096812.1	+	226680	231089	0	CNUS0000107782.1	PREDICTED Sjc_0008340 Sjp_0008340: Schistosoma japonicum Conserved hypothetical protein, IPR008042 Retrotransposon, Pao,domain-containing, mRNA	-		dre:100147861	32	715	0	Gag-Pol polyprotein-like
Sj_000791	CCON0000096811.1	-	838146	839537	0	CNUS0000107781.1	PREDICTED Sjc_0008290 Sjp_0008290: Schistosoma japonicum Conserved hypothetical protein, IPR008042 Retrotransposon, Pao,domain-containing, mRNA	-		dre:100332517	37	305	4e-81	Gag-Pol polyprotein-like
CUFF.899	CCON0000096811.1	+	134819	157318	0.937104	CNUS0000107780.1	PREDICTED Sjc_0008040 Sjp_0008040: Schistosoma japonicum Mediator of RNA polymerase II transcription subunit 12 (Thyroid hormone receptor-associated protein complex 230 kDa component) (Trap230) (Activator-recruited cofactor 240 kDa component) (ARC240) (CAG repeat protein 45) (OPA-containing protein) (Trinucleotide repeat-containing gene 11 protein), putative, mRNA	CUFF.899.1|CUFF.899.2	5-Extend:ADS|5-Extend:AAS	smm:Smp_166410	69	1163	0	thyroid hormone receptor-associated protein		|GO:0016592|GO:0001104|GO:0006357|
Sj_000752	CCON0000096810.1	-	257378	261757	0.0670137	CNUS0000107779.1	PREDICTED Sjc_0007830 Sjp_0007830: Schistosoma japonicum Conserved hypothetical protein, IPR008042 Retrotransposon, Pao,domain-containing, mRNA	-		dre:100147861	34	805	0	Gag-Pol polyprotein-like
CUFF.741	CCON0000096806.1	+	376182	380623	217.431	CNUS0000107778.1	PREDICTED Sjc_0006620 Sjp_0006620: Schistosoma japonicum Activated RNA polymerase II transcriptional coactivator p15 precursor (SUB1 homolog) (Positive cofactor 4) (PC4) (p14), putative, mRNA	CUFF.741.1|CUFF.741.2	5-Extend|5-Extend	smm:Smp_084620	89	94	3e-18	hypothetical protein		|GO:0003677|GO:0003713|GO:0006355|
Sj_000595	CCON0000096804.1	-	352962	353357	0	CNUS0000107777.1	PREDICTED Sjc_0006110 Sjp_0006110: Schistosoma japonicum expressed protein, putative, mRNA	-
Sj_000492	CCON0000096801.1	+	525966	532480	0	CNUS0000107776.1	PREDICTED Sjc_0005230 Sjp_0005230: Schistosoma japonicum hypothetical protein, mRNA	-		smm:Smp_044800	67	164	6e-39	ankyrin repeat domain protein
CUFF.521	CCON0000096800.1	+	30474	49467	4.41582	CNUS0000107773.1	PREDICTED Sjc_0004830 Sjp_0004830: Schistosoma japonicum Putative RNA exonuclease NEF-sp (EC 3.1.-.-), putative, mRNA	CUFF.521.1|CUFF.521.2	5-Extend:ADS:EN:AAS:AAS:3-Extend|5-Extend:EN:AAS:3-Extend	smm:Smp_160090.1	66	921	0	rnase h (70) ; K14570 RNA exonuclease 1 [EC:3.1.-.-]	|Genetic Information Processing; Translation; Ribosome Biogenesis [BR:ko03009];|Genetic Information Processing; Translation; Ribosome biogenesis in eukaryotes [PATH:ko03008-Map:ko03008];|	|GO:0005622|GO:0003676|GO:0004527|
CUFF.21	CCON0000096785.1	+	921087	929112	15.6271	CNUS0000107767.1	PREDICTED Sjc_0000260 Sjp_0000260: Schistosoma japonicum DNA polymerase epsilon subunit B (EC 2.7.7.7) (DNA polymerase II subunit B), putative, mRNA	CUFF.21.2	ADS	smm:Smp_124120	74	318	1e-85	DNA polymerase epsilon subunit B ; K02325 DNA polymerase epsilon subunit 2 [EC:2.7.7.7]	|Genetic Information Processing; Replication and Repair; Base excision repair [PATH:ko03410-Map:ko03410];|Genetic Information Processing; Replication and Repair; DNA repair and recombination proteins [BR:ko03400];|Genetic Information Processing; Replication and Repair; DNA replication [PATH:ko03030-Map:ko03030];|Genetic Information Processing; Replication and Repair; DNA replication proteins [BR:…	|GO:0003677|GO:0003887|GO:0006260|
CUFF.105	CCON0000096785.1	-	503933	521827	7.54073	CNUS0000107766.1	PREDICTED Sjc_0000090 Sjp_0000090: Schistosoma japonicum Carboxy-terminal domain RNA polymerase II polypeptide A small phosphatase 2 (EC 3.1.3.16) (Small CTD phosphatase 2) (SCP2) (Nuclear LIM interactor-interacting factor 2) (NLI-interacting factor 2) (Protein OS-4), putative, mRNA	CUFF.105.1|CUFF.105.2	3-Extend:IR:5-Extend|3-Extend:EN	smm:Smp_154650	88	392	1e-107	nuclear lim interactor-interacting factor (nli-interacting factor) (nli-if)		|GO:0005515|GO:0016791|
CUFF.14338	CCON0000121824.1	-	1657	3722	1.81202	CNUS0000107763.1	PREDICTED Sjc_0135210 Sjp_0135210: Schistosoma japonicum Conserved hypothetical protein, expressed protein, putative, mRNA	CUFF.14338.1|CUFF.14338.2|CUFF.14338.3	3-Extend:IR|3-Extend:IR:AAS:IR|3-Extend:IR:EN
Sj_012570	CCON0000121821.1	-	13875	16607	66.7161	CNUS0000107761.1	PREDICTED Sjc_0135190 Sjp_0135190: Schistosoma japonicum Conserved hypothetical protein, expressed protein, putative, mRNA	-		smm:Smp_079730	58	229	9e-59	rna recognition motif containing protein ; K14407 cleavage stimulation factor subunit 2	|Genetic Information Processing; Translation; mRNA surveillance pathway [PATH:ko03015-Map:ko03015];|
CUFF.14337	CCON0000121821.1	+	751	13709	38.732	CNUS0000107760.1	PREDICTED Sjc_0135180 Sjp_0135180: Schistosoma japonicum Cul2; cullin 2; ko:K03870 cullin 2, putative, mRNA	-		smm:Smp_079740	87	819	0	cullin-2 (cul-2) ; K03870 cullin 2	|Genetic Information Processing; Folding, Sorting and Degradation; Ubiquitin mediated proteolysis [PATH:ko04120-Map:ko04120];|Genetic Information Processing; Folding, Sorting and Degradation; Ubiquitin system [BR:ko04121];|Human Diseases; Cancers; Pathways in cancer [PATH:ko05200-Map:ko05200];|Human Diseases; Cancers; Renal cell carcinoma [PATH:ko05211-Map:ko05211];|	|GO:0007049|
Sj_012568	CCON0000121819.1	-	10413	13044	70.2351	CNUS0000107759.1	PREDICTED Sjc_0135150 Sjp_0135150: Schistosoma japonicum Metal tolerance protein C4 (AtMTPc4), putative, mRNA	-		smm:Smp_162450	86	366	1e-100	cation efflux family protein; expressed protein ; K14696 solute carrier family 30 (zinc transporter), member 9		|GO:0016020|GO:0008324|GO:0006812|
CUFF.14332	CCON0000121818.1	+	34708	35830	2.44587	CNUS0000107758.1	PREDICTED Sjc_0135140 Sjp_0135140: Schistosoma japonicum Nipped-B-like protein (Delangin homolog) (SCC2 homolog), putative, mRNA	CUFF.14332.2	IR	smm:Smp_017810	95	233	3e-60	nipped-b-like protein (delangin) (scc2 homolog) ; K06672 cohesin loading factor subunit SCC2	|Cellular Processes; Cell Growth and Death; Cell cycle - yeast [PATH:ko04111-Map:ko04111];|Genetic Information Processing; Replication and Repair; Chromosome [BR:ko03036];|
CUFF.14331	CCON0000121818.1	+	4755	22262	0.652557	CNUS0000107757.1	PREDICTED Sjc_0135130 Sjp_0135130: Schistosoma japonicum Nipped-B-like protein (Delangin) (SCC2 homolog), putative, mRNA	-		smm:Smp_017810	73	1543	0	nipped-b-like protein (delangin) (scc2 homolog) ; K06672 cohesin loading factor subunit SCC2	|Cellular Processes; Cell Growth and Death; Cell cycle - yeast [PATH:ko04111-Map:ko04111];|Genetic Information Processing; Replication and Repair; Chromosome [BR:ko03036];|
Sj_012565	CCON0000121816.1	+	41	214	7.53106	CNUS0000107756.1	PREDICTED Sjc_0135120 Sjp_0135120: Schistosoma japonicum IPR013838 Beta tubulin, autoregulation binding site,domain-containing protein, mRNA	-		smm:Smp_143610	96	118	1e-25	hypothetical protein
CUFF.14328	CCON0000121779.1	-	1226	2670	3.00319	CNUS0000107755.1	PREDICTED Sjc_0135110 Sjp_0135110: Schistosoma japonicum Ubinuclein (Ubiquitously expressed nuclear protein) (VT4), putative, mRNA	CUFF.14328.2	IR:5-Extend	smm:Smp_167920	85	133	4e-56	ubinuclein/yemanuclein
CUFF.14327	CCON0000121750.1	-	649	22138	52.831	CNUS0000107754.1	PREDICTED Sjc_0135080 Sjp_0135080: Schistosoma japonicum SH3 domain-binding protein 5-like (Protein parcase), putative, mRNA	CUFF.14327.2|CUFF.14327.3	ADS:EN|ADS:EN	smm:Smp_150670	54	266	2e-69	hypothetical protein
Sj_012561	CCON0000121746.1	+	7753	9159	153.19	CNUS0000107753.1	PREDICTED Sjc_0135070 Sjp_0135070: Schistosoma japonicum Conserved hypothetical protein, expressed protein, putative, mRNA	-		smm:Smp_144440	41	92.4	6e-17	replication A protein
Sj_012560	CCON0000121741.1	-	5586	5775	14814.6	CNUS0000107752.1	PREDICTED Sjc_0135060 Sjp_0135060: Schistosoma japonicum expressed protein, putative, mRNA	-		smm:Smp_091800	73	77.4	3e-13	guanine nucleotide exchange factor mss4
Sj_012558	CCON0000121732.1	-	1692	10113	36.1762	CNUS0000107751.1	PREDICTED Sjc_0135030 Sjp_0135030: Schistosoma japonicum expressed protein, putative, mRNA	-
Sj_012557	CCON0000121732.1	+	149	1412	44.0387	CNUS0000107750.1	PREDICTED Sjc_0135020 Sjp_0135020: Schistosoma japonicum Zinc finger Ran-binding domain-containing protein 2 (Zinc finger protein 265) (Zinc finger, splicing), putative, mRNA	-
CUFF.14320	CCON0000121731.1	-	632	1276	37.7961	CNUS0000107749.1	PREDICTED Sjc_0135010 Sjp_0135010: Schistosoma japonicum IPR006575 RWD,domain-containing protein, mRNA	CUFF.14320.2	IR:5-Extend	smm:Smp_029370	65	97.1	1e-32	hypothetical protein
Sj_012555	CCON0000121724.1	-	1527	2483	1.24353	CNUS0000107748.1	PREDICTED Sjc_0135000 Sjp_0135000: Schistosoma japonicum IPR000276 Rhodopsin-like GPCR superfamily,domain-containing protein, mRNA	-		smm:Smp_007070	78	491	1e-137	G-protein coupled receptor fragment		|GO:0016021|GO:0001584|GO:0007186|
Sj_012554	CCON0000121718.1	+	2424	2673	153.428	CNUS0000107747.1	PREDICTED Sjc_0134990 Sjp_0134990: Schistosoma japonicum RKI1; Ribose-5-phosphate ketol-isomerase [EC:5.3.1.6]; ko:K01807 ribose 5-phosphate isomerase A, putative, mRNA	-		smm:Smp_148770	88	127	2e-28	ribose-5-phosphate isomerase ; K01807 ribose 5-phosphate isomerase A [EC:5.3.1.6]	|Metabolism; Carbohydrate Metabolism; Pentose phosphate pathway [PATH:ko00030-Map:ko00030];|Metabolism; Energy Metabolism; Carbon fixation in photosynthetic organisms [PATH:ko00710-Map:ko00710];|	|GO:0004751|GO:0009052|
CUFF.14317	CCON0000121712.1	+	11719	21157	51.3302	CNUS0000107746.1	PREDICTED Sjc_0134980 Sjp_0134980: Schistosoma japonicum expressed protein, putative, mRNA	CUFF.14317.1	5-Extend:ADS	smm:Smp_170540	66	200	1e-49	hypothetical protein		|GO:0003677|
Sj_012552	CCON0000121708.1	-	3021	3777	209.886	CNUS0000107745.1	PREDICTED Sjc_0134970 Sjp_0134970: Schistosoma japonicum Dihydrolipoyllysine-residue acetyltransferase component of pyruvate dehydrogenase complex, mitochondrial precursor (EC 2.3.1.12) (E2) (Dihydrolipoamide acetyltransferase component of pyruvate dehydrogenase complex), putative, mRNA	-		smm:Smp_194460	83	145	9e-34	dihydrolipoamide acetyltransferase component of pyruvate dehydrogenase ; K00627 pyruvate dehydrogenase E2 component (dihydrolipoamide acetyltransferase) [EC:2.3.1.12]	|Metabolism; Carbohydrate Metabolism; Citrate cycle (TCA cycle) [PATH:ko00020-Map:ko00020];|Metabolism; Carbohydrate Metabolism; Glycolysis / Gluconeogenesis [PATH:ko00010-Map:ko00010];|Metabolism; Carbohydrate Metabolism; Pyruvate metabolism [PATH:ko00620-Map:ko00620];|	|GO:0008415|GO:0008152|
Sj_012551	CCON0000121707.1	+	7672	8313	191.337	CNUS0000107744.1	PREDICTED Sjc_0134960 Sjp_0134960: Schistosoma japonicum expressed protein, putative, mRNA	-		smm:Smp_000280	52	128	3e-28	similar to female-specific protein 800 (fs800)
CUFF.14313	CCON0000121698.1	+	7709	8569	16.0745	CNUS0000107742.1	PREDICTED Sjc_0134940 Sjp_0134940: Schistosoma japonicum Phosphatidylinositol-binding clathrin assembly protein unc-11 (AP180-like adaptor protein) (Uncoordinated protein 11), putative, mRNA	CUFF.14313.1	IR:5-Extend	smm:Smp_162260	99	220	6e-84	phosphatidylinositol-binding clathrin assembly protein		|GO:0005543|
CUFF.14312	CCON0000121696.1	-	126	11341	3.66815	CNUS0000107741.1	PREDICTED Sjc_0134930 Sjp_0134930: Schistosoma japonicum IPR008162 Inorganic pyrophosphatase,domain-containing protein, mRNA	CUFF.14312.1	3-Extend:ADS:AAS:EN:EN:5-Extend	smm:Smp_153720	56	422	1e-116	hypothetical protein
CUFF.14311	CCON0000121695.1	-	15194	19456	46.4555	CNUS0000107740.1	PREDICTED Sjc_0134920 Sjp_0134920: Schistosoma japonicum LOC477143; similar to DNA-directed RNA polymerase III 39 kDa polypeptide (RNA polymerase III C39 subunit); ko:K03025 DNA-directed RNA polymerase III subunit C34, putative, mRNA	CUFF.14311.1	3-Extend:IR:5-Extend	smm:Smp_165980	88	499	1e-139	rna polymerase III (DNA directed) 39kD subunit-related ; K03025 DNA-directed RNA polymerase III subunit RPC6	|Genetic Information Processing; Transcription; RNA polymerase [PATH:ko03020-Map:ko03020];|Metabolism; Nucleotide Metabolism; Purine metabolism [PATH:ko00230-Map:ko00230];|Metabolism; Nucleotide Metabolism; Pyrimidine metabolism [PATH:ko00240-Map:ko00240];|Organismal Systems; Immune System; Cytosolic DNA-sensing pathway [PATH:ko04623-Map:ko04623];|	|GO:0003677|GO:0003899|GO:0006351|
Sj_012546	CCON0000121695.1	+	324	13978	1.03651	CNUS0000107739.1	PREDICTED Sjc_0134910 Sjp_0134910: Schistosoma japonicum IPR013032 EGF-like region,IPR000884 Thrombospondin, type I,domain-containing protein, mRNA	-		smm:Smp_165970	64	657	0	acidic fibroblast growth factor intracellular binding protein
Sj_012545	CCON0000121694.1	+	10827	12887	11.0877	CNUS0000107738.1	PREDICTED Sjc_0134900 Sjp_0134900: Schistosoma japonicum expressed protein, putative, mRNA	-		smm:Smp_084060	64	790	0	hypothetical protein
CUFF.14309	CCON0000121691.1	+	11496	16184	19.9248	CNUS0000107737.1	PREDICTED Sjc_0134890 Sjp_0134890: Schistosoma japonicum hypothetical protein, mRNA	CUFF.14309.2	AAS	smm:Smp_099560.2	63	237	3e-61	hypothetical protein
Sj_012543	CCON0000121690.1	-	221	2993	1.20225	CNUS0000107736.1	PREDICTED Sjc_0134880 Sjp_0134880: Schistosoma japonicum Nucleotide-binding oligomerization domain-containing protein 1 (Caspase recruitment domain-containing protein 4), putative, mRNA	-		smm:Smp_160500	81	243	3e-63	hypothetical protein		|GO:0005515|
Sj_012541	CCON0000121687.1	+	629	1070	3.08619	CNUS0000107734.1	PREDICTED Sjc_0134860 Sjp_0134860: Schistosoma japonicum expressed protein, putative, mRNA	-
Sj_012540	CCON0000121686.1	+	1719	13220	45.8778	CNUS0000107733.1	PREDICTED Sjc_0134850 Sjp_0134850: Schistosoma japonicum Endothelin-converting enzyme 1 (EC 3.4.24.71) (ECE-1), putative, mRNA	-		smm:Smp_000755	82	222	5e-57	ECE2; family M13 non-peptidase homologue (M13 family) (EC:3.4.24.71)		|GO:0016020|GO:0004245|GO:0006508|
CUFF.14306	CCON0000121683.1	-	115455	122477	1.55854	CNUS0000107732.1	PREDICTED Sjc_0134840 Sjp_0134840: Schistosoma japonicum expressed protein, putative, mRNA	CUFF.14306.1	3-Extend:5-Extend	smm:Smp_150880	65	220	2e-55	hypothetical protein
CUFF.14308	CCON0000121683.1	+	99283	113045	49.4138	CNUS0000107731.1	PREDICTED Sjc_0134830 Sjp_0134830: Schistosoma japonicum ari-2; ariadne 2; ko:K01931 E6.3.2.19, putative, mRNA	CUFF.14308.1|CUFF.14308.2	5-Extend:ADS:EN|5-Extend:3-Extend	smm:Smp_150890	81	967	0	ariadne-2 protein homolog (ari-2) ; K11969 ariadne-2	|Genetic Information Processing; Folding, Sorting and Degradation; Ubiquitin system [BR:ko04121];|	|GO:0008270|
CUFF.14314	CCON0000121683.1	-	85836	86387	4143.45	CNUS0000107730.1	PREDICTED Sjc_0134820 Sjp_0134820: Schistosoma japonicum Uqcrq; ubiquinol-cytochrome c reductase, complex III subunit VII [EC:1.10.2.2]; ko:K00418 ubiquinol-cytochrome c reductase subunit 8, putative, mRNA	CUFF.14314.1	3-Extend:IR:5-Extend	smm:Smp_053700	81	88.6	1e-16	hypothetical protein ; K00418 ubiquinol-cytochrome c reductase subunit 8 [EC:1.10.2.2]	|Human Diseases; Neurodegenerative Diseases; Alzheimer's disease [PATH:ko05010-Map:ko05010];|Human Diseases; Neurodegenerative Diseases; Huntington's disease [PATH:ko05016-Map:ko05016];|Human Diseases; Neurodegenerative Diseases; Parkinson's disease [PATH:ko05012-Map:ko05012];|Metabolism; Energy Metabolism; Oxidative phosphorylation [PATH:ko00190-Map:ko00190];|Organismal Systems; Circulatory Syst…	|GO:0008121|
CUFF.14303	CCON0000121681.1	+	5845	8254	6.02936	CNUS0000107728.1	PREDICTED Sjc_0134800 Sjp_0134800: Schistosoma japonicum expressed protein, putative, mRNA	CUFF.14303.1	IR:5-Extend
CUFF.14304	CCON0000121680.1	-	3544	13951	7.87791	CNUS0000107726.1	PREDICTED Sjc_0134780 Sjp_0134780: Schistosoma japonicum CUG triplet repeat RNA-binding protein 1 (CUG-BP1) (RNA-binding protein BRUNOL-2) (Deadenylation factor CUG-BP) (Deadenylation factor EDEN-BP) (Brain protein F41), putative, mRNA	CUFF.14304.1|CUFF.14304.3	3-Extend|EN	smm:Smp_041280	91	69.7	6e-11	bruno-like rna binding protein ; K13207 CUG-BP- and ETR3-like factor	|Genetic Information Processing; Transcription; Spliceosome [BR:ko03041];|
Sj_012533	CCON0000121679.1	-	4683	10696	265.726	CNUS0000107725.1	PREDICTED Sjc_0134770 Sjp_0134770: Schistosoma japonicum expressed protein, putative, mRNA	-
CUFF.14302	CCON0000121678.1	+	2003	14115	13.5016	CNUS0000107724.1	PREDICTED Sjc_0134760 Sjp_0134760: Schistosoma japonicum Transportin-3 (Transportin-SR) (TRN-SR) (Importin-12), putative, mRNA	CUFF.14302.1	5-Extend:EN	smm:Smp_164410	75	1052	0	transportin
Sj_012531	CCON0000121673.1	+	126	596	0.633323	CNUS0000107723.1	PREDICTED Sjc_0134750 Sjp_0134750: Schistosoma japonicum hypothetical protein, mRNA	-		smm:Smp_138350	55	119	6e-26	hypothetical protein
Sj_012530	CCON0000121671.1	-	697	1591	1.53809	CNUS0000107722.1	PREDICTED Sjc_0134740 Sjp_0134740: Schistosoma japonicum Triple functional domain protein (EC 2.7.11.1), putative, mRNA	-		smm:Smp_162970	96	129	6e-29	kalirin ; K08810 triple functional domain protein [EC:2.7.11.-]	|Metabolism; Enzyme Families; Protein kinases [BR:ko01001];|
Sj_012529	CCON0000121661.1	+	291	3069	3.21284	CNUS0000107721.1	PREDICTED Sjc_0134730 Sjp_0134730: Schistosoma japonicum Proteasome-associated protein ECM29 homolog (Ecm29) (Fragment), putative, mRNA	-		smm:Smp_006350.2	58	211	5e-53	hypothetical protein
Sj_012528	CCON0000121660.1	-	1967	2179	29.3106	CNUS0000107720.1	PREDICTED Sjc_0134720 Sjp_0134720: Schistosoma japonicum Fimbrin (ABP67), putative, mRNA	-		smm:Smp_149130	76	102	9e-21	fimbrin/plastin
CUFF.14297	CCON0000121657.1	+	2118	2282	0	CNUS0000107719.1	PREDICTED Sjc_0134710 Sjp_0134710: Schistosoma japonicum expressed protein, putative, mRNA	-
Sj_012526	CCON0000121656.1	+	271	3415	0.795374	CNUS0000107718.1	PREDICTED Sjc_0134700 Sjp_0134700: Schistosoma japonicum hypothetical protein, mRNA	-		smm:Smp_163360	61	355	3e-96	hypothetical protein
Sj_012525	CCON0000121654.1	-	268	2930	0	CNUS0000107717.1	PREDICTED Sjc_0134690 Sjp_0134690: Schistosoma japonicum hypothetical protein, mRNA	-
Sj_012524	CCON0000121653.1	-	3634	6360	0.432233	CNUS0000107716.1	PREDICTED Sjc_0134680 Sjp_0134680: Schistosoma japonicum Ladybird homeobox corepressor 1, putative, mRNA	-		smm:Smp_080560	60	747	0	ladybird homeobox corepressor		|GO:0005634|GO:0000166|GO:0005488|GO:0005515|
Sj_012523	CCON0000121649.1	-	205	593	20.4763	CNUS0000107715.1	PREDICTED Sjc_0134670 Sjp_0134670: Schistosoma japonicum expressed protein, putative, mRNA	-		smm:Smp_149000	74	124	2e-27	protein phosphatase 2C
Sj_012522	CCON0000121638.1	+	263	1778	19.2813	CNUS0000107714.1	PREDICTED Sjc_0134650 Sjp_0134650: Schistosoma japonicum Probable phospholipid-transporting ATPase IA (EC 3.6.3.1) (Chromaffin granule ATPase II) (ATPase class I type 8A member 1), putative, mRNA	-		smm:Smp_104500	92	191	9e-48	phospholipid-transporting atpase ; K01530 phospholipid-translocating ATPase [EC:3.6.3.1]	|Unclassified; Metabolism; Energy metabolism|	|GO:0016020|GO:0005524|GO:0015662|GO:0006810|
CUFF.14294	CCON0000121634.1	+	260	1383	39.4068	CNUS0000107713.1	PREDICTED Sjc_0134640 Sjp_0134640: Schistosoma japonicum Kinesin heavy chain isoform 5C (Kinesin heavy chain neuron-specific 2), putative, mRNA	CUFF.14294.2	IR	smm:Smp_001040	96	352	1e-135	kinesin heavy chain ; K10396 kinesin family member 5	|Cellular Processes; Cell Motility; Cytoskeleton proteins [BR:ko04812];|	|GO:0003777|GO:0005524|GO:0007018|
Sj_012519	CCON0000121624.1	-	604	2611	1.01318	CNUS0000107711.1	PREDICTED Sjc_0134620 Sjp_0134620: Schistosoma japonicum Serine/threonine-protein kinase TEL1 (EC 2.7.11.1) (DNA-damage checkpoint kinase TEL1) (Telomere length regulation protein 1) (ATM homolog), putative, mRNA	-		smm:Smp_189130	94	106	6e-22	hypothetical protein		|GO:0016773|
CUFF.14292	CCON0000121621.1	+	616	2133	386.455	CNUS0000107710.1	PREDICTED Sjc_0134610 Sjp_0134610: Schistosoma japonicum Myosin heavy chain, striated muscle, putative, mRNA	CUFF.14292.1	5-Extend	smm:Smp_085540.4	95	87	4e-16	myosin heavy chain		|GO:0016459|GO:0003774|GO:0005524|GO:0051015|
CUFF.14286	CCON0000121598.1	+	417	4440	14.4006	CNUS0000107709.1	PREDICTED Sjc_0134600 Sjp_0134600: Schistosoma japonicum hypothetical protein, mRNA	CUFF.14286.1	5-Extend:ADS:3-Extend	smm:Smp_099560.2	55	167	3e-40	hypothetical protein
CUFF.14285	CCON0000121593.1	-	5288	17917	7.39902	CNUS0000107708.1	PREDICTED Sjc_0134590 Sjp_0134590: Schistosoma japonicum Conserved hypothetical protein, IPR002110 Ankyrin,domain-containing, mRNA	CUFF.14285.2|CUFF.14285.3|CUFF.14285.4	5-Extend|EN:EN:5-Extend|EN:EN:5-Extend	smm:Smp_155450	84	92.4	2e-17	sh3 and multiple ankyrin repeat domains protein 12 (shank12)
CUFF.14289	CCON0000121592.1	+	753	12494	40.1052	CNUS0000107707.1	PREDICTED Sjc_0134580 Sjp_0134580: Schistosoma japonicum Pre-mRNA-processing factor 17 (PRP17 homolog) (hPRP17) (Cell division cycle 40 homolog) (EH-binding protein 3) (Ehb3), putative, mRNA	CUFF.14289.1	5-Extend:3-Extend	smm:Smp_074370	90	1046	0	hypothetical protein ; K12816 pre-mRNA-processing factor 17	|Genetic Information Processing; Transcription; Spliceosome [BR:ko03041];|Genetic Information Processing; Transcription; Spliceosome [PATH:ko03040-Map:ko03040];|	|GO:0005515|
Sj_012514	CCON0000121591.1	+	499	1238	3.728	CNUS0000107706.1	PREDICTED Sjc_0134570 Sjp_0134570: Schistosoma japonicum IPR000215 Proteinase inhibitor I4, serpin,domain-containing protein, mRNA	-		smm:Smp_163920	64	214	2e-54	titin		|GO:0004867|
Sj_012513	CCON0000121590.1	-	1629	3958	9.28149	CNUS0000107705.1	PREDICTED Sjc_0134560 Sjp_0134560: Schistosoma japonicum Multiple epidermal growth factor-like domains 6 precursor (EGF-like domain-containing protein 3) (Multiple EGF-like domain protein 3), putative, mRNA	-		smm:Smp_135210	92	168	1e-40	egf-like domain protein
CUFF.14284	CCON0000121589.1	+	4135	9244	6.14658	CNUS0000107704.1	PREDICTED Sjc_0134550 Sjp_0134550: Schistosoma japonicum Conserved hypothetical protein, IPR007110 Immunoglobulin-like,domain-containing, mRNA	CUFF.14284.2	ADS:3-Extend	smm:Smp_136080	93	223	1e-73	cell adhesion molecule		|GO:0005515|
Sj_012508	CCON0000121583.1	+	2596	3380	8.57474	CNUS0000107701.1	PREDICTED Sjc_0134520 Sjp_0134520: Schistosoma japonicum THO complex subunit 2 (Tho2), putative, mRNA	-		smm:Smp_086460	78	154	2e-36	tho2 protein ; K12879 THO complex subunit 2	|Genetic Information Processing; Transcription; Spliceosome [BR:ko03041];|Genetic Information Processing; Transcription; Spliceosome [PATH:ko03040-Map:ko03040];|Genetic Information Processing; Translation; RNA transport [PATH:ko03013-Map:ko03013];|
CUFF.14283	CCON0000121582.1	-	259	1370	111.939	CNUS0000107700.1	PREDICTED Sjc_0134510 Sjp_0134510: Schistosoma japonicum hypothetical protein, mRNA	CUFF.14283.2|CUFF.14283.3	5-Extend|5-Extend	smm:Smp_065150	84	110	3e-23	establishment of cohesion 1 (eco1) homolog ; K11268 N-acetyltransferase [EC:2.3.1.-]	|Genetic Information Processing; Replication and Repair; Chromosome [BR:ko03036];|
CUFF.14282	CCON0000121580.1	+	637	8937	5.58982	CNUS0000107699.1	PREDICTED Sjc_0134500 Sjp_0134500: Schistosoma japonicum Cell wall protein AWA1 precursor, putative, mRNA	CUFF.14282.1|CUFF.14282.3	5-Extend:AAS|AAS	smm:Smp_006350.1	52	308	6e-82	hypothetical protein
Sj_012505	CCON0000121577.1	+	3034	4779	1.84123	CNUS0000107698.1	PREDICTED Sjc_0134490 Sjp_0134490: Schistosoma japonicum Rap guanine nucleotide exchange factor 2 (Neural RAP guanine nucleotide exchange protein) (nRap GEP) (PDZ domain-containing guanine nucleotide exchange factor 1) (PDZ-GEF1) (RA-GEF), putative, mRNA	-		smm:Smp_178730	95	99.4	7e-20	hypothetical protein
Sj_012504	CCON0000121571.1	+	1622	2200	2.30714	CNUS0000107697.1	PREDICTED Sjc_0134480 Sjp_0134480: Schistosoma japonicum expressed protein, putative, mRNA	-		smm:Smp_137670	75	108	2e-22	calcium-dependent activator protein for secretion
CUFF.14281	CCON0000121567.1	+	224	687	257.539	CNUS0000107696.1	PREDICTED Sjc_0134470 Sjp_0134470: Schistosoma japonicum scsA; succinate-CoA ligase (GDP-forming) [EC:6.2.1.4]; ko:K01899 succinate--CoA ligase (GDP-forming) alpha chain, putative, mRNA	CUFF.14281.2	IR	smm:Smp_052060	78	222	8e-57	succinyl-CoA synthetase-related ; K01899 succinyl-CoA synthetase alpha subunit [EC:6.2.1.4 6.2.1.5]	|Metabolism; Carbohydrate Metabolism; Citrate cycle (TCA cycle) [PATH:ko00020-Map:ko00020];|Metabolism; Carbohydrate Metabolism; Propanoate metabolism [PATH:ko00640-Map:ko00640];|	|GO:0000166|GO:0005488|
CUFF.14280	CCON0000121566.1	-	327	1308	38.4419	CNUS0000107695.1	PREDICTED Sjc_0134460 Sjp_0134460: Schistosoma japonicum UPF0027 protein C22orf28 homolog, putative, mRNA	-		bta:525106	77	139	4e-32	C5H22orf28, C22orf28, HSPC117, MGC128918; chromosome 22 open reading frame 28 ortholog
Sj_012501	CCON0000121563.1	-	727	4407	0.141903	CNUS0000107694.1	PREDICTED Sjc_0134450 Sjp_0134450: Schistosoma japonicum Conserved hypothetical protein, mRNA	-		smm:Smp_153230	81	390	1e-107	hypothetical protein
CUFF.14278	CCON0000121558.1	+	1080	3226	40.4504	CNUS0000107692.1	PREDICTED Sjc_0134430 Sjp_0134430: Schistosoma japonicum Protein bicaudal D, putative, mRNA	-		smm:Smp_028070.1	83	414	1e-114	bicaudal D-like protein
CUFF.14279	CCON0000121551.1	-	13	1475	3.00327	CNUS0000107691.1	PREDICTED Sjc_0134420 Sjp_0134420: Schistosoma japonicum hypothetical protein, mRNA	CUFF.14279.1|CUFF.14279.2	IR:3-Extend|3-Extend:IR:5-Extend	smm:Smp_144080	45	101	2e-19	subfamily S8B unassigned peptidase (S08 family)
Sj_012497	CCON0000121549.1	-	326	1160	2.71565	CNUS0000107690.1	PREDICTED Sjc_0134410 Sjp_0134410: Schistosoma japonicum hypothetical protein, mRNA	-		smm:Smp_130040	89	160	2e-38	pecanex-related protein
Sj_012496	CCON0000121542.1	+	208	4291	42.098	CNUS0000107689.1	PREDICTED Sjc_0134400 Sjp_0134400: Schistosoma japonicum expressed protein, putative, mRNA	-		smm:Smp_168660	62	184	2e-45	vesicle docking protein P115
Sj_012495	CCON0000121536.1	+	64	334	16.3745	CNUS0000107688.1	PREDICTED Sjc_0134390 Sjp_0134390: Schistosoma japonicum hypothetical protein, mRNA	-		smm:Smp_179590	85	140	2e-32	camp/cgmp cyclic nucleotide phosphodiesterase
CUFF.14275	CCON0000121531.1	+	1080	2946	3.12943	CNUS0000107687.1	PREDICTED Sjc_0134380 Sjp_0134380: Schistosoma japonicum Serine/threonine-protein kinase Nek7 (EC 2.7.11.1) (NimA-related protein kinase 7), putative, mRNA	CUFF.14275.2	ADS:AAS:3-Extend	smm:Smp_097940	91	197	4e-55	serine/threonine protein kinase		|GO:0004672|GO:0005524|GO:0016772|GO:0006468|
CUFF.14274	CCON0000121530.1	-	1	758	6.16506	CNUS0000107686.1	PREDICTED Sjc_0134370 Sjp_0134370: Schistosoma japonicum FKBP12-rapamycin complex-associated protein (FK506-binding protein 12-rapamycin complex-associated protein 1) (Rapamycin target protein) (RAPT1) (Mammalian target of rapamycin) (mTOR), putative, mRNA	CUFF.14274.1	3-Extend:ES:5-Extend	smm:Smp_122910	93	274	2e-72	ataxia telangiectasia mutated (atm)-related ; K07203 FKBP12-rapamycin complex-associated protein	|Environmental Information Processing; Signal Transduction; ErbB signaling pathway [PATH:ko04012-Map:ko04012];|Environmental Information Processing; Signal Transduction; mTOR signaling pathway [PATH:ko04150-Map:ko04150];|Human Diseases; Cancers; Acute myeloid leukemia [PATH:ko05221-Map:ko05221];|Human Diseases; Cancers; Glioma [PATH:ko05214-Map:ko05214];|Human Diseases; Cancers; Pathways in cance…	|GO:0016772|
Sj_012492	CCON0000121528.1	+	610	975	0.201752	CNUS0000107685.1	PREDICTED Sjc_0134360 Sjp_0134360: Schistosoma japonicum hypothetical protein, mRNA	-		smm:Smp_165740	79	96.7	5e-19	cell adhesion molecule
Sj_012491	CCON0000121509.1	+	704	1208	0.451804	CNUS0000107684.1	PREDICTED Sjc_0134350 Sjp_0134350: Schistosoma japonicum expressed protein, putative, mRNA	-		smm:Smp_171680	77	224	2e-57	hypothetical protein
Sj_012490	CCON0000121506.1	-	3061	3289	1050.48	CNUS0000107683.1	PREDICTED Sjc_0134340 Sjp_0134340: Schistosoma japonicum IPR000402 ATPase, P-type cation exchange, beta subunit,domain-containing protein, mRNA	-		smm:Smp_033550	75	94.7	2e-18	transmemberane protein ; K01540 sodium/potassium-transporting ATPase subunit beta	|Environmental Information Processing; Signaling Molecules and Interaction; Cellular antigens [BR:ko04090];|Organismal Systems; Circulatory System; Cardiac muscle contraction [PATH:ko04260-Map:ko04260];|Organismal Systems; Digestive System; Bile secretion [PATH:ko04976-Map:ko04976];|Organismal Systems; Digestive System; Carbohydrate digestion and absorption [PATH:ko04973-Map:ko04973];|Organismal …	|GO:0016020|GO:0005391|GO:0006813|GO:0006814|
CUFF.14271	CCON0000121501.1	-	224	4733	61.506	CNUS0000107682.1	PREDICTED Sjc_0134330 Sjp_0134330: Schistosoma japonicum SRP68; signal recognition particle 68kDa; ko:K03107 signal recognition particle, subunit SRP68, putative, mRNA	-		smm:Smp_157160	80	727	0	signal recognition particle 68 kD protein ; K03107 signal recognition particle subunit SRP68	|Environmental Information Processing; Membrane Transport; Secretion system [BR:ko02044];|Genetic Information Processing; Folding, Sorting and Degradation; Protein export [PATH:ko03060-Map:ko03060];|
Sj_012488	CCON0000121498.1	+	29	1011	0.886653	CNUS0000107681.1	PREDICTED Sjc_0134320 Sjp_0134320: Schistosoma japonicum IPR007087 Zinc finger, C2H2-type,domain-containing protein, mRNA	-		smm:Smp_009020	68	202	5e-51	Rac guanyl-nucleotide exchange factor		|GO:0005622|GO:0003676|GO:0008270|
Sj_012487	CCON0000121494.1	+	1328	1757	3.70896	CNUS0000107680.1	PREDICTED Sjc_0134300 Sjp_0134300: Schistosoma japonicum Conserved hypothetical protein, mRNA	-		cfa:478814	66	207	3e-52	similar to F54C1.5a
Sj_012486	CCON0000121493.1	-	253	9611	36.3811	CNUS0000107679.1	PREDICTED Sjc_0134290 Sjp_0134290: Schistosoma japonicum Slc25a1; solute carrier family 25, member 1; ko:K03454 mitochondrial carrier protein, MC family, putative, mRNA	-		smm:Smp_149320	93	328	1e-88	tricarboxylate transport protein		|GO:0016020|GO:0005488|GO:0006810|
CUFF.14263	CCON0000121479.1	-	24	7792	10.5213	CNUS0000107678.1	PREDICTED Sjc_0134280 Sjp_0134280: Schistosoma japonicum Band 4.1-like protein 3 (4.1B) (Differentially expressed in adenocarcinoma of the lung protein 1) (DAL-1) (DAL1P) (mDAL-1), putative, mRNA	CUFF.14263.2|CUFF.14263.3	EN|EN:5-Extend	smm:Smp_155460	95	164	1e-39	hypothetical protein		|GO:0005856|
CUFF.14265	CCON0000121478.1	+	224	1560	73.8618	CNUS0000107677.1	PREDICTED Sjc_0134270 Sjp_0134270: Schistosoma japonicum expressed protein, putative, mRNA	CUFF.14265.1|CUFF.14265.2|CUFF.14265.3	5-Extend|5-Extend|5-Extend	smm:Smp_174890	82	215	7e-55	hypothetical protein
CUFF.14259	CCON0000121463.1	+	351	1829	4.95698	CNUS0000107676.1	PREDICTED Sjc_0134250 Sjp_0134250: Schistosoma japonicum expressed protein, putative, mRNA	CUFF.14259.1	5-Extend:3-Extend
Sj_012482	CCON0000121450.1	-	64	580	79.5989	CNUS0000107675.1	PREDICTED Sjc_0134240 Sjp_0134240: Schistosoma japonicum expressed protein, putative, mRNA	-		smm:Smp_142100	71	122	8e-27	hypothetical protein
CUFF.14260	CCON0000121445.1	+	3978	5068	213.678	CNUS0000107674.1	PREDICTED Sjc_0134230 Sjp_0134230: Schistosoma japonicum LOC607658; similar to Guanine nucleotide-binding protein G(olf), alpha subunit (Adenylate cyclase-stimulating G alpha protein, olfactory type); ko:K04633 guanine nucleotide binding protein (G protein), alpha polypeptide,, putative, mRNA	CUFF.14260.1	5-Extend:IR:IR	smm:Smp_059340.1	88	172	2e-76	Guanine nucleotide-binding protein G(s) subunit alpha (Adenylate cyclase-stimulating G alpha protein) ; K04632 guanine nucleotide binding protein (G protein), alpha stimulating activity polypeptide	|Cellular Processes; Cell Communication; Gap junction [PATH:ko04540-Map:ko04540];|Environmental Information Processing; Signal Transduction; Calcium signaling pathway [PATH:ko04020-Map:ko04020];|Environmental Information Processing; Signaling Molecules and Interaction; GTP-binding proteins [BR:ko04031];|Human Diseases; Cardiovascular Diseases; Dilated cardiomyopathy (DCM) [PATH:ko05414-Map:ko0541…	|GO:0004871|GO:0005525|GO:0019001|GO:0007165|GO:0007186|
Sj_012480	CCON0000121441.1	+	151	1284	2.5035	CNUS0000107673.1	PREDICTED Sjc_0134220 Sjp_0134220: Schistosoma japonicum Protein split ends, putative, mRNA	-		smm:Smp_152900	52	75.1	7e-12	wnt related
CUFF.14256	CCON0000121433.1	+	1523	4875	1070.27	CNUS0000107672.1	PREDICTED Sjc_0134210 Sjp_0134210: Schistosoma japonicum hypothetical protein, mRNA	CUFF.14256.1	5-Extend:EN
CUFF.14251	CCON0000121431.1	+	569	6768	4.6769	CNUS0000107671.1	PREDICTED Sjc_0134200 Sjp_0134200: Schistosoma japonicum hypothetical protein, mRNA	CUFF.14251.2	EN:3-Extend	smm:Smp_149300	43	106	1e-21	hypothetical protein
Sj_012477	CCON0000121430.1	-	1321	2462	7.01383	CNUS0000107670.1	PREDICTED Sjc_0134190 Sjp_0134190: Schistosoma japonicum Nuclear pore complex protein Nup160 (Nucleoporin Nup160) (160 kDa nucleoporin) (Gene trap locus 1-13) (GTL-13), putative, mRNA	-		smm:Smp_194730	82	148	9e-35	hypothetical protein ; K14303 nuclear pore complex protein Nup160	|Genetic Information Processing; Translation; RNA transport [PATH:ko03013-Map:ko03013];|
CUFF.14248	CCON0000121427.1	-	1914	2819	2445.49	CNUS0000107669.1	PREDICTED Sjc_0134180 Sjp_0134180: Schistosoma japonicum IPR011259 Ezrin/radixin/moesin, C-terminal,domain-containing protein, mRNA	-								|GO:0005737|GO:0019898|GO:0008092|
Sj_012475	CCON0000121424.1	+	56	613	27.0583	CNUS0000107668.1	PREDICTED Sjc_0134170 Sjp_0134170: Schistosoma japonicum Actin, putative, mRNA	-		smm:Smp_077850	76	302	8e-81	actin		|GO:0005515|
Sj_012473	CCON0000121413.1	-	37	3240	160.635	CNUS0000107666.1	PREDICTED Sjc_0134150 Sjp_0134150: Schistosoma japonicum PRKCA-binding protein (Protein kinase C-alpha-binding protein) (Protein interacting with C kinase 1), putative, mRNA	-		smm:Smp_132940	91	191	1e-47	protein kinase C alpha binding protein		|GO:0005515|
CUFF.14245	CCON0000121411.1	+	401	3869	179.825	CNUS0000107665.1	PREDICTED Sjc_0134140 Sjp_0134140: Schistosoma japonicum expressed protein, putative, mRNA	CUFF.14245.2	AAS:EN	smm:Smp_158500	82	140	3e-32	Mername-AA168 protein (M67 family) ; K03247 translation initiation factor eIF-3 subunit 3	|Genetic Information Processing; Translation; RNA transport [PATH:ko03013-Map:ko03013];|Genetic Information Processing; Translation; Translation factors [BR:ko03012];|Human Diseases; Infectious Diseases; Measles [PATH:ko05162-Map:ko05162];|
Sj_012471	CCON0000121410.1	+	237	3697	30.9452	CNUS0000107664.1	PREDICTED Sjc_0134130 Sjp_0134130: Schistosoma japonicum hypothetical protein, mRNA	-		smm:Smp_148580	65	92.8	6e-18	supervillin
CUFF.14243	CCON0000121403.1	+	890	4307	3.0092	CNUS0000107663.1	PREDICTED Sjc_0134110 Sjp_0134110: Schistosoma japonicum CG7918; ko:K04134 cholinergic receptor, invertebrate, putative, mRNA	CUFF.14243.2	IR:3-Extend	smm:Smp_145540	80	478	1e-133	muscarinic acetylcholine (GAR) receptor ; K04134 muscarinic acetylcholine receptor	|Environmental Information Processing; Signaling Molecules and Interaction; G protein-coupled receptors [BR:ko04030];|Environmental Information Processing; Signaling Molecules and Interaction; Neuroactive ligand-receptor interaction [PATH:ko04080-Map:ko04080];|	|GO:0016020|GO:0016021|GO:0016907|GO:0007186|
Sj_012469	CCON0000121383.1	+	7296	7604	22.3763	CNUS0000107662.1	PREDICTED Sjc_0134100 Sjp_0134100: Schistosoma japonicum Selenoprotein O, putative, mRNA	-		smm:Smp_131690	71	149	5e-35	Crumbs complex protein; MAGUK homolog; cell polarity protein; serine/threonine kinase
CUFF.14242	CCON0000121367.1	-	50	1088	11.458	CNUS0000107660.1	PREDICTED Sjc_0134080 Sjp_0134080: Schistosoma japonicum Transmembrane and TPR repeat-containing protein 3 (Protein SMILE), putative, mRNA	CUFF.14242.1|CUFF.14242.2	3-Extend:5-Extend|3-Extend:ADS:5-Extend	smm:Smp_094950	83	240	3e-62	smile protein
Sj_012465	CCON0000121352.1	+	21	2889	0	CNUS0000107658.1	PREDICTED Sjc_0134050 Sjp_0134050: Schistosoma japonicum hypothetical protein, mRNA	-		smm:Smp_153720	54	145	3e-33	hypothetical protein
Sj_012464	CCON0000121299.1	-	3392	5098	3.47932	CNUS0000107657.1	PREDICTED Sjc_0134030 Sjp_0134030: Schistosoma japonicum Conserved hypothetical protein, expressed protein, putative, mRNA	-		smm:Smp_142130	76	248	9e-65	hypothetical protein
CUFF.14232	CCON0000121296.1	-	699	1477	352.79	CNUS0000107656.1	PREDICTED Sjc_0134020 Sjp_0134020: Schistosoma japonicum hypothetical protein, mRNA	CUFF.14232.2|CUFF.14232.3	AAS:ES:5-Extend|ES:5-Extend	smm:Smp_179570	75	108	1e-22	otopetrin
Sj_012462	CCON0000121269.1	+	81	283	494.24	CNUS0000107655.1	PREDICTED Sjc_0134010 Sjp_0134010: Schistosoma japonicum Mitochondrial glutamate carrier 1 (GC-1) (Glutamate/H(+) symporter 1) (Solute carrier family 25 member 22), putative, mRNA	-		smm:Smp_044690	67	78.2	2e-13	mitochondrial glutamate carrier protein		|GO:0016020|GO:0005488|GO:0006810|
Sj_012461	CCON0000121255.1	+	324	743	0.154794	CNUS0000107654.1	PREDICTED Sjc_0134000 Sjp_0134000: Schistosoma japonicum hypothetical protein, mRNA	-		smm:Smp_123960	34	76.3	6e-13	hypothetical protein
Sj_012460	CCON0000121234.1	-	876	1094	32.1774	CNUS0000107653.1	PREDICTED Sjc_0133990 Sjp_0133990: Schistosoma japonicum Otoferlin (Fer-1-like protein 2), putative, mRNA	-		smm:Smp_163750	93	134	1e-30	otoferlin
Sj_012459	CCON0000121230.1	-	82	1982	30.0449	CNUS0000107652.1	PREDICTED Sjc_0133980 Sjp_0133980: Schistosoma japonicum Porcine endogenous retrovirus A receptor 2 precursor (PERV-A receptor 2) (Protein GPR172B), putative, mRNA	-		smm:Smp_194010	82	137	2e-31	hypothetical protein ; K14620 riboflavin transporter 2	|Organismal Systems; Digestive System; Vitamin digestion and absorption [PATH:ko04977-Map:ko04977];|
CUFF.14225	CCON0000121228.1	+	795	3625	0.981399	CNUS0000107651.1	PREDICTED Sjc_0133970 Sjp_0133970: Schistosoma japonicum Forkhead box protein L1 (Forkhead-related protein FKHL11) (Forkhead-related transcription factor 7) (FREAC-7), putative, mRNA	-		smm:Smp_133520	58	249	1e-64	FREAC-7-like protein		|GO:0005634|GO:0003700|GO:0043565|GO:0006355|
CUFF.14226	CCON0000121226.1	+	2210	5180	92.7786	CNUS0000107650.1	PREDICTED Sjc_0133960 Sjp_0133960: Schistosoma japonicum TGF-beta-inducible nuclear protein 1 (Hairy cell leukemia protein 1), putative, mRNA	CUFF.14226.2	ADS:3-Extend	smm:Smp_054120	87	295	1e-78	Ribosome biogenesis protein NSA2 homologue
CUFF.14221	CCON0000121175.1	-	732	1861	15.4924	CNUS0000107649.1	PREDICTED Sjc_0133950 Sjp_0133950: Schistosoma japonicum E3 ubiquitin-protein ligase Bre1 (EC 6.3.2.-) (dBre1), putative, mRNA	-		smm:Smp_136750	94	225	6e-58	serine/threonine protein kinase
Sj_012455	CCON0000121148.1	+	1938	2435	14.4839	CNUS0000107648.1	PREDICTED Sjc_0133940 Sjp_0133940: Schistosoma japonicum hypothetical protein, mRNA	-		smm:Smp_045360.4	72	92.8	7e-18	hypothetical protein
Sj_012454	CCON0000121146.1	-	632	2072	102.636	CNUS0000107647.1	PREDICTED Sjc_0133930 Sjp_0133930: Schistosoma japonicum Aldehyde dehydrogenase, mitochondrial precursor (EC 1.2.1.3) (ALDH class 2) (AHD-M1) (ALDHI) (ALDH-E2), putative, mRNA	-		smm:Smp_022960	91	122	1e-26	aldehyde dehydrogenase ; K00128 aldehyde dehydrogenase (NAD+) [EC:1.2.1.3]	|Metabolism; Amino Acid Metabolism; Arginine and proline metabolism [PATH:ko00330-Map:ko00330];|Metabolism; Amino Acid Metabolism; Histidine metabolism [PATH:ko00340-Map:ko00340];|Metabolism; Amino Acid Metabolism; Lysine degradation [PATH:ko00310-Map:ko00310];|Metabolism; Amino Acid Metabolism; Tryptophan metabolism [PATH:ko00380-Map:ko00380];|Metabolism; Amino Acid Metabolism; Valine, leucine a…	|GO:0016491|GO:0008152|
Sj_012453	CCON0000121144.1	-	1322	4036	14.3448	CNUS0000107646.1	PREDICTED Sjc_0133920 Sjp_0133920: Schistosoma japonicum hypothetical protein, mRNA	-
Sj_012450	CCON0000121117.1	-	1060	2160	2.35299	CNUS0000107644.1	PREDICTED Sjc_0133890 Sjp_0133890: Schistosoma japonicum expressed protein, putative, mRNA	-
Sj_012449	CCON0000121096.1	+	206	1156	24.6158	CNUS0000107643.1	PREDICTED Sjc_0133880 Sjp_0133880: Schistosoma japonicum hypothetical protein, mRNA	-		smm:Smp_168930	76	140	2e-32	Golgin-84
Sj_012448	CCON0000121095.1	-	286	1979	0.782097	CNUS0000107642.1	PREDICTED Sjc_0133870 Sjp_0133870: Schistosoma japonicum Conserved hypothetical protein, expressed protein, putative, mRNA	-		smm:Smp_088610	36	164	2e-38	hypothetical protein
CUFF.14208	CCON0000121065.1	+	27	1525	2.81422	CNUS0000107641.1	PREDICTED Sjc_0133860 Sjp_0133860: Schistosoma japonicum hypothetical protein, mRNA	CUFF.14208.1	IR:5-Extend:ES:3-Extend	smm:Smp_131880	61	281	3e-74	hypothetical protein
CUFF.14209	CCON0000121064.1	+	375	1782	622.694	CNUS0000107640.1	PREDICTED Sjc_0133850 Sjp_0133850: Schistosoma japonicum IPR000195 RabGAP/TBC,domain-containing protein, mRNA	CUFF.14209.1	5-Extend	smm:Smp_007210	92	112	7e-24	rab6 gtpase activating protein gapcena (rabgap1 protein)		|GO:0005622|GO:0005097|GO:0032313|
Sj_012444	CCON0000121060.1	-	1208	1764	22.034	CNUS0000107638.1	PREDICTED Sjc_0133830 Sjp_0133830: Schistosoma japonicum Serine/threonine-protein phosphatase 4 catalytic subunit (EC 3.1.3.16) (PP4C) (Pp4) (Protein phosphatase X) (PP-X), putative, mRNA	-		smm:Smp_030710	98	326	3e-88	protein phsophatase-2a ; K01090 protein phosphatase [EC:3.1.3.16]	|Unclassified; Metabolism; Others|	|GO:0016787|
Sj_012443	CCON0000121031.1	-	1402	3118	68.4153	CNUS0000107637.1	PREDICTED Sjc_0133810 Sjp_0133810: Schistosoma japonicum WD repeat protein 12, putative, mRNA	-		xtr:595016	42	84	3e-15	wdr12, MGC97492; WD repeat domain 12
Sj_012441	CCON0000121012.1	-	605	992	111.201	CNUS0000107636.1	PREDICTED Sjc_0133780 Sjp_0133780: Schistosoma japonicum expressed protein, putative, mRNA	-		smm:Smp_071050	57	112	1e-23	hypothetical protein
CUFF.14203	CCON0000120992.1	+	1172	1595	33.9101	CNUS0000107634.1	PREDICTED Sjc_0133750 Sjp_0133750: Schistosoma japonicum Striatin, putative, mRNA	-		smm:Smp_141040	80	115	7e-25	striatin
CUFF.14197	CCON0000120911.1	-	3	421	33.6545	CNUS0000107632.1	PREDICTED Sjc_0133710 Sjp_0133710: Schistosoma japonicum Protein phosphatase 2A, 59 kDa regulatory subunit B (PP2A PR59) (PP2A B''-PR59), putative, mRNA	CUFF.14197.1	AAS:IR:3-Extend	smm:Smp_089930	94	136	4e-31	phosphatase 2a regulatory subunit-related
Sj_012436	CCON0000120890.1	+	522	1137	1179.41	CNUS0000107631.1	PREDICTED Sjc_0133700 Sjp_0133700: Schistosoma japonicum ARF; B0336.2; ko:K07977 Arf/Sar family, other, putative, mRNA	-		tca:656788	74	285	1e-75	similar to ADP ribosylation factor 79F CG8385-PF; K07977 Arf/Sar family, other	|Environmental Information Processing; Signaling Molecules and Interaction; GTP-binding proteins [BR:ko04031];|	|GO:0005622|GO:0005525|GO:0006886|GO:0007264|
CUFF.14193	CCON0000120867.1	+	78	3842	1.51125	CNUS0000107630.1	PREDICTED Sjc_0133690 Sjp_0133690: Schistosoma japonicum expressed protein, putative, mRNA	CUFF.14193.2	ADS
Sj_012433	CCON0000120850.1	-	1464	1782	0.820371	CNUS0000107629.1	PREDICTED Sjc_0133670 Sjp_0133670: Schistosoma japonicum IPR000437 Prokaryotic membrane lipoprotein lipid attachment site,domain-containing protein, mRNA	-		smm:Smp_021590	85	102	1e-20	rac gtpase activating protein
Sj_012431	CCON0000120842.1	-	317	1313	7.36492	CNUS0000107627.1	PREDICTED Sjc_0133650 Sjp_0133650: Schistosoma japonicum hypothetical protein, mRNA	-		smm:Smp_133370	95	94.4	2e-18	hypothetical protein
Sj_012429	CCON0000120792.1	+	1674	1982	7.40936	CNUS0000107625.1	PREDICTED Sjc_0133630 Sjp_0133630: Schistosoma japonicum hypothetical protein, mRNA	-		smm:Smp_179200	66	134	1e-30	hypothetical protein
Sj_012428	CCON0000120789.1	-	526	783	64.5754	CNUS0000107624.1	PREDICTED Sjc_0133620 Sjp_0133620: Schistosoma japonicum expressed protein, putative, mRNA	-
Sj_012427	CCON0000120784.1	-	421	747	6.19589	CNUS0000107623.1	PREDICTED Sjc_0133610 Sjp_0133610: Schistosoma japonicum IPR002171 Ribosomal protein L2,domain-containing protein, mRNA	-		smm:Smp_151770	79	170	3e-41	mitochondrial ribosomal protein L2		|GO:0005622|GO:0005840|GO:0003735|GO:0006412|
CUFF.14180	CCON0000120781.1	+	1	2859	29.618	CNUS0000107622.1	PREDICTED Sjc_0133600 Sjp_0133600: Schistosoma japonicum LOC445836; hypothetical protein LOC445836 [EC:2.7.7.7]; ko:K03514 DNA polymerase sigma subunit, putative, mRNA	CUFF.14180.1	5-Extend:ADS:3-Extend	smm:Smp_145600	95	240	2e-62	hypothetical protein ; K03514 DNA polymerase sigma subunit [EC:2.7.7.7]	|Genetic Information Processing; Folding, Sorting and Degradation; RNA degradation [PATH:ko03018-Map:ko03018];|Genetic Information Processing; Replication and Repair; DNA repair and recombination proteins [BR:ko03400];|
CUFF.14179	CCON0000120771.1	+	34	3527	33.8828	CNUS0000107621.1	PREDICTED Sjc_0133590 Sjp_0133590: Schistosoma japonicum Mitochondrial dicarboxylate carrier (Solute carrier family 25 member 10), putative, mRNA	CUFF.14179.1	5-Extend	smm:Smp_121160	82	241	2e-62	mitochondrial carrier protein ; K13577 mitochondrial dicarboxylate carrier	|Organismal Systems; Excretory System; Proximal tubule bicarbonate reclamation [PATH:ko04964-Map:ko04964];|
CUFF.14177	CCON0000120755.1	-	60	2190	3.01844	CNUS0000107619.1	PREDICTED Sjc_0133570 Sjp_0133570: Schistosoma japonicum expressed protein, putative, mRNA	CUFF.14177.1	3-Extend:ES	smm:Smp_129710	70	242	7e-63	Uveal autoantigen with coiled-coil domains and ankyrin repeats protein
Sj_012423	CCON0000120718.1	-	1470	1965	22.6292	CNUS0000107618.1	PREDICTED Sjc_0133560 Sjp_0133560: Schistosoma japonicum expressed protein, putative, mRNA	-		smm:Smp_186640	60	146	4e-34	hypothetical protein ; K14554 U3 small nucleolar RNA-associated protein 21	|Genetic Information Processing; Translation; Ribosome Biogenesis [BR:ko03009];|Genetic Information Processing; Translation; Ribosome biogenesis in eukaryotes [PATH:ko03008-Map:ko03008];|	|GO:0032040|GO:0006364|
Sj_012422	CCON0000120706.1	-	65	431	0	CNUS0000107617.1	PREDICTED Sjc_0133550 Sjp_0133550: Schistosoma japonicum expressed protein, putative, mRNA	-
Sj_012421	CCON0000120684.1	+	193	5202	16.8701	CNUS0000107616.1	PREDICTED Sjc_0133530 Sjp_0133530: Schistosoma japonicum expressed protein, putative, mRNA	-		smm:Smp_156740	44	70.9	4e-11	ocrl type II inositol 5-phosphatase
Sj_012420	CCON0000120644.1	-	84	530	5.95691	CNUS0000107615.1	PREDICTED Sjc_0133520 Sjp_0133520: Schistosoma japonicum hypothetical protein, mRNA	-		smm:Smp_150300	90	82.8	7e-15	map-kinase activating death domain protein
CUFF.14170	CCON0000120643.1	-	2215	3490	20.5235	CNUS0000107614.1	PREDICTED Sjc_0133510 Sjp_0133510: Schistosoma japonicum Glutamic acid-rich protein precursor, putative, mRNA	-
CUFF.14166	CCON0000120626.1	-	123	3569	2.45742	CNUS0000107613.1	PREDICTED Sjc_0133500 Sjp_0133500: Schistosoma japonicum hypothetical protein, mRNA	CUFF.14166.2	5-Extend	smm:Smp_125110	57	122	1e-26	hypothetical protein
Sj_012417	CCON0000120619.1	+	661	1425	0.862383	CNUS0000107612.1	PREDICTED Sjc_0133490 Sjp_0133490: Schistosoma japonicum Beta-1,3-galactosyltransferase brn (EC 2.4.1.62) (Neurogenic secreted signaling protein brn) (Brainiac protein), putative, mRNA	-		smm:Smp_151220	75	404	1e-111	beta-13-n-acetylglucosaminyltransferaseputati ve		|GO:0016020|GO:0008378|GO:0006486|
CUFF.14164	CCON0000120613.1	-	591	4722	39.7927	CNUS0000107611.1	PREDICTED Sjc_0133480 Sjp_0133480: Schistosoma japonicum expressed protein, putative, mRNA	CUFF.14164.2	5-Extend	smm:Smp_124630	81	119	5e-26	hypothetical protein
CUFF.14163	CCON0000120605.1	+	14	3013	26.8829	CNUS0000107610.1	PREDICTED Sjc_0133470 Sjp_0133470: Schistosoma japonicum expressed protein, putative, mRNA	CUFF.14163.2	3-Extend
CUFF.14159	CCON0000120600.1	-	1413	2748	0	CNUS0000107609.1	PREDICTED Sjc_0133460 Sjp_0133460: Schistosoma japonicum hypothetical protein, mRNA	-
CUFF.14160	CCON0000120597.1	-	1511	4291	35.2712	CNUS0000107608.1	PREDICTED Sjc_0133450 Sjp_0133450: Schistosoma japonicum IPR001810 Cyclin-like F-box,domain-containing protein, mRNA	CUFF.14160.2	5-Extend	smm:Smp_168090	67	213	4e-54	hypothetical protein
Sj_012412	CCON0000120595.1	-	6719	9514	29.9596	CNUS0000107607.1	PREDICTED Sjc_0133440 Sjp_0133440: Schistosoma japonicum hypothetical protein, mRNA	-		smm:Smp_069220.1	72	113	4e-24	es2 protein ; K13118 protein DGCR14	|Genetic Information Processing; Transcription; Spliceosome [BR:ko03041];|
Sj_012411	CCON0000120592.1	+	534	1594	8.33105	CNUS0000107606.1	PREDICTED Sjc_0133430 Sjp_0133430: Schistosoma japonicum IPR001965 Zinc finger, PHD-type,domain-containing protein, mRNA	-		smm:Smp_148010	75	241	8e-63	snf2 histone linker phd ring helicase		|GO:0003677|GO:0005515|GO:0005524|GO:0008270|
Sj_012408	CCON0000120511.1	+	1334	2985	3.16754	CNUS0000107603.1	PREDICTED Sjc_0133390 Sjp_0133390: Schistosoma japonicum hypothetical protein, mRNA	-		smm:Smp_023290	73	116	5e-25	glutamate receptor AMPA
Sj_012407	CCON0000120507.1	+	506	4382	0.991977	CNUS0000107602.1	PREDICTED Sjc_0133380 Sjp_0133380: Schistosoma japonicum Protein DmX-like 1 (X-like 1 protein), putative, mRNA	-		smm:Smp_127680	88	393	1e-108	rabconnectin-related
Sj_012406	CCON0000120500.1	-	1357	1632	71.5681	CNUS0000107601.1	PREDICTED Sjc_0133370 Sjp_0133370: Schistosoma japonicum expressed protein, putative, mRNA	-		smm:Smp_059150	75	140	3e-32	hypothetical protein
Sj_012405	CCON0000120489.1	+	887	1070	1310.26	CNUS0000107600.1	PREDICTED Sjc_0133360 Sjp_0133360: Schistosoma japonicum expressed protein, putative, mRNA	-		smm:Smp_073620	78	97.8	2e-19	methionyl-tRNA synthetase
Sj_012403	CCON0000120475.1	-	2351	4024	21.9071	CNUS0000107598.1	PREDICTED Sjc_0133330 Sjp_0133330: Schistosoma japonicum expressed protein, putative, mRNA	-		smm:Smp_152150	54	189	9e-47	hypothetical protein
Sj_012402	CCON0000120472.1	-	74	427	0.757048	CNUS0000107597.1	PREDICTED Sjc_0133320 Sjp_0133320: Schistosoma japonicum expressed protein, putative, mRNA	-		smm:Smp_094190	81	185	1e-45	serine/threonine protein kinase
Sj_012401	CCON0000120467.1	-	2232	3055	48.6609	CNUS0000107596.1	PREDICTED Sjc_0133310 Sjp_0133310: Schistosoma japonicum Very low-density lipoprotein receptor precursor (VLDL receptor) (VLDL-R), putative, mRNA	-		smm:Smp_159420	69	105	8e-22	low-density lipoprotein receptor (ldl)
CUFF.14154	CCON0000120463.1	-	1211	6853	168.017	CNUS0000107594.1	PREDICTED Sjc_0133290 Sjp_0133290: Schistosoma japonicum Charged multivesicular body protein 3 (Chromatin-modifying protein 3) (Vacuolar protein sorting-associated protein 24), putative, mRNA	CUFF.14154.2	ADS:5-Extend	smm:Smp_032150	66	125	2e-27	neuroendocrine differentiation factor ; K12193 charged multivesicular body protein 3	|Cellular Processes; Transport and Catabolism; Endocytosis [PATH:ko04144-Map:ko04144];|	|GO:0015031|
Sj_012398	CCON0000120455.1	-	3044	4277	119.381	CNUS0000107593.1	PREDICTED Sjc_0133280 Sjp_0133280: Schistosoma japonicum IPR000403 Phosphatidylinositol 3- and 4-kinase, catalytic,domain-containing protein, mRNA	-		smm:Smp_128130	92	150	4e-35	phosphatidylinositol-45-bisphosphate 3-kinase catalytic subunit alpha PI3K ; K00914 phosphatidylinositol 3-kinase [EC:2.7.1.137]	|Cellular Processes; Transport and Catabolism; Phagosome [PATH:ko04145-Map:ko04145];|Cellular Processes; Transport and Catabolism; Regulation of autophagy [PATH:ko04140-Map:ko04140];|Environmental Information Processing; Signal Transduction; Phosphatidylinositol signaling system [PATH:ko04070-Map:ko04070];|Human Diseases; Infectious Diseases; Tuberculosis [PATH:ko05152-Map:ko05152];|Metabolism; C…	|GO:0004428|GO:0016773|GO:0046854|GO:0048015|
CUFF.14148	CCON0000120442.1	-	1698	15742	26.1122	CNUS0000107592.1	PREDICTED Sjc_0133270 Sjp_0133270: Schistosoma japonicum Importin-7 (Imp7) (Ran-binding protein 7) (RanBP7), putative, mRNA	CUFF.14148.1	3-Extend:EN:5-Extend	smm:Smp_133710	77	806	0	importin 7		|GO:0005488|GO:0008565|GO:0006886|
Sj_012396	CCON0000120438.1	+	2043	2909	0	CNUS0000107591.1	PREDICTED Sjc_0133260 Sjp_0133260: Schistosoma japonicum APOBEC1 complementation factor (APOBEC1-stimulating protein), putative, mRNA	-		smm:Smp_142220	73	137	3e-31	apobec-1 complementation factor
Sj_012395	CCON0000120437.1	-	19267	19562	5.49896	CNUS0000107590.1	PREDICTED Sjc_0133250 Sjp_0133250: Schistosoma japonicum Kelch-like protein 18, putative, mRNA	-		smm:Smp_122340	91	150	2e-35	hypothetical protein
CUFF.14142	CCON0000120432.1	+	508	6407	0.229762	CNUS0000107588.1	PREDICTED Sjc_0133220 Sjp_0133220: Schistosoma japonicum Leishmanolysin precursor (EC 3.4.24.36) (Cell surface protease) (Major surface glycoprotein) (Protein gp63) (Promastigote surface endopeptidase) (Major surface protease), putative, mRNA	-		smm:Smp_173070	52	309	2e-82	invadolysin (M08 family) ; K13539 leishmanolysin-like peptidase [EC:3.4.24.-]	|Metabolism; Enzyme Families; Peptidases [BR:ko01002];|	|GO:0016020|GO:0004222|GO:0008270|GO:0006508|GO:0007155|
CUFF.14141	CCON0000120431.1	-	5773	17308	13.6746	CNUS0000107587.1	PREDICTED Sjc_0133210 Sjp_0133210: Schistosoma japonicum Protein kinase DC2 (EC 2.7.11.1), putative, mRNA	CUFF.14141.2	ADS:5-Extend	smm:Smp_194610	98	113	9e-42	serine/threonine protein kinase ; K04345 protein kinase A [EC:2.7.11.11]	|Cellular Processes; Cell Communication; Gap junction [PATH:ko04540-Map:ko04540];|Cellular Processes; Cell Growth and Death; Apoptosis [PATH:ko04210-Map:ko04210];|Cellular Processes; Cell Growth and Death; Meiosis - yeast [PATH:ko04113-Map:ko04113];|Cellular Processes; Cell Growth and Death; Oocyte meiosis [PATH:ko04114-Map:ko04114];|Environmental Information Processing; Signal Transduction; Calc…	|GO:0004672|GO:0005524|GO:0016772|GO:0006468|
CUFF.14143	CCON0000120430.1	+	1	9000	5.15606	CNUS0000107586.1	PREDICTED Sjc_0133200 Sjp_0133200: Schistosoma japonicum expressed protein, putative, mRNA	CUFF.14143.1|CUFF.14143.3	IR:5-Extend|AAS	smm:Smp_153280	57	210	1e-52	hypothetical protein
CUFF.14140	CCON0000120428.1	+	3099	5368	0.960246	CNUS0000107584.1	PREDICTED Sjc_0133180 Sjp_0133180: Schistosoma japonicum hypothetical protein, mRNA	CUFF.14140.2	AAS:3-Extend
Sj_012388	CCON0000120425.1	+	16431	20251	0.909559	CNUS0000107583.1	PREDICTED Sjc_0133170 Sjp_0133170: Schistosoma japonicum IPR001680 WD-40 repeat,domain-containing protein, mRNA	-		smm:Smp_149280	65	1017	0	hypothetical protein
Sj_012387	CCON0000120423.1	+	1656	5232	162.798	CNUS0000107582.1	PREDICTED Sjc_0133160 Sjp_0133160: Schistosoma japonicum IPR013032 EGF-like region,IPR000742 EGF-like, type 3,domain-containing protein, mRNA	-		smm:Smp_127710	63	74.7	2e-12	hypothetical protein
Sj_012386	CCON0000120419.1	+	2080	3051	59.6198	CNUS0000107581.1	PREDICTED Sjc_0133150 Sjp_0133150: Schistosoma japonicum expressed protein, putative, mRNA	-		smm:Smp_115450	72	444	1e-123	hypothetical protein
CUFF.14136	CCON0000120415.1	+	1894	8350	4.55167	CNUS0000107580.1	PREDICTED Sjc_0133140 Sjp_0133140: Schistosoma japonicum IPR011046 WD40-like,domain-containing protein, mRNA	CUFF.14136.2	IR	smm:Smp_140260	76	844	0	hypothetical protein
CUFF.14133	CCON0000120412.1	-	329	9302	2.8837	CNUS0000107579.1	PREDICTED Sjc_0133130 Sjp_0133130: Schistosoma japonicum IPR000194 ATPase, F1/V1/A1 complex, alpha/beta subunit, nucleotide-binding,domain-containing protein, mRNA	CUFF.14133.2	ADS	smm:Smp_145770	39	127	2e-27	hypothetical protein
CUFF.14139	CCON0000120410.1	+	472	3330	125.652	CNUS0000107578.1	PREDICTED Sjc_0133120 Sjp_0133120: Schistosoma japonicum Mxi1; Max interacting protein 1; ko:K09114 MAX dimerization protein, putative, mRNA	CUFF.14139.1	5-Extend:IR:3-Extend	smm:Smp_021340.1	73	443	1e-122	Mxi neural development protein
Sj_012382	CCON0000120407.1	+	313	11769	0.108397	CNUS0000107577.1	PREDICTED Sjc_0133110 Sjp_0133110: Schistosoma japonicum Early endosome antigen 1 (Endosome-associated protein p162) (Zinc finger FYVE domain-containing protein 2), putative, mRNA	-		smm:Smp_187350	51	298	1e-78	hypothetical protein
CUFF.14131	CCON0000120403.1	-	19	5329	3.47708	CNUS0000107576.1	PREDICTED Sjc_0133100 Sjp_0133100: Schistosoma japonicum hypothetical protein, mRNA	CUFF.14131.1	3-Extend:ADS	smm:Smp_146080	77	74.7	3e-12	hypothetical protein
Sj_012380	CCON0000120401.1	-	6063	8412	381.621	CNUS0000107575.1	PREDICTED Sjc_0133090 Sjp_0133090: Schistosoma japonicum LOC568037; similar to human immunodeficiency virus type I enhancer binding protein 3; ko:K09239 human immunodeficiency virus type I enhancer-binding protein, putative, mRNA	-		smm:Smp_164160	77	137	3e-31	tumor differentially expressed protein		|GO:0016020|
CUFF.14132	CCON0000120400.1	+	362	9561	26.4592	CNUS0000107574.1	PREDICTED Sjc_0133080 Sjp_0133080: Schistosoma japonicum expressed protein, putative, mRNA	CUFF.14132.2	AAS:ADS	smm:Smp_135530	62	193	2e-47	leishmanolysin-2 (M08 family) ; K13539 leishmanolysin-like peptidase [EC:3.4.24.-]	|Metabolism; Enzyme Families; Peptidases [BR:ko01002];|
Sj_012378	CCON0000120399.1	-	4514	6151	6.1802	CNUS0000107573.1	PREDICTED Sjc_0133070 Sjp_0133070: Schistosoma japonicum hypothetical protein, mRNA	-		smm:Smp_167180	94	117	2e-25	hypothetical protein
Sj_012377	CCON0000120398.1	-	274	2998	2.80346	CNUS0000107572.1	PREDICTED Sjc_0133060 Sjp_0133060: Schistosoma japonicum IPR003533 Doublecortin,domain-containing protein, mRNA	-		smm:Smp_163020	72	202	5e-51	RU2S		|GO:0007242|
Sj_012376	CCON0000120397.1	-	3663	8047	0	CNUS0000107571.1	PREDICTED Sjc_0133050 Sjp_0133050: Schistosoma japonicum hypothetical protein, mRNA	-
CUFF.14129	CCON0000120394.1	+	810	2252	46.6005	CNUS0000107570.1	PREDICTED Sjc_0133040 Sjp_0133040: Schistosoma japonicum expressed protein, putative, mRNA	-		smm:Smp_138480	52	134	1e-29	hypothetical protein
CUFF.14127	CCON0000120389.1	+	4	1032	24.9634	CNUS0000107569.1	PREDICTED Sjc_0133030 Sjp_0133030: Schistosoma japonicum yars; tyrosyl-tRNA synthetase [EC:6.1.1.1]; ko:K01866 tyrosyl-tRNA synthetase, putative, mRNA	CUFF.14127.1	5-Extend:3-Extend	smm:Smp_129210	84	221	2e-56	tyrosyl-tRNA synthetase		|GO:0005737|GO:0000166|GO:0004812|GO:0004831|GO:0005524|GO:0006418|
Sj_012373	CCON0000120387.1	-	2435	4882	1.54076	CNUS0000107568.1	PREDICTED Sjc_0133020 Sjp_0133020: Schistosoma japonicum Protocadherin gamma A10 precursor (PCDH-gamma-A10), putative, mRNA	-		smm:Smp_131010	75	1136	0	protocadherin gamma		|GO:0016020|GO:0005509|GO:0007156|
Sj_012372	CCON0000120377.1	+	370	6322	18.6099	CNUS0000107567.1	PREDICTED Sjc_0133010 Sjp_0133010: Schistosoma japonicum expressed protein, putative, mRNA	-								|GO:0016021|
CUFF.14122	CCON0000120370.1	+	80	2299	9.88225	CNUS0000107566.1	PREDICTED Sjc_0133000 Sjp_0133000: Schistosoma japonicum LOC567307; similar to DnaJ (Hsp40) homolog, subfamily C, member 6; ko:K09526 DnaJ homolog, subfamily C, member 6, putative, mRNA	CUFF.14122.2	AAS:3-Extend	smm:Smp_047190	85	160	5e-38	serine/threonine protein kinase ; K08855 cyclin G-associated kinase [EC:2.7.11.1]	|Metabolism; Enzyme Families; Protein kinases [BR:ko01001];|	|GO:0031072|
CUFF.14120	CCON0000120369.1	+	864	2945	23.1287	CNUS0000107565.1	PREDICTED Sjc_0132990 Sjp_0132990: Schistosoma japonicum hypothetical protein, mRNA	-		smm:Smp_179880	54	140	7e-32	hypothetical protein
Sj_012369	CCON0000120350.1	+	169	12840	2.24894	CNUS0000107564.1	PREDICTED Sjc_0132980 Sjp_0132980: Schistosoma japonicum hypothetical protein, mRNA	-		smm:Smp_134000	72	194	9e-48	plakoglobin
CUFF.14117	CCON0000120348.1	-	860	17163	3.07519	CNUS0000107563.1	PREDICTED Sjc_0132970 Sjp_0132970: Schistosoma japonicum Dystrophin, isoform B, putative, mRNA	CUFF.14117.2	IR:AAS:5-Extend	smm:Smp_076500	73	1145	0	dystrophin-like protein		|GO:0008270|
Sj_012367	CCON0000120346.1	+	1472	7683	4.65392	CNUS0000107562.1	PREDICTED Sjc_0132960 Sjp_0132960: Schistosoma japonicum DNA primase large subunit [EC:2.7.7.-]; ko:K02685 DNA primase large subunit, putative, mRNA	-		smm:Smp_079050.1	80	332	1e-89	DNA primase large subunit ; K02685 DNA primase large subunit [EC:2.7.7.-]	|Genetic Information Processing; Replication and Repair; DNA replication [PATH:ko03030-Map:ko03030];|Genetic Information Processing; Replication and Repair; DNA replication proteins [BR:ko03032];|Metabolism; Nucleotide Metabolism; Purine metabolism [PATH:ko00230-Map:ko00230];|Metabolism; Nucleotide Metabolism; Pyrimidine metabolism [PATH:ko00240-Map:ko00240];|	|GO:0005658|GO:0003896|GO:0006269|
Sj_012366	CCON0000120345.1	+	431	6242	2.55814	CNUS0000107561.1	PREDICTED Sjc_0132950 Sjp_0132950: Schistosoma japonicum Meckelin (Meckel syndrome type 3 protein homolog) (Transmembrane protein 67), putative, mRNA	-		smm:Smp_156860	88	338	9e-92	hypothetical protein
Sj_012365	CCON0000120341.1	-	8626	9806	0.92515	CNUS0000107560.1	PREDICTED Sjc_0132940 Sjp_0132940: Schistosoma japonicum IPR000949 ELM2,domain-containing protein, mRNA	-		smm:Smp_170540	48	304	7e-81	hypothetical protein
CUFF.14115	CCON0000120341.1	+	42	7129	0.73099	CNUS0000107559.1	PREDICTED Sjc_0132930 Sjp_0132930: Schistosoma japonicum expressed protein, putative, mRNA	-		smm:Smp_170540	47	162	5e-38	hypothetical protein
Sj_012363	CCON0000120321.1	+	881	1041	13.3119	CNUS0000107558.1	PREDICTED Sjc_0132920 Sjp_0132920: Schistosoma japonicum Dynein-1-beta heavy chain, flagellar inner arm I1 complex (1-beta DHC) (Dynein-1, subspecies f), putative, mRNA	-		smm:Smp_130810	100	102	9e-21	hypothetical protein
Sj_012361	CCON0000120314.1	-	1461	3390	73.5411	CNUS0000107556.1	PREDICTED Sjc_0132890 Sjp_0132890: Schistosoma japonicum Integrin-linked protein kinase (EC 2.7.11.1), putative, mRNA	-		smm:Smp_079760.1	80	191	1e-47	protein kinase		|GO:0004672|GO:0005524|GO:0006468|
Sj_012360	CCON0000120301.1	-	103	351	19.8586	CNUS0000107555.1	PREDICTED Sjc_0132880 Sjp_0132880: Schistosoma japonicum Homeotic gene regulator (EC 3.6.1.-) (ATP-dependent helicase brm) (Protein brahma), putative, mRNA	-		smm:Smp_158050	100	174	1e-42	helicase ; K11647 SWI/SNF-related matrix-associated actin-dependent regulator of chromatin subfamily A member 2/4 [EC:3.6.4.-]	|Genetic Information Processing; Replication and Repair; Chromosome [BR:ko03036];|	|GO:0003677|GO:0005524|
Sj_012359	CCON0000120299.1	+	786	1085	20.4833	CNUS0000107554.1	PREDICTED Sjc_0132870 Sjp_0132870: Schistosoma japonicum hypothetical protein, mRNA	-		smm:Smp_156450.1	77	160	2e-38	hypothetical protein
Sj_012358	CCON0000120298.1	-	494	4894	0	CNUS0000107553.1	PREDICTED Sjc_0132860 Sjp_0132860: Schistosoma japonicum hypothetical protein, mRNA	-
CUFF.14111	CCON0000120297.1	-	156	671	3.46332	CNUS0000107552.1	PREDICTED Sjc_0132850 Sjp_0132850: Schistosoma japonicum Thioredoxin domain-containing protein 3 homolog (Intermediate chain 1), putative, mRNA	-		smm:Smp_168270	80	232	7e-60	nucleoside diphosphate kinase (EC:2.7.4.6)		|GO:0045454|
CUFF.14110	CCON0000120286.1	+	157	1086	22.474	CNUS0000107551.1	PREDICTED Sjc_0132840 Sjp_0132840: Schistosoma japonicum expressed protein, putative, mRNA	CUFF.14110.1	5-Extend	smm:Smp_143730	72	203	3e-51	carboxypeptidase regulatory region-containing
CUFF.14107	CCON0000120274.1	-	2840	9784	6.08463	CNUS0000107550.1	PREDICTED Sjc_0132830 Sjp_0132830: Schistosoma japonicum expressed protein, putative, mRNA	CUFF.14107.1|CUFF.14107.2	3-Extend:ADS:AAS:5-Extend|3-Extend:ADS:AAS:5-Extend	smm:Smp_130920	40	86.3	3e-15	mctp-related
CUFF.14106	CCON0000120257.1	-	16	5845	93.7919	CNUS0000107549.1	PREDICTED Sjc_0132820 Sjp_0132820: Schistosoma japonicum Solute carrier family 2, facilitated glucose transporter member 5 (Glucose transporter type 5, small intestine) (Fructose transporter), putative, mRNA	CUFF.14106.2|CUFF.14106.3	ADS:ES:5-Extend|ADS:AAS	smm:Smp_105410	60	405	1e-111	glucose transport protein		|GO:0016021|GO:0022857|GO:0055085|
Sj_012352	CCON0000120244.1	+	49	1507	1.5342	CNUS0000107547.1	PREDICTED Sjc_0132800 Sjp_0132800: Schistosoma japonicum expressed protein, putative, mRNA	-		smm:Smp_162930	71	184	2e-45	beige/beach protein-related
CUFF.14100	CCON0000120198.1	-	469	2674	186.789	CNUS0000107545.1	PREDICTED Sjc_0132760 Sjp_0132760: Schistosoma japonicum Delta(5)/Delta(6) fatty acid desaturase (EC 1.14.19.-) (Delta-5/Delta-6 fatty acid desaturase), putative, mRNA	-		smm:Smp_132740	87	206	4e-52	fatty acid desaturase ; K10226 fatty acid desaturase 2 (delta-6 desaturase) [EC:1.14.19.-]	|Metabolism; Lipid Metabolism; Biosynthesis of unsaturated fatty acids [PATH:ko01040-Map:ko01040];|Metabolism; Lipid Metabolism; Lipid biosynthesis proteins [BR:ko01004];|Metabolism; Lipid Metabolism; alpha-Linolenic acid metabolism [PATH:ko00592-Map:ko00592];|Organismal Systems; Endocrine System; PPAR signaling pathway [PATH:ko03320-Map:ko03320];|	|GO:0016020|GO:0016491|GO:0016717|GO:0006629|
CUFF.14099	CCON0000120190.1	+	1616	6024	22.1837	CNUS0000107544.1	PREDICTED Sjc_0132750 Sjp_0132750: Schistosoma japonicum pcs-1; PhytoChelatin Synthase [EC:2.3.2.15]; ko:K05941 E2.3.2.15, putative, mRNA	CUFF.14099.1	5-Extend	smm:Smp_072740	65	248	2e-64	family C83 unassigned peptidase (C83 family)		|GO:0016756|GO:0046872|GO:0010038|GO:0046938|
Sj_012348	CCON0000120188.1	+	1057	6131	83.3393	CNUS0000107543.1	PREDICTED Sjc_0132740 Sjp_0132740: Schistosoma japonicum expressed protein, putative, mRNA	-		smm:Smp_159440	57	142	7e-33	schwannomin interacting protein
CUFF.14102	CCON0000120179.1	-	1444	7508	103.878	CNUS0000107542.1	PREDICTED Sjc_0132730 Sjp_0132730: Schistosoma japonicum ZYX; zyxin; ko:K06273 zyxin, putative, mRNA	CUFF.14102.1|CUFF.14102.2	3-Extend:5-Extend|3-Extend:5-Extend	smm:Smp_146200.2	74	673	0	zyxin/trip6		|GO:0008270|
CUFF.14091	CCON0000120170.1	+	944	2484	24424.5	CNUS0000107541.1	PREDICTED Sjc_0132710 Sjp_0132710: Schistosoma japonicum Hemoglobinase precursor (EC 3.4.22.34) (Antigen Sj32), putative, mRNA	CUFF.14091.1	ADS:5-Extend:AAS
CUFF.14090	CCON0000120169.1	-	2	1364	8.63033	CNUS0000107540.1	PREDICTED Sjc_0132700 Sjp_0132700: Schistosoma japonicum expressed protein, putative, mRNA	CUFF.14090.1	AAS:3-Extend	smm:Smp_135400	77	236	4e-61	alanyl-tRNA synthetase
Sj_012341	CCON0000120157.1	-	2351	2812	185.419	CNUS0000107537.1	PREDICTED Sjc_0132670 Sjp_0132670: Schistosoma japonicum XAB1; XPA binding protein 1, GTPase; ko:K06883, putative, mRNA	-		smm:Smp_072790.1	83	241	7e-63	xpa-binding protein 1 (mbdin) ; K06883	|Unclassified; Poorly Characterized; General function prediction only|	|GO:0000166|
CUFF.14093	CCON0000120146.1	-	496	2058	479.203	CNUS0000107536.1	PREDICTED Sjc_0132650 Sjp_0132650: Schistosoma japonicum Cathepsin L precursor (EC 3.4.22.15) [Contains: Cathepsin L heavy chain; Cathepsin L light chain], putative, mRNA	CUFF.14093.2	AAS:ADS	smm:Smp_157090	82	325	2e-87	subfamily C1A unassigned peptidase (C01 family)		|GO:0004197|GO:0008234|GO:0006508|
Sj_012338	CCON0000120132.1	-	30	2758	18.097	CNUS0000107535.1	PREDICTED Sjc_0132640 Sjp_0132640: Schistosoma japonicum hypothetical protein, mRNA	-		smm:Smp_153720	72	112	6e-24	hypothetical protein
CUFF.11488	CCON0000100771.1	+	7163	28712	0.502133	CNUS0000107534.1|CNUS0000105009.1	PREDICTED Sjc_0102190 Sjp_0102190: Schistosoma japonicum hypothetical protein, mRNA	CUFF.11488.3	IR
Sj_012336	CCON0000120103.1	-	144	674	298.549	CNUS0000107533.1	PREDICTED Sjc_0132600 Sjp_0132600: Schistosoma japonicum IPR010916 TonB box, N-terminal,domain-containing protein, mRNA	-		smm:Smp_039130	87	77	3e-13	niemann-pick C1 (NPC1) ; K12385 Niemann-Pick C1 protein	|Cellular Processes; Transport and Catabolism; Lysosome [PATH:ko04142-Map:ko04142];|
CUFF.14084	CCON0000120092.1	+	1617	8986	11.5324	CNUS0000107531.1	PREDICTED Sjc_0132580 Sjp_0132580: Schistosoma japonicum Conserved hypothetical protein, expressed protein, putative, mRNA	-		smm:Smp_000990	77	379	1e-104	EXOC1; exocyst complex component 1
CUFF.14078	CCON0000120079.1	+	434	4446	4.91406	CNUS0000107528.1	PREDICTED Sjc_0132550 Sjp_0132550: Schistosoma japonicum XYLT2; xylosyltransferase II [EC:2.4.2.26]; ko:K00771 protein xylosyltransferase, putative, mRNA	CUFF.14078.2	AAS	smm:Smp_128310.2	80	315	6e-84	xylosyltransferase		|GO:0016020|GO:0008375|
Sj_012330	CCON0000120072.1	+	249	1333	8.08051	CNUS0000107527.1	PREDICTED Sjc_0132540 Sjp_0132540: Schistosoma japonicum expressed protein, putative, mRNA	-
CUFF.14072	CCON0000120033.1	-	2576	6495	380.535	CNUS0000107524.1	PREDICTED Sjc_0132500 Sjp_0132500: Schistosoma japonicum hypothetical protein, mRNA	-
Sj_012325	CCON0000120026.1	-	2808	4598	0.0316334	CNUS0000107523.1	PREDICTED Sjc_0132490 Sjp_0132490: Schistosoma japonicum Retinol dehydrogenase 12 (EC 1.1.1.-), putative, mRNA	-		smm:Smp_120070	69	337	4e-91	short chain dehydrogenase		|GO:0016491|GO:0008152|
Sj_012324	CCON0000120022.1	+	577	882	3.34255	CNUS0000107522.1	PREDICTED Sjc_0132480 Sjp_0132480: Schistosoma japonicum Glycoprotein 3-alpha-L-fucosyltransferase A (EC 2.4.1.214) (Core alpha-(1,3)-fucosyltransferase), putative, mRNA	-		smm:Smp_154410	74	165	7e-40	alpha(13)fucosyltransferase ; K00753 glycoprotein 3-alpha-L-fucosyltransferase [EC:2.4.1.214]	|Metabolism; Glycan Biosynthesis and Metabolism; Glycosyltransferases [BR:ko01003];|Metabolism; Glycan Biosynthesis and Metabolism; Various types of N-glycan biosynthesis [PATH:ko00513-Map:ko00513];|	|GO:0016020|GO:0008417|GO:0006486|
CUFF.14070	CCON0000120018.1	-	1697	3813	1.15034	CNUS0000107521.1	PREDICTED Sjc_0132470 Sjp_0132470: Schistosoma japonicum CG9666; ko:K07579 putative methylase, putative, mRNA	-		smm:Smp_151780	73	251	1e-65	hypothetical protein		|GO:0005737|GO:0008276|GO:0006479|
CUFF.14069	CCON0000120018.1	+	465	2974	4.76275	CNUS0000107520.1	PREDICTED Sjc_0132460 Sjp_0132460: Schistosoma japonicum expressed protein, putative, mRNA	CUFF.14069.2	ADS:3-Extend	smm:Smp_151770	69	157	2e-36	mitochondrial ribosomal protein L2
CUFF.14066	CCON0000120016.1	-	5237	5515	2688.58	CNUS0000107519.1	PREDICTED Sjc_0132440 Sjp_0132440: Schistosoma japonicum expressed protein, putative, mRNA	-		smm:Smp_013300.1	76	107	2e-22	yip1-related
Sj_012319	CCON0000120015.1	+	9260	10960	0.139729	CNUS0000107518.1	PREDICTED Sjc_0132430 Sjp_0132430: Schistosoma japonicum Conserved hypothetical protein, IPR000276 Rhodopsin-like GPCR superfamily,domain-containing, mRNA	-		smm:Smp_056080	65	728	0	rhodopsin-like orphan GPCR		|GO:0016021|GO:0001584|GO:0007186|
CUFF.14064	CCON0000120002.1	-	5870	7066	146.149	CNUS0000107516.1	PREDICTED Sjc_0132400 Sjp_0132400: Schistosoma japonicum expressed protein, putative, mRNA	-
Sj_012315	CCON0000119998.1	+	6890	7984	5.53611	CNUS0000107515.1	PREDICTED Sjc_0132390 Sjp_0132390: Schistosoma japonicum IPR000437 Prokaryotic membrane lipoprotein lipid attachment site,IPR009465 Spondin, N-terminal,domain-containing protein, mRNA	-		smm:Smp_180240	82	631	1e-179	f-spondin		|GO:0007155|GO:0007275|
CUFF.14059	CCON0000119987.1	+	5701	7316	282.397	CNUS0000107513.1	PREDICTED Sjc_0132370 Sjp_0132370: Schistosoma japonicum expressed protein, putative, mRNA	CUFF.14059.2|CUFF.14059.3	ADS:3-Extend|IR:ADS:3-Extend	smm:Smp_099570	75	96.3	6e-40	spindle assembly checkpoint component
CUFF.14058	CCON0000119986.1	+	2138	17072	18.511	CNUS0000107512.1	PREDICTED Sjc_0132360 Sjp_0132360: Schistosoma japonicum Sn1-specific diacylglycerol lipase beta (EC 3.1.1.-) (DGL-beta), putative, mRNA	CUFF.14058.1	5-Extend:AAS	smm:Smp_128680	60	395	1e-108	lipase		|GO:0004806|GO:0006629|
CUFF.14056	CCON0000119984.1	-	7958	12875	249.104	CNUS0000107511.1	PREDICTED Sjc_0132350 Sjp_0132350: Schistosoma japonicum Tetratricopeptide repeat protein 1 (TPR repeat protein 1), putative, mRNA	CUFF.14056.1	3-Extend:EN	smm:Smp_072970	93	119	1e-25	tetratricopeptide protein
CUFF.14055	CCON0000119981.1	+	1770	3667	95.5498	CNUS0000107510.1	PREDICTED Sjc_0132340 Sjp_0132340: Schistosoma japonicum Four and a half LIM domains protein 2 (FHL-2) (Skeletal muscle LIM-protein 3) (SLIM 3) (LIM domain protein DRAL), putative, mRNA	CUFF.14055.1	5-Extend
Sj_012309	CCON0000119977.1	+	1113	2063	37.7504	CNUS0000107509.1	PREDICTED Sjc_0132330 Sjp_0132330: Schistosoma japonicum IPR002110 Ankyrin,domain-containing protein, mRNA	-		smm:Smp_143930	83	95.9	8e-19	sh3 and multiple ankyrin repeat domains protein 12 (shank12)
Sj_012308	CCON0000119976.1	-	528	5173	11.8697	CNUS0000107508.1	PREDICTED Sjc_0132320 Sjp_0132320: Schistosoma japonicum expressed protein, putative, mRNA	-		smm:Smp_152120	96	119	1e-25	hypothetical protein
CUFF.14052	CCON0000119973.1	-	1426	11542	1.16887	CNUS0000107507.1	PREDICTED Sjc_0132310 Sjp_0132310: Schistosoma japonicum Conserved hypothetical protein, mRNA	-		smm:Smp_142320	66	788	0	hypothetical protein
Sj_012306	CCON0000119972.1	+	4165	4370	171.998	CNUS0000107506.1	PREDICTED Sjc_0132300 Sjp_0132300: Schistosoma japonicum expressed protein, putative, mRNA	-
CUFF.14049	CCON0000119964.1	+	14007	18206	78.2252	CNUS0000107504.1	PREDICTED Sjc_0132280 Sjp_0132280: Schistosoma japonicum LOC452191; similar to Nuclear transcription factor Y, beta; ko:K08065 nuclear transcription factor Y, beta, putative, mRNA	CUFF.14049.1	5-Extend:3-Extend	phu:Phum_PHUM459660	71	168	4e-40	Nuclear transcription factor Y subunit beta, putative; K08065 nuclear transcription factor Y, beta	|Genetic Information Processing; Transcription; Transcription factors [BR:ko03000];|Human Diseases; Infectious Diseases; Tuberculosis [PATH:ko05152-Map:ko05152];|Organismal Systems; Immune System; Antigen processing and presentation [PATH:ko04612-Map:ko04612];|	|GO:0005622|GO:0003677|GO:0043565|
Sj_012303	CCON0000119963.1	-	15952	16371	282.345	CNUS0000107503.1	PREDICTED Sjc_0132270 Sjp_0132270: Schistosoma japonicum IPR013144 CT11-RanBPM,domain-containing protein, mRNA	-		smm:Smp_009980	96	276	3e-73	ran binding protein 9-related
Sj_012301	CCON0000119963.1	+	9624	13767	4.99548	CNUS0000107502.1	PREDICTED Sjc_0132260 Sjp_0132260: Schistosoma japonicum IPR002121 HRDC,domain-containing protein, mRNA	-		smm:Smp_127490	81	350	5e-95	blooms syndrome DNA helicase		|GO:0005622|GO:0000166|GO:0003676|GO:0003824|GO:0044237|
Sj_012302	CCON0000119963.1	-	4571	6766	7.38386	CNUS0000107501.1	PREDICTED Sjc_0132250 Sjp_0132250: Schistosoma japonicum Bloom syndrome protein homolog (EC 3.6.1.-) (xBLM), putative, mRNA	-		smm:Smp_178900	92	176	4e-43	blooms syndrome DNA helicase		|GO:0003676|GO:0005524|GO:0008026|GO:0006310|
Sj_012300	CCON0000119963.1	+	330	3642	3.76605	CNUS0000107500.1	PREDICTED Sjc_0132240 Sjp_0132240: Schistosoma japonicum Bloom syndrome protein homolog (EC 3.6.1.-) (xBLM), putative, mRNA	-		smm:Smp_127490	94	354	4e-96	blooms syndrome DNA helicase		|GO:0003676|GO:0004386|GO:0005524|GO:0008026|GO:0006310|
Sj_012297	CCON0000119952.1	-	1003	1700	2.43982	CNUS0000107498.1	PREDICTED Sjc_0132210 Sjp_0132210: Schistosoma japonicum hypothetical protein, mRNA	-		smm:Smp_144520	60	106	5e-22	hypothetical protein
Sj_012296	CCON0000119931.1	+	26	949	0	CNUS0000107497.1	PREDICTED Sjc_0132200 Sjp_0132200: Schistosoma japonicum hypothetical protein, mRNA	-		smm:Smp_034860	46	237	1e-60	nuclear receptor 2DBD-gamma
Sj_012295	CCON0000119911.1	+	2560	3207	3.88988	CNUS0000107496.1	PREDICTED Sjc_0132190 Sjp_0132190: Schistosoma japonicum hypothetical protein, mRNA	-		smm:Smp_155000.1	81	162	1e-38	pumilio
Sj_012294	CCON0000119901.1	+	32	6002	16.7454	CNUS0000107495.1	PREDICTED Sjc_0132180 Sjp_0132180: Schistosoma japonicum LOC481124; similar to Low-density lipoprotein receptor-related protein 1 precursor (LRP) (Alpha-2-macroglobulin receptor) (A2MR) (Apolipoprotein E receptor) (APOER) (CD91); ko:K04550 low density lipoprotein-related protein 1 (alpha-2-macroglobulin, putative, mRNA	-		smm:Smp_159420	68	129	7e-29	low-density lipoprotein receptor (ldl)
Sj_012292	CCON0000119863.1	+	707	10105	10.1869	CNUS0000107492.1	PREDICTED Sjc_0132140 Sjp_0132140: Schistosoma japonicum expressed protein, putative, mRNA	-		smm:Smp_170940	44	117	1e-24	hypothetical protein
CUFF.14032	CCON0000119859.1	+	31	12014	185.413	CNUS0000107491.1	PREDICTED Sjc_0132130 Sjp_0132130: Schistosoma japonicum ALPP; alkaline phosphatase, placental (Regan isozyme) [EC:3.1.3.1]; ko:K01077 alkaline phosphatase, putative, mRNA	CUFF.14032.2|CUFF.14032.3|CUFF.14032.4	ADS|ADS:ES:ES:ES:ES:ES:AAS|ADS:ES:ES:ES:ES:ES:AAS	smm:Smp_145290	73	166	4e-40	alkaline phosphatase ; K01077 alkaline phosphatase [EC:3.1.3.1]	|Environmental Information Processing; Signal Transduction; Two-component system [PATH:ko02020-Map:ko02020];|Metabolism; Metabolism of Cofactors and Vitamins; Folate biosynthesis [PATH:ko00790-Map:ko00790];|Metabolism; Xenobiotics Biodegradation and Metabolism; Aminobenzoate degradation [PATH:ko00627-Map:ko00627];|	|GO:0003824|GO:0016791|GO:0008152|
Sj_012289	CCON0000119853.1	-	17017	41559	2.46165	CNUS0000107489.1	PREDICTED Sjc_0132100 Sjp_0132100: Schistosoma japonicum NRXN1; neurexin 1; ko:K07377 neurexin, putative, mRNA	-		smm:Smp_180760	66	1006	0	chondroitin sulfate proteoglycan-related ; K07377 neurexin	|Environmental Information Processing; Signaling Molecules and Interaction; Cell adhesion molecules (CAMs) [BR:ko04515];|Environmental Information Processing; Signaling Molecules and Interaction; Cell adhesion molecules (CAMs) [PATH:ko04514-Map:ko04514];|
Sj_012288	CCON0000119851.1	-	17599	18151	0.489862	CNUS0000107488.1	PREDICTED Sjc_0132090 Sjp_0132090: Schistosoma japonicum Putative neuropeptide Y receptor (NPY-R), putative, mRNA	-		smm:Smp_126010	79	303	5e-81	neuropeptide receptor		|GO:0016021|GO:0001584|GO:0007186|
CUFF.14027	CCON0000119848.1	-	5776	21710	7.21187	CNUS0000107487.1	PREDICTED Sjc_0132080 Sjp_0132080: Schistosoma japonicum expressed protein, putative, mRNA	CUFF.14027.2|CUFF.14027.3	EN:5-Extend|EN:AAS	smm:Smp_081260	77	248	3e-64	hypothetical protein ; K01109 inositol polyphosphate-4-phosphatase [EC:3.1.3.66]	|Environmental Information Processing; Signal Transduction; Phosphatidylinositol signaling system [PATH:ko04070-Map:ko04070];|Metabolism; Carbohydrate Metabolism; Inositol phosphate metabolism [PATH:ko00562-Map:ko00562];|
Sj_012286	CCON0000119848.1	+	3066	5640	13.6713	CNUS0000107486.1	PREDICTED Sjc_0132070 Sjp_0132070: Schistosoma japonicum Conserved hypothetical protein, expressed protein, putative, mRNA	-		smm:Smp_081260	79	311	1e-83	hypothetical protein ; K01109 inositol polyphosphate-4-phosphatase [EC:3.1.3.66]	|Environmental Information Processing; Signal Transduction; Phosphatidylinositol signaling system [PATH:ko04070-Map:ko04070];|Metabolism; Carbohydrate Metabolism; Inositol phosphate metabolism [PATH:ko00562-Map:ko00562];|
Sj_012285	CCON0000119847.1	+	545	4484	23.214	CNUS0000107485.1	PREDICTED Sjc_0132060 Sjp_0132060: Schistosoma japonicum abs; abstrakt [EC:3.6.1.-]; ko:K01529 E3.6.1.-, putative, mRNA	-		ame:408524	75	387	1e-106	abs; ATP-dependent RNA helicase abstrakt; K13116 ATP-dependent RNA helicase DDX41 [EC:3.6.4.13]	|Genetic Information Processing; Transcription; Spliceosome [BR:ko03041];|	|GO:0003676|GO:0004386|GO:0005524|
Sj_012284	CCON0000119845.1	-	518	880	0	CNUS0000107484.1	PREDICTED Sjc_0132050 Sjp_0132050: Schistosoma japonicum Neuropilin and tolloid-like protein 2 precursor (Brain-specific transmembrane protein containing 2 CUB and 1 LDL-receptor class A domains protein 2), putative, mRNA	-		smm:Smp_124930	93	184	1e-45	neuropilin (nrp) and tolloid (tll)-like
Sj_012283	CCON0000119844.1	+	1086	10266	0.459832	CNUS0000107483.1	PREDICTED Sjc_0132040 Sjp_0132040: Schistosoma japonicum Conserved hypothetical protein, IPR001190 Speract/scavenger receptor,domain-containing, mRNA	-		smm:Smp_124190	70	430	1e-119	hypothetical protein		|GO:0016020|GO:0005044|
CUFF.14024	CCON0000119840.1	+	368	13034	4.69044	CNUS0000107482.1	PREDICTED Sjc_0132030 Sjp_0132030: Schistosoma japonicum hypothetical protein, mRNA	CUFF.14024.2	EN	smm:Smp_053640	45	115	1e-34	hypothetical protein
Sj_012280	CCON0000119836.1	+	234	1883	136.099	CNUS0000107480.1	PREDICTED Sjc_0132010 Sjp_0132010: Schistosoma japonicum Synapse-associated protein 1, putative, mRNA	-		smm:Smp_085530	69	225	1e-57	synapse-associated protein
Sj_012278	CCON0000119822.1	-	826	8962	16.9263	CNUS0000107478.1	PREDICTED Sjc_0131990 Sjp_0131990: Schistosoma japonicum hypothetical protein, mRNA	-		smm:Smp_169270	64	103	3e-21	homeobox protein six-related
Sj_012275	CCON0000119816.1	-	429	14972	0	CNUS0000107475.1	PREDICTED Sjc_0131960 Sjp_0131960: Schistosoma japonicum CG15627; ko:K05313 glutamate receptor, ionotropic, invertebrate, putative, mRNA	-		smm:Smp_165800	77	462	1e-128	ATP-binding cassette transporter		|GO:0016020|GO:0004970|GO:0005234|
CUFF.14018	CCON0000119806.1	+	4844	6021	3.11357	CNUS0000107474.1	PREDICTED Sjc_0131930 Sjp_0131930: Schistosoma japonicum expressed protein, putative, mRNA	CUFF.14018.2	IR
Sj_012272	CCON0000119802.1	+	4030	4872	0	CNUS0000107473.1	PREDICTED Sjc_0131910 Sjp_0131910: Schistosoma japonicum Conserved hypothetical protein, expressed protein, putative, mRNA	-		smm:Smp_175190	38	213	1e-53	hypothetical protein
CUFF.14019	CCON0000119797.1	-	551	2239	319.517	CNUS0000107472.1	PREDICTED Sjc_0131900 Sjp_0131900: Schistosoma japonicum Cathepsin B-like cysteine proteinase precursor (EC 3.4.22.-) (Antigen Sj31), putative, mRNA	-		smm:Smp_103610	70	520	1e-146	cathepsin B-like peptidase (C01 family)		|GO:0004197|GO:0008234|GO:0006508|GO:0050790|
Sj_012270	CCON0000119796.1	-	7394	8410	24.6326	CNUS0000107471.1	PREDICTED Sjc_0131890 Sjp_0131890: Schistosoma japonicum Transmembrane protein 45B, putative, mRNA	-		smm:Smp_085410	43	253	2e-65	hypothetical protein
CUFF.14013	CCON0000119793.1	+	13568	34714	0.27522	CNUS0000107468.1|CNUS0000107469.1	PREDICTED Sjc_0131870 Sjp_0131870: Schistosoma japonicum IPR007110 Immunoglobulin-like,domain-containing protein, mRNA	CUFF.14013.2	ES:EN:ES	smm:Smp_126940	71	1736	0	hypothetical protein		|GO:0005515|
Sj_012266	CCON0000119792.1	+	50202	51471	3.03496	CNUS0000107467.1	PREDICTED Sjc_0131850 Sjp_0131850: Schistosoma japonicum Innexin unc-9 (Uncoordinated protein 9), putative, mRNA	-		smm:Smp_161890.2	79	669	0	innexin		|GO:0005921|
CUFF.14015	CCON0000119791.1	+	22386	23701	163.991	CNUS0000107466.1	PREDICTED Sjc_0131840 Sjp_0131840: Schistosoma japonicum Conserved hypothetical protein, mRNA	CUFF.14015.1|CUFF.14015.2|CUFF.14015.3	IR:5-Extend:IR:3-Extend|IR:5-Extend:AAS:3-Extend|5-Extend:3-Extend	smm:Smp_052710	74	246	1e-63	hypothetical protein		|GO:0005622|GO:0005840|GO:0003735|GO:0006412|
CUFF.14012	CCON0000119791.1	-	152	16303	48.8315	CNUS0000107465.1	PREDICTED Sjc_0131830 Sjp_0131830: Schistosoma japonicum Glycerophosphodiester phosphodiesterase domain-containing protein 1 (EC 3.1.-.-) (Glycerophosphodiester phosphodiesterase 4), putative, mRNA	CUFF.14012.2|CUFF.14012.3	AAS:5-Extend|ES:AAS:5-Extend	smm:Smp_150390.2	77	195	9e-65	hypothetical protein		|GO:0008081|GO:0008889|GO:0006071|GO:0006629|
CUFF.14016	CCON0000119790.1	+	4045	12016	372.798	CNUS0000107464.1	PREDICTED Sjc_0131820 Sjp_0131820: Schistosoma japonicum hspa4; heat shock protein 4; ko:K09485 heat shock protein 110kDa, putative, mRNA	CUFF.14016.1	ADS:5-Extend:AAS	smm:Smp_069130.2	76	833	0	heat shock protein 70 ; K09489 heat shock 70kDa protein 4	|Genetic Information Processing; Folding, Sorting and Degradation; Chaperones and folding catalysts [BR:ko03110];|Organismal Systems; Immune System; Antigen processing and presentation [PATH:ko04612-Map:ko04612];|	|GO:0005524|
Sj_012262	CCON0000119787.1	+	7881	13565	61.5448	CNUS0000107463.1	PREDICTED Sjc_0131810 Sjp_0131810: Schistosoma japonicum Serine/threonine-protein kinase PAK 1 (EC 2.7.11.1) (p21-activated kinase 1) (PAK-1) (p65-PAK) (Alpha-PAK), putative, mRNA	-		smm:Smp_064040.1	77	325	2e-87	cell polarity protein; protein kinase; regulator of photoreceptor cell morphogenesis
CUFF.14011	CCON0000119784.1	+	2589	8243	2.60452	CNUS0000107462.1	PREDICTED Sjc_0131800 Sjp_0131800: Schistosoma japonicum IPR011996 SK channel region,domain-containing protein, mRNA	-		smm:Smp_156150	96	127	6e-28	calcium-activated potassium channel
Sj_012260	CCON0000119782.1	+	661	2557	4.23663	CNUS0000107461.1	PREDICTED Sjc_0131790 Sjp_0131790: Schistosoma japonicum Nanos homolog 1 (NOS-1) (EC_Rep1a), putative, mRNA	-		smm:Smp_055740	85	187	1e-46	Nanos RNA binding domain		|GO:0003723|GO:0008270|
Sj_012259	CCON0000119779.1	-	1852	9523	9.84894	CNUS0000107460.1	PREDICTED Sjc_0131780 Sjp_0131780: Schistosoma japonicum Bifunctional protein NCOAT (Nuclear cytoplasmic O-GlcNAcase and acetyltransferase) (Meningioma-expressed antigen 5) [Includes: Beta-hexosaminidase (EC 3.2.1.52) (N-acetyl-beta-glucosaminidase) (Beta-N-acetylhexosaminidase) (Hexosaminidase C) (N-acetyl-beta-D-glucosaminidase) (O-GlcNAcase); Histone acetyltransferase (EC 2.3.1.48) (HAT)], put…	-		smm:Smp_000020	85	413	1e-113	Hyaluronidase
CUFF.14009	CCON0000119774.1	+	232	6816	5.43822	CNUS0000107459.1	PREDICTED Sjc_0131770 Sjp_0131770: Schistosoma japonicum IPR008936 Rho GTPase activation protein,IPR000980 SH2 motif,IPR000198 RhoGAP,domain-containing protein, mRNA	CUFF.14009.2	AAS	smm:Smp_196030	71	387	1e-105	GTPase activating protein		|GO:0005622|GO:0005515|GO:0007165|
CUFF.14008	CCON0000119773.1	+	7250	8595	1.99537	CNUS0000107458.1	PREDICTED Sjc_0131760 Sjp_0131760: Schistosoma japonicum expressed protein, putative, mRNA	CUFF.14008.2	3-Extend	smm:Smp_151770	79	154	6e-49	mitochondrial ribosomal protein L2
Sj_012256	CCON0000119773.1	+	446	4214	2.29651	CNUS0000107457.1	PREDICTED Sjc_0131750 Sjp_0131750: Schistosoma japonicum NEDD8-activating enzyme E1 catalytic subunit (EC 6.3.2.-) (Ubiquitin-activating enzyme 3) (NEDD8-activating enzyme E1C) (Ubiquitin-activating enzyme E1C), putative, mRNA	-		smm:Smp_151760	76	158	1e-37	ubiquitin-activating enzyme E1C ; K10686 ubiquitin-activating enzyme E1 C [EC:6.3.2.19]	|Genetic Information Processing; Folding, Sorting and Degradation; Ubiquitin mediated proteolysis [PATH:ko04120-Map:ko04120];|Genetic Information Processing; Folding, Sorting and Degradation; Ubiquitin system [BR:ko04121];|
CUFF.14007	CCON0000119770.1	+	45767	47341	170.514	CNUS0000107456.1	PREDICTED Sjc_0131740 Sjp_0131740: Schistosoma japonicum hypothetical protein, mRNA	CUFF.14007.1	5-Extend:AAS	smm:Smp_162450	66	81.6	6e-14	cation efflux family protein; expressed protein ; K14696 solute carrier family 30 (zinc transporter), member 9
Sj_012253	CCON0000119765.1	+	1246	1749	14.6201	CNUS0000107454.1	PREDICTED Sjc_0131700 Sjp_0131700: Schistosoma japonicum IPR000219 DH,domain-containing protein, mRNA	-		smm:Smp_153520	92	219	5e-56	hypothetical protein		|GO:0005622|GO:0005089|GO:0035023|
CUFF.14003	CCON0000119761.1	+	1372	5743	11.7013	CNUS0000107453.1	PREDICTED Sjc_0131690 Sjp_0131690: Schistosoma japonicum expressed protein, putative, mRNA	CUFF.14003.1	5-Extend:ES	smm:Smp_139570	73	300	1e-106	hypothetical protein
Sj_012250	CCON0000119754.1	-	32381	34044	2.03246	CNUS0000107451.1	PREDICTED Sjc_0131670 Sjp_0131670: Schistosoma japonicum Tripartite motif-containing protein 67, putative, mRNA	-		smm:Smp_113220	92	151	2e-35	tripartite motif protein trim9
Sj_012249	CCON0000119754.1	-	5827	7709	0.161066	CNUS0000107450.1	PREDICTED Sjc_0131660 Sjp_0131660: Schistosoma japonicum Tripartite motif-containing protein 9, putative, mRNA	-		smm:Smp_175720	87	158	8e-38	tripartite motif protein trim9 ; K10649 tripartite motif-containing protein 9/67	|Genetic Information Processing; Folding, Sorting and Degradation; Ubiquitin system [BR:ko04121];|
Sj_012248	CCON0000119753.1	-	1978	16601	2.16076	CNUS0000107449.1	PREDICTED Sjc_0131650 Sjp_0131650: Schistosoma japonicum hypothetical protein, mRNA	-		smm:Smp_128210	54	423	1e-116	claspin-like protein
Sj_012247	CCON0000119752.1	-	6295	17419	0	CNUS0000107448.1	PREDICTED Sjc_0131640 Sjp_0131640: Schistosoma japonicum expressed protein, putative, mRNA	-		smm:Smp_063150	39	116	2e-24	hypothetical protein
CUFF.13999	CCON0000119750.1	-	10791	21090	1.31861	CNUS0000107447.1	PREDICTED Sjc_0131630 Sjp_0131630: Schistosoma japonicum expressed protein, putative, mRNA	CUFF.13999.2	ADS:5-Extend	smm:Smp_139320	72	144	1e-32	hypothetical protein
Sj_012244	CCON0000119746.1	+	10056	10268	6.66149	CNUS0000107445.1	PREDICTED Sjc_0131610 Sjp_0131610: Schistosoma japonicum expressed protein, putative, mRNA	-
CUFF.13992	CCON0000119743.1	-	1450	13849	1.71085	CNUS0000107444.1	PREDICTED Sjc_0131600 Sjp_0131600: Schistosoma japonicum Uncharacterized protein KIAA0528 homolog, putative, mRNA	-		smm:Smp_133590	74	485	1e-135	hypothetical protein
Sj_012241	CCON0000119740.1	-	497	694	18.1674	CNUS0000107443.1	PREDICTED Sjc_0131580 Sjp_0131580: Schistosoma japonicum expressed protein, putative, mRNA	-		smm:Smp_166030	89	129	5e-29	erythrocyte membrane protein
CUFF.13995	CCON0000119739.1	-	22875	31589	25.8541	CNUS0000107442.1	PREDICTED Sjc_0131570 Sjp_0131570: Schistosoma japonicum Conserved hypothetical protein, IPR001370 Proteinase inhibitor I32, inhibitor of apoptosis,domain-containing, mRNA	CUFF.13995.1	3-Extend:AAS:EN	smm:Smp_172190.2	56	298	7e-79	hypothetical protein		|GO:0005622|
CUFF.13993	CCON0000119739.1	-	2880	18341	962.043	CNUS0000107440.1|CNUS0000107441.1	PREDICTED Sjc_0131550 Sjp_0131550: Schistosoma japonicum Methyltransferase-like protein 1 (EC 2.1.1.-) (Protein EMBRYO DEFECTIVE 1691), putative, mRNA	-
CUFF.13991	CCON0000119738.1	+	11469	17678	125.962	CNUS0000107439.1	PREDICTED Sjc_0131540 Sjp_0131540: Schistosoma japonicum Conserved hypothetical protein, expressed protein, putative, mRNA	CUFF.13991.1	5-Extend:IR	smm:Smp_142960	73	327	7e-88	glutathione synthetase (EC:6.3.2.3)
Sj_012236	CCON0000119737.1	+	6575	11619	51.0105	CNUS0000107438.1	PREDICTED Sjc_0131530 Sjp_0131530: Schistosoma japonicum Ubiquitin Carboxyl-terminal Hydrolase-like zinc finger protein [EC:3.1.2.15]; ko:K01072 ubiquitin thiolesterase, putative, mRNA	-		smm:Smp_017890	86	464	1e-129	family C19 non-peptidase homologue (C19 family) ; K12847 U4/U6.U5 tri-snRNP-associated protein 2	|Genetic Information Processing; Transcription; Spliceosome [BR:ko03041];|Genetic Information Processing; Transcription; Spliceosome [PATH:ko03040-Map:ko03040];|	|GO:0004221|GO:0008270|GO:0006511|
Sj_012235	CCON0000119734.1	-	6287	14105	0.0735551	CNUS0000107437.1	PREDICTED Sjc_0131520 Sjp_0131520: Schistosoma japonicum expressed protein, putative, mRNA	-		smm:Smp_154020	45	205	5e-51	ankyrin 23/unc44 ; K10380 ankyrin	|Cellular Processes; Cell Motility; Cytoskeleton proteins [BR:ko04812];|
CUFF.13989	CCON0000119733.1	+	35545	54091	24.2518	CNUS0000107436.1	PREDICTED Sjc_0131510 Sjp_0131510: Schistosoma japonicum expressed protein, putative, mRNA	CUFF.13989.1	5-Extend:EN:EN:AAS	smm:Smp_160220.2	43	319	6e-85	hypothetical protein
Sj_012233	CCON0000119732.1	+	2973	28715	0.110303	CNUS0000107435.1	PREDICTED Sjc_0131490 Sjp_0131490: Schistosoma japonicum Neural cell adhesion molecule L1-like protein precursor (Close homolog of L1), putative, mRNA	-		smm:Smp_001900	65	244	2e-62	neuroglian; septate junction protein
Sj_012232	CCON0000119731.1	-	5770	10813	9.09973	CNUS0000107434.1	PREDICTED Sjc_0131480 Sjp_0131480: Schistosoma japonicum Serine-rich adhesin for platelets precursor, putative, mRNA	-
CUFF.13984	CCON0000119729.1	+	708	26816	2.60553	CNUS0000107433.1	PREDICTED Sjc_0131470 Sjp_0131470: Schistosoma japonicum LOC490722; similar to protein kinase C, eta; ko:K06068 novel protein kinase C, putative, mRNA	CUFF.13984.2	ADS	smm:Smp_131700	52	461	1e-128	serine/threonine protein kinase ; K06068 novel protein kinase C [EC:2.7.11.13]	|Cellular Processes; Cell Communication; Tight junction [PATH:ko04530-Map:ko04530];|Metabolism; Enzyme Families; Protein kinases [BR:ko01001];|Organismal Systems; Circulatory System; Vascular smooth muscle contraction [PATH:ko04270-Map:ko04270];|	|GO:0004672|GO:0004674|GO:0004713|GO:0005524|GO:0016772|GO:0006468|
CUFF.13983	CCON0000119725.1	-	286	2190	8.68321	CNUS0000107430.1	PREDICTED Sjc_0131440 Sjp_0131440: Schistosoma japonicum hypothetical protein, mRNA	-		smm:Smp_153000	58	126	7e-28	hypothetical protein
Sj_012228	CCON0000119724.1	-	206	2981	0.128036	CNUS0000107429.1	PREDICTED Sjc_0131430 Sjp_0131430: Schistosoma japonicum hypothetical protein, mRNA	-
Sj_012227	CCON0000119723.1	-	932	6051	13.9252	CNUS0000107428.1	PREDICTED Sjc_0131420 Sjp_0131420: Schistosoma japonicum Papilin precursor, putative, mRNA	-		smm:Smp_180810	87	433	1e-119	serine-type protease inhibitor		|GO:0004867|
CUFF.13982	CCON0000119722.1	-	1358	4638	11.0523	CNUS0000107427.1	PREDICTED Sjc_0131410 Sjp_0131410: Schistosoma japonicum expressed protein, putative, mRNA	CUFF.13982.2	IR:5-Extend	smm:Smp_155420	52	137	2e-30	hypothetical protein
Sj_012225	CCON0000119719.1	+	3345	7684	0.0290861	CNUS0000107426.1	PREDICTED Sjc_0131400 Sjp_0131400: Schistosoma japonicum Transcription factor Sox-3, putative, mRNA	-		smm:Smp_180820	66	397	1e-109	sox transcription factor		|GO:0003677|GO:0006355|
Sj_012223	CCON0000119711.1	-	8633	13800	91.544	CNUS0000107424.1	PREDICTED Sjc_0131380 Sjp_0131380: Schistosoma japonicum expressed protein, putative, mRNA	-		smm:Smp_017730	62	263	8e-69	GPI-anchored surface glycoprotein
Sj_012222	CCON0000119709.1	+	4098	4400	4.98801	CNUS0000107423.1	PREDICTED Sjc_0131370 Sjp_0131370: Schistosoma japonicum IPR001245 Tyrosine protein kinase,domain-containing protein, mRNA	-		smm:Smp_011700	52	95.9	7e-19	tyrosine kinase		|GO:0004713|GO:0005524|GO:0006468|
Sj_012221	CCON0000119705.1	+	69	7354	0.0434853	CNUS0000107422.1	PREDICTED Sjc_0131360 Sjp_0131360: Schistosoma japonicum Desmoplakin (DP) (250/210 kDa paraneoplastic pemphigus antigen), putative, mRNA	-		smm:Smp_062970	58	321	6e-86	hypothetical protein
CUFF.13979	CCON0000119698.1	+	724	7125	2.7033	CNUS0000107421.1	PREDICTED Sjc_0131350 Sjp_0131350: Schistosoma japonicum Mucin-like protein 1 precursor, putative, mRNA	CUFF.13979.2	ES:3-Extend	smm:Smp_172420	64	1362	0	ubiquitin protein ligase E3a ; K10590 E3 ubiquitin-protein ligase TRIP12 [EC:6.3.2.19]	|Genetic Information Processing; Folding, Sorting and Degradation; Ubiquitin mediated proteolysis [PATH:ko04120-Map:ko04120];|Genetic Information Processing; Folding, Sorting and Degradation; Ubiquitin system [BR:ko04121];|
Sj_012219	CCON0000119678.1	+	845	4311	1.67135	CNUS0000107420.1	PREDICTED Sjc_0131340 Sjp_0131340: Schistosoma japonicum IPR001680 WD-40 repeat,domain-containing protein, mRNA	-
CUFF.13978	CCON0000119677.1	+	209	3667	8.19849	CNUS0000107419.1	PREDICTED Sjc_0131330 Sjp_0131330: Schistosoma japonicum HEAT repeat protein C25H2.03, putative, mRNA	CUFF.13978.2|CUFF.13978.3	EN:AAS|EN	smm:Smp_180010	81	226	1e-57	hypothetical protein		|GO:0005488|
Sj_012217	CCON0000119663.1	-	1225	5963	42.0503	CNUS0000107418.1	PREDICTED Sjc_0131320 Sjp_0131320: Schistosoma japonicum LOC418942; similar to Mitochondrial intermediate peptidase [EC:3.4.24.59]; ko:K01410 mitochondrial intermediate peptidase, putative, mRNA	-		smm:Smp_075220.1	77	518	1e-145	mitochondrial intermediate peptidase (M03 family) ; K01410 mitochondrial intermediate peptidase [EC:3.4.24.59]	|Metabolism; Enzyme Families; Peptidases [BR:ko01002];|	|GO:0004222|GO:0008237|GO:0008270|GO:0006508|
CUFF.13971	CCON0000119658.1	-	281	1236	2.66081	CNUS0000107417.1	PREDICTED Sjc_0131310 Sjp_0131310: Schistosoma japonicum hypothetical protein, mRNA	CUFF.13971.2	ADS:5-Extend
CUFF.13968	CCON0000119653.1	+	493	2039	120.428	CNUS0000107415.1	PREDICTED Sjc_0131290 Sjp_0131290: Schistosoma japonicum Pts; 6-pyruvoyl-tetrahydropterin synthase [EC:4.2.3.12]; ko:K01737 6-pyruvoyl tetrahydrobiopterin synthase, putative, mRNA	CUFF.13968.1	ADS:5-Extend	smm:Smp_072080	87	261	8e-68	pyruvoyl tetrahydrobiopterin synthase ; K01737 6-pyruvoyl tetrahydrobiopterin synthase [EC:4.2.3.12]	|Metabolism; Metabolism of Cofactors and Vitamins; Folate biosynthesis [PATH:ko00790-Map:ko00790];|	|GO:0003874|GO:0006729|
Sj_012212	CCON0000119642.1	+	44	6508	0.757925	CNUS0000107413.1	PREDICTED Sjc_0131260 Sjp_0131260: Schistosoma japonicum hypothetical protein, mRNA	-		smm:Smp_141900	77	190	5e-47	hypothetical protein
Sj_012211	CCON0000119641.1	+	1484	6952	16.0698	CNUS0000107412.1	PREDICTED Sjc_0131250 Sjp_0131250: Schistosoma japonicum Conserved hypothetical protein, expressed protein, putative, mRNA	-		smm:Smp_181390	87	231	9e-60	hypothetical protein
CUFF.13964	CCON0000119636.1	-	1166	5705	95.8971	CNUS0000107411.1	PREDICTED Sjc_0131240 Sjp_0131240: Schistosoma japonicum Long-chain-fatty-acid--CoA ligase 6 (EC 6.2.1.3) (Long-chain acyl-CoA synthetase 6) (LACS 6) (Long-chain-fatty-acid--CoA ligase, brain isozyme), putative, mRNA	CUFF.13964.2	5-Extend	smm:Smp_165850	73	176	5e-43	long-chain-fatty-acid--CoA ligase (EC:6.3.1.2)		|GO:0003824|GO:0008152|
CUFF.13960	CCON0000119635.1	-	809	12052	4.13103	CNUS0000107410.1	PREDICTED Sjc_0131230 Sjp_0131230: Schistosoma japonicum Cyclin-dependent kinase-like 4 (EC 2.7.11.22), putative, mRNA	CUFF.13960.1	3-Extend:ADS	smm:Smp_157240	85	290	3e-77	serine/threonine protein kinase		|GO:0004672|GO:0005524|GO:0016772|GO:0006468|
Sj_012208	CCON0000119621.1	-	2692	3189	0	CNUS0000107409.1	PREDICTED Sjc_0131220 Sjp_0131220: Schistosoma japonicum hypothetical protein, mRNA	-		smm:Smp_123370	37	93.2	5e-18	metacaspase 2
CUFF.13957	CCON0000119609.1	+	1	960	872.662	CNUS0000107408.1	PREDICTED Sjc_0131210 Sjp_0131210: Schistosoma japonicum Myosin heavy chain, striated muscle, putative, mRNA	CUFF.13957.1	5-Extend:ES	spu:580674	74	132	1e-29	similar to myosin heavy chain; K10352 myosin heavy chain	|Cellular Processes; Cell Communication; Tight junction [PATH:ko04530-Map:ko04530];|Cellular Processes; Cell Motility; Cytoskeleton proteins [BR:ko04812];|Human Diseases; Cardiovascular Diseases; Viral myocarditis [PATH:ko05416-Map:ko05416];|	|GO:0016459|GO:0003774|GO:0005524|
CUFF.13954	CCON0000119606.1	-	43	1321	850.005	CNUS0000107407.1	PREDICTED Sjc_0131200 Sjp_0131200: Schistosoma japonicum IPR007087 Zinc finger, C2H2-type,domain-containing protein, mRNA	CUFF.13954.2	AAS:5-Extend							|GO:0005622|GO:0003676|GO:0008270|
CUFF.13955	CCON0000119604.1	+	746	2306	8.75488	CNUS0000107406.1	PREDICTED Sjc_0131190 Sjp_0131190: Schistosoma japonicum expressed protein, putative, mRNA	CUFF.13955.2	AAS:IR	smm:Smp_169530	55	232	3e-59	smg-7 (suppressor with morphological effect on genitalia protein 7) ; K11125 protein SMG5	|Genetic Information Processing; Replication and Repair; DNA replication proteins [BR:ko03032];|Genetic Information Processing; Translation; mRNA surveillance pathway [PATH:ko03015-Map:ko03015];|
Sj_012204	CCON0000119594.1	-	57	2626	8.54896	CNUS0000107405.1	PREDICTED Sjc_0131180 Sjp_0131180: Schistosoma japonicum Protein kinase C gamma type (EC 2.7.11.13) (PKC-gamma), putative, mRNA	-		smm:Smp_128480	86	154	3e-36	serine/threonine protein kinase		|GO:0004672|GO:0004674|GO:0005524|GO:0006468|
Sj_012203	CCON0000119588.1	+	1237	1390	35.9124	CNUS0000107404.1	PREDICTED Sjc_0131170 Sjp_0131170: Schistosoma japonicum IPR001590 Peptidase M12B, ADAM/reprolysin,domain-containing protein, mRNA	-		smm:Smp_146730	93	100	4e-20	ADAMTS14 peptidase (M12 family)		|GO:0004222|GO:0006508|
Sj_012202	CCON0000119587.1	-	1061	4824	7.73033	CNUS0000107403.1	PREDICTED Sjc_0131160 Sjp_0131160: Schistosoma japonicum Lysosomal acid lipase/cholesteryl ester hydrolase precursor (EC 3.1.1.13) (LAL) (Acid cholesteryl ester hydrolase) (Sterol esterase) (Lipase A) (Cholesteryl esterase), putative, mRNA	-		smm:Smp_146180	81	372	1e-102	tgl1; lipase 1; lysosomal acid lipase-related; sterol esterase 1; sterol esterase 2
Sj_012201	CCON0000119583.1	-	3558	6480	0.154021	CNUS0000107402.1	PREDICTED Sjc_0131150 Sjp_0131150: Schistosoma japonicum Conserved hypothetical protein, IPR006201 Neurotransmitter-gated ion-channel,IPR006202 Neurotransmitter-gated ion-channel ligand-binding,domain-containing, mRNA	-		smm:Smp_012000	69	847	0	acetylcholine receptor-related		|GO:0016020|GO:0016021|GO:0045211|GO:0005230|GO:0030594|GO:0006810|GO:0006811|
Sj_012200	CCON0000119580.1	+	116	3117	0.460124	CNUS0000107401.1	PREDICTED Sjc_0131140 Sjp_0131140: Schistosoma japonicum Conserved hypothetical protein, expressed protein, putative, mRNA	-		smm:Smp_130510	56	323	4e-86	hypothetical protein
Sj_012198	CCON0000119539.1	+	592	5715	0.080741	CNUS0000107399.1	PREDICTED Sjc_0131120 Sjp_0131120: Schistosoma japonicum expressed protein, putative, mRNA	-
CUFF.13945	CCON0000119519.1	-	17	2205	3.03929	CNUS0000107398.1	PREDICTED Sjc_0131110 Sjp_0131110: Schistosoma japonicum expressed protein, putative, mRNA	CUFF.13945.1	3-Extend:5-Extend	smm:Smp_154350	73	253	2e-65	hypothetical protein
CUFF.13943	CCON0000119516.1	+	708	941	6.15237	CNUS0000107397.1	PREDICTED Sjc_0131100 Sjp_0131100: Schistosoma japonicum hypothetical protein, mRNA	-		smm:Smp_136560	79	137	3e-31	hypothetical protein
Sj_012195	CCON0000119515.1	+	85	997	3.83329	CNUS0000107396.1	PREDICTED Sjc_0131090 Sjp_0131090: Schistosoma japonicum FKBP12-rapamycin complex-associated protein (FK506-binding protein 12-rapamycin complex-associated protein 1) (Rapamycin target protein) (RAPT1) (Mammalian target of rapamycin) (mTOR), putative, mRNA	-		smm:Smp_122910	98	226	4e-58	ataxia telangiectasia mutated (atm)-related ; K07203 FKBP12-rapamycin complex-associated protein	|Environmental Information Processing; Signal Transduction; ErbB signaling pathway [PATH:ko04012-Map:ko04012];|Environmental Information Processing; Signal Transduction; mTOR signaling pathway [PATH:ko04150-Map:ko04150];|Human Diseases; Cancers; Acute myeloid leukemia [PATH:ko05221-Map:ko05221];|Human Diseases; Cancers; Glioma [PATH:ko05214-Map:ko05214];|Human Diseases; Cancers; Pathways in cance…
Sj_012194	CCON0000119504.1	-	1884	4350	56.2419	CNUS0000107395.1	PREDICTED Sjc_0131080 Sjp_0131080: Schistosoma japonicum Conserved hypothetical protein, expressed protein, putative, mRNA	-		smm:Smp_139820	76	246	1e-63	hypothetical protein
CUFF.13941	CCON0000119501.1	-	6632	17535	2.55932	CNUS0000107394.1	PREDICTED Sjc_0131070 Sjp_0131070: Schistosoma japonicum IPR000173 Glyceraldehyde 3-phosphate dehydrogenase,IPR006025 Peptidase M, neutral zinc metallopeptidases, zinc-binding site,IPR001478 PDZ/DHR/GLGF,domain-containing protein, mRNA	CUFF.13941.1	3-Extend:AAS:5-Extend	smm:Smp_144620	69	355	8e-96	regulator of G protein signaling 3 rgs3		|GO:0005515|
CUFF.13937	CCON0000119491.1	+	365	1375	6.22032	CNUS0000107393.1	PREDICTED Sjc_0131060 Sjp_0131060: Schistosoma japonicum Neurofascin precursor, putative, mRNA	-		smm:Smp_148020	85	135	1e-30	neuroglian; septate junction protein
CUFF.13938	CCON0000119488.1	+	394	17315	0.41452	CNUS0000107392.1	PREDICTED Sjc_0131050 Sjp_0131050: Schistosoma japonicum Dynein-1-alpha heavy chain, flagellar inner arm I1 complex (1-alpha DHC) (Dynein-1, subspecies f), putative, mRNA	CUFF.13938.1	5-Extend:ADS:AAS	aml:100468408	71	909	0	DNAH7; dynein, axonemal, heavy chain 7		|GO:0005524|GO:0016887|
CUFF.13936	CCON0000119487.1	-	281	9440	3.32269	CNUS0000107391.1	PREDICTED Sjc_0131040 Sjp_0131040: Schistosoma japonicum Phosphatidylinositol 4-kinase alpha (EC 2.7.1.67) (PI4-kinase alpha) (PtdIns-4-kinase alpha) (PI4K-alpha), putative, mRNA	CUFF.13936.2	ES:ES:ADS	smm:Smp_150660	78	182	8e-44	phosphatidylinositol 4-kinase ; K00888 phosphatidylinositol 4-kinase [EC:2.7.1.67]	|Environmental Information Processing; Signal Transduction; Phosphatidylinositol signaling system [PATH:ko04070-Map:ko04070];|Metabolism; Carbohydrate Metabolism; Inositol phosphate metabolism [PATH:ko00562-Map:ko00562];|
Sj_012189	CCON0000119486.1	+	19352	20494	0.66619	CNUS0000107390.1	PREDICTED Sjc_0131030 Sjp_0131030: Schistosoma japonicum Asparagine-rich protein (Ag319) (ARP) (Fragment), putative, mRNA	-		smm:Smp_087050	47	263	2e-68	SmHox8 (fragment)
Sj_012187	CCON0000119474.1	-	344	715	24.3982	CNUS0000107388.1	PREDICTED Sjc_0131000 Sjp_0131000: Schistosoma japonicum hypothetical protein, mRNA	-		smm:Smp_170510	89	225	9e-58	tip120
CUFF.13934	CCON0000119473.1	+	948	3066	0.884195	CNUS0000107387.1	PREDICTED Sjc_0130990 Sjp_0130990: Schistosoma japonicum expressed protein, putative, mRNA	-		smm:Smp_170090.1	81	316	4e-85	dystrobrevin
Sj_012185	CCON0000119462.1	-	5717	6605	0.528649	CNUS0000107386.1	PREDICTED Sjc_0130980 Sjp_0130980: Schistosoma japonicum hypothetical protein, mRNA	-								|GO:0005634|GO:0003700|GO:0003707|GO:0006355|
CUFF.13931	CCON0000119458.1	-	36	662	5.93491	CNUS0000107385.1	PREDICTED Sjc_0130970 Sjp_0130970: Schistosoma japonicum IPR002659 Glycosyl transferase, family 31,domain-containing protein, mRNA	CUFF.13931.2	IR:5-Extend	smm:Smp_042720	76	345	2e-93	beta-13-n-acetylglucosaminyltransferaseputati ve		|GO:0016020|GO:0008378|GO:0006486|
Sj_012183	CCON0000119456.1	-	413	1097	1.77172	CNUS0000107384.1	PREDICTED Sjc_0130960 Sjp_0130960: Schistosoma japonicum hypothetical protein, mRNA	-		smm:Smp_170590	47	105	7e-22	cation efflux protein/ zinc transporter ; K14692 solute carrier family 30 (zinc transporter), member 5
CUFF.13929	CCON0000119454.1	+	840	9382	10.711	CNUS0000107383.1	PREDICTED Sjc_0130950 Sjp_0130950: Schistosoma japonicum hypothetical protein, mRNA	CUFF.13929.1	5-Extend:ADS:3-Extend	smm:Smp_172820	51	200	9e-50	hypothetical protein
CUFF.13928	CCON0000119447.1	+	187	4535	0.374455	CNUS0000107382.1	PREDICTED Sjc_0130940 Sjp_0130940: Schistosoma japonicum expressed protein, putative, mRNA	CUFF.13928.2	ADS	smm:Smp_150770	61	357	7e-97	N-acetylglucosamine-1-phosphodiester alpha-n-acetylglucosaminidase
Sj_012180	CCON0000119438.1	+	63	788	2.05009	CNUS0000107381.1	PREDICTED Sjc_0130920 Sjp_0130920: Schistosoma japonicum Nog; noggin; ko:K04658 noggin, putative, mRNA	-		smm:Smp_168720	51	157	9e-37	hypothetical protein		|GO:0045596|
CUFF.13927	CCON0000119428.1	-	1064	2889	373.706	CNUS0000107380.1	PREDICTED Sjc_0130910 Sjp_0130910: Schistosoma japonicum expressed protein, putative, mRNA	CUFF.13927.1	3-Extend:EN
Sj_012178	CCON0000119416.1	-	318	650	0.990079	CNUS0000107379.1	PREDICTED Sjc_0130900 Sjp_0130900: Schistosoma japonicum hypothetical protein, mRNA	-		smm:Smp_143910	59	131	1e-29	hypothetical protein
CUFF.13924	CCON0000119402.1	+	91	1928	101.167	CNUS0000107378.1	PREDICTED Sjc_0130890 Sjp_0130890: Schistosoma japonicum Replication factor C subunit 2 (Replication factor C 40 kDa subunit) (RF-C 40 kDa subunit) (RFC40) (Activator 1 40 kDa subunit) (A1 40 kDa subunit), putative, mRNA	CUFF.13924.1	5-Extend:ES:3-Extend	smm:Smp_140530	95	195	8e-49	replication factor C / DNA polymerase III gamma-tau subunit		|GO:0003677|GO:0006260|
Sj_012176	CCON0000119401.1	+	104	611	69.4582	CNUS0000107377.1	PREDICTED Sjc_0130880 Sjp_0130880: Schistosoma japonicum IPR002048 Calcium-binding EF-hand,domain-containing protein, mRNA	-		smm:Smp_096410.2	73	114	3e-24	calmodulin		|GO:0005509|
CUFF.13923	CCON0000119394.1	+	187	1312	68.8683	CNUS0000107376.1	PREDICTED Sjc_0130870 Sjp_0130870: Schistosoma japonicum Sodium-dependent phosphate transporter 1 (Solute carrier family 20 member 1), putative, mRNA	CUFF.13923.2	AAS:3-Extend	smm:Smp_094660	96	152	2e-35	phosphate transporter ; K14640 solute carrier family 20 (sodium-dependent phosphate transporter)		|GO:0016020|GO:0005315|GO:0006817|
Sj_012174	CCON0000119393.1	-	3028	4642	6.39626	CNUS0000107375.1	PREDICTED Sjc_0130860 Sjp_0130860: Schistosoma japonicum IPR002110 Ankyrin,domain-containing protein, mRNA	-		smm:Smp_155450	52	257	6e-67	sh3 and multiple ankyrin repeat domains protein 12 (shank12)
CUFF.13921	CCON0000119387.1	+	796	1780	9.4092	CNUS0000107374.1	PREDICTED Sjc_0130850 Sjp_0130850: Schistosoma japonicum expressed protein, putative, mRNA	CUFF.13921.2	IR	smm:Smp_134430	68	377	1e-103	subfamily M12A unassigned peptidase (M12 family)
CUFF.13920	CCON0000119384.1	-	111	1045	0.80345	CNUS0000107373.1	PREDICTED Sjc_0130840 Sjp_0130840: Schistosoma japonicum Ciliary dynein heavy chain 8 (Axonemal beta dynein heavy chain 8), putative, mRNA	-		smm:Smp_165820	90	321	1e-86	dynein heavy chain
CUFF.13916	CCON0000119369.1	+	481	3114	0.985175	CNUS0000107372.1	PREDICTED Sjc_0130830 Sjp_0130830: Schistosoma japonicum Frizzled-9 precursor (Fz-9) (hFz9) (FzE6) (CD349 antigen), putative, mRNA	CUFF.13916.1	IR:5-Extend	smm:Smp_174350	70	990	0	frizzled-like receptor ; K02842 frizzled 9/10	|Environmental Information Processing; Signal Transduction; Wnt signaling pathway [PATH:ko04310-Map:ko04310];|Environmental Information Processing; Signaling Molecules and Interaction; G protein-coupled receptors [BR:ko04030];|Human Diseases; Cancers; Basal cell carcinoma [PATH:ko05217-Map:ko05217];|Human Diseases; Cancers; Pathways in cancer [PATH:ko05200-Map:ko05200];|Organismal Systems; Endocr…	|GO:0016020|GO:0004888|GO:0005515|GO:0007166|
Sj_012170	CCON0000119366.1	+	1765	2978	0.733016	CNUS0000107371.1	PREDICTED Sjc_0130820 Sjp_0130820: Schistosoma japonicum expressed protein, putative, mRNA	-		smm:Smp_158730	60	146	4e-34	hypothetical protein
Sj_012169	CCON0000119354.1	+	179	1978	2.4774	CNUS0000107370.1	PREDICTED Sjc_0130810 Sjp_0130810: Schistosoma japonicum expressed protein, putative, mRNA	-		smm:Smp_127140	57	338	5e-91	cell wall protein Awa1p-like
CUFF.13914	CCON0000119351.1	+	1	1049	116.287	CNUS0000107369.1	PREDICTED Sjc_0130800 Sjp_0130800: Schistosoma japonicum PCI domain-containing protein 2 (CSN12-like protein), putative, mRNA	CUFF.13914.1	5-Extend	smm:Smp_148440	93	142	1e-32	hypothetical protein
Sj_012167	CCON0000119347.1	+	54	672	6.48409	CNUS0000107368.1	PREDICTED Sjc_0130790 Sjp_0130790: Schistosoma japonicum Protein Jade-1 (PHD finger protein 17), putative, mRNA	-		smm:Smp_137970	95	368	1e-101	hypothetical protein		|GO:0005515|GO:0008270|
CUFF.13913	CCON0000119345.1	-	1410	3364	1.82672	CNUS0000107367.1	PREDICTED Sjc_0130780 Sjp_0130780: Schistosoma japonicum Pou4f1; POU domain, class 4, transcription factor 1; ko:K09366 POU domain transcription factor, class 4, putative, mRNA	CUFF.13913.2	ADS:5-Extend	smm:Smp_009040	55	415	1e-114	pou4/brn-3
Sj_012165	CCON0000119335.1	+	65	688	133.689	CNUS0000107366.1	PREDICTED Sjc_0130760 Sjp_0130760: Schistosoma japonicum Tyrosinase precursor (EC 1.14.18.1) (Monophenol monooxygenase), putative, mRNA	-		smm:Smp_013540	85	387	1e-106	tyrosinase precursor (EC:1.10.3.-); K00505 tyrosinase [EC:1.14.18.1]	|Metabolism; Amino Acid Metabolism; Tyrosine metabolism [PATH:ko00350-Map:ko00350];|Metabolism; Biosynthesis of Other Secondary Metabolites; Betalain biosynthesis [PATH:ko00965-Map:ko00965];|Metabolism; Biosynthesis of Other Secondary Metabolites; Isoquinoline alkaloid biosynthesis [PATH:ko00950-Map:ko00950];|Metabolism; Metabolism of Cofactors and Vitamins; Riboflavin metabolism [PATH:ko00740-Ma…	|GO:0016491|GO:0008152|
CUFF.13909	CCON0000119322.1	+	2586	5160	1.22279	CNUS0000107365.1	PREDICTED Sjc_0130750 Sjp_0130750: Schistosoma japonicum Protocadherin gamma A2 precursor (PCDH-gamma-A2), putative, mRNA	CUFF.13909.2	IR	smm:Smp_129530	72	692	0	cadherin		|GO:0005886|GO:0016020|GO:0005509|GO:0007155|GO:0007156|
CUFF.13908	CCON0000119314.1	+	1010	4384	42.6908	CNUS0000107364.1	PREDICTED Sjc_0130740 Sjp_0130740: Schistosoma japonicum Uncharacterized protein C20orf4 homolog, putative, mRNA	-		smm:Smp_011710	73	494	1e-138	hypothetical protein ; K13205 A1 cistron-splicing factor AAR2	|Genetic Information Processing; Transcription; Spliceosome [BR:ko03041];|
Sj_012162	CCON0000119309.1	+	507	1098	3.36043	CNUS0000107363.1	PREDICTED Sjc_0130730 Sjp_0130730: Schistosoma japonicum hypothetical protein, mRNA	-		smm:Smp_172460	46	102	2e-20	hypothetical protein
CUFF.13905	CCON0000119300.1	-	1350	2796	219.152	CNUS0000107362.1	PREDICTED Sjc_0130720 Sjp_0130720: Schistosoma japonicum Conserved hypothetical protein, IPR007726 SSXT,domain-containing, mRNA	CUFF.13905.1	3-Extend:AAS	smm:Smp_145630	79	270	3e-71	synovial sarcoma associated ss18 protein
CUFF.13904	CCON0000119282.1	-	127	2587	49.5303	CNUS0000107361.1	PREDICTED Sjc_0130710 Sjp_0130710: Schistosoma japonicum expressed protein, putative, mRNA	CUFF.13904.2	5-Extend	smm:Smp_092180	73	123	5e-27	RPA-interacting protein
Sj_012159	CCON0000119281.1	+	101	528	23.7929	CNUS0000107360.1	PREDICTED Sjc_0130700 Sjp_0130700: Schistosoma japonicum Oxysterol-binding protein-related protein 10 (OSBP-related protein 10) (ORP-10), putative, mRNA	-		smm:Smp_156000.1	70	165	1e-39	oxysterol binding protein 9		|GO:0008202|
Sj_012158	CCON0000119260.1	+	866	1399	16.8088	CNUS0000107359.1	PREDICTED Sjc_0130690 Sjp_0130690: Schistosoma japonicum expressed protein, putative, mRNA	-		smm:Smp_058050	62	144	2e-33	tex protein-relatedtranscription accessory protein (S1 rna binding domain)
Sj_012157	CCON0000119249.1	+	855	1070	70.3073	CNUS0000107358.1	PREDICTED Sjc_0130680 Sjp_0130680: Schistosoma japonicum expressed protein, putative, mRNA	-
Sj_012156	CCON0000119238.1	+	75	614	66.1566	CNUS0000107357.1	PREDICTED Sjc_0130670 Sjp_0130670: Schistosoma japonicum Beta-1,3-galactosyltransferase brn (EC 2.4.1.62) (Neurogenic secreted signaling protein brn) (Brainiac protein), putative, mRNA	-		smm:Smp_006930	79	293	3e-78	beta-13-galactosyltransferase brn		|GO:0016020|GO:0008378|GO:0006486|
Sj_012155	CCON0000119221.1	+	978	1552	7.48757	CNUS0000107356.1	PREDICTED Sjc_0130660 Sjp_0130660: Schistosoma japonicum Regulator of telomere elongation helicase 1 (EC 3.6.1.-) (Helicase-like protein NHL), putative, mRNA	-		smm:Smp_136280	73	209	3e-53	regulator of telomere elongation helicase 1 rtel1 ; K11136 regulator of telomere elongation helicase 1	|Genetic Information Processing; Replication and Repair; DNA replication proteins [BR:ko03032];|	|GO:0003677|GO:0005524|GO:0016787|
Sj_012154	CCON0000119207.1	-	251	1133	4.67466	CNUS0000107355.1	PREDICTED Sjc_0130650 Sjp_0130650: Schistosoma japonicum expressed protein, putative, mRNA	-		smm:Smp_157720	62	124	2e-27	hypothetical protein
CUFF.13893	CCON0000119177.1	+	89	1481	2.087	CNUS0000107354.1	PREDICTED Sjc_0130640 Sjp_0130640: Schistosoma japonicum IPR001245 Tyrosine protein kinase,domain-containing protein, mRNA	-								|GO:0004672|GO:0004713|GO:0005524|GO:0006468|
CUFF.13891	CCON0000119168.1	+	2902	3925	2.44256	CNUS0000107353.1	PREDICTED Sjc_0130630 Sjp_0130630: Schistosoma japonicum hypothetical protein, mRNA	CUFF.13891.1	ADS:5-Extend:3-Extend	smm:Smp_069380	67	81.6	2e-31	histone deacetylase 4 5
Sj_012151	CCON0000119160.1	+	83	2191	251.703	CNUS0000107352.1	PREDICTED Sjc_0130620 Sjp_0130620: Schistosoma japonicum cGMP-dependent protein kinase 1, beta isozyme (EC 2.7.11.12) (cGK 1 beta) (cGKI-beta), putative, mRNA	-		spu:589462	70	99	9e-20	similar to cGMP kinase type I alpha		|GO:0004672|GO:0005524|GO:0006468|
Sj_012150	CCON0000119148.1	-	351	847	8.00291	CNUS0000107351.1	PREDICTED Sjc_0130610 Sjp_0130610: Schistosoma japonicum expressed protein, putative, mRNA	-		smm:Smp_129370	47	99.4	7e-20	hypothetical protein
Sj_012149	CCON0000119138.1	-	101	283	9.70249	CNUS0000107350.1	PREDICTED Sjc_0130600 Sjp_0130600: Schistosoma japonicum hypothetical protein, mRNA	-
CUFF.13888	CCON0000119133.1	+	89	2287	2.80346	CNUS0000107349.1	PREDICTED Sjc_0130590 Sjp_0130590: Schistosoma japonicum expressed protein, putative, mRNA	-
Sj_012146	CCON0000119130.1	+	1086	4656	10.6076	CNUS0000107347.1	PREDICTED Sjc_0130570 Sjp_0130570: Schistosoma japonicum Ubiquitin carboxyl-terminal hydrolase 8 (EC 3.1.2.15) (Ubiquitin thioesterase 8) (Ubiquitin-specific-processing protease 8) (Deubiquitinating enzyme 8) (hUBPy), putative, mRNA	-		smm:Smp_152000	85	144	1e-33	ubiquitin-specific peptidase 8 (C19 family) ; K11839 ubiquitin carboxyl-terminal hydrolase 8 [EC:3.1.2.15]	|Cellular Processes; Transport and Catabolism; Endocytosis [PATH:ko04144-Map:ko04144];|Genetic Information Processing; Folding, Sorting and Degradation; Ubiquitin system [BR:ko04121];|Metabolism; Enzyme Families; Peptidases [BR:ko01002];|
Sj_012145	CCON0000119117.1	+	847	2163	3.96456	CNUS0000107346.1	PREDICTED Sjc_0130560 Sjp_0130560: Schistosoma japonicum hypothetical protein, mRNA	-		smm:Smp_128600	58	189	7e-47	chromodomain helicase DNA binding protein
CUFF.13886	CCON0000119107.1	-	1	1186	327.972	CNUS0000107345.1	PREDICTED Sjc_0130550 Sjp_0130550: Schistosoma japonicum Sorting nexin-6 (TRAF4-associated factor 2), putative, mRNA	CUFF.13886.1	3-Extend:ADS	smm:Smp_003140.1	92	192	9e-48	sorting nexin
CUFF.13883	CCON0000119097.1	-	511	1812	9.98226	CNUS0000107344.1	PREDICTED Sjc_0130540 Sjp_0130540: Schistosoma japonicum expressed protein, putative, mRNA	CUFF.13883.2	IR:5-Extend	smm:Smp_018220.2	57	348	1e-135	hypothetical protein
CUFF.13882	CCON0000119071.1	-	275	1428	17.0947	CNUS0000107343.1	PREDICTED Sjc_0130520 Sjp_0130520: Schistosoma japonicum expressed protein, putative, mRNA	CUFF.13882.1	3-Extend	smm:Smp_169930	90	122	1e-34	hypothetical protein
Sj_012140	CCON0000119070.1	+	207	557	19.1219	CNUS0000107342.1	PREDICTED Sjc_0130510 Sjp_0130510: Schistosoma japonicum expressed protein, putative, mRNA	-		smm:Smp_140030	75	85.5	9e-16	Spindle assembly checkpoint component MAD1 (Mitotic arrest deficient protein 1)
Sj_012139	CCON0000119050.1	-	628	1507	44.0472	CNUS0000107341.1	PREDICTED Sjc_0130500 Sjp_0130500: Schistosoma japonicum expressed protein, putative, mRNA	-		smm:Smp_169010	80	73.9	3e-12	adenylate cyclase
Sj_012138	CCON0000119042.1	+	244	781	12.7791	CNUS0000107340.1	PREDICTED Sjc_0130490 Sjp_0130490: Schistosoma japonicum hypothetical protein, mRNA	-		smm:Smp_138640	54	114	2e-24	chromatin regulatory protein sir2
Sj_012137	CCON0000119025.1	+	557	877	32.371	CNUS0000107339.1	PREDICTED Sjc_0130480 Sjp_0130480: Schistosoma japonicum hypothetical protein, mRNA	-		smm:Smp_168820	49	86.3	6e-16	hypothetical protein
Sj_012136	CCON0000119017.1	+	784	1098	0.282442	CNUS0000107338.1	PREDICTED Sjc_0130470 Sjp_0130470: Schistosoma japonicum hypothetical protein, mRNA	-								|GO:0005634|GO:0003700|GO:0003707|GO:0006355|
Sj_012135	CCON0000118989.1	+	197	2575	92.1947	CNUS0000107337.1	PREDICTED Sjc_0130450 Sjp_0130450: Schistosoma japonicum expressed protein, putative, mRNA	-
CUFF.13872	CCON0000118983.1	+	33	1706	6.168	CNUS0000107336.1	PREDICTED Sjc_0130440 Sjp_0130440: Schistosoma japonicum E1A-binding protein p400 (EC 3.6.1.-) (p400 kDa SWI2/SNF2-related protein) (Domino homolog) (hDomino) (CAG repeat protein 32) (Trinucleotide repeat-containing gene 12 protein), putative, mRNA	CUFF.13872.2	ES:3-Extend	smm:Smp_128890.1	83	260	2e-68	helicase ; K11681 helicase SWR1 [EC:3.6.4.12]	|Genetic Information Processing; Replication and Repair; Chromosome [BR:ko03036];|
Sj_012133	CCON0000118982.1	+	214	1196	17.3275	CNUS0000107335.1	PREDICTED Sjc_0130430 Sjp_0130430: Schistosoma japonicum Mothers against decapentaplegic homolog 3 (SMAD 3) (Mothers against DPP homolog 3) (Mad3), putative, mRNA	-		smm:Smp_085910	100	216	5e-55	TGF-beta signal transducer Smad2		|GO:0005622|GO:0006355|
Sj_012132	CCON0000118979.1	-	1516	1872	20.1846	CNUS0000107334.1	PREDICTED Sjc_0130420 Sjp_0130420: Schistosoma japonicum expressed protein, putative, mRNA	-		smm:Smp_045980	75	180	3e-44	CC2D1B protein
Sj_012131	CCON0000118969.1	-	29	2255	0.29087	CNUS0000107333.1	PREDICTED Sjc_0130400 Sjp_0130400: Schistosoma japonicum hypothetical protein, mRNA	-		smm:Smp_131630	62	250	5e-65	protein kinase
Sj_012130	CCON0000118953.1	+	658	1073	0.882886	CNUS0000107332.1	PREDICTED Sjc_0130390 Sjp_0130390: Schistosoma japonicum expressed protein, putative, mRNA	-		smm:Smp_194900	77	125	6e-28	hypothetical protein
CUFF.13868	CCON0000118949.1	-	4446	9268	5.84626	CNUS0000107331.1|CNUS0000105957.1	PREDICTED Sjc_0130380 Sjp_0130380: Schistosoma japonicum expressed protein, putative, mRNA	-
CUFF.13867	CCON0000118948.1	-	4386	4775	1.24472	CNUS0000107330.1	PREDICTED Sjc_0130370 Sjp_0130370: Schistosoma japonicum Tripartite motif-containing protein 9, putative, mRNA	-		smm:Smp_175720	73	191	1e-47	tripartite motif protein trim9 ; K10649 tripartite motif-containing protein 9/67	|Genetic Information Processing; Folding, Sorting and Degradation; Ubiquitin system [BR:ko04121];|
CUFF.13866	CCON0000118943.1	+	214	4351	9.71886	CNUS0000107328.1	PREDICTED Sjc_0130350 Sjp_0130350: Schistosoma japonicum expressed protein, putative, mRNA	CUFF.13866.2	ADS:3-Extend	smm:Smp_011960	88	117	9e-25	hypothetical protein ; K10572 inositol-pentakisphosphate 2-kinase [EC:2.7.1.158]	|Environmental Information Processing; Signal Transduction; Phosphatidylinositol signaling system [PATH:ko04070-Map:ko04070];|Metabolism; Carbohydrate Metabolism; Inositol phosphate metabolism [PATH:ko00562-Map:ko00562];|
CUFF.13864	CCON0000118937.1	-	689	2868	0	CNUS0000107327.1	PREDICTED Sjc_0130340 Sjp_0130340: Schistosoma japonicum hypothetical protein, mRNA	-		smm:Smp_137620	78	166	6e-40	Uveal autoantigen with coiled-coil domains and ankyrin repeats protein
Sj_012125	CCON0000118936.1	-	1597	4745	1.58556	CNUS0000107326.1	PREDICTED Sjc_0130330 Sjp_0130330: Schistosoma japonicum expressed protein, putative, mRNA	-		smm:Smp_135900	82	418	1e-115	DNA double-strand break repair rad50 ATPase
CUFF.13862	CCON0000118921.1	+	1684	7197	18.2152	CNUS0000107325.1	PREDICTED Sjc_0130310 Sjp_0130310: Schistosoma japonicum expressed protein, putative, mRNA	CUFF.13862.2	3-Extend	smm:Smp_039870.2	70	132	1e-28	vasodilator-stimulated phosphoprotein
CUFF.13860	CCON0000118917.1	+	395	3122	104.844	CNUS0000107324.1	PREDICTED Sjc_0130300 Sjp_0130300: Schistosoma japonicum expressed protein, putative, mRNA	CUFF.13860.2|CUFF.13860.3	IR|ADS	smm:Smp_023550	76	310	3e-82	beta-catenin ; K02105 catenin (cadherin-associated protein), beta 1	|Cellular Processes; Cell Communication; Adherens junction [PATH:ko04520-Map:ko04520];|Cellular Processes; Cell Communication; Focal adhesion [PATH:ko04510-Map:ko04510];|Cellular Processes; Cell Communication; Tight junction [PATH:ko04530-Map:ko04530];|Environmental Information Processing; Signal Transduction; Wnt signaling pathway [PATH:ko04310-Map:ko04310];|Human Diseases; Cancers; Basal cell c…
Sj_012121	CCON0000118894.1	-	823	1697	84.2778	CNUS0000107323.1	PREDICTED Sjc_0130290 Sjp_0130290: Schistosoma japonicum Probable queuine tRNA-ribosyltransferase (EC 2.4.2.29) (tRNA-guanine transglycosylase) (Guanine insertion enzyme), putative, mRNA	-		smm:Smp_192000	79	236	3e-61	queuine tRNA-ribosyltransferase		|GO:0008479|GO:0006400|GO:0008616|
CUFF.13857	CCON0000118888.1	-	1623	2048	34.233	CNUS0000107321.1	PREDICTED Sjc_0130270 Sjp_0130270: Schistosoma japonicum Syntaxin-binding protein 5 (Tomosyn-1) (Lethal(2) giant larvae protein homolog 3), putative, mRNA	CUFF.13857.2	5-Extend	smm:Smp_154400	83	160	4e-38	tomosyn ; K08518 syntaxin binding protein 5 (tomosyn)	|Genetic Information Processing; Folding, Sorting and Degradation; SNAREs [BR:ko04131];|
CUFF.13856	CCON0000118882.1	+	2296	9074	7.39438	CNUS0000107319.1	PREDICTED Sjc_0130250 Sjp_0130250: Schistosoma japonicum rpoA2; DNA-directed RNA polymerase subunit A'' [EC:2.7.7.6]; ko:K03042 DNA-directed RNA polymerase subunit A", putative, mRNA	CUFF.13856.2	ADS:3-Extend	smm:Smp_157740	89	243	2e-62	RNA polymerase Rpb1 ; K03018 DNA-directed RNA polymerase III subunit RPC1 [EC:2.7.7.6]	|Genetic Information Processing; Transcription; RNA polymerase [PATH:ko03020-Map:ko03020];|Metabolism; Nucleotide Metabolism; Purine metabolism [PATH:ko00230-Map:ko00230];|Metabolism; Nucleotide Metabolism; Pyrimidine metabolism [PATH:ko00240-Map:ko00240];|Organismal Systems; Immune System; Cytosolic DNA-sensing pathway [PATH:ko04623-Map:ko04623];|	|GO:0005634|GO:0003677|GO:0003899|GO:0008270|GO:0032549|GO:0006351|
CUFF.13855	CCON0000118882.1	-	61	1950	5.4272	CNUS0000107318.1	PREDICTED Sjc_0130240 Sjp_0130240: Schistosoma japonicum DNA-directed RNA polymerase III largest subunit (EC 2.7.7.6) (RPC155) (RPC1), putative, mRNA	CUFF.13855.2	IR	smm:Smp_157740	90	273	3e-72	RNA polymerase Rpb1 ; K03018 DNA-directed RNA polymerase III subunit RPC1 [EC:2.7.7.6]	|Genetic Information Processing; Transcription; RNA polymerase [PATH:ko03020-Map:ko03020];|Metabolism; Nucleotide Metabolism; Purine metabolism [PATH:ko00230-Map:ko00230];|Metabolism; Nucleotide Metabolism; Pyrimidine metabolism [PATH:ko00240-Map:ko00240];|Organismal Systems; Immune System; Cytosolic DNA-sensing pathway [PATH:ko04623-Map:ko04623];|	|GO:0005634|GO:0003677|GO:0003899|GO:0008270|GO:0032549|GO:0006351|
CUFF.13853	CCON0000118869.1	+	2341	4754	4.36829	CNUS0000107317.1	PREDICTED Sjc_0130230 Sjp_0130230: Schistosoma japonicum Conserved hypothetical protein, IPR001478 PDZ/DHR/GLGF,domain-containing, mRNA	CUFF.13853.1	5-Extend:AAS	smm:Smp_127520	57	246	1e-63	regulator of G protein signaling		|GO:0005515|
CUFF.13849	CCON0000118857.1	+	569	1129	69.2756	CNUS0000107316.1	PREDICTED Sjc_0130220 Sjp_0130220: Schistosoma japonicum HDDC2, C6orf74; HD domain containing 2; ko:K07023 putative hydrolases of HD superfamily, putative, mRNA	CUFF.13849.2	ADS:3-Extend	smm:Smp_142990	87	131	1e-29	serine/threonine protein kinase
Sj_012114	CCON0000118855.1	+	4818	5132	0.847326	CNUS0000107315.1	PREDICTED Sjc_0130210 Sjp_0130210: Schistosoma japonicum lz; lozenge; ko:K09280 runt-related transcription factor, other, putative, mRNA	-		smm:Smp_174320	97	214	2e-54	lozenge		|GO:0005634|GO:0003677|GO:0003700|GO:0005524|GO:0006355|GO:0045449|
CUFF.13847	CCON0000118850.1	-	182	4623	17.6986	CNUS0000107314.1	PREDICTED Sjc_0130200 Sjp_0130200: Schistosoma japonicum Fizzy-related protein homolog (Fzr) (Cdh1/Hct1 homolog), putative, mRNA	CUFF.13847.2	AAS:ES:5-Extend	smm:Smp_132020	94	381	1e-104	cell division cycle 20 (fizzy)-related ; K03364 cell division cycle 20-like protein 1, cofactor of APC complex	|Cellular Processes; Cell Growth and Death; Cell cycle - yeast [PATH:ko04111-Map:ko04111];|Cellular Processes; Cell Growth and Death; Cell cycle [PATH:ko04110-Map:ko04110];|Genetic Information Processing; Folding, Sorting and Degradation; Ubiquitin mediated proteolysis [PATH:ko04120-Map:ko04120];|Genetic Information Processing; Folding, Sorting and Degradation; Ubiquitin system [BR:ko04121];|Orga…	|GO:0005515|
CUFF.13846	CCON0000118842.1	+	2208	5211	6.666	CNUS0000107313.1	PREDICTED Sjc_0130180 Sjp_0130180: Schistosoma japonicum Ankyrin repeat domain-containing protein 50, putative, mRNA	CUFF.13846.1	5-Extend:ADS	smm:Smp_158310	94	465	1e-129	multiple ankyrin repeats single kh domain protein		|GO:0005515|
Sj_012111	CCON0000118838.1	+	425	971	24.261	CNUS0000107312.1	PREDICTED Sjc_0130170 Sjp_0130170: Schistosoma japonicum Cell division cycle protein 20 homolog (p55CDC), putative, mRNA	-		smm:Smp_004060	93	286	3e-76	cell division cycle 20 (cdc20) (fizzy) ; K03363 cell division cycle 20, cofactor of APC complex	|Cellular Processes; Cell Growth and Death; Cell cycle - yeast [PATH:ko04111-Map:ko04111];|Cellular Processes; Cell Growth and Death; Cell cycle [PATH:ko04110-Map:ko04110];|Cellular Processes; Cell Growth and Death; Meiosis - yeast [PATH:ko04113-Map:ko04113];|Cellular Processes; Cell Growth and Death; Oocyte meiosis [PATH:ko04114-Map:ko04114];|Genetic Information Processing; Folding, Sorting and …
Sj_012110	CCON0000118834.1	+	704	3070	3.1113	CNUS0000107311.1	PREDICTED Sjc_0130160 Sjp_0130160: Schistosoma japonicum expressed protein, putative, mRNA	-		smm:Smp_161120	44	143	1e-32	actin bundling/missing in metastasis-related
CUFF.13844	CCON0000118820.1	-	739	1057	271.095	CNUS0000107310.1	PREDICTED Sjc_0130150 Sjp_0130150: Schistosoma japonicum expressed protein, putative, mRNA	CUFF.13844.2	5-Extend	smm:Smp_171530	87	149	6e-35	beta-parvin-related		|GO:0005515|
Sj_012108	CCON0000118777.1	-	526	1524	12.2915	CNUS0000107309.1	PREDICTED Sjc_0130120 Sjp_0130120: Schistosoma japonicum hypothetical protein, mRNA	-
Sj_012107	CCON0000118775.1	-	5814	6485	1.4532	CNUS0000107308.1	PREDICTED Sjc_0130110 Sjp_0130110: Schistosoma japonicum expressed protein, putative, mRNA	-
CUFF.13834	CCON0000118759.1	-	224	1001	68.7295	CNUS0000107306.1	PREDICTED Sjc_0130080 Sjp_0130080: Schistosoma japonicum Heat shock protein 67B2, putative, mRNA	CUFF.13834.2	ES:5-Extend	smm:Smp_007450.1	81	103	5e-42	hypothetical protein
CUFF.13873	CCON0000118740.1	-	1095	1730	3099.59	CNUS0000107304.1	PREDICTED Sjc_0130060 Sjp_0130060: Schistosoma japonicum Cytochrome c oxidase subunit 1+2 (EC 1.9.3.1) (Cytochrome c oxidase polypeptide I+II), putative, mRNA	-		smm:COX1	76	108	1e-22	cytochrome c oxidase subunit I ; K02256 cytochrome c oxidase subunit I [EC:1.9.3.1]	|Human Diseases; Neurodegenerative Diseases; Alzheimer's disease [PATH:ko05010-Map:ko05010];|Human Diseases; Neurodegenerative Diseases; Huntington's disease [PATH:ko05016-Map:ko05016];|Human Diseases; Neurodegenerative Diseases; Parkinson's disease [PATH:ko05012-Map:ko05012];|Metabolism; Energy Metabolism; Oxidative phosphorylation [PATH:ko00190-Map:ko00190];|Organismal Systems; Circulatory Syst…	|GO:0016021|GO:0005506|GO:0020037|GO:0006118|GO:0009060|
Sj_012101	CCON0000118723.1	+	922	2158	0.242223	CNUS0000107302.1	PREDICTED Sjc_0130040 Sjp_0130040: Schistosoma japonicum Ciliary dynein heavy chain 5 (Axonemal beta dynein heavy chain 5) (Mdnah5), putative, mRNA	-		smm:Smp_165820	79	295	9e-79	dynein heavy chain
Sj_012100	CCON0000118712.1	+	105	614	0	CNUS0000107301.1	PREDICTED Sjc_0130030 Sjp_0130030: Schistosoma japonicum Dynein-1-beta heavy chain, flagellar inner arm I1 complex (1-beta DHC) (Dynein-1, subspecies f), putative, mRNA	-		smm:Smp_130810	87	191	1e-47	hypothetical protein
Sj_012099	CCON0000118709.1	-	481	3178	2.47768	CNUS0000107300.1	PREDICTED Sjc_0130020 Sjp_0130020: Schistosoma japonicum Serine/threonine-protein kinase minibrain (EC 2.7.12.1), putative, mRNA	-		smm:Smp_142610	97	375	1e-102	serine/threonine protein kinase		|GO:0004672|GO:0004674|GO:0005524|GO:0006468|
Sj_012098	CCON0000118703.1	-	656	3482	30.0136	CNUS0000107299.1	PREDICTED Sjc_0130010 Sjp_0130010: Schistosoma japonicum Probable phospholipid-transporting ATPase IIB (EC 3.6.3.1), putative, mRNA	-		smm:Smp_091650	92	315	1e-84	cation-transporting ATPase ; K01530 phospholipid-translocating ATPase [EC:3.6.3.1]	|Unclassified; Metabolism; Energy metabolism|	|GO:0016020|GO:0005524|GO:0015662|GO:0006810|
CUFF.13830	CCON0000118701.1	+	484	1002	49.6523	CNUS0000107298.1	PREDICTED Sjc_0130000 Sjp_0130000: Schistosoma japonicum Major egg antigen (p40), putative, mRNA	CUFF.13830.1	ADS:5-Extend	smm:Smp_148530	87	147	2e-34	heat shock protein 16
Sj_012096	CCON0000118695.1	+	250	1050	6.93055	CNUS0000107297.1	PREDICTED Sjc_0129990 Sjp_0129990: Schistosoma japonicum hypothetical protein, mRNA	-		smm:Smp_134570	75	81.3	2e-14	hypothetical protein
Sj_012094	CCON0000118680.1	-	145	1845	0.641149	CNUS0000107295.1	PREDICTED Sjc_0129960 Sjp_0129960: Schistosoma japonicum Conserved hypothetical protein, expressed protein, putative, mRNA	-		smm:Smp_162670	66	370	1e-101	hypothetical protein
Sj_012091	CCON0000118612.1	+	537	4260	3.88835	CNUS0000107292.1	PREDICTED Sjc_0129920 Sjp_0129920: Schistosoma japonicum Protein phosphatase 1 regulatory inhibitor subunit 16B (TGF-beta-inhibited membrane-associated protein) (CAAX box protein TIMAP), putative, mRNA	-		smm:Smp_174110	82	101	2e-20	protein phosphatase 1 regulatory inhibitor subunit 16a
CUFF.13814	CCON0000118586.1	-	2480	5772	7.14015	CNUS0000107290.1	PREDICTED Sjc_0129900 Sjp_0129900: Schistosoma japonicum expressed protein, putative, mRNA	CUFF.13814.2|CUFF.13814.3|CUFF.13814.4	IR:ES:5-Extend|ES:5-Extend|AAS	smm:Smp_091870	55	158	3e-37	hypothetical protein
CUFF.13813	CCON0000118569.1	-	1527	1795	176.391	CNUS0000107289.1	PREDICTED Sjc_0129880 Sjp_0129880: Schistosoma japonicum expressed protein, putative, mRNA	CUFF.13813.2	IR:5-Extend	smm:Smp_172480	88	147	2e-34	kruppel-like factor 131416		|GO:0005622|GO:0003676|GO:0008270|
Sj_012086	CCON0000118541.1	+	687	910	46.5248	CNUS0000107287.1	PREDICTED Sjc_0129850 Sjp_0129850: Schistosoma japonicum ER degradation-enhancing alpha-mannosidase-like 3, putative, mRNA	-		smm:Smp_174470	86	124	2e-27	mannosyl-oligosaccharidealpha-12-mannosidase-r el ated ; K10086 ER degradation enhancer, mannosidase alpha-like 3	|Environmental Information Processing; Signaling Molecules and Interaction; Glycan bindng proteins [BR:ko04091];|Genetic Information Processing; Folding, Sorting and Degradation; Protein processing in endoplasmic reticulum [PATH:ko04141-Map:ko04141];|	|GO:0016020|GO:0004571|GO:0005509|
Sj_012085	CCON0000118538.1	+	433	2188	246.79	CNUS0000107286.1	PREDICTED Sjc_0129840 Sjp_0129840: Schistosoma japonicum expressed protein, putative, mRNA	-		smm:Smp_006250.2	97	86.3	7e-16	sex comb on midleg homolog
CUFF.13804	CCON0000118515.1	-	56	776	17.3361	CNUS0000107285.1	PREDICTED Sjc_0129830 Sjp_0129830: Schistosoma japonicum hypothetical protein, mRNA	CUFF.13804.1	3-Extend:ADS:5-Extend	smm:Smp_045040	62	208	2e-52	ribosomal RNA methyltransferase
CUFF.13550	CCON0000114002.1	-	480	2875	570.688	CNUS0000107284.1|CNUS0000107003.1|CNUS0000106989.1	PREDICTED Sjc_0124510 Sjp_0124510: Schistosoma japonicum Cytochrome c oxidase subunit 1 (EC 1.9.3.1) (Cytochrome c oxidase polypeptide I), putative, mRNA	-		smm:COX1	73	93.6	4e-18	cytochrome c oxidase subunit I ; K02256 cytochrome c oxidase subunit I [EC:1.9.3.1]	|Human Diseases; Neurodegenerative Diseases; Alzheimer's disease [PATH:ko05010-Map:ko05010];|Human Diseases; Neurodegenerative Diseases; Huntington's disease [PATH:ko05016-Map:ko05016];|Human Diseases; Neurodegenerative Diseases; Parkinson's disease [PATH:ko05012-Map:ko05012];|Metabolism; Energy Metabolism; Oxidative phosphorylation [PATH:ko00190-Map:ko00190];|Organismal Systems; Circulatory Syst…	|GO:0016021|GO:0005506|GO:0020037|GO:0006118|GO:0009060|
CUFF.13799	CCON0000118493.1	-	358	2606	13.6597	CNUS0000107283.1	PREDICTED Sjc_0129800 Sjp_0129800: Schistosoma japonicum IPR000009 Protein phosphatase 2A regulatory subunit PR55,domain-containing protein, mRNA	-		smm:Smp_118200	57	231	7e-59	hypothetical protein		|GO:0000159|GO:0008601|GO:0007165|
CUFF.13795	CCON0000118483.1	+	160	2585	8.2124	CNUS0000107282.1	PREDICTED Sjc_0129780 Sjp_0129780: Schistosoma japonicum IPR004177 DDHD,domain-containing protein, mRNA	CUFF.13795.1	5-Extend:ES:3-Extend	smm:Smp_140970	48	231	7e-59	SEC23-interacting protein (p125)		|GO:0046872|
Sj_012081	CCON0000118473.1	-	598	1078	27.4079	CNUS0000107280.1	PREDICTED Sjc_0129760 Sjp_0129760: Schistosoma japonicum hypothetical protein, mRNA	-		smm:Smp_166210	69	150	2e-35	mucolipin
CUFF.13794	CCON0000118462.1	+	121	308	65002.9	CNUS0000107279.1	PREDICTED Sjc_0129750 Sjp_0129750: Schistosoma japonicum hypothetical protein, mRNA	-
Sj_012079	CCON0000118445.1	+	585	2219	67.8761	CNUS0000107278.1	PREDICTED Sjc_0129740 Sjp_0129740: Schistosoma japonicum Phospholipase A-2-activating protein (PLAP), putative, mRNA	-		smm:Smp_017750	81	373	1e-102	phospholipase A-2-activating protein ; K14018 phospholipase A-2-activating protein	|Genetic Information Processing; Folding, Sorting and Degradation; Protein processing in endoplasmic reticulum [PATH:ko04141-Map:ko04141];|
CUFF.13790	CCON0000118439.1	-	1076	1961	2.70398	CNUS0000107276.1	PREDICTED Sjc_0129720 Sjp_0129720: Schistosoma japonicum Melanopsin (Opsin-4) (amphi-MOP), putative, mRNA	CUFF.13790.2	AAS	smm:Smp_104210	93	118	1e-25	opsin-like receptor ; K04255 r-opsin	|Environmental Information Processing; Signaling Molecules and Interaction; G protein-coupled receptors [BR:ko04030];|	|GO:0016021|GO:0007186|
Sj_012076	CCON0000118409.1	-	371	982	3.36855	CNUS0000107275.1	PREDICTED Sjc_0129710 Sjp_0129710: Schistosoma japonicum hypothetical protein, mRNA	-		smm:Smp_134630	46	112	2e-23	chromatin regulatory protein sir2 ; K08098 phosphatidylinositol glycan, class Z [EC:2.4.1.-]	|Metabolism; Glycan Biosynthesis and Metabolism; Glycosylphosphatidylinositol(GPI)-anchor biosynthesis [PATH:ko00563-Map:ko00563];|Metabolism; Glycan Biosynthesis and Metabolism; Glycosyltransferases [BR:ko01003];|
CUFF.13783	CCON0000118399.1	+	245	1098	27.8714	CNUS0000107274.1	PREDICTED Sjc_0129700 Sjp_0129700: Schistosoma japonicum Oxysterol-binding protein 2 (Oxysterol-binding protein-related protein 4) (OSBP-related protein 4) (ORP-4), putative, mRNA	-		smm:Smp_128150	92	168	1e-40	oxysterol-binding protein 1		|GO:0008202|
CUFF.13784	CCON0000118398.1	+	88	629	342.499	CNUS0000107273.1	PREDICTED Sjc_0129690 Sjp_0129690: Schistosoma japonicum expressed protein, putative, mRNA	CUFF.13784.1	5-Extend	smm:Smp_180800	66	77	4e-13	hypothetical protein
Sj_012073	CCON0000118396.1	+	663	2027	0.106372	CNUS0000107272.1	PREDICTED Sjc_0129680 Sjp_0129680: Schistosoma japonicum Conserved hypothetical protein, mRNA	-		smm:Smp_153620	36	108	4e-22	hypothetical protein
CUFF.13782	CCON0000118386.1	-	920	1311	39.9934	CNUS0000107270.1	PREDICTED Sjc_0129660 Sjp_0129660: Schistosoma japonicum hypothetical protein, mRNA	-		smm:Smp_051510	77	94.7	2e-18	pericentrin fragment
Sj_012069	CCON0000118338.1	+	1547	1988	0.141288	CNUS0000107267.1	PREDICTED Sjc_0129630 Sjp_0129630: Schistosoma japonicum hypothetical protein, mRNA	-
CUFF.13771	CCON0000118297.1	+	1562	3047	285.717	CNUS0000107265.1	PREDICTED Sjc_0129610 Sjp_0129610: Schistosoma japonicum RPL38; ribosomal protein L38; ko:K02923 large subunit ribosomal protein L38e, putative, mRNA	-		smm:Smp_153730	67	510	1e-143	hypothetical protein		|GO:0005622|GO:0005840|GO:0003735|GO:0006412|
Sj_012066	CCON0000118295.1	-	438	1213	0.365864	CNUS0000107264.1	PREDICTED Sjc_0129600 Sjp_0129600: Schistosoma japonicum Cytosolic carboxypeptidase 6 (EC 3.4.17.-) (ATP/GTP-binding protein-like 4), putative, mRNA	-		smm:Smp_082250	76	337	4e-91	hypothetical protein
Sj_012065	CCON0000118276.1	+	971	2942	31.1471	CNUS0000107263.1	PREDICTED Sjc_0129590 Sjp_0129590: Schistosoma japonicum expressed protein, putative, mRNA	-		smm:Smp_022070	56	140	2e-32	hypothetical protein
CUFF.13762	CCON0000118269.1	-	775	2307	30.5734	CNUS0000107262.1	PREDICTED Sjc_0129580 Sjp_0129580: Schistosoma japonicum Putative oxidoreductase dhs-5 (EC 1.-.-.-) (Short chain dehydrogenase 5), putative, mRNA	CUFF.13762.2	5-Extend	smm:Smp_131430	81	152	1e-35	steroid dehydrogenase		|GO:0000166|GO:0016491|GO:0008152|
CUFF.13761	CCON0000118237.1	-	272	1224	421.464	CNUS0000107261.1	PREDICTED Sjc_0129570 Sjp_0129570: Schistosoma japonicum Serine/threonine-protein phosphatase 2A catalytic subunit alpha isoform (EC 3.1.3.16) (PP2A-alpha), putative, mRNA	CUFF.13761.2	IR:5-Extend	smm:Smp_182250	93	391	1e-107	protein phsophatase-2a ; K04382 protein phosphatase 2 (formerly 2A), catalytic subunit [EC:3.1.3.16]	|Cellular Processes; Cell Communication; Tight junction [PATH:ko04530-Map:ko04530];|Cellular Processes; Cell Growth and Death; Cell cycle - yeast [PATH:ko04111-Map:ko04111];|Cellular Processes; Cell Growth and Death; Meiosis - yeast [PATH:ko04113-Map:ko04113];|Cellular Processes; Cell Growth and Death; Oocyte meiosis [PATH:ko04114-Map:ko04114];|Environmental Information Processing; Signal Transdu…	|GO:0016787|
Sj_012062	CCON0000118229.1	-	122	1266	1.68088	CNUS0000107260.1	PREDICTED Sjc_0129560 Sjp_0129560: Schistosoma japonicum Phosphatidylinositol 4-kinase alpha (EC 2.7.1.67) (PI4-kinase alpha) (PtdIns-4-kinase alpha) (PI4K-alpha), putative, mRNA	-		smm:Smp_053190	86	201	1e-50	hypothetical protein
Sj_012061	CCON0000118226.1	-	432	973	23.9827	CNUS0000107259.1	PREDICTED Sjc_0129550 Sjp_0129550: Schistosoma japonicum IPR002000 Lysosome-associated membrane glycoprotein (Lamp)/CD68,domain-containing protein, mRNA	-		smm:Smp_169510	82	180	2e-44	PI3kinase		|GO:0016020|
CUFF.13753	CCON0000118196.1	+	199	968	0.326957	CNUS0000107256.1	PREDICTED Sjc_0129520 Sjp_0129520: Schistosoma japonicum Protocadherin LKC precursor (PC-LKC), putative, mRNA	-		smm:Smp_166440	52	161	3e-38	cadherin		|GO:0016020|GO:0005509|GO:0007156|
CUFF.13754	CCON0000118195.1	-	106	1227	44.2922	CNUS0000107255.1	PREDICTED Sjc_0129510 Sjp_0129510: Schistosoma japonicum Conserved hypothetical protein, IPR007087 Zinc finger, C2H2-type,domain-containing, mRNA	CUFF.13754.1	AAS:3-Extend:5-Extend	smm:Smp_093920	81	213	6e-54	hypothetical protein
Sj_012056	CCON0000118150.1	-	1385	1663	3.14673	CNUS0000107254.1	PREDICTED Sjc_0129500 Sjp_0129500: Schistosoma japonicum Homeobox protein Meis3 (Meis1-related protein 2), putative, mRNA	-		smm:Smp_147790	72	99.4	7e-20	homothorax homeobox protein
Sj_012055	CCON0000118149.1	+	159	1082	30.4273	CNUS0000107253.1	PREDICTED Sjc_0129490 Sjp_0129490: Schistosoma japonicum Cell division protease ftsH homolog, chloroplast precursor (EC 3.4.24.-), putative, mRNA	-		smm:Smp_018620	75	203	3e-51	paraplegin (M41 family)		|GO:0005524|
CUFF.13749	CCON0000118147.1	+	1367	2954	12.8324	CNUS0000107252.1	PREDICTED Sjc_0129480 Sjp_0129480: Schistosoma japonicum expressed protein, putative, mRNA	CUFF.13749.1	5-Extend:AAS:3-Extend
Sj_012052	CCON0000118136.1	-	113	1603	0.182325	CNUS0000107250.1	PREDICTED Sjc_0129460 Sjp_0129460: Schistosoma japonicum hypothetical protein, mRNA	-		smm:Smp_138620	78	124	2e-27	hypothetical protein
Sj_012051	CCON0000118132.1	-	252	1046	0.0585136	CNUS0000107249.1	PREDICTED Sjc_0129450 Sjp_0129450: Schistosoma japonicum IPR002126 Cadherin,domain-containing protein, mRNA	-								|GO:0016020|GO:0005509|GO:0007156|
Sj_012050	CCON0000118114.1	-	306	1500	64.7903	CNUS0000107248.1	PREDICTED Sjc_0129440 Sjp_0129440: Schistosoma japonicum hypothetical protein, mRNA	-
CUFF.13743	CCON0000118097.1	-	61	967	12.8408	CNUS0000107247.1	PREDICTED Sjc_0129430 Sjp_0129430: Schistosoma japonicum Neuroblast differentiation-associated protein AHNAK (Desmoyokin) (Fragments), putative, mRNA	-		smm:Smp_038730.10	58	266	1e-69	hypothetical protein
CUFF.13741	CCON0000118096.1	+	3316	3786	218.243	CNUS0000107246.1	PREDICTED Sjc_0129420 Sjp_0129420: Schistosoma japonicum Conserved hypothetical protein, expressed protein, putative, mRNA	-
Sj_012047	CCON0000118087.1	+	559	1155	602.484	CNUS0000107245.1	PREDICTED Sjc_0129410 Sjp_0129410: Schistosoma japonicum expressed protein, putative, mRNA	-		smm:Smp_158030.3	83	94	3e-18	hypothetical protein
Sj_012046	CCON0000118012.1	-	1226	1393	50204.9	CNUS0000107243.1	PREDICTED Sjc_0129360 Sjp_0129360: Schistosoma japonicum Ornithine aminotransferase, mitochondrial precursor (EC 2.6.1.13) (Ornithine--oxo-acid aminotransferase), putative, mRNA	-		smm:Smp_000660	89	113	3e-24	ornithine--oxo-acid transaminase ; K00819 ornithine--oxo-acid transaminase [EC:2.6.1.13]	|Metabolism; Amino Acid Metabolism; Amino acid related enzymes [BR:ko01007];|Metabolism; Amino Acid Metabolism; Arginine and proline metabolism [PATH:ko00330-Map:ko00330];|	|GO:0003824|GO:0008483|GO:0030170|
CUFF.13735	CCON0000117976.1	+	10	901	7.57333	CNUS0000107242.1	PREDICTED Sjc_0129320 Sjp_0129320: Schistosoma japonicum IPR003109 GoLoco,domain-containing protein, mRNA	CUFF.13735.1	ADS:5-Extend	smm:Smp_165990	48	84	3e-15	hypothetical protein
CUFF.13734	CCON0000117962.1	+	264	1426	7.16838	CNUS0000107241.1	PREDICTED Sjc_0129310 Sjp_0129310: Schistosoma japonicum gak; cyclin G associated kinase [EC:2.7.11.1]; ko:K08855 cyclin G-associated kinase, putative, mRNA	CUFF.13734.2	AAS:AAS	smm:Smp_047190	91	184	2e-45	serine/threonine protein kinase ; K08855 cyclin G-associated kinase [EC:2.7.11.1]	|Metabolism; Enzyme Families; Protein kinases [BR:ko01001];|	|GO:0004672|GO:0004674|GO:0005524|GO:0016772|GO:0006468|
CUFF.13731	CCON0000117941.1	+	65	958	4.38578	CNUS0000107240.1	PREDICTED Sjc_0129300 Sjp_0129300: Schistosoma japonicum Prostatic spermine-binding protein precursor (SBP), putative, mRNA	-
Sj_012042	CCON0000117931.1	+	79	922	2.55926	CNUS0000107239.1	PREDICTED Sjc_0129290 Sjp_0129290: Schistosoma japonicum hypothetical protein, mRNA	-		smm:Smp_096670	56	185	2e-45	hypothetical protein
Sj_012040	CCON0000117926.1	-	903	1290	10.741	CNUS0000107237.1	PREDICTED Sjc_0129270 Sjp_0129270: Schistosoma japonicum expressed protein, putative, mRNA	-
CUFF.13726	CCON0000117893.1	-	180	1738	6.28869	CNUS0000107236.1	PREDICTED Sjc_0129250 Sjp_0129250: Schistosoma japonicum hypothetical protein, mRNA	CUFF.13726.1	AAS:3-Extend:ES:5-Extend	smm:Smp_148010	79	257	1e-66	snf2 histone linker phd ring helicase
Sj_012038	CCON0000117883.1	-	162	1623	0.322964	CNUS0000107235.1	PREDICTED Sjc_0129240 Sjp_0129240: Schistosoma japonicum Procollagen-lysine,2-oxoglutarate 5-dioxygenase 2 precursor (EC 1.14.11.4) (Lysyl hydroxylase 2) (LH2), putative, mRNA	-		ssc:641354	44	149	1e-34	PLOD2, LH2; procollagen-lysine, 2-oxoglutarate 5-dioxygenase 2; K13645 procollagen-lysine,2-oxoglutarate 5-dioxygenase 2 [EC:1.14.11.4]	|Metabolism; Amino Acid Metabolism; Lysine degradation [PATH:ko00310-Map:ko00310];|
CUFF.13722	CCON0000117831.1	+	132	1616	339.5	CNUS0000107234.1	PREDICTED Sjc_0129230 Sjp_0129230: Schistosoma japonicum Protein YIPF6 (YIP1 family member 6), putative, mRNA	CUFF.13722.2	EN:3-Extend	smm:Smp_013300.1	78	140	5e-32	yip1-related
Sj_012036	CCON0000117806.1	+	1527	1997	0.759988	CNUS0000107233.1	PREDICTED Sjc_0129220 Sjp_0129220: Schistosoma japonicum Transient receptor potential channel (Abnormal gonad development protein 2), putative, mRNA	-		smm:Smp_147140	93	258	8e-68	transient receptor potential cation channel subfamily m member
Sj_012035	CCON0000117803.1	+	376	651	3.25309	CNUS0000107232.1	PREDICTED Sjc_0129210 Sjp_0129210: Schistosoma japonicum expressed protein, putative, mRNA	-
Sj_012033	CCON0000117781.1	+	437	1399	31.0369	CNUS0000107230.1	PREDICTED Sjc_0129180 Sjp_0129180: Schistosoma japonicum Dynamin-1 (EC 3.6.5.5) (D100) (Dynamin, brain) (B-dynamin), putative, mRNA	-		smm:Smp_044920	100	147	3e-34	dynamin ; K01528 dynamin GTPase [EC:3.6.5.5]	|Cellular Processes; Transport and Catabolism; Endocytosis [PATH:ko04144-Map:ko04144];|Human Diseases; Infectious Diseases; Bacterial invasion of epithelial cells [PATH:ko05100-Map:ko05100];|Organismal Systems; Excretory System; Endocrine and other factor-regulated calcium reabsorption [PATH:ko04961-Map:ko04961];|Organismal Systems; Immune System; Fc gamma R-mediated phagocytosis [PATH:ko04666-Ma…	|GO:0005525|
CUFF.13716	CCON0000117759.1	-	277	957	419.827	CNUS0000107229.1	PREDICTED Sjc_0129170 Sjp_0129170: Schistosoma japonicum expressed protein, putative, mRNA	CUFF.13716.2	ADS:5-Extend	smm:Smp_083970	72	177	6e-46	hypothetical protein
Sj_012031	CCON0000117749.1	-	337	1411	4.65309	CNUS0000107228.1	PREDICTED Sjc_0129160 Sjp_0129160: Schistosoma japonicum expressed protein, putative, mRNA	-		smm:Smp_194730	73	198	7e-50	hypothetical protein ; K14303 nuclear pore complex protein Nup160	|Genetic Information Processing; Translation; RNA transport [PATH:ko03013-Map:ko03013];|
Sj_012030	CCON0000117732.1	-	593	1787	155.673	CNUS0000107227.1	PREDICTED Sjc_0129150 Sjp_0129150: Schistosoma japonicum IPR007258 Vps52/Sac2,domain-containing protein, mRNA	-		smm:Smp_194590	96	105	1e-21	vacuolar protein sorting
CUFF.13715	CCON0000117731.1	+	72	492	1.14266	CNUS0000107226.1	PREDICTED Sjc_0129140 Sjp_0129140: Schistosoma japonicum hypothetical protein, mRNA	-		smm:Smp_144050	71	103	3e-21	receptor tyrosine phosphatase type r2a
Sj_012028	CCON0000117727.1	+	130	345	47.2756	CNUS0000107225.1	PREDICTED Sjc_0129130 Sjp_0129130: Schistosoma japonicum IPR002048 Calcium-binding EF-hand,domain-containing protein, mRNA	-		smm:Smp_135980	63	91.7	1e-17	calcium-binding protein		|GO:0005509|
Sj_012027	CCON0000117706.1	+	102	1690	0.128666	CNUS0000107224.1	PREDICTED Sjc_0129120 Sjp_0129120: Schistosoma japonicum hypothetical protein, mRNA	-								|GO:0004784|GO:0046872|GO:0006801|
Sj_012025	CCON0000117689.1	-	5253	6008	26.6005	CNUS0000107221.1	PREDICTED Sjc_0129080 Sjp_0129080: Schistosoma japonicum Sad1/unc-84-like protein 2 (Rab5-interacting protein) (Rab5IP), putative, mRNA	-		smm:Smp_179730	78	125	1e-27	sad1/unc-84-like protein
Sj_012024	CCON0000117688.1	+	5103	7245	0.644808	CNUS0000107220.1	PREDICTED Sjc_0129070 Sjp_0129070: Schistosoma japonicum hypothetical protein, mRNA	-		smm:Smp_194430	51	137	4e-31	hypothetical protein
Sj_012023	CCON0000117676.1	+	1893	3498	24.7805	CNUS0000107219.1	PREDICTED Sjc_0129060 Sjp_0129060: Schistosoma japonicum expressed protein, putative, mRNA	-		smm:Smp_017900	80	122	7e-27	serine/threonine protein kinase ; K04373 p90 ribosomal S6 kinase [EC:2.7.11.1]	|Cellular Processes; Cell Growth and Death; Oocyte meiosis [PATH:ko04114-Map:ko04114];|Environmental Information Processing; Signal Transduction; MAPK signaling pathway [PATH:ko04010-Map:ko04010];|Environmental Information Processing; Signal Transduction; mTOR signaling pathway [PATH:ko04150-Map:ko04150];|Metabolism; Enzyme Families; Protein kinases [BR:ko01001];|Organismal Systems; Endocrine Sys…	|GO:0004672|GO:0005524|GO:0006468|
Sj_012022	CCON0000117674.1	+	651	1616	0.15463	CNUS0000107218.1	PREDICTED Sjc_0129050 Sjp_0129050: Schistosoma japonicum FMRFamide receptor (Larval opioid receptor) (DFR) (DrmFMRFa-R), putative, mRNA	-		smm:Smp_157640	32	98.6	5e-19	peptide (FMRFamide/neurokinin-3)-like receptor		|GO:0016021|GO:0001584|GO:0007186|
Sj_012021	CCON0000117665.1	-	76	7901	3.12104	CNUS0000107217.1	PREDICTED Sjc_0129040 Sjp_0129040: Schistosoma japonicum Lethal(3)malignant brain tumor-like 3 protein (L(3)mbt-like 3 protein), putative, mRNA	-		smm:Smp_159100	77	572	1e-161	hypothetical protein		|GO:0005634|GO:0003700|GO:0008270|GO:0006355|GO:0045449|
CUFF.13706	CCON0000117664.1	-	881	7575	67.6319	CNUS0000107216.1	PREDICTED Sjc_0129030 Sjp_0129030: Schistosoma japonicum Zinc finger protein 407 (Fragment), putative, mRNA	CUFF.13706.1|CUFF.13706.3	3-Extend:ADS:5-Extend|5-Extend	smm:Smp_012030.1	90	575	1e-162	zinc finger protein		|GO:0005622|GO:0003676|GO:0008270|
CUFF.13705	CCON0000117661.1	+	69	526	190.873	CNUS0000107215.1	PREDICTED Sjc_0129020 Sjp_0129020: Schistosoma japonicum Derlin-2 (Degradation in endoplasmic reticulum protein 2) (Der1-like protein 2), putative, mRNA	CUFF.13705.2	IR:3-Extend	smm:Smp_019880	85	188	1e-46	der1-like protein derlin ; K13989 Derlin-2/3	|Genetic Information Processing; Folding, Sorting and Degradation; Protein processing in endoplasmic reticulum [PATH:ko04141-Map:ko04141];|
Sj_012018	CCON0000117652.1	+	15331	16690	20.3948	CNUS0000107214.1	PREDICTED Sjc_0129010 Sjp_0129010: Schistosoma japonicum hypothetical protein, mRNA	-		smm:Smp_144880	98	181	1e-44	hypothetical protein
Sj_012017	CCON0000117647.1	-	1395	1739	171.725	CNUS0000107213.1	PREDICTED Sjc_0129000 Sjp_0129000: Schistosoma japonicum Tegument antigen (I(H)A) (Antigen SmA22.6) (A12), putative, mRNA	-		smm:Smp_086470	73	187	2e-46	tegument antigen		|GO:0005875|GO:0003777|GO:0007017|
CUFF.13702	CCON0000117642.1	+	5089	5314	33.8139	CNUS0000107211.1	PREDICTED Sjc_0128980 Sjp_0128980: Schistosoma japonicum IPR000719 Protein kinase,domain-containing protein, mRNA	-		smm:Smp_147450	100	73.9	3e-12	serine/threonine protein kinase		|GO:0004672|GO:0005524|GO:0006468|
CUFF.13699	CCON0000117640.1	+	503	1068	48.0325	CNUS0000107210.1	PREDICTED Sjc_0128970 Sjp_0128970: Schistosoma japonicum Conserved hypothetical protein, IPR001660 Sterile alpha motif SAM,domain-containing, mRNA	-		smm:Smp_123340	74	220	2e-56	hypothetical protein
Sj_012013	CCON0000117632.1	-	1657	3159	222.354	CNUS0000107209.1	PREDICTED Sjc_0128950 Sjp_0128950: Schistosoma japonicum expressed protein, putative, mRNA	-
CUFF.13697	CCON0000117631.1	+	3366	10281	9.70773	CNUS0000107208.1	PREDICTED Sjc_0128940 Sjp_0128940: Schistosoma japonicum hypothetical protein, mRNA	CUFF.13697.2|CUFF.13697.3|CUFF.13697.4	AAS:AAS|AAS:AAS|ES	smm:Smp_161860	51	319	2e-85	hypothetical protein
Sj_012011	CCON0000117624.1	+	1581	3100	38.2437	CNUS0000107207.1	PREDICTED Sjc_0128920 Sjp_0128920: Schistosoma japonicum Aromatic-L-amino-acid decarboxylase (EC 4.1.1.28) (AADC) (DOPA decarboxylase) (DDC), putative, mRNA	-		smm:Smp_171580	92	91.3	2e-17	alcohol dehydrogenase; phenylalanine decarboxylase (EC:1.1.1.1 4.1.1.53)		|GO:0003824|GO:0016831|GO:0030170|GO:0019752|
Sj_012010	CCON0000117576.1	+	75	389	2.25954	CNUS0000107206.1	PREDICTED Sjc_0128910 Sjp_0128910: Schistosoma japonicum expressed protein, putative, mRNA	-		smm:Smp_168940	65	133	4e-30	NAD dependent epimerase/dehydratase
Sj_012009	CCON0000117567.1	+	713	991	84.5683	CNUS0000107205.1	PREDICTED Sjc_0128900 Sjp_0128900: Schistosoma japonicum hypothetical protein, mRNA	-		smm:Smp_058460	91	118	1e-25	eukaryotic translation initiation factor 3 (eif3)-related ; K03253 translation initiation factor eIF-3 subunit 9	|Genetic Information Processing; Translation; RNA transport [PATH:ko03013-Map:ko03013];|Genetic Information Processing; Translation; Translation factors [BR:ko03012];|	|GO:0003723|GO:0003743|GO:0006413|
Sj_012007	CCON0000117557.1	+	41	1080	313.8	CNUS0000107203.1	PREDICTED Sjc_0128880 Sjp_0128880: Schistosoma japonicum Conserved hypothetical protein, expressed protein, putative, mRNA	-		smm:Smp_053900	76	83.2	5e-15	beta-hexosaminidase B ; K12373 hexosaminidase [EC:3.2.1.52]	|Cellular Processes; Transport and Catabolism; Lysosome [PATH:ko04142-Map:ko04142];|Genetic Information Processing; Folding, Sorting and Degradation; Chaperones and folding catalysts [BR:ko03110];|Metabolism; Carbohydrate Metabolism; Amino sugar and nucleotide sugar metabolism [PATH:ko00520-Map:ko00520];|Metabolism; Glycan Biosynthesis and Metabolism; Glycosaminoglycan degradation [PATH:ko00531-M…	|GO:0004563|GO:0005975|
Sj_012006	CCON0000117532.1	-	1075	1485	14.3348	CNUS0000107202.1	PREDICTED Sjc_0128840 Sjp_0128840: Schistosoma japonicum Metaxin-2, putative, mRNA	-		smm:Smp_136960	76	173	3e-42	sideroflexin 123 ; K03351 anaphase-promoting complex subunit 4	|Cellular Processes; Cell Growth and Death; Cell cycle - yeast [PATH:ko04111-Map:ko04111];|Cellular Processes; Cell Growth and Death; Cell cycle [PATH:ko04110-Map:ko04110];|Cellular Processes; Cell Growth and Death; Meiosis - yeast [PATH:ko04113-Map:ko04113];|Cellular Processes; Cell Growth and Death; Oocyte meiosis [PATH:ko04114-Map:ko04114];|Genetic Information Processing; Folding, Sorting and …
CUFF.13690	CCON0000117531.1	+	468	782	442.208	CNUS0000107201.1	PREDICTED Sjc_0128830 Sjp_0128830: Schistosoma japonicum expressed protein, putative, mRNA	-
Sj_012003	CCON0000117525.1	+	12563	13469	1579.07	CNUS0000107200.1	PREDICTED Sjc_0128820 Sjp_0128820: Schistosoma japonicum Conserved hypothetical protein, IPR001395 Aldo/keto reductase,domain-containing, mRNA	-		smm:Smp_053220.1	71	79.3	7e-14	aldo-keto reductase ; K00011 aldehyde reductase [EC:1.1.1.21]	|Metabolism; Carbohydrate Metabolism; Fructose and mannose metabolism [PATH:ko00051-Map:ko00051];|Metabolism; Carbohydrate Metabolism; Galactose metabolism [PATH:ko00052-Map:ko00052];|Metabolism; Carbohydrate Metabolism; Pentose and glucuronate interconversions [PATH:ko00040-Map:ko00040];|Metabolism; Carbohydrate Metabolism; Pyruvate metabolism [PATH:ko00620-Map:ko00620];|Metabolism; Lipid Metabo…	|GO:0016491|
CUFF.13686	CCON0000117525.1	-	1392	11294	185.231	CNUS0000107199.1	PREDICTED Sjc_0128810 Sjp_0128810: Schistosoma japonicum Proliferation-associated protein 2G4 (Proliferation-associated protein 1) (Protein p38-2G4) (Mpp1) (IRES-specific cellular trans-acting factor 45 kDa) (ITAF45), putative, mRNA	CUFF.13686.2	EN	smm:Smp_150690.1	84	644	0	proliferation-associated protein 2G4 38kDa (M24 family)		|GO:0009987|
CUFF.13685	CCON0000117515.1	-	603	10774	28.44	CNUS0000107195.1	PREDICTED Sjc_0128770 Sjp_0128770: Schistosoma japonicum expressed protein, putative, mRNA	CUFF.13685.2|CUFF.13685.3	ADS:ADS|ADS	smm:Smp_133540	54	155	5e-36	asparagine synthetase
CUFF.13681	CCON0000117500.1	+	669	12813	4.33231	CNUS0000107193.1	PREDICTED Sjc_0128740 Sjp_0128740: Schistosoma japonicum Sulfate transporter (Diastrophic dysplasia protein) (Solute carrier family 26 member 2), putative, mRNA	CUFF.13681.2	EN	smm:Smp_145320	61	305	3e-81	sulfate transporter		|GO:0016021|GO:0005215|GO:0006810|GO:0055085|
Sj_011997	CCON0000117498.1	-	55	679	44.7759	CNUS0000107192.1	PREDICTED Sjc_0128730 Sjp_0128730: Schistosoma japonicum TFIIH basal transcription factor complex p44 subunit (Basic transcription factor 2 44 kDa subunit) (BTF2-p44) (General transcription factor IIH polypeptide 2), putative, mRNA	-		smm:Smp_136520	64	131	1e-29	btf ; K03142 transcription initiation factor TFIIH subunit 2	|Genetic Information Processing; Replication and Repair; DNA repair and recombination proteins [BR:ko03400];|Genetic Information Processing; Replication and Repair; Nucleotide excision repair [PATH:ko03420-Map:ko03420];|Genetic Information Processing; Transcription; Basal transcription factors [PATH:ko03022-Map:ko03022];|	|GO:0005634|GO:0006281|
CUFF.13679	CCON0000117496.1	+	1988	6639	10.5343	CNUS0000107190.1	PREDICTED Sjc_0128710 Sjp_0128710: Schistosoma japonicum Glutamate receptor, ionotropic kainate 5 precursor (Glutamate receptor KA-2) (KA2), putative, mRNA	CUFF.13679.2	ADS	smm:Smp_153780	75	614	1e-174	glutamate receptor kainate		|GO:0016020|GO:0004970|GO:0005234|
CUFF.13680	CCON0000117488.1	-	3740	6103	143.767	CNUS0000107188.1	PREDICTED Sjc_0128690 Sjp_0128690: Schistosoma japonicum Conserved hypothetical protein, mRNA	-
CUFF.13678	CCON0000117484.1	+	5753	17657	3.70397	CNUS0000107186.1	PREDICTED Sjc_0128670 Sjp_0128670: Schistosoma japonicum hypothetical protein, mRNA	CUFF.13678.1	5-Extend:ES:3-Extend	smm:Smp_132730	76	227	9e-58	G-protein coupled receptor fragment
Sj_011991	CCON0000117439.1	+	475	1306	16.4162	CNUS0000107183.1	PREDICTED Sjc_0128640 Sjp_0128640: Schistosoma japonicum expressed protein, putative, mRNA	-
Sj_011990	CCON0000117419.1	+	68	730	0.596775	CNUS0000107182.1	PREDICTED Sjc_0128590 Sjp_0128590: Schistosoma japonicum expressed protein, putative, mRNA	-
Sj_011989	CCON0000117407.1	+	537	925	15.8594	CNUS0000107181.1	PREDICTED Sjc_0128580 Sjp_0128580: Schistosoma japonicum expressed protein, putative, mRNA	-		smm:Smp_170160	87	216	5e-55	protein kinase subunit beta ; K07199 5'-AMP-activated protein kinase, regulatory beta subunit	|Human Diseases; Cardiovascular Diseases; Hypertrophic cardiomyopathy (HCM) [PATH:ko05410-Map:ko05410];|Organismal Systems; Endocrine System; Adipocytokine signaling pathway [PATH:ko04920-Map:ko04920];|Organismal Systems; Endocrine System; Insulin signaling pathway [PATH:ko04910-Map:ko04910];|
Sj_011988	CCON0000117406.1	-	2482	3081	4.55878	CNUS0000107180.1	PREDICTED Sjc_0128570 Sjp_0128570: Schistosoma japonicum expressed protein, putative, mRNA	-
Sj_011987	CCON0000117385.1	-	246	938	0.870056	CNUS0000107178.1	PREDICTED Sjc_0128540 Sjp_0128540: Schistosoma japonicum expressed protein, putative, mRNA	-
CUFF.13673	CCON0000117379.1	+	25	493	20.1777	CNUS0000107177.1	PREDICTED Sjc_0128520 Sjp_0128520: Schistosoma japonicum U1 small nuclear ribonucleoprotein 70 kDa (U1 snRNP 70 kDa) (snRNP70), putative, mRNA	-		smm:Smp_013360	92	171	2e-41	U1 small nuclear ribonucleoprotein 70 kD ; K11093 U1 small nuclear ribonucleoprotein 70kDa	|Genetic Information Processing; Transcription; Spliceosome [BR:ko03041];|Genetic Information Processing; Transcription; Spliceosome [PATH:ko03040-Map:ko03040];|	|GO:0000166|GO:0003676|
Sj_011984	CCON0000117368.1	-	89	727	0.0330225	CNUS0000107176.1	PREDICTED Sjc_0128500 Sjp_0128500: Schistosoma japonicum IPR010916 TonB box, N-terminal,domain-containing protein, mRNA	-		smm:Smp_122370.1	64	149	7e-35	zinc finger protein
Sj_011980	CCON0000117321.1	+	258	761	131.746	CNUS0000107172.1	PREDICTED Sjc_0128460 Sjp_0128460: Schistosoma japonicum G1 to S phase transition protein 1 homolog, putative, mRNA	-		smm:Smp_005180	94	240	2e-62	hypothetical protein ; K03267 G1 to S phase transition protein	|Genetic Information Processing; Translation; Translation factors [BR:ko03012];|Genetic Information Processing; Translation; mRNA surveillance pathway [PATH:ko03015-Map:ko03015];|	|GO:0003924|GO:0005525|
Sj_011979	CCON0000117269.1	+	139	606	15.2489	CNUS0000107170.1	PREDICTED Sjc_0128440 Sjp_0128440: Schistosoma japonicum expressed protein, putative, mRNA	-		smm:Smp_021590	83	229	5e-59	rac gtpase activating protein
Sj_011976	CCON0000117223.1	-	407	1138	3.06453	CNUS0000107166.1	PREDICTED Sjc_0128360 Sjp_0128360: Schistosoma japonicum DNA-directed RNA polymerase II largest subunit (EC 2.7.7.6) (RPB1), putative, mRNA	-		smm:Smp_156670	99	352	7e-96	DNA-directed RNA polymerase II largest subunit ; K03006 DNA-directed RNA polymerase II subunit RPB1 [EC:2.7.7.6]	|Genetic Information Processing; Replication and Repair; DNA repair and recombination proteins [BR:ko03400];|Genetic Information Processing; Transcription; RNA polymerase [PATH:ko03020-Map:ko03020];|Human Diseases; Neurodegenerative Diseases; Huntington's disease [PATH:ko05016-Map:ko05016];|Metabolism; Nucleotide Metabolism; Purine metabolism [PATH:ko00230-Map:ko00230];|Metabolism; Nucleotide Met…	|GO:0005634|GO:0003677|GO:0003899|GO:0006350|
Sj_011975	CCON0000117210.1	+	1170	3136	3.34691	CNUS0000107165.1	PREDICTED Sjc_0128350 Sjp_0128350: Schistosoma japonicum Periodic tryptophan protein 2 homolog, putative, mRNA	-		smm:Smp_126910	88	224	1e-57	hypothetical protein ; K14558 periodic tryptophan protein 2	|Genetic Information Processing; Translation; Ribosome Biogenesis [BR:ko03009];|Genetic Information Processing; Translation; Ribosome biogenesis in eukaryotes [PATH:ko03008-Map:ko03008];|
Sj_011971	CCON0000117141.1	-	45	835	133.869	CNUS0000107162.1	PREDICTED Sjc_0128290 Sjp_0128290: Schistosoma japonicum Elongation factor 2 kinase (EC 2.7.11.20) (eEF-2 kinase) (eEF-2K) (Calcium/calmodulin-dependent eukaryotic elongation factor 2 kinase), putative, mRNA	-		smm:Smp_072980	69	202	7e-51	eukaryotic elongation factor 2 kinase (eef-2 kinase) (EC:2.7.11.20); K08292 elongation factor 2 kinase [EC:2.7.11.20]	|Metabolism; Enzyme Families; Protein kinases [BR:ko01001];|
CUFF.13661	CCON0000117120.1	-	660	1199	268.748	CNUS0000107159.1	PREDICTED Sjc_0128240 Sjp_0128240: Schistosoma japonicum Carbonyl reductase [NADPH] 1 (EC 1.1.1.184) (NADPH-dependent carbonyl reductase 1), putative, mRNA	-		smm:Smp_033540	75	222	8e-57	carbonyl reductase		|GO:0016491|GO:0008152|
CUFF.3416	CCON0000096975.1	+	232136	240806	25.1484	CNUS0000107157.1|CNUS0000098226.1	PREDICTED Sjc_0030060 Sjp_0030060: Schistosoma japonicum Guanine nucleotide-binding protein subunit beta 1, putative, mRNA	CUFF.3416.2|CUFF.3416.4	ES:3-Extend|3-Extend	smm:Smp_010230.2	100	79.7	3e-13	guanine nucleotide-binding protein beta 1 4 (G protein beta1 4) ; K04536 guanine nucleotide binding protein (G protein), beta 1	|Environmental Information Processing; Signaling Molecules and Interaction; GTP-binding proteins [BR:ko04031];|Organismal Systems; Immune System; Chemokine signaling pathway [PATH:ko04062-Map:ko04062];|Organismal Systems; Nervous System; Glutamatergic synapse [PATH:ko04724-Map:ko04724];|Organismal Systems; Sensory System; Phototransduction [PATH:ko04744-Map:ko04744];|Organismal Systems; Sensory S…
Sj_011967	CCON0000117113.1	+	74	1177	16.1424	CNUS0000107156.1	PREDICTED Sjc_0128210 Sjp_0128210: Schistosoma japonicum Periodic tryptophan protein 2 homolog, putative, mRNA	-		smm:Smp_126910	90	213	5e-54	hypothetical protein ; K14558 periodic tryptophan protein 2	|Genetic Information Processing; Translation; Ribosome Biogenesis [BR:ko03009];|Genetic Information Processing; Translation; Ribosome biogenesis in eukaryotes [PATH:ko03008-Map:ko03008];|
Sj_011966	CCON0000117094.1	-	78	626	52.803	CNUS0000107155.1	PREDICTED Sjc_0128200 Sjp_0128200: Schistosoma japonicum Splicing factor 3 subunit 1 (Spliceosome-associated protein 114) (SAP 114) (SF3a120), putative, mRNA	-		smm:Smp_120320.1	82	299	5e-80	spliceosome-associated protein ; K12825 splicing factor 3A subunit 1	|Genetic Information Processing; Transcription; Spliceosome [BR:ko03041];|Genetic Information Processing; Transcription; Spliceosome [PATH:ko03040-Map:ko03040];|
Sj_011964	CCON0000117024.1	+	172	756	9.55782	CNUS0000107153.1	PREDICTED Sjc_0128170 Sjp_0128170: Schistosoma japonicum Nascent polypeptide-associated complex subunit alpha (NAC-alpha) (Alpha-NAC), putative, mRNA	-		smm:Smp_018530.2	72	164	2e-39	nascent polypeptide associated complex alpha subunit (nac alpha)
Sj_011963	CCON0000117006.1	-	1196	1949	0	CNUS0000107152.1	PREDICTED Sjc_0128150 Sjp_0128150: Schistosoma japonicum expressed protein, putative, mRNA	-
Sj_011962	CCON0000116955.1	-	109	1038	0.981433	CNUS0000107150.1	PREDICTED Sjc_0128090 Sjp_0128090: Schistosoma japonicum expressed protein, putative, mRNA	-		smm:Smp_122370.1	58	107	2e-22	zinc finger protein
Sj_011960	CCON0000116908.1	-	865	1101	3.25585	CNUS0000107148.1	PREDICTED Sjc_0128060 Sjp_0128060: Schistosoma japonicum Iron-sulfur clusters transporter ATM1, mitochondrial precursor, putative, mRNA	-		smm:Smp_087930	81	103	3e-21	ATP-binding cassette sub-family B member 7 mitochondrial precursor (abc7) ; K05662 ATP-binding cassette, subfamily B (MDR/TAP), member 7	|Environmental Information Processing; Membrane Transport; ABC transporters [PATH:ko02010-Map:ko02010];|Environmental Information Processing; Membrane Transport; Transporters [BR:ko02000];|	|GO:0005524|GO:0016887|
Sj_011959	CCON0000116894.1	-	685	991	6.47857	CNUS0000107147.1	PREDICTED Sjc_0128040 Sjp_0128040: Schistosoma japonicum Kelch-like protein 12 (CUL3-interacting protein 1), putative, mRNA	-		smm:Smp_158450.2	96	200	3e-50	hypothetical protein ; K10450 kelch-like protein 12	|Genetic Information Processing; Folding, Sorting and Degradation; Ubiquitin system [BR:ko04121];|	|GO:0005515|
Sj_011958	CCON0000116866.1	-	700	1405	1.02504	CNUS0000107145.1	PREDICTED Sjc_0128010 Sjp_0128010: Schistosoma japonicum hypothetical protein, mRNA	-		smm:Smp_160460	42	71.6	2e-11	zinc finger protein
Sj_011957	CCON0000116827.1	+	474	1028	3.37305	CNUS0000107144.1	PREDICTED Sjc_0128000 Sjp_0128000: Schistosoma japonicum expressed protein, putative, mRNA	-		smm:Smp_020300	53	85.9	9e-16	dishevelled ; K02353 dishevelled	|Environmental Information Processing; Signal Transduction; Notch signaling pathway [PATH:ko04330-Map:ko04330];|Environmental Information Processing; Signal Transduction; Wnt signaling pathway [PATH:ko04310-Map:ko04310];|Human Diseases; Cancers; Basal cell carcinoma [PATH:ko05217-Map:ko05217];|Human Diseases; Cancers; Pathways in cancer [PATH:ko05200-Map:ko05200];|Organismal Systems; Endocrine Sy…
Sj_011956	CCON0000116808.1	+	269	1214	25.9036	CNUS0000107142.1	PREDICTED Sjc_0127960 Sjp_0127960: Schistosoma japonicum Coatomer subunit alpha (Alpha-coat protein) (Alpha-COP) (HEPCOP) (HEP-COP) [Contains: Xenin (Xenopsin-related peptide); Proxenin], putative, mRNA	-		smm:Smp_142910	94	254	2e-66	coatomer alpha subunit ; K05236 coatomer protein complex, subunit alpha (xenin)	|Environmental Information Processing; Signaling Molecules and Interaction; Neuroactive ligand-receptor interaction [PATH:ko04080-Map:ko04080];|
CUFF.13648	CCON0000116784.1	-	41	1166	10.694	CNUS0000107141.1	PREDICTED Sjc_0127940 Sjp_0127940: Schistosoma japonicum Putative eukaryotic translation initiation factor 3 subunit (eIF-3), putative, mRNA	CUFF.13648.2	AAS:IR	smm:Smp_161480	80	226	4e-58	eukaryotic translation initiation factor 3 subunit (eif-3)
Sj_011953	CCON0000116767.1	+	132	572	1.79593	CNUS0000107138.1	PREDICTED Sjc_0127910 Sjp_0127910: Schistosoma japonicum hypothetical protein, mRNA	-		smm:Smp_163470	51	98.6	1e-19	phd finger protein
Sj_011952	CCON0000116745.1	-	90	438	1.41221	CNUS0000107137.1	PREDICTED Sjc_0127890 Sjp_0127890: Schistosoma japonicum Kinesin-like protein KIF13A, putative, mRNA	-		smm:Smp_147970.2	72	159	5e-38	hypothetical protein		|GO:0005875|GO:0003777|GO:0005524|GO:0007018|
CUFF.13646	CCON0000116737.1	+	588	1143	13.1665	CNUS0000107135.1	PREDICTED Sjc_0127870 Sjp_0127870: Schistosoma japonicum Calcium-binding mitochondrial protein Anon-60Da, putative, mRNA	-		smm:Smp_065110	56	176	4e-43	hypothetical protein
CUFF.13645	CCON0000116668.1	-	2367	3205	2.80424	CNUS0000107132.1	PREDICTED Sjc_0127840 Sjp_0127840: Schistosoma japonicum expressed protein, putative, mRNA	CUFF.13645.1	3-Extend
Sj_011948	CCON0000116643.1	-	1335	1817	0.030365	CNUS0000107131.1	PREDICTED Sjc_0127750 Sjp_0127750: Schistosoma japonicum hypothetical protein, mRNA	-		smm:Smp_034860	49	97.8	2e-19	nuclear receptor 2DBD-gamma
CUFF.13643	CCON0000116628.1	-	573	878	218.223	CNUS0000107130.1	PREDICTED Sjc_0127690 Sjp_0127690: Schistosoma japonicum CDK5RAP1-like protein, putative, mRNA	CUFF.13643.2	5-Extend	smm:Smp_192180	86	120	4e-26	radical sam proteins		|GO:0005575|GO:0003824|GO:0051536|GO:0051539|
Sj_011946	CCON0000116625.1	-	2132	2571	34.0385	CNUS0000107129.1	PREDICTED Sjc_0127670 Sjp_0127670: Schistosoma japonicum hypothetical protein, mRNA	-		smm:Smp_139100.1	77	213	3e-54	hypothetical protein
Sj_011944	CCON0000116592.1	-	54	1432	0	CNUS0000107127.1	PREDICTED Sjc_0127560 Sjp_0127560: Schistosoma japonicum Activating signal cointegrator 1 complex subunit 3 (EC 3.6.1.-) (ASC-1 complex subunit p200) (Trip4 complex subunit p200) (Helicase, ATP binding 1), putative, mRNA	-		smm:Smp_156920	86	80.5	3e-14	activating signal cointegrator 1 complex subunit 3 helc1 ; K01529 [EC:3.6.1.-]	|Unclassified; Metabolism; Others|
CUFF.13637	CCON0000116542.1	-	392	6290	2.90766	CNUS0000107123.1	PREDICTED Sjc_0127420 Sjp_0127420: Schistosoma japonicum SH3 and multiple ankyrin repeat domains protein 3 (Shank3) (Proline-rich synapse-associated protein 2) (ProSAP2) (SPANK-2), putative, mRNA	CUFF.13637.1	3-Extend:ADS:5-Extend	smm:Smp_141910	82	177	1e-42	sh3 and multiple ankyrin repeat domains protein 12 (shank12)
CUFF.13669	CCON0000116540.1	-	2246	3024	1637.47	CNUS0000107122.1	PREDICTED Sjc_0127400 Sjp_0127400: Schistosoma japonicum Cytochrome c oxidase subunit 1+2 (EC 1.9.3.1) (Cytochrome c oxidase polypeptide I+II), putative, mRNA	CUFF.13669.2	ADS:5-Extend	smm:COX1	77	184	2e-45	cytochrome c oxidase subunit I ; K02256 cytochrome c oxidase subunit I [EC:1.9.3.1]	|Human Diseases; Neurodegenerative Diseases; Alzheimer's disease [PATH:ko05010-Map:ko05010];|Human Diseases; Neurodegenerative Diseases; Huntington's disease [PATH:ko05016-Map:ko05016];|Human Diseases; Neurodegenerative Diseases; Parkinson's disease [PATH:ko05012-Map:ko05012];|Metabolism; Energy Metabolism; Oxidative phosphorylation [PATH:ko00190-Map:ko00190];|Organismal Systems; Circulatory Syst…	|GO:0016021|GO:0004129|GO:0005506|GO:0009055|GO:0020037|GO:0009060|GO:0055114|
CUFF.13636	CCON0000116536.1	+	2	5906	0.966878	CNUS0000107121.1	PREDICTED Sjc_0127390 Sjp_0127390: Schistosoma japonicum hypothetical protein, mRNA	CUFF.13636.1	5-Extend	smm:Smp_141900	69	313	1e-83	hypothetical protein
CUFF.13635	CCON0000116535.1	-	2552	3680	10.3712	CNUS0000107120.1	PREDICTED Sjc_0127380 Sjp_0127380: Schistosoma japonicum Transcriptional enhancer factor TEF-3 (TEA domain family member 4) (TEAD-4) (TEF-1) (M-CAT-binding factor) (RTEF-1), putative, mRNA	CUFF.13635.2	Null	bfo:BRAFLDRAFT_232281	61	70.5	4e-11	hypothetical protein; K09448 TEA domain family member 1/3/4	|Genetic Information Processing; Transcription; Transcription factors [BR:ko03000];|	|GO:0005634|GO:0003700|GO:0006355|
Sj_011936	CCON0000116505.1	+	871	1524	0	CNUS0000107117.1	PREDICTED Sjc_0127270 Sjp_0127270: Schistosoma japonicum hypothetical protein, mRNA	-		smm:Smp_034860	47	179	1e-43	nuclear receptor 2DBD-gamma
Sj_011934	CCON0000116476.1	-	932	1295	95.8773	CNUS0000107115.1	PREDICTED Sjc_0127130 Sjp_0127130: Schistosoma japonicum AFG3-like protein 2 (EC 3.4.24.-), putative, mRNA	-		smm:Smp_165550	93	161	1e-38	Afg3-like protein 2 (M41 family) ; K08956 AFG3 family protein [EC:3.4.24.-]	|Genetic Information Processing; Folding, Sorting and Degradation; Chaperones and folding catalysts [BR:ko03110];|Metabolism; Enzyme Families; Peptidases [BR:ko01002];|	|GO:0016021|GO:0004222|GO:0005524|GO:0008270|
CUFF.13642	CCON0000116468.1	+	88	2082	1790.96	CNUS0000107114.1	PREDICTED Sjc_0127100 Sjp_0127100: Schistosoma japonicum Cytochrome c oxidase subunit 1 (EC 1.9.3.1) (Cytochrome c oxidase polypeptide I), putative, mRNA	-		smm:Smp_184920	86	201	1e-50	cytochrome oxidase subunit		|GO:0016021|GO:0005506|GO:0020037|GO:0006118|GO:0009060|
Sj_011931	CCON0000116446.1	-	88	750	1.27428	CNUS0000107113.1	PREDICTED Sjc_0126980 Sjp_0126980: Schistosoma japonicum expressed protein, putative, mRNA	-
Sj_011927	CCON0000116384.1	+	529	729	2960.31	CNUS0000107109.1	PREDICTED Sjc_0126810 Sjp_0126810: Schistosoma japonicum Cytochrome c oxidase subunit 1+2 (EC 1.9.3.1) (Cytochrome c oxidase polypeptide I+II), putative, mRNA	-		smm:COX1	73	93.6	4e-18	cytochrome c oxidase subunit I ; K02256 cytochrome c oxidase subunit I [EC:1.9.3.1]	|Human Diseases; Neurodegenerative Diseases; Alzheimer's disease [PATH:ko05010-Map:ko05010];|Human Diseases; Neurodegenerative Diseases; Huntington's disease [PATH:ko05016-Map:ko05016];|Human Diseases; Neurodegenerative Diseases; Parkinson's disease [PATH:ko05012-Map:ko05012];|Metabolism; Energy Metabolism; Oxidative phosphorylation [PATH:ko00190-Map:ko00190];|Organismal Systems; Circulatory Syst…	|GO:0016021|GO:0005506|GO:0020037|GO:0006118|GO:0009060|
CUFF.13620	CCON0000116372.1	+	393	872	2.68802	CNUS0000107107.1	PREDICTED Sjc_0126760 Sjp_0126760: Schistosoma japonicum Glutamic acid-rich protein precursor, putative, mRNA	-
Sj_011924	CCON0000116332.1	+	1005	1202	69.9955	CNUS0000107105.1	PREDICTED Sjc_0126720 Sjp_0126720: Schistosoma japonicum expressed protein, putative, mRNA	-
Sj_011922	CCON0000116305.1	+	97	846	0.0632667	CNUS0000107103.1	PREDICTED Sjc_0126680 Sjp_0126680: Schistosoma japonicum expressed protein, putative, mRNA	-		smm:Smp_091210	36	127	7e-28	hypothetical protein
CUFF.13616	CCON0000116288.1	+	631	3184	262.776	CNUS0000107102.1	PREDICTED Sjc_0126650 Sjp_0126650: Schistosoma japonicum IPR000437 Prokaryotic membrane lipoprotein lipid attachment site,domain-containing protein, mRNA	CUFF.13616.2	AAS:3-Extend	smm:Smp_144840	87	142	8e-33	BWK4-like protein
Sj_011920	CCON0000116285.1	+	906	1536	0.0221635	CNUS0000107101.1	PREDICTED Sjc_0126640 Sjp_0126640: Schistosoma japonicum hypothetical protein, mRNA	-		smm:Smp_034860	43	117	4e-25	nuclear receptor 2DBD-gamma
CUFF.2537	CCON0000096908.1	+	158573	159829	4.47551	CNUS0000107100.1|CNUS0000107222.1	PREDICTED Sjc_0126630 Sjp_0126630: Schistosoma japonicum Glutamic acid-rich protein precursor, putative, mRNA	CUFF.2537.1	5-Extend:ADS:IR
Sj_011918	CCON0000116276.1	+	102	797	0	CNUS0000107099.1	PREDICTED Sjc_0126620 Sjp_0126620: Schistosoma japonicum Conserved hypothetical protein, IPR001584 Integrase, catalytic region,IPR012337 Polynucleotidyl transferase, Ribonuclease H fold,domain-containing, mRNA	-		spu:575456	39	154	4e-36	similar to OSJNBa0011F23.1		|GO:0003676|GO:0003677|GO:0015074|
Sj_011915	CCON0000116248.1	+	977	1249	6.5042	CNUS0000107096.1	PREDICTED Sjc_0126570 Sjp_0126570: Schistosoma japonicum Cytochrome c oxidase subunit 2 (EC 1.9.3.1) (Cytochrome c oxidase polypeptide II), putative, mRNA	-		smm:COX2	66	125	6e-28	cytochrome c oxidase subunit II ; K02261 cytochrome c oxidase subunit II [EC:1.9.3.1]	|Human Diseases; Neurodegenerative Diseases; Alzheimer's disease [PATH:ko05010-Map:ko05010];|Human Diseases; Neurodegenerative Diseases; Huntington's disease [PATH:ko05016-Map:ko05016];|Human Diseases; Neurodegenerative Diseases; Parkinson's disease [PATH:ko05012-Map:ko05012];|Metabolism; Energy Metabolism; Oxidative phosphorylation [PATH:ko00190-Map:ko00190];|Organismal Systems; Circulatory Syst…	|GO:0016020|GO:0004129|GO:0005507|GO:0006118|
CUFF.13612	CCON0000116225.1	-	152	2617	6.215	CNUS0000107095.1	PREDICTED Sjc_0126530 Sjp_0126530: Schistosoma japonicum expressed protein, putative, mRNA	CUFF.13612.2	AAS
Sj_011910	CCON0000116182.1	+	782	3571	1665.13	CNUS0000107092.1	PREDICTED Sjc_0126470 Sjp_0126470: Schistosoma japonicum Conserved hypothetical protein, IPR006616 Protein of unknown function DM9,domain-containing, mRNA	-		smm:Smp_035560.2	83	278	7e-74	hypothetical protein
CUFF.13600	CCON0000116150.1	-	17	1161	1.67289	CNUS0000107090.1	PREDICTED Sjc_0126420 Sjp_0126420: Schistosoma japonicum hypothetical protein, mRNA	CUFF.13600.2	IR:5-Extend	smm:Smp_157860	60	276	2e-72	hypothetical protein
Sj_011906	CCON0000116129.1	+	472	744	7.28981	CNUS0000107087.1	PREDICTED Sjc_0126370 Sjp_0126370: Schistosoma japonicum COX2; cytochrome c oxidase subunit II [EC:1.9.3.1]; ko:K02261 cytochrome c oxidase subunit II, putative, mRNA	-		smm:COX2	67	127	2e-28	cytochrome c oxidase subunit II ; K02261 cytochrome c oxidase subunit II [EC:1.9.3.1]	|Human Diseases; Neurodegenerative Diseases; Alzheimer's disease [PATH:ko05010-Map:ko05010];|Human Diseases; Neurodegenerative Diseases; Huntington's disease [PATH:ko05016-Map:ko05016];|Human Diseases; Neurodegenerative Diseases; Parkinson's disease [PATH:ko05012-Map:ko05012];|Metabolism; Energy Metabolism; Oxidative phosphorylation [PATH:ko00190-Map:ko00190];|Organismal Systems; Circulatory Syst…	|GO:0016020|GO:0004129|GO:0005507|GO:0006118|
CUFF.13595	CCON0000116092.1	-	1855	2106	2042.74	CNUS0000107086.1	PREDICTED Sjc_0126330 Sjp_0126330: Schistosoma japonicum NADH-quinone oxidoreductase subunit H (EC 1.6.99.5) (NADH dehydrogenase I subunit H) (NDH-1 subunit H), putative, mRNA	-		smm:ND1	48	82.4	8e-15	NADH dehydrogenase subunit 1 ; K03878 NADH dehydrogenase I subunit 1 [EC:1.6.5.3]	|Human Diseases; Neurodegenerative Diseases; Parkinson's disease [PATH:ko05012-Map:ko05012];|Metabolism; Energy Metabolism; Oxidative phosphorylation [PATH:ko00190-Map:ko00190];|	|GO:0016020|GO:0006118|
Sj_011904	CCON0000116053.1	-	1875	2927	0	CNUS0000107085.1	PREDICTED Sjc_0126320 Sjp_0126320: Schistosoma japonicum expressed protein, putative, mRNA	-		smm:Smp_171970	81	216	3e-55	hypothetical protein
Sj_011903	CCON0000116049.1	+	2223	2519	1.97284	CNUS0000107084.1	PREDICTED Sjc_0126300 Sjp_0126300: Schistosoma japonicum hypothetical protein, mRNA	-		smm:Smp_141900	71	130	3e-29	hypothetical protein
Sj_011896	CCON0000115893.1	-	95	760	1.70189	CNUS0000107074.1	PREDICTED Sjc_0126000 Sjp_0126000: Schistosoma japonicum expressed protein, putative, mRNA	-
Sj_011895	CCON0000115874.1	+	131	1393	2.89633	CNUS0000107073.1	PREDICTED Sjc_0125980 Sjp_0125980: Schistosoma japonicum expressed protein, putative, mRNA	-
Sj_011894	CCON0000115823.1	-	469	876	17.8842	CNUS0000107072.1	PREDICTED Sjc_0125920 Sjp_0125920: Schistosoma japonicum expressed protein, putative, mRNA	-
Sj_011893	CCON0000115786.1	+	120	389	2.63406	CNUS0000107070.1	PREDICTED Sjc_0125860 Sjp_0125860: Schistosoma japonicum expressed protein, putative, mRNA	-
CUFF.13587	CCON0000115746.1	+	429	3045	12.5963	CNUS0000107069.1	PREDICTED Sjc_0125830 Sjp_0125830: Schistosoma japonicum Serine/threonine-protein kinase mig-15 (EC 2.7.11.1) (Abnormal cell migration protein 15), putative, mRNA	CUFF.13587.2	ES:3-Extend	smm:Smp_163420.1	97	152	1e-35	protein kinase		|GO:0005083|
CUFF.13585	CCON0000115720.1	-	34	218	400.939	CNUS0000107068.1	PREDICTED Sjc_0125800 Sjp_0125800: Schistosoma japonicum expressed protein, putative, mRNA	-		smm:Smp_184770	84	80.1	5e-14	hypothetical protein
Sj_011888	CCON0000115716.1	+	648	872	3341.7	CNUS0000107067.1	PREDICTED Sjc_0125790 Sjp_0125790: Schistosoma japonicum Cytochrome c oxidase subunit 1+2 (EC 1.9.3.1) (Cytochrome c oxidase polypeptide I+II), putative, mRNA	-		smm:COX1	75	107	2e-22	cytochrome c oxidase subunit I ; K02256 cytochrome c oxidase subunit I [EC:1.9.3.1]	|Human Diseases; Neurodegenerative Diseases; Alzheimer's disease [PATH:ko05010-Map:ko05010];|Human Diseases; Neurodegenerative Diseases; Huntington's disease [PATH:ko05016-Map:ko05016];|Human Diseases; Neurodegenerative Diseases; Parkinson's disease [PATH:ko05012-Map:ko05012];|Metabolism; Energy Metabolism; Oxidative phosphorylation [PATH:ko00190-Map:ko00190];|Organismal Systems; Circulatory Syst…	|GO:0016021|GO:0005506|GO:0020037|GO:0006118|GO:0009060|
Sj_011887	CCON0000115713.1	-	97	2482	5.02681	CNUS0000107066.1	PREDICTED Sjc_0125770 Sjp_0125770: Schistosoma japonicum expressed protein, putative, mRNA	-		smm:Smp_177200	82	348	1e-94	helicase
CUFF.13584	CCON0000115688.1	+	16	1323	3.58357	CNUS0000107065.1	PREDICTED Sjc_0125760 Sjp_0125760: Schistosoma japonicum expressed protein, putative, mRNA	CUFF.13584.1	IR:5-Extend
Sj_011885	CCON0000115682.1	+	396	767	0	CNUS0000107064.1	PREDICTED Sjc_0125740 Sjp_0125740: Schistosoma japonicum expressed protein, putative, mRNA	-
CUFF.13580	CCON0000115641.1	+	695	1279	4.68288	CNUS0000107062.1	PREDICTED Sjc_0125700 Sjp_0125700: Schistosoma japonicum Glutamic acid-rich protein precursor, putative, mRNA	-
Sj_011881	CCON0000115544.1	+	911	1114	0	CNUS0000107059.1	PREDICTED Sjc_0125610 Sjp_0125610: Schistosoma japonicum expressed protein, putative, mRNA	-
Sj_011880	CCON0000115538.1	+	306	1370	1.76647	CNUS0000107058.1	PREDICTED Sjc_0125600 Sjp_0125600: Schistosoma japonicum Conserved hypothetical protein, expressed protein, putative, mRNA	-
CUFF.13577	CCON0000115483.1	-	143	1300	4.22043	CNUS0000107057.1	PREDICTED Sjc_0125580 Sjp_0125580: Schistosoma japonicum expressed protein, putative, mRNA	-
CUFF.13494	CCON0000112818.1	-	2	2630	2265.73	CNUS0000107054.1|CNUS0000106942.1	PREDICTED Sjc_0123700 Sjp_0123700: Schistosoma japonicum Cytochrome c oxidase subunit 1 (EC 1.9.3.1) (Cytochrome c oxidase polypeptide I), putative, mRNA	-		smm:COX1	87	182	6e-45	cytochrome c oxidase subunit I ; K02256 cytochrome c oxidase subunit I [EC:1.9.3.1]	|Human Diseases; Neurodegenerative Diseases; Alzheimer's disease [PATH:ko05010-Map:ko05010];|Human Diseases; Neurodegenerative Diseases; Huntington's disease [PATH:ko05016-Map:ko05016];|Human Diseases; Neurodegenerative Diseases; Parkinson's disease [PATH:ko05012-Map:ko05012];|Metabolism; Energy Metabolism; Oxidative phosphorylation [PATH:ko00190-Map:ko00190];|Organismal Systems; Circulatory Syst…	|GO:0016021|GO:0005506|GO:0020037|GO:0006118|GO:0009060|
Sj_011875	CCON0000115420.1	-	143	415	6.88648	CNUS0000107052.1	PREDICTED Sjc_0125510 Sjp_0125510: Schistosoma japonicum Cytochrome c oxidase subunit 2 (EC 1.9.3.1) (Cytochrome c oxidase polypeptide II), putative, mRNA	-		smm:COX2	66	125	6e-28	cytochrome c oxidase subunit II ; K02261 cytochrome c oxidase subunit II [EC:1.9.3.1]	|Human Diseases; Neurodegenerative Diseases; Alzheimer's disease [PATH:ko05010-Map:ko05010];|Human Diseases; Neurodegenerative Diseases; Huntington's disease [PATH:ko05016-Map:ko05016];|Human Diseases; Neurodegenerative Diseases; Parkinson's disease [PATH:ko05012-Map:ko05012];|Metabolism; Energy Metabolism; Oxidative phosphorylation [PATH:ko00190-Map:ko00190];|Organismal Systems; Circulatory Syst…	|GO:0016020|GO:0004129|GO:0005507|GO:0006118|
CUFF.13574	CCON0000115363.1	+	154	2317	1.40744	CNUS0000107051.1	PREDICTED Sjc_0125470 Sjp_0125470: Schistosoma japonicum IPR001606 AT-rich interaction region,domain-containing protein, mRNA	CUFF.13574.1	5-Extend	smm:Smp_154240	71	329	2e-88	hypothetical protein		|GO:0005622|GO:0003677|
CUFF.13571	CCON0000115328.1	+	1164	1380	13.1262	CNUS0000107050.1	PREDICTED Sjc_0125450 Sjp_0125450: Schistosoma japonicum hypothetical protein, mRNA	CUFF.13571.1	3-Extend	smm:Smp_157380	85	95.1	1e-18	hypothetical protein
Sj_011872	CCON0000115323.1	-	377	916	0	CNUS0000107049.1	PREDICTED Sjc_0125440 Sjp_0125440: Schistosoma japonicum hypothetical protein, mRNA	-		smm:Smp_153230	58	112	1e-23	hypothetical protein
Sj_011867	CCON0000114965.1	-	52	1161	5.02983	CNUS0000107042.1	PREDICTED Sjc_0125250 Sjp_0125250: Schistosoma japonicum Conserved hypothetical protein, IPR013838 Beta tubulin, autoregulation binding site,IPR001584 Integrase, catalytic region,IPR012337 Polynucleotidyl transferase, Ribonuclease H fold,domain-containing, mRNA	-		spu:575456	36	244	6e-63	similar to OSJNBa0011F23.1		|GO:0003676|GO:0003677|GO:0015074|
Sj_011865	CCON0000114926.1	+	3825	4104	65.369	CNUS0000107040.1	PREDICTED Sjc_0125220 Sjp_0125220: Schistosoma japonicum expressed protein, putative, mRNA	-		smm:Smp_151280.1	70	100	4e-20	camp-response element binding protein-related
Sj_011863	CCON0000114805.1	-	518	742	1427.57	CNUS0000107039.1	PREDICTED Sjc_0125180 Sjp_0125180: Schistosoma japonicum Cytochrome c oxidase subunit 1+2 (EC 1.9.3.1) (Cytochrome c oxidase polypeptide I+II), putative, mRNA	-		smm:COX1	75	107	2e-22	cytochrome c oxidase subunit I ; K02256 cytochrome c oxidase subunit I [EC:1.9.3.1]	|Human Diseases; Neurodegenerative Diseases; Alzheimer's disease [PATH:ko05010-Map:ko05010];|Human Diseases; Neurodegenerative Diseases; Huntington's disease [PATH:ko05016-Map:ko05016];|Human Diseases; Neurodegenerative Diseases; Parkinson's disease [PATH:ko05012-Map:ko05012];|Metabolism; Energy Metabolism; Oxidative phosphorylation [PATH:ko00190-Map:ko00190];|Organismal Systems; Circulatory Syst…	|GO:0016021|GO:0005506|GO:0020037|GO:0006118|GO:0009060|
CUFF.13565	CCON0000114791.1	+	587	811	561.747	CNUS0000107038.1	PREDICTED Sjc_0125170 Sjp_0125170: Schistosoma japonicum Cytochrome c oxidase subunit 1+2 (EC 1.9.3.1) (Cytochrome c oxidase polypeptide I+II), putative, mRNA	-		smm:COX1	75	107	2e-22	cytochrome c oxidase subunit I ; K02256 cytochrome c oxidase subunit I [EC:1.9.3.1]	|Human Diseases; Neurodegenerative Diseases; Alzheimer's disease [PATH:ko05010-Map:ko05010];|Human Diseases; Neurodegenerative Diseases; Huntington's disease [PATH:ko05016-Map:ko05016];|Human Diseases; Neurodegenerative Diseases; Parkinson's disease [PATH:ko05012-Map:ko05012];|Metabolism; Energy Metabolism; Oxidative phosphorylation [PATH:ko00190-Map:ko00190];|Organismal Systems; Circulatory Syst…	|GO:0016021|GO:0005506|GO:0020037|GO:0006118|GO:0009060|
CUFF.13553	CCON0000114764.1	-	195	1661	14.102	CNUS0000107037.1	PREDICTED Sjc_0125150 Sjp_0125150: Schistosoma japonicum IPR001628 Nuclear hormone receptor, DNA-binding,domain-containing protein, mRNA	CUFF.13553.1	3-Extend:ADS:5-Extend	smm:Smp_036500	66	182	2e-44	nuclear receptor nhr-48		|GO:0005634|GO:0003700|GO:0008270|GO:0043565|GO:0006355|
CUFF.13551	CCON0000114704.1	-	1179	1558	7.39929	CNUS0000107035.1	PREDICTED Sjc_0125100 Sjp_0125100: Schistosoma japonicum Uncharacterized protein KIAA0350, putative, mRNA	-		smm:Smp_143110	91	164	2e-39	hypothetical protein
Sj_011857	CCON0000114645.1	-	1105	1443	0.950872	CNUS0000107034.1	PREDICTED Sjc_0125070 Sjp_0125070: Schistosoma japonicum Diacylglycerol kinase theta (EC 2.7.1.107) (Diglyceride kinase theta) (DGK-theta) (DAG kinase theta), putative, mRNA	-		smm:Smp_163080	98	230	2e-59	diacylglycerol kinase theta ; K00901 diacylglycerol kinase [EC:2.7.1.107]	|Environmental Information Processing; Signal Transduction; Phosphatidylinositol signaling system [PATH:ko04070-Map:ko04070];|Metabolism; Lipid Metabolism; Glycerolipid metabolism [PATH:ko00561-Map:ko00561];|Metabolism; Lipid Metabolism; Glycerophospholipid metabolism [PATH:ko00564-Map:ko00564];|	|GO:0004143|GO:0007205|
CUFF.7485	CCON0000097590.1	+	66605	84911	17.5839	CNUS0000107033.1	PREDICTED Sjc_0125030 Sjp_0125030: Schistosoma japonicum Periodic tryptophan protein 2 homolog, putative, mRNA	CUFF.7485.1	5-Extend:ADS:3-Extend	smm:Smp_126910	80	1360	0	hypothetical protein ; K14558 periodic tryptophan protein 2	|Genetic Information Processing; Translation; Ribosome Biogenesis [BR:ko03009];|Genetic Information Processing; Translation; Ribosome biogenesis in eukaryotes [PATH:ko03008-Map:ko03008];|	|GO:0005515|
Sj_011856	CCON0000114576.1	-	87	1163	2.1483	CNUS0000107032.1	PREDICTED Sjc_0125020 Sjp_0125020: Schistosoma japonicum KCNA6, LOC486733; potassium voltage-gated channel, shaker-related subfamily, member 6; ko:K04879 potassium voltage-gated channel, Shaker-related subfamily A, member, putative, mRNA	-		smm:Smp_194710	68	365	2e-99	voltage-gated potassium channel		|GO:0008076|GO:0016020|GO:0005216|GO:0005249|GO:0006811|GO:0006813|
CUFF.8789	CCON0000098057.1	-	17758	19024	9.00156	CNUS0000107029.1|CNUS0000107043.1	PREDICTED Sjc_0124980 Sjp_0124980: Schistosoma japonicum expressed protein, putative, mRNA	-
Sj_011854	CCON0000114500.1	+	375	608	551.406	CNUS0000107027.1	PREDICTED Sjc_0124890 Sjp_0124890: Schistosoma japonicum l(1)G0004; lethal (1) G0004; ko:K06961, putative, mRNA	-		smm:Smp_073080.2	97	154	2e-36	rRNA processing protein (Rrp20) ; K11884 RNA-binding protein PNO1	|Genetic Information Processing; Folding, Sorting and Degradation; Proteasome [BR:ko03051];|Genetic Information Processing; Translation; Ribosome Biogenesis [BR:ko03009];|	|GO:0003723|
Sj_011852	CCON0000114476.1	+	346	626	1.10957	CNUS0000107025.1	PREDICTED Sjc_0124860 Sjp_0124860: Schistosoma japonicum hypothetical protein, mRNA	-		smm:Smp_163360	63	96.3	6e-19	hypothetical protein
Sj_011850	CCON0000114437.1	+	459	3410	19.6012	CNUS0000107023.1	PREDICTED Sjc_0124840 Sjp_0124840: Schistosoma japonicum expressed protein, putative, mRNA	-		smm:Smp_173990	86	166	4e-40	rab11
Sj_011849	CCON0000114385.1	+	796	1689	0.461791	CNUS0000107022.1	PREDICTED Sjc_0124820 Sjp_0124820: Schistosoma japonicum ADIPOR-like receptor CG5315, putative, mRNA	-		smm:Smp_045420	85	201	3e-50	adiponectin receptor		|GO:0016021|
Sj_011848	CCON0000114339.1	+	2067	2242	3.42514	CNUS0000107021.1	PREDICTED Sjc_0124780 Sjp_0124780: Schistosoma japonicum expressed protein, putative, mRNA	-		smm:Smp_074150.1	90	116	5e-25	annexin		|GO:0005509|GO:0005544|
Sj_011846	CCON0000114303.1	-	145	1239	45.681	CNUS0000107020.1	PREDICTED Sjc_0124760 Sjp_0124760: Schistosoma japonicum expressed protein, putative, mRNA	-
Sj_011844	CCON0000114218.1	+	154	1663	5275.6	CNUS0000107018.1	PREDICTED Sjc_0124720 Sjp_0124720: Schistosoma japonicum Zinc finger A20 and AN1 domain-containing stress-associated protein 2 (OsSAP2), putative, mRNA	-		smm:Smp_105210	94	107	4e-22	zinc finger protein		|GO:0008270|
CUFF.13536	CCON0000114207.1	+	81	2270	0.583174	CNUS0000107017.1	PREDICTED Sjc_0124710 Sjp_0124710: Schistosoma japonicum hypothetical protein, mRNA	CUFF.13536.1	ADS:5-Extend	smm:Smp_158310	52	179	5e-43	multiple ankyrin repeats single kh domain protein
Sj_011842	CCON0000114169.1	-	1161	1762	3.83001	CNUS0000107016.1	PREDICTED Sjc_0124680 Sjp_0124680: Schistosoma japonicum Cat eye syndrome critical region protein 5 precursor, putative, mRNA	-		smm:Smp_149860	98	149	7e-35	hypothetical protein
CUFF.13535	CCON0000114164.1	-	568	1851	2.5787	CNUS0000107015.1	PREDICTED Sjc_0124670 Sjp_0124670: Schistosoma japonicum hypothetical protein, mRNA	CUFF.13535.2	5-Extend	smm:Smp_148430	78	187	2e-46	hypothetical protein
Sj_011840	CCON0000114148.1	-	150	541	1.93682	CNUS0000107014.1	PREDICTED Sjc_0124660 Sjp_0124660: Schistosoma japonicum expressed protein, putative, mRNA	-		smm:Smp_074280	59	153	3e-36	hypothetical protein
Sj_011839	CCON0000114128.1	+	109	1583	0.520661	CNUS0000107013.1	PREDICTED Sjc_0124650 Sjp_0124650: Schistosoma japonicum Conserved hypothetical protein, IPR002126 Cadherin,domain-containing, mRNA	-		smm:Smp_166440	57	124	1e-26	cadherin		|GO:0016020|GO:0005509|GO:0007156|
CUFF.13607	CCON0000114123.1	+	100	2469	2787.27	CNUS0000107012.1	PREDICTED Sjc_0124630 Sjp_0124630: Schistosoma japonicum Cytochrome c oxidase subunit 1 (EC 1.9.3.1) (Cytochrome c oxidase polypeptide I), putative, mRNA	-		smm:Smp_184920	95	98.6	1e-19	cytochrome oxidase subunit		|GO:0016021|GO:0005506|GO:0020037|GO:0006118|GO:0009060|
Sj_011836	CCON0000114066.1	-	398	2710	0.311234	CNUS0000107010.1	PREDICTED Sjc_0124610 Sjp_0124610: Schistosoma japonicum IPR000276 Rhodopsin-like GPCR superfamily,domain-containing protein, mRNA	-		smm:Smp_170620	71	437	1e-120	hypothetical protein		|GO:0016021|GO:0001584|GO:0007186|
Sj_011833	CCON0000114042.1	+	1685	2335	0.735212	CNUS0000107007.1	PREDICTED Sjc_0124570 Sjp_0124570: Schistosoma japonicum expressed protein, putative, mRNA	-
Sj_011832	CCON0000114026.1	-	213	965	0	CNUS0000107006.1	PREDICTED Sjc_0124550 Sjp_0124550: Schistosoma japonicum hypothetical protein, mRNA	-		smm:Smp_034860	44	149	2e-34	nuclear receptor 2DBD-gamma		|GO:0005634|GO:0003700|GO:0008270|GO:0043565|GO:0006355|
Sj_011831	CCON0000114025.1	-	20	1347	77.9444	CNUS0000107005.1	PREDICTED Sjc_0124540 Sjp_0124540: Schistosoma japonicum Phospholipid scramblase 3 (PL scramblase 3) (Ca(2+)-dependent phospholipid scramblase 3), putative, mRNA	-		smm:Smp_008860	73	165	1e-39	phospholipid scramblase 1
Sj_011830	CCON0000114011.1	-	579	1433	0.615608	CNUS0000107004.1	PREDICTED Sjc_0124530 Sjp_0124530: Schistosoma japonicum Activating signal cointegrator 1 complex subunit 3 (EC 3.6.1.-) (ASC-1 complex subunit p200) (Trip4 complex subunit p200) (Helicase, ATP binding 1), putative, mRNA	-		smm:Smp_156920	81	151	1e-35	activating signal cointegrator 1 complex subunit 3 helc1 ; K01529 [EC:3.6.1.-]	|Unclassified; Metabolism; Others|
Sj_011827	CCON0000113987.1	-	309	2234	322.438	CNUS0000107002.1	PREDICTED Sjc_0124500 Sjp_0124500: Schistosoma japonicum ATP:guanidino kinase SMC74 (EC 2.7.3.-) (ATP:guanidino phosphotransferase), putative, mRNA	-		smm:Smp_194770	90	130	3e-29	ATP:guanidino kinase (Smc74)		|GO:0016301|GO:0016772|
Sj_011826	CCON0000113982.1	-	39	1816	69.729	CNUS0000107001.1	PREDICTED Sjc_0124490 Sjp_0124490: Schistosoma japonicum hypothetical protein, mRNA	-		smm:Smp_135140	94	106	4e-22	high voltage-activated calcium channel beta subunit 1
CUFF.13525	CCON0000113973.1	-	783	1086	483.301	CNUS0000107000.1	PREDICTED Sjc_0124460 Sjp_0124460: Schistosoma japonicum expressed protein, putative, mRNA	CUFF.13525.2	ADS:5-Extend	smm:Smp_040800	89	131	1e-29	glycyl-tRNA synthetase ; K01880 glycyl-tRNA synthetase [EC:6.1.1.14]	|Genetic Information Processing; Translation; Aminoacyl-tRNA biosynthesis [PATH:ko00970-Map:ko00970];|Metabolism; Amino Acid Metabolism; Amino acid related enzymes [BR:ko01007];|	|GO:0005737|GO:0000166|GO:0004812|GO:0004820|GO:0005524|GO:0006418|GO:0006426|
Sj_011822	CCON0000113947.1	-	40	715	21.5748	CNUS0000106997.1	PREDICTED Sjc_0124420 Sjp_0124420: Schistosoma japonicum hypothetical protein, mRNA	-
Sj_011821	CCON0000113905.1	+	223	549	5.93773	CNUS0000106996.1	PREDICTED Sjc_0124410 Sjp_0124410: Schistosoma japonicum hypothetical protein, mRNA	-		smm:Smp_186900	78	121	2e-26	hypothetical protein
CUFF.13515	CCON0000113850.1	+	18	680	124.186	CNUS0000106992.1	PREDICTED Sjc_0124340 Sjp_0124340: Schistosoma japonicum Pigk; phosphatidylinositol glycan, class K; ko:K05290 phosphatidylinositol glycan, class K, putative, mRNA	-		phu:Phum_PHUM387860	77	273	5e-72	gpi-anchor transamidase, putative (EC:3.4.22.34); K05290 phosphatidylinositol glycan, class K [EC:2.6.-.-]	|Metabolism; Glycan Biosynthesis and Metabolism; Glycosylphosphatidylinositol(GPI)-anchor biosynthesis [PATH:ko00563-Map:ko00563];|	|GO:0001509|GO:0004197|GO:0006508|
CUFF.13514	CCON0000113848.1	-	417	3098	6.24431	CNUS0000106991.1	PREDICTED Sjc_0124330 Sjp_0124330: Schistosoma japonicum hypothetical protein, mRNA	CUFF.13514.2	ES:5-Extend	smm:Smp_162940	67	303	5e-81	amine oxidase
CUFF.13518	CCON0000113842.1	+	87	1925	584.016	CNUS0000106990.1	PREDICTED Sjc_0124320 Sjp_0124320: Schistosoma japonicum Cytochrome c oxidase subunit 1+2 (EC 1.9.3.1) (Cytochrome c oxidase polypeptide I+II), putative, mRNA	-		smm:COX1	72	86.7	5e-16	cytochrome c oxidase subunit I ; K02256 cytochrome c oxidase subunit I [EC:1.9.3.1]	|Human Diseases; Neurodegenerative Diseases; Alzheimer's disease [PATH:ko05010-Map:ko05010];|Human Diseases; Neurodegenerative Diseases; Huntington's disease [PATH:ko05016-Map:ko05016];|Human Diseases; Neurodegenerative Diseases; Parkinson's disease [PATH:ko05012-Map:ko05012];|Metabolism; Energy Metabolism; Oxidative phosphorylation [PATH:ko00190-Map:ko00190];|Organismal Systems; Circulatory Syst…	|GO:0016020|GO:0016021|GO:0005506|GO:0020037|GO:0006118|GO:0009060|
Sj_011816	CCON0000113827.1	+	1333	1610	17.297	CNUS0000106988.1	PREDICTED Sjc_0124290 Sjp_0124290: Schistosoma japonicum IPR000357 HEAT,domain-containing protein, mRNA	-		smm:Smp_134860	82	76.6	4e-13	translational activator gcn1-related
Sj_011815	CCON0000113804.1	+	685	1236	2.94732	CNUS0000106987.1	PREDICTED Sjc_0124280 Sjp_0124280: Schistosoma japonicum hypothetical protein, mRNA	-		smm:Smp_141600	60	132	1e-29	hypothetical protein
CUFF.13508	CCON0000113767.1	+	446	1173	197.352	CNUS0000106986.1	PREDICTED Sjc_0124250 Sjp_0124250: Schistosoma japonicum Trafficking protein particle complex subunit 6B, putative, mRNA	CUFF.13508.1	5-Extend	smm:Smp_072290	74	244	2e-63	rab15 13 10 1 35 5 and		|GO:0005488|
Sj_011813	CCON0000113757.1	+	258	470	1.3323	CNUS0000106984.1	PREDICTED Sjc_0124230 Sjp_0124230: Schistosoma japonicum hypothetical protein, mRNA	-		smm:Smp_165620	86	80.9	2e-14	hypothetical protein ; K10414 dynein heavy chain 2, cytosolic	|Cellular Processes; Cell Motility; Cytoskeleton proteins [BR:ko04812];|Cellular Processes; Transport and Catabolism; Phagosome [PATH:ko04145-Map:ko04145];|Genetic Information Processing; Replication and Repair; Chromosome [BR:ko03036];|Organismal Systems; Excretory System; Vasopressin-regulated water reabsorption [PATH:ko04962-Map:ko04962];|
Sj_011812	CCON0000113748.1	+	83	424	133.801	CNUS0000106983.1	PREDICTED Sjc_0124210 Sjp_0124210: Schistosoma japonicum Cathepsin B-like cysteine proteinase precursor (EC 3.4.22.-) (Antigen Sm31), putative, mRNA	-		smm:Smp_085180	82	195	8e-49	cathepsin B (C01 family)		|GO:0004197|GO:0008234|GO:0006508|
Sj_011811	CCON0000113729.1	-	2332	2604	6.66202	CNUS0000106982.1	PREDICTED Sjc_0124200 Sjp_0124200: Schistosoma japonicum Cytochrome c oxidase subunit 2 (EC 1.9.3.1) (Cytochrome c oxidase polypeptide II), putative, mRNA	-		smm:COX2	65	125	9e-28	cytochrome c oxidase subunit II ; K02261 cytochrome c oxidase subunit II [EC:1.9.3.1]	|Human Diseases; Neurodegenerative Diseases; Alzheimer's disease [PATH:ko05010-Map:ko05010];|Human Diseases; Neurodegenerative Diseases; Huntington's disease [PATH:ko05016-Map:ko05016];|Human Diseases; Neurodegenerative Diseases; Parkinson's disease [PATH:ko05012-Map:ko05012];|Metabolism; Energy Metabolism; Oxidative phosphorylation [PATH:ko00190-Map:ko00190];|Organismal Systems; Circulatory Syst…	|GO:0016020|GO:0004129|GO:0005507|GO:0006118|
Sj_011810	CCON0000113705.1	-	36	1316	507.774	CNUS0000106981.1	PREDICTED Sjc_0124190 Sjp_0124190: Schistosoma japonicum Hexokinase (EC 2.7.1.1), putative, mRNA	-		smm:Smp_043030	85	191	2e-47	hexokinase (EC:2.7.1.1); K00844 hexokinase [EC:2.7.1.1]	|Human Diseases; Metabolic Diseases; Type II diabetes mellitus [PATH:ko04930-Map:ko04930];|Metabolism; Biosynthesis of Other Secondary Metabolites; Butirosin and neomycin biosynthesis [PATH:ko00524-Map:ko00524];|Metabolism; Biosynthesis of Other Secondary Metabolites; Streptomycin biosynthesis [PATH:ko00521-Map:ko00521];|Metabolism; Carbohydrate Metabolism; Amino sugar and nucleotide sugar metabo…	|GO:0004396|GO:0005524|GO:0006096|
Sj_011809	CCON0000113703.1	+	47	475	57.9633	CNUS0000106980.1	PREDICTED Sjc_0124180 Sjp_0124180: Schistosoma japonicum hypothetical protein, mRNA	-		smm:Smp_149430	78	77.4	3e-13	phenylalanyl-tRNA synthetase mitochondrial ; K01889 phenylalanyl-tRNA synthetase alpha chain [EC:6.1.1.20]	|Genetic Information Processing; Translation; Aminoacyl-tRNA biosynthesis [PATH:ko00970-Map:ko00970];|Metabolism; Amino Acid Metabolism; Amino acid related enzymes [BR:ko01007];|
Sj_011808	CCON0000113700.1	-	45	2073	5.28991	CNUS0000106979.1	PREDICTED Sjc_0124170 Sjp_0124170: Schistosoma japonicum Intersectin-1 (SH3 domain-containing protein 1A) (SH3P17), putative, mRNA	-		smm:Smp_135790	68	232	6e-60	dynamin-associated protein		|GO:0005622|GO:0005089|GO:0035023|
CUFF.13501	CCON0000113688.1	+	123	497	1.94363	CNUS0000106977.1	PREDICTED Sjc_0124150 Sjp_0124150: Schistosoma japonicum Alanyl-tRNA synthetase, cytoplasmic (EC 6.1.1.7) (Alanine--tRNA ligase) (AlaRS), putative, mRNA	-		smm:Smp_038240	91	155	9e-37	alanyl-tRNA synthetase ; K01872 alanyl-tRNA synthetase [EC:6.1.1.7]	|Genetic Information Processing; Translation; Aminoacyl-tRNA biosynthesis [PATH:ko00970-Map:ko00970];|Metabolism; Amino Acid Metabolism; Amino acid related enzymes [BR:ko01007];|	|GO:0005737|GO:0000166|GO:0004813|GO:0005524|GO:0006412|GO:0006419|
CUFF.13502	CCON0000113686.1	+	108	1506	10.157	CNUS0000106976.1	PREDICTED Sjc_0124140 Sjp_0124140: Schistosoma japonicum Band 4.1-like protein 2 (Generally expressed protein 4.1) (4.1G), putative, mRNA	CUFF.13502.1	ADS:5-Extend	smm:Smp_155460	93	201	1e-50	hypothetical protein		|GO:0005856|GO:0005488|
Sj_011804	CCON0000113683.1	+	333	910	46.0526	CNUS0000106975.1	PREDICTED Sjc_0124130 Sjp_0124130: Schistosoma japonicum Guanine nucleotide-binding protein subunit beta, putative, mRNA	-		smm:Smp_010230.1	97	213	3e-54	guanine nucleotide-binding protein beta 1 4 (G protein beta1 4)
Sj_011803	CCON0000113675.1	+	140	634	7.48201	CNUS0000106974.1	PREDICTED Sjc_0124120 Sjp_0124120: Schistosoma japonicum IPR001373 Cullin,domain-containing protein, mRNA	-		smm:Smp_150270	65	110	2e-23	cullin ; K03347 cullin 1	|Cellular Processes; Cell Growth and Death; Cell cycle - yeast [PATH:ko04111-Map:ko04111];|Cellular Processes; Cell Growth and Death; Cell cycle [PATH:ko04110-Map:ko04110];|Cellular Processes; Cell Growth and Death; Oocyte meiosis [PATH:ko04114-Map:ko04114];|Environmental Information Processing; Signal Transduction; TGF-beta signaling pathway [PATH:ko04350-Map:ko04350];|Environmental Information …	|GO:0007049|
Sj_011802	CCON0000113670.1	+	37	790	2.41392	CNUS0000106973.1	PREDICTED Sjc_0124110 Sjp_0124110: Schistosoma japonicum Dynein-1-beta heavy chain, flagellar inner arm I1 complex (1-beta DHC) (Dynein-1, subspecies f), putative, mRNA	-		smm:Smp_130810	90	282	4e-75	hypothetical protein		|GO:0030286|GO:0003777|GO:0007018|
Sj_011801	CCON0000113653.1	+	370	1428	2.77389	CNUS0000106972.1	PREDICTED Sjc_0124100 Sjp_0124100: Schistosoma japonicum expressed protein, putative, mRNA	-		smm:Smp_133920	61	183	4e-45	glutamate receptor AMPA		|GO:0008270|
CUFF.13498	CCON0000113650.1	+	404	2090	10.4406	CNUS0000106971.1	PREDICTED Sjc_0124090 Sjp_0124090: Schistosoma japonicum Uncharacterized protein KIAA0350, putative, mRNA	-		smm:Smp_143110	81	194	2e-48	hypothetical protein
Sj_011799	CCON0000113644.1	+	691	2097	1.25628	CNUS0000106970.1	PREDICTED Sjc_0124080 Sjp_0124080: Schistosoma japonicum ybbB; YbbB protein [EC:2.9.1.-]; ko:K06917 tRNA 2-selenouridine synthase, putative, mRNA	-		smm:Smp_151760	70	256	8e-67	ubiquitin-activating enzyme E1C ; K10686 ubiquitin-activating enzyme E1 C [EC:6.3.2.19]	|Genetic Information Processing; Folding, Sorting and Degradation; Ubiquitin mediated proteolysis [PATH:ko04120-Map:ko04120];|Genetic Information Processing; Folding, Sorting and Degradation; Ubiquitin system [BR:ko04121];|
Sj_011797	CCON0000113564.1	-	91	903	30.3703	CNUS0000106968.1	PREDICTED Sjc_0124050 Sjp_0124050: Schistosoma japonicum Sad1/unc-84-like protein 2, putative, mRNA	-		smm:Smp_179730	93	128	1e-28	sad1/unc-84-like protein
Sj_011795	CCON0000113516.1	+	892	1343	640.681	CNUS0000106966.1	PREDICTED Sjc_0124020 Sjp_0124020: Schistosoma japonicum 1810020D17Rik; RIKEN cDNA 1810020D17 gene; ko:K09008 hypothetical protein, putative, mRNA	-		smm:Smp_151700	86	279	5e-74	hypothetical protein
CUFF.13489	CCON0000113455.1	+	1	1295	2.96008	CNUS0000106965.1	PREDICTED Sjc_0124000 Sjp_0124000: Schistosoma japonicum hypothetical protein, mRNA	CUFF.13489.1	5-Extend
Sj_011792	CCON0000113435.1	+	400	587	332.447	CNUS0000106964.1	PREDICTED Sjc_0123980 Sjp_0123980: Schistosoma japonicum hypothetical protein, mRNA	-
Sj_011789	CCON0000113411.1	-	112	1262	2.31286	CNUS0000106961.1	PREDICTED Sjc_0123950 Sjp_0123950: Schistosoma japonicum expressed protein, putative, mRNA	-		smm:Smp_045360.4	91	246	3e-64	hypothetical protein
Sj_011788	CCON0000113228.1	+	373	1376	0.623501	CNUS0000106960.1	PREDICTED Sjc_0123910 Sjp_0123910: Schistosoma japonicum WD repeat protein 47, putative, mRNA	-		smm:Smp_170170	91	154	1e-36	hypothetical protein
Sj_011785	CCON0000113171.1	+	1228	1452	0	CNUS0000106957.1	PREDICTED Sjc_0123870 Sjp_0123870: Schistosoma japonicum expressed protein, putative, mRNA	-
Sj_011784	CCON0000113166.1	-	836	1459	0.457358	CNUS0000106956.1	PREDICTED Sjc_0123860 Sjp_0123860: Schistosoma japonicum expressed protein, putative, mRNA	-
Sj_011783	CCON0000113158.1	-	61	1133	0.196305	CNUS0000106955.1	PREDICTED Sjc_0123850 Sjp_0123850: Schistosoma japonicum expressed protein, putative, mRNA	-		smm:Smp_023940	68	123	5e-27	hypothetical protein
CUFF.13481	CCON0000113131.1	-	133	1582	36.0973	CNUS0000106954.1	PREDICTED Sjc_0123840 Sjp_0123840: Schistosoma japonicum tRNA (guanine-N(7)-)-methyltransferase (EC 2.1.1.33) (tRNA(m7G46)-methyltransferase) (Methyltransferase-like protein 1), putative, mRNA	CUFF.13481.2	ADS	smm:Smp_015440	75	189	8e-47	Syntaxin-31 (AtSYP31) (AtSED5)		|GO:0016020|GO:0005515|GO:0016192|
Sj_011781	CCON0000113102.1	-	22	1033	0.466665	CNUS0000106953.1	PREDICTED Sjc_0123830 Sjp_0123830: Schistosoma japonicum hypothetical protein, mRNA	-		smm:Smp_138620	75	239	6e-62	hypothetical protein
Sj_011780	CCON0000113063.1	-	3385	3643	112.395	CNUS0000106952.1	PREDICTED Sjc_0123820 Sjp_0123820: Schistosoma japonicum Conserved hypothetical protein, expressed protein, putative, mRNA	-		smm:Smp_113740	66	90.1	4e-17	hypothetical protein
CUFF.13477	CCON0000113045.1	-	820	1236	51.2839	CNUS0000106951.1	PREDICTED Sjc_0123810 Sjp_0123810: Schistosoma japonicum Myotubularin-related protein 2 (EC 3.1.3.-), putative, mRNA	-		smm:Smp_083540	95	243	2e-63	hypothetical protein
CUFF.4018	CCON0000097030.1	-	248640	255914	33.6895	CNUS0000106950.1|CNUS0000098722.1	PREDICTED Sjc_0035270 Sjp_0035270: Schistosoma japonicum DNA-(apurinic or apyrimidinic) lyase [EC:4.2.99.18]; ko:K01741 DNA-(apurinic or apyrimidinic site) lyase, putative, mRNA	-		smm:Smp_167500	76	494	1e-138	ap endonuclease ; K10772 AP endonuclease 2 [EC:4.2.99.18]	|Genetic Information Processing; Replication and Repair; Base excision repair [PATH:ko03410-Map:ko03410];|Genetic Information Processing; Replication and Repair; DNA repair and recombination proteins [BR:ko03400];|	|GO:0004518|GO:0006281|
CUFF.13471	CCON0000112967.1	-	128	1635	18.8752	CNUS0000106948.1	PREDICTED Sjc_0123780 Sjp_0123780: Schistosoma japonicum hypothetical protein, mRNA	-		smm:Smp_126640	88	96.3	6e-19	neurotracting/lsamp/neurotrimin/obcam related cell adhesion molecule
Sj_011776	CCON0000112960.1	-	77	1083	49.7	CNUS0000106947.1	PREDICTED Sjc_0123760 Sjp_0123760: Schistosoma japonicum IPR008979 Galactose-binding like,domain-containing protein, mRNA	-								|GO:0004289|GO:0006508|
Sj_011774	CCON0000112940.1	+	158	763	1.49515	CNUS0000106946.1	PREDICTED Sjc_0123740 Sjp_0123740: Schistosoma japonicum Conserved hypothetical protein, expressed protein, putative, mRNA	-
Sj_011773	CCON0000112824.1	-	151	1552	37.7504	CNUS0000106944.1	PREDICTED Sjc_0123720 Sjp_0123720: Schistosoma japonicum Conserved hypothetical protein, mRNA	-		smm:Smp_139790	88	117	2e-25	protein kinase		|GO:0005083|
Sj_011768	CCON0000112665.1	-	349	997	0	CNUS0000106939.1	PREDICTED Sjc_0123640 Sjp_0123640: Schistosoma japonicum Kinesin-like protein unc-104 (Uncoordinated protein 104), putative, mRNA	-		smm:Smp_159790	82	170	3e-41	hypothetical protein ; K10392 kinesin family member 1/13/14	|Cellular Processes; Cell Motility; Cytoskeleton proteins [BR:ko04812];|	|GO:0005875|GO:0003777|GO:0005524|GO:0007018|
Sj_011764	CCON0000112517.1	-	142	969	0.709334	CNUS0000106935.1	PREDICTED Sjc_0123590 Sjp_0123590: Schistosoma japonicum expressed protein, putative, mRNA	-		smm:Smp_129990	51	125	1e-27	rab GDP/GTP exchange factor
Sj_011763	CCON0000112499.1	-	592	781	11.32	CNUS0000106934.1	PREDICTED Sjc_0123580 Sjp_0123580: Schistosoma japonicum hypothetical protein, mRNA	-
Sj_011762	CCON0000112478.1	-	547	942	630.802	CNUS0000106933.1	PREDICTED Sjc_0123570 Sjp_0123570: Schistosoma japonicum 4-trimethylaminobutyraldehyde dehydrogenase (EC 1.2.1.47) (TMABADH) (Aldehyde dehydrogenase 9A1) (EC 1.2.1.3), putative, mRNA	-		smm:Smp_126130	93	132	5e-30	hypothetical protein		|GO:0016491|GO:0008152|
Sj_011761	CCON0000112437.1	-	867	2208	0.648898	CNUS0000106932.1	PREDICTED Sjc_0123540 Sjp_0123540: Schistosoma japonicum expressed protein, putative, mRNA	-
CUFF.13446	CCON0000112392.1	+	1682	1933	55.3631	CNUS0000106930.1	PREDICTED Sjc_0123510 Sjp_0123510: Schistosoma japonicum Peripheral plasma membrane protein CASK (EC 2.7.11.1) (Calcium/calmodulin-dependent serine protein kinase), putative, mRNA	-		smm:Smp_131690	91	100	2e-20	Crumbs complex protein; MAGUK homolog; cell polarity protein; serine/threonine kinase
Sj_011756	CCON0000112352.1	-	660	6423	1.23222	CNUS0000106927.1	PREDICTED Sjc_0123480 Sjp_0123480: Schistosoma japonicum hypothetical protein, mRNA	-
Sj_011755	CCON0000112350.1	-	900	1250	0	CNUS0000106926.1	PREDICTED Sjc_0123470 Sjp_0123470: Schistosoma japonicum hypothetical protein, mRNA	-		smm:Smp_124180	53	102	1e-20	normocyte-binding protein 1
Sj_011754	CCON0000112333.1	+	1965	5433	2.6149	CNUS0000106925.1	PREDICTED Sjc_0123460 Sjp_0123460: Schistosoma japonicum Phosphatidylinositol 4-kinase alpha (EC 2.7.1.67) (PI4-kinase alpha) (PtdIns-4-kinase alpha) (PI4K-alpha), putative, mRNA	-		smm:Smp_053190	94	224	2e-57	hypothetical protein
Sj_011753	CCON0000112326.1	+	6289	7372	14.5961	CNUS0000106924.1	PREDICTED Sjc_0123440 Sjp_0123440: Schistosoma japonicum PDP2; pyruvate dehydrogenase phosphatase isoenzyme 2 [EC:3.1.3.43]; ko:K01102 pyruvate dehydrogenase phosphatase, putative, mRNA	-		smm:Smp_087980	89	283	2e-75	pyruvate dehydrogenase		|GO:0015071|
Sj_011752	CCON0000112314.1	-	2144	2543	0	CNUS0000106923.1	PREDICTED Sjc_0123430 Sjp_0123430: Schistosoma japonicum expressed protein, putative, mRNA	-
Sj_011751	CCON0000112312.1	+	1079	1522	1.54191	CNUS0000106922.1	PREDICTED Sjc_0123420 Sjp_0123420: Schistosoma japonicum expressed protein, putative, mRNA	-		smm:Smp_130650	44	95.9	8e-19	ubiquitin-protein ligase
Sj_011750	CCON0000112300.1	+	137	1250	35.9106	CNUS0000106921.1	PREDICTED Sjc_0123410 Sjp_0123410: Schistosoma japonicum SAC domain-containing protein 3, putative, mRNA	-		smm:Smp_157920	90	121	2e-26	suppressor of actin (sac)-related
Sj_011748	CCON0000112272.1	-	2361	2540	5.63565	CNUS0000106919.1	PREDICTED Sjc_0123390 Sjp_0123390: Schistosoma japonicum Conserved hypothetical protein, IPR013594 Dynein heavy chain, N-terminal region 1,domain-containing, mRNA	-		smm:Smp_067620	83	109	5e-23	hypothetical protein
Sj_011745	CCON0000112235.1	-	138	657	3.01844	CNUS0000106917.1	PREDICTED Sjc_0123350 Sjp_0123350: Schistosoma japonicum Rho GTPase-activating protein 26 (Oligophrenin-1-like protein) (GTPase regulator associated with focal adhesion kinase), putative, mRNA	-		smm:Smp_122680	52	140	3e-32	oligophrenin		|GO:0005622|GO:0007165|
Sj_011744	CCON0000112216.1	-	1061	1234	1076.94	CNUS0000106916.1	PREDICTED Sjc_0123340 Sjp_0123340: Schistosoma japonicum hypothetical protein, mRNA	-		smm:Smp_078240	83	101	2e-20	hypothetical protein
Sj_011743	CCON0000112181.1	+	126	299	67.7795	CNUS0000106915.1	PREDICTED Sjc_0123310 Sjp_0123310: Schistosoma japonicum hypothetical protein, mRNA	-		smm:Smp_165670	78	96.3	6e-19	solute carrier family 12 electroneutral k-cl cotransporter ; K14427 solute carrier family 12 (potassium/chloride transporter), member 4/5/6
CUFF.13431	CCON0000112173.1	-	119	383	362.291	CNUS0000106914.1	PREDICTED Sjc_0123300 Sjp_0123300: Schistosoma japonicum hypothetical protein, mRNA	-
CUFF.13429	CCON0000112154.1	+	1165	2299	24.7009	CNUS0000106913.1	PREDICTED Sjc_0123290 Sjp_0123290: Schistosoma japonicum Nat1 [EC:2.3.1.88]; ko:K00670 peptide alpha-N-acetyltransferase, putative, mRNA	-		smm:Smp_062520	85	561	1e-158	n-terminal acetlytransferase-related ; K00670 peptide alpha-N-acetyltransferase [EC:2.3.1.88]	|Unclassified; Metabolism; Others|	|GO:0005488|
CUFF.13426	CCON0000112140.1	+	79	785	6.70075	CNUS0000106912.1	PREDICTED Sjc_0123270 Sjp_0123270: Schistosoma japonicum Conserved hypothetical protein, expressed protein, putative, mRNA	CUFF.13426.2	IR	dre:100332136	33	75.5	1e-12	polyprotein-like
Sj_011739	CCON0000112134.1	+	72	467	20.3775	CNUS0000106911.1	PREDICTED Sjc_0123260 Sjp_0123260: Schistosoma japonicum expressed protein, putative, mRNA	-		smm:Smp_135120	67	169	5e-41	ribosome biogenesis protein bop1 (block of proliferation 1 protein)
CUFF.13423	CCON0000112104.1	-	24	941	5.89138	CNUS0000106910.1	PREDICTED Sjc_0123250 Sjp_0123250: Schistosoma japonicum Glutamic acid-rich protein precursor, putative, mRNA	CUFF.13423.2	IR:5-Extend
CUFF.13417	CCON0000112063.1	+	1847	2239	69.1426	CNUS0000106908.1	PREDICTED Sjc_0123230 Sjp_0123230: Schistosoma japonicum hypothetical protein, mRNA	CUFF.13417.1	IR:5-Extend	smm:Smp_181500	56	81.3	2e-14	peter pan-related
Sj_011734	CCON0000112062.1	+	1215	1638	0.549762	CNUS0000106907.1	PREDICTED Sjc_0123210 Sjp_0123210: Schistosoma japonicum IPR003439 ABC transporter related,domain-containing protein, mRNA	-								|GO:0005524|GO:0016887|
Sj_011733	CCON0000112048.1	-	921	2248	0.897894	CNUS0000106906.1	PREDICTED Sjc_0123200 Sjp_0123200: Schistosoma japonicum expressed protein, putative, mRNA	-
CUFF.13414	CCON0000112044.1	+	1176	3919	1.47503	CNUS0000106905.1	PREDICTED Sjc_0123190 Sjp_0123190: Schistosoma japonicum hypothetical protein, mRNA	CUFF.13414.1	5-Extend:AAS	smm:Smp_035190.1	67	287	6e-76	ras GTP exchange factor son of sevenless
CUFF.13411	CCON0000112021.1	-	68	2020	101.165	CNUS0000106904.1	PREDICTED Sjc_0123180 Sjp_0123180: Schistosoma japonicum Mannose-P-dolichol utilization defect 1 protein (Suppressor of Lec15 and Lec35 glycosylation mutation homolog) (SL15), putative, mRNA	CUFF.13411.1	3-Extend:5-Extend	smm:Smp_155700	62	119	5e-26	mannose-p-dolichol utilization defect 1 (lec35)-related ; K09660 mannose-P-dolichol utilization defect 1	|Metabolism; Glycan Biosynthesis and Metabolism; Glycosyltransferases [BR:ko01003];|
Sj_011730	CCON0000111989.1	-	672	1755	5.29496	CNUS0000106903.1	PREDICTED Sjc_0123160 Sjp_0123160: Schistosoma japonicum expressed protein, putative, mRNA	-		smm:Smp_157750	63	202	8e-51	rna-binding protein musashi-related ; K14411 RNA-binding protein Musashi	|Genetic Information Processing; Translation; mRNA surveillance pathway [PATH:ko03015-Map:ko03015];|
Sj_011729	CCON0000111986.1	-	2278	2636	20.3358	CNUS0000106902.1	PREDICTED Sjc_0123150 Sjp_0123150: Schistosoma japonicum Histone acetyltransferase Tip60 (EC 2.3.1.48), putative, mRNA	-		smm:Smp_053140	84	108	1e-22	tip60 ; K11304 histone acetyltransferase HTATIP [EC:2.3.1.48]	|Genetic Information Processing; Replication and Repair; Chromosome [BR:ko03036];|
CUFF.13402	CCON0000111979.1	+	434	2321	6.7118	CNUS0000106900.1	PREDICTED Sjc_0123130 Sjp_0123130: Schistosoma japonicum IPR011046 WD40-like,domain-containing protein, mRNA	CUFF.13402.2	IR	smm:Smp_123330	66	194	2e-48	hypothetical protein
Sj_011726	CCON0000111958.1	-	1037	1470	4.66264	CNUS0000106899.1	PREDICTED Sjc_0123110 Sjp_0123110: Schistosoma japonicum expressed protein, putative, mRNA	-		smm:Smp_138100	46	93.6	4e-18	hypothetical protein
Sj_011725	CCON0000111905.1	+	757	1758	0	CNUS0000106898.1	PREDICTED Sjc_0123080 Sjp_0123080: Schistosoma japonicum expressed protein, putative, mRNA	-
Sj_011724	CCON0000111898.1	-	189	1158	16.8352	CNUS0000106897.1	PREDICTED Sjc_0123070 Sjp_0123070: Schistosoma japonicum IPR002347 Glucose/ribitol dehydrogenase,domain-containing protein, mRNA	-		smm:Smp_168550	72	114	2e-24	steroid dehydrogenase		|GO:0016491|GO:0008152|
CUFF.13399	CCON0000111882.1	-	1	3502	9.75582	CNUS0000106896.1	PREDICTED Sjc_0123060 Sjp_0123060: Schistosoma japonicum DNA mismatch repair protein Mlh1 (MutL protein homolog 1), putative, mRNA	CUFF.13399.1	3-Extend:IR	smm:Smp_009550	70	245	1e-63	DNA mismatch repair protein MLH1 ; K08734 DNA mismatch repair protein MLH1	|Genetic Information Processing; Replication and Repair; DNA repair and recombination proteins [BR:ko03400];|Genetic Information Processing; Replication and Repair; Mismatch repair [PATH:ko03430-Map:ko03430];|Human Diseases; Cancers; Colorectal cancer [PATH:ko05210-Map:ko05210];|Human Diseases; Cancers; Endometrial cancer [PATH:ko05213-Map:ko05213];|Human Diseases; Cancers; Pathways in cancer [PA…	|GO:0005634|GO:0005524|GO:0030983|GO:0006298|
Sj_011720	CCON0000111795.1	-	427	1180	47.8948	CNUS0000106893.1	PREDICTED Sjc_0123020 Sjp_0123020: Schistosoma japonicum ACP6; acid phosphatase 6, lysophosphatidic [EC:3.1.3.2]; ko:K01078 acid phosphatase, putative, mRNA	-		smm:Smp_139900	75	245	1e-63	lysophosphatidic acid phosphatase ; K14395 lysophosphatidic acid phosphatase type 6 [EC:3.1.3.2]	|Metabolism; Metabolism of Cofactors and Vitamins; Riboflavin metabolism [PATH:ko00740-Map:ko00740];|	|GO:0003993|
CUFF.13386	CCON0000111769.1	+	718	1909	15.4331	CNUS0000106892.1	PREDICTED Sjc_0122990 Sjp_0122990: Schistosoma japonicum LOC495097; hypothetical LOC495097 [EC:3.6.1.-]; ko:K01529 E3.6.1.-, putative, mRNA	CUFF.13386.1	IR:5-Extend	smm:Smp_020200	62	248	4e-64	DEAD box ATP-dependent RNA helicase ; K01529 [EC:3.6.1.-]	|Unclassified; Metabolism; Others|	|GO:0003676|GO:0005524|GO:0008026|
CUFF.8036	CCON0000097745.1	-	2044	12606	14.0925	CNUS0000106889.1|CNUS0000101975.1	PREDICTED Sjc_0069990 Sjp_0069990: Schistosoma japonicum Uncharacterized protein KIAA0350, putative, mRNA	-		smm:Smp_009990	68	412	1e-113	tyrosine kinase
Sj_011716	CCON0000111750.1	-	868	1391	0	CNUS0000106888.1	PREDICTED Sjc_0122950 Sjp_0122950: Schistosoma japonicum expressed protein, putative, mRNA	-		smm:Smp_089400	61	108	1e-22	hypothetical protein ; K12864 beta-catenin-like protein 1	|Genetic Information Processing; Transcription; Spliceosome [BR:ko03041];|Genetic Information Processing; Transcription; Spliceosome [PATH:ko03040-Map:ko03040];|
Sj_011715	CCON0000111734.1	+	400	1712	1.09128	CNUS0000106887.1	PREDICTED Sjc_0122940 Sjp_0122940: Schistosoma japonicum expressed protein, putative, mRNA	-		smm:Smp_029930	43	85.1	2e-15	hypothetical protein
Sj_011714	CCON0000111718.1	+	419	958	1.13312	CNUS0000106886.1	PREDICTED Sjc_0122930 Sjp_0122930: Schistosoma japonicum Nipped-B-like protein (Delangin homolog) (SCC2 homolog), putative, mRNA	-		smm:Smp_017810	84	259	6e-68	nipped-b-like protein (delangin) (scc2 homolog) ; K06672 cohesin loading factor subunit SCC2	|Cellular Processes; Cell Growth and Death; Cell cycle - yeast [PATH:ko04111-Map:ko04111];|Genetic Information Processing; Replication and Repair; Chromosome [BR:ko03036];|
Sj_011713	CCON0000111713.1	-	185	1108	6.29376	CNUS0000106885.1	PREDICTED Sjc_0122920 Sjp_0122920: Schistosoma japonicum expressed protein, putative, mRNA	-		smm:Smp_162240	53	112	6e-24	hypothetical protein
Sj_011711	CCON0000111694.1	+	187	1256	1.82923	CNUS0000106883.1	PREDICTED Sjc_0122900 Sjp_0122900: Schistosoma japonicum hypothetical protein, mRNA	-		smm:Smp_127680	69	138	1e-31	rabconnectin-related
Sj_011710	CCON0000111655.1	-	212	536	6.38266	CNUS0000106882.1	PREDICTED Sjc_0122880 Sjp_0122880: Schistosoma japonicum IPR000961 Protein kinase, C-terminal,domain-containing protein, mRNA	-		smm:Smp_160760	85	90.9	3e-17	serine/threonine protein kinase ; K06071 protein kinase N [EC:2.7.11.13]	|Metabolism; Enzyme Families; Protein kinases [BR:ko01001];|	|GO:0004674|GO:0005524|GO:0006468|
CUFF.13378	CCON0000111583.1	-	298	1372	30.2754	CNUS0000106879.1	PREDICTED Sjc_0122840 Sjp_0122840: Schistosoma japonicum 25 kDa integral membrane protein (Sj25) (Sj25/TM4), putative, mRNA	-		smm:Smp_099770	24	73.6	8e-12	tetraspanin		|GO:0016021|
Sj_011706	CCON0000111524.1	+	699	1224	0.435992	CNUS0000106878.1	PREDICTED Sjc_0122820 Sjp_0122820: Schistosoma japonicum hypothetical protein, mRNA	-		smm:Smp_163360	50	120	3e-26	hypothetical protein
Sj_011705	CCON0000111483.1	-	260	2235	6.55118	CNUS0000106876.1	PREDICTED Sjc_0122800 Sjp_0122800: Schistosoma japonicum Probable calcium-binding mitochondrial carrier F55A11.4, putative, mRNA	-		smm:Smp_194600	89	249	5e-65	mitochondrial carrier protein		|GO:0005743|GO:0016020|GO:0005488|GO:0006810|
Sj_011704	CCON0000111467.1	-	85	1533	0.430713	CNUS0000106875.1	PREDICTED Sjc_0122790 Sjp_0122790: Schistosoma japonicum Serine/threonine-protein kinase ATR (EC 2.7.11.1) (Ataxia telangiectasia and Rad3-related protein) (FRAP-related protein 1), putative, mRNA	-		smm:Smp_162340	87	225	8e-58	phosphatidylinositol 3-and 4-kinase ; K06640 ataxia telangiectasia and Rad3 related [EC:2.7.11.1]	|Cellular Processes; Cell Growth and Death; Cell cycle [PATH:ko04110-Map:ko04110];|Cellular Processes; Cell Growth and Death; p53 signaling pathway [PATH:ko04115-Map:ko04115];|Genetic Information Processing; Replication and Repair; DNA repair and recombination proteins [BR:ko03400];|Metabolism; Enzyme Families; Protein kinases [BR:ko01001];|
Sj_011701	CCON0000111448.1	+	702	991	36.8781	CNUS0000106872.1	PREDICTED Sjc_0122760 Sjp_0122760: Schistosoma japonicum hypothetical protein, mRNA	-		smm:Smp_087950	53	76.6	5e-13	hypothetical protein
CUFF.13371	CCON0000111439.1	+	908	2243	8.3125	CNUS0000106871.1	PREDICTED Sjc_0122750 Sjp_0122750: Schistosoma japonicum Multidrug resistance protein 2 (EC 3.6.3.44) (ATP-binding cassette sub-family B member 4) (P-glycoprotein 2), putative, mRNA	CUFF.13371.2	ADS:3-Extend	smm:Smp_137080	73	229	8e-59	multidrug resistance protein ; K05658 ATP-binding cassette, subfamily B (MDR/TAP), member 1	|Environmental Information Processing; Membrane Transport; ABC transporters [PATH:ko02010-Map:ko02010];|Environmental Information Processing; Membrane Transport; Transporters [BR:ko02000];|Environmental Information Processing; Signaling Molecules and Interaction; Cellular antigens [BR:ko04090];|Organismal Systems; Digestive System; Bile secretion [PATH:ko04976-Map:ko04976];|	|GO:0005524|GO:0016887|
Sj_011699	CCON0000111434.1	-	64	241	189.678	CNUS0000106870.1	PREDICTED Sjc_0122740 Sjp_0122740: Schistosoma japonicum expressed protein, putative, mRNA	-		smm:Smp_074150.1	90	113	4e-24	annexin		|GO:0005509|GO:0005544|
CUFF.13370	CCON0000111425.1	+	948	12138	28.732	CNUS0000106869.1	PREDICTED Sjc_0122730 Sjp_0122730: Schistosoma japonicum LOC475998; similar to cysteinyl-tRNA synthetase isoform c; ko:K01883 cysteinyl-tRNA synthetase, putative, mRNA	CUFF.13370.1|CUFF.13370.2	5-Extend:IR|5-Extend	smm:Smp_170800.2	83	338	1e-91	cysteinyl-tRNA synthetase ; K01883 cysteinyl-tRNA synthetase [EC:6.1.1.16]	|Genetic Information Processing; Translation; Aminoacyl-tRNA biosynthesis [PATH:ko00970-Map:ko00970];|Metabolism; Amino Acid Metabolism; Amino acid related enzymes [BR:ko01007];|
CUFF.13368	CCON0000111408.1	-	33	7937	8.35215	CNUS0000106868.1	PREDICTED Sjc_0122710 Sjp_0122710: Schistosoma japonicum IPR000595 Cyclic nucleotide-binding,domain-containing protein, mRNA	CUFF.13368.2	AAS:5-Extend	smm:Smp_151100	87	148	1e-34	serine/threonine protein kinase
CUFF.13363	CCON0000111368.1	+	3254	4420	4.07453	CNUS0000106865.1	PREDICTED Sjc_0122660 Sjp_0122660: Schistosoma japonicum expressed protein, putative, mRNA	-
Sj_011690	CCON0000111364.1	-	3287	7595	20.1447	CNUS0000106862.1	PREDICTED Sjc_0122630 Sjp_0122630: Schistosoma japonicum Mitogen-activated protein kinase kinase kinase 15 (EC 2.7.11.25) (MAPK/ERK kinase kinase 15) (MEK kinase 15) (MEKK 15), putative, mRNA	-		smm:Smp_162800.1	90	169	4e-41	protein kinase
Sj_011689	CCON0000111363.1	+	1580	3269	17.337	CNUS0000106861.1	PREDICTED Sjc_0122620 Sjp_0122620: Schistosoma japonicum hypothetical protein, mRNA	-		smm:Smp_141480	44	78.6	1e-13	hypothetical protein
Sj_011687	CCON0000111345.1	-	326	1603	0	CNUS0000106859.1	PREDICTED Sjc_0122580 Sjp_0122580: Schistosoma japonicum expressed protein, putative, mRNA	-
Sj_011685	CCON0000111301.1	-	65	3355	21.8423	CNUS0000106857.1	PREDICTED Sjc_0122560 Sjp_0122560: Schistosoma japonicum expressed protein, putative, mRNA	-		smm:Smp_144560	49	124	3e-27	nucleobindin
CUFF.13358	CCON0000111291.1	+	1	6311	3.3672	CNUS0000106856.1	PREDICTED Sjc_0122550 Sjp_0122550: Schistosoma japonicum Ciliary dynein heavy chain 5 (Axonemal beta dynein heavy chain 5) (Mdnah5), putative, mRNA	CUFF.13358.1	5-Extend:AAS	smm:Smp_159840	88	224	2e-57	dynein heavy chain		|GO:0030286|GO:0003777|GO:0007018|
Sj_011683	CCON0000111281.1	-	976	1422	0	CNUS0000106855.1	PREDICTED Sjc_0122540 Sjp_0122540: Schistosoma japonicum hypothetical protein, mRNA	-								|GO:0005515|
CUFF.13359	CCON0000111276.1	-	2680	3466	582.928	CNUS0000106854.1	PREDICTED Sjc_0122520 Sjp_0122520: Schistosoma japonicum Plastin-2 (L-plastin) (Lymphocyte cytosolic protein 1) (LCP-1) (LC64P), putative, mRNA	CUFF.13359.2	AAS	smm:Smp_195040	82	136	4e-31	fimbrin		|GO:0005515|
CUFF.13351	CCON0000111221.1	-	488	732	129.088	CNUS0000106853.1	PREDICTED Sjc_0122510 Sjp_0122510: Schistosoma japonicum expressed protein, putative, mRNA	-
Sj_011680	CCON0000111218.1	-	3029	4434	1.32421	CNUS0000106852.1	PREDICTED Sjc_0122500 Sjp_0122500: Schistosoma japonicum Ecdysone-induced protein 78C (DR-78), putative, mRNA	-		smm:Smp_191420	95	168	1e-40	ecdysone-induced protein 78c (dr-78)		|GO:0005634|GO:0003677|GO:0003700|GO:0003707|GO:0004879|GO:0004887|GO:0006355|
CUFF.13350	CCON0000111209.1	+	85	356	120.508	CNUS0000106851.1	PREDICTED Sjc_0122490 Sjp_0122490: Schistosoma japonicum Conserved hypothetical protein, expressed protein, putative, mRNA	-		smm:Smp_161580	71	107	2e-22	hypothetical protein
Sj_011677	CCON0000111190.1	+	47	252	0	CNUS0000106849.1	PREDICTED Sjc_0122460 Sjp_0122460: Schistosoma japonicum expressed protein, putative, mRNA	-
CUFF.13349	CCON0000111183.1	-	110	2163	6.64601	CNUS0000106848.1	PREDICTED Sjc_0122450 Sjp_0122450: Schistosoma japonicum expressed protein, putative, mRNA	CUFF.13349.2	IR:5-Extend	dre:100330252	26	91.3	3e-16	Gag-Pol polyprotein-like
CUFF.13347	CCON0000111128.1	+	1031	5021	430.576	CNUS0000106845.1	PREDICTED Sjc_0122390 Sjp_0122390: Schistosoma japonicum Annexin A7 (Annexin VII) (Synexin), putative, mRNA	CUFF.13347.2	AAS:3-Extend	smm:Smp_074140	86	75.1	4e-28	annexin
Sj_011668	CCON0000111072.1	-	893	12596	0.130832	CNUS0000106841.1	PREDICTED Sjc_0122310 Sjp_0122310: Schistosoma japonicum Homeobox protein ceh-26, putative, mRNA	-		smm:Smp_162760	41	332	6e-89	prospero-like protein		|GO:0005634|GO:0003677|GO:0030528|GO:0007275|GO:0045449|
Sj_011667	CCON0000111062.1	+	592	1588	1.84683	CNUS0000106840.1	PREDICTED Sjc_0122300 Sjp_0122300: Schistosoma japonicum expressed protein, putative, mRNA	-		smm:Smp_017810	70	110	2e-23	nipped-b-like protein (delangin) (scc2 homolog) ; K06672 cohesin loading factor subunit SCC2	|Cellular Processes; Cell Growth and Death; Cell cycle - yeast [PATH:ko04111-Map:ko04111];|Genetic Information Processing; Replication and Repair; Chromosome [BR:ko03036];|
Sj_011666	CCON0000111061.1	-	1262	3140	0.829038	CNUS0000106839.1	PREDICTED Sjc_0122290 Sjp_0122290: Schistosoma japonicum ATPase family AAA domain-containing protein 2, putative, mRNA	-		smm:Smp_179280	72	252	1e-65	hypothetical protein
CUFF.13340	CCON0000111033.1	+	232	3546	7.30449	CNUS0000106836.1	PREDICTED Sjc_0122240 Sjp_0122240: Schistosoma japonicum ER degradation-enhancing alpha-mannosidase-like 1, putative, mRNA	-		smm:Smp_100120	82	157	2e-37	er degradation-enhancing alpha-mannosidase-like ; K10084 ER degradation enhancer, mannosidase alpha-like 1	|Environmental Information Processing; Signaling Molecules and Interaction; Glycan bindng proteins [BR:ko04091];|Genetic Information Processing; Folding, Sorting and Degradation; Protein processing in endoplasmic reticulum [PATH:ko04141-Map:ko04141];|	|GO:0016020|GO:0004571|GO:0005509|
Sj_011662	CCON0000111013.1	+	2581	3234	0.349653	CNUS0000106835.1	PREDICTED Sjc_0122230 Sjp_0122230: Schistosoma japonicum APOBEC1 complementation factor (APOBEC1-stimulating protein), putative, mRNA	-		smm:Smp_142220	71	110	2e-23	apobec-1 complementation factor
CUFF.13335	CCON0000110995.1	+	2918	10276	0.51587	CNUS0000106833.1	PREDICTED Sjc_0122200 Sjp_0122200: Schistosoma japonicum Centrosomal protein Cep290 (Nephrocystin-6) (Tumor antigen se2-2), putative, mRNA	-		smm:Smp_141900	61	340	1e-91	hypothetical protein
Sj_011659	CCON0000110991.1	+	1747	10145	6.94565	CNUS0000106832.1	PREDICTED Sjc_0122190 Sjp_0122190: Schistosoma japonicum LOC488752; similar to High-affinity cAMP-specific and IBMX-insensitive 3,5-cyclic phosphodiesterase 8A; ko:K01120 3',5'-cyclic-nucleotide phosphodiesterase, putative, mRNA	-		smm:Smp_044060	85	420	1e-116	camp-specific cyclic nucleotide phosphodiesterase ; K01120 3',5'-cyclic-nucleotide phosphodiesterase [EC:3.1.4.17]	|Metabolism; Nucleotide Metabolism; Purine metabolism [PATH:ko00230-Map:ko00230];|	|GO:0004114|GO:0007165|
CUFF.13333	CCON0000110990.1	+	1919	9206	0.827706	CNUS0000106831.1	PREDICTED Sjc_0122180 Sjp_0122180: Schistosoma japonicum expressed protein, putative, mRNA	CUFF.13333.1	5-Extend:ES:3-Extend	smm:Smp_126900	77	359	2e-97	hypothetical protein
Sj_011657	CCON0000110984.1	-	212	5202	1.11181	CNUS0000106830.1	PREDICTED Sjc_0122170 Sjp_0122170: Schistosoma japonicum WD repeat and FYVE domain-containing protein 3 (Beach domain, WD repeat and FYVE domain-containing protein 1) (BWF1), putative, mRNA	-		smm:Smp_162930	78	254	1e-66	beige/beach protein-related
CUFF.13332	CCON0000110983.1	-	175	9732	1.31293	CNUS0000106829.1	PREDICTED Sjc_0122160 Sjp_0122160: Schistosoma japonicum Conserved hypothetical protein, mRNA	-		smm:Smp_141780	77	459	1e-127	voltage-dependent calcium channel		|GO:0016020|GO:0005216|GO:0006811|
Sj_011655	CCON0000110981.1	-	592	8206	7.85355	CNUS0000106828.1	PREDICTED Sjc_0122150 Sjp_0122150: Schistosoma japonicum Mitogen-activated protein kinase kinase kinase kinase 3 (EC 2.7.11.1) (MAPK/ERK kinase kinase kinase 3) (MEK kinase kinase 3) (MEKKK 3) (Germinal center kinase-related protein kinase) (GLK) (Fragment), putative, mRNA	-		smm:Smp_007010	92	175	7e-43	hypothetical protein		|GO:0005083|
Sj_011654	CCON0000110977.1	-	6555	8306	0.17269	CNUS0000106827.1	PREDICTED Sjc_0122140 Sjp_0122140: Schistosoma japonicum expressed protein, putative, mRNA	-		smm:Smp_083980	93	234	1e-60	hypothetical protein
Sj_011653	CCON0000110977.1	-	5534	6523	0.397283	CNUS0000106826.1	PREDICTED Sjc_0122130 Sjp_0122130: Schistosoma japonicum expressed protein, putative, mRNA	-		smm:Smp_170810	36	149	4e-34	hypothetical protein		|GO:0016020|GO:0005272|GO:0006814|
Sj_011652	CCON0000110972.1	+	1272	5801	0	CNUS0000106825.1	PREDICTED Sjc_0122120 Sjp_0122120: Schistosoma japonicum IPR007087 Zinc finger, C2H2-type,domain-containing protein, mRNA	-		smm:Smp_151940	41	117	4e-25	hypothetical protein		|GO:0005622|GO:0003676|GO:0008270|
Sj_011651	CCON0000110970.1	-	998	2205	0.277067	CNUS0000106824.1	PREDICTED Sjc_0122110 Sjp_0122110: Schistosoma japonicum Cadherin-related tumor suppressor precursor (Protein fat), putative, mRNA	-		smm:Smp_141740	79	599	1e-169	cadherin		|GO:0016020|GO:0005509|GO:0007156|
CUFF.13330	CCON0000110966.1	+	5460	7975	1299.65	CNUS0000106823.1	PREDICTED Sjc_0122100 Sjp_0122100: Schistosoma japonicum expressed protein, putative, mRNA	CUFF.13330.1	5-Extend:AAS	smm:Smp_191200	90	98.2	2e-19	hypothetical protein
Sj_011649	CCON0000110964.1	+	471	1202	1.17867	CNUS0000106822.1	PREDICTED Sjc_0122090 Sjp_0122090: Schistosoma japonicum hypothetical protein, mRNA	-
Sj_011648	CCON0000110962.1	+	3676	5187	1.90174	CNUS0000106821.1	PREDICTED Sjc_0122080 Sjp_0122080: Schistosoma japonicum hypothetical protein, mRNA	-		smm:Smp_069390	72	124	1e-27	hypothetical protein
Sj_011647	CCON0000110961.1	+	893	6226	9.36952	CNUS0000106820.1	PREDICTED Sjc_0122070 Sjp_0122070: Schistosoma japonicum Multidrug resistance protein 3 (EC 3.6.3.44) (P-glycoprotein 3), putative, mRNA	-		smm:Smp_089200	73	608	1e-172	multidrug resistance protein		|GO:0016021|GO:0000166|GO:0005524|GO:0016887|GO:0017111|GO:0042626|GO:0006810|
Sj_011646	CCON0000110960.1	-	399	4328	4.9794	CNUS0000106819.1	PREDICTED Sjc_0122060 Sjp_0122060: Schistosoma japonicum hypothetical protein, mRNA	-		smm:Smp_145830	45	154	5e-36	serine-rich repeat protein
Sj_011645	CCON0000110958.1	-	1865	2230	1.61402	CNUS0000106818.1	PREDICTED Sjc_0122050 Sjp_0122050: Schistosoma japonicum hypothetical protein, mRNA	-		smm:Smp_170090.2	80	186	4e-46	dystrobrevin
CUFF.13327	CCON0000110957.1	+	956	7769	62.5321	CNUS0000106817.1	PREDICTED Sjc_0122040 Sjp_0122040: Schistosoma japonicum Guanine nucleotide-binding protein G(i) subunit alpha (Adenylate cyclase-inhibiting G alpha protein), putative, mRNA	CUFF.13327.2	ADS:3-Extend	smm:Smp_020080.2	94	191	1e-47	GTP-binding protein (I) alpha-1subunit gnai1		|GO:0004871|GO:0005525|GO:0019001|GO:0007186|
Sj_011643	CCON0000110947.1	+	21	400	1.26258	CNUS0000106816.1	PREDICTED Sjc_0122030 Sjp_0122030: Schistosoma japonicum Transcription factor HNF-4 homolog (dHNF4), putative, mRNA	-		smm:Smp_174700	78	114	2e-24	hepatocyte nuclear factor 4-alpha (hnf-4-alpha)		|GO:0005634|GO:0003700|GO:0008270|GO:0043565|GO:0006355|
Sj_011642	CCON0000110946.1	+	404	2694	16.0332	CNUS0000106815.1	PREDICTED Sjc_0122020 Sjp_0122020: Schistosoma japonicum Type II inositol-1,4,5-trisphosphate 5-phosphatase precursor (EC 3.1.3.36) (Phosphoinositide 5-phosphatase) (5PTase) (75 kDa inositol polyphosphate-5-phosphatase), putative, mRNA	-		smm:Smp_156740	62	249	7e-65	ocrl type II inositol 5-phosphatase
CUFF.13325	CCON0000110943.1	-	24	2724	97.1962	CNUS0000106814.1	PREDICTED Sjc_0122010 Sjp_0122010: Schistosoma japonicum expressed protein, putative, mRNA	CUFF.13325.1|CUFF.13325.3	AAS:3-Extend|Null	smm:Smp_009250	90	120	2e-26	hypothetical protein
CUFF.13324	CCON0000110939.1	+	2515	6281	2.0857	CNUS0000106813.1	PREDICTED Sjc_0122000 Sjp_0122000: Schistosoma japonicum hypothetical protein, mRNA	-		smm:Smp_157130	76	136	5e-31	hypothetical protein
CUFF.13323	CCON0000110937.1	+	4039	11362	1.55545	CNUS0000106812.1	PREDICTED Sjc_0121990 Sjp_0121990: Schistosoma japonicum expressed protein, putative, mRNA	CUFF.13323.1	5-Extend:ES:AAS:ADS:3-Extend	smm:Smp_166620	83	244	7e-63	calcium-activated potassium channel
Sj_011638	CCON0000110935.1	-	122	5221	24.3832	CNUS0000106811.1	PREDICTED Sjc_0121980 Sjp_0121980: Schistosoma japonicum AMP deaminase 2 (EC 3.5.4.6) (AMP deaminase isoform L), putative, mRNA	-		smm:Smp_004120	75	189	6e-47	AMP deaminase ; K01490 AMP deaminase [EC:3.5.4.6]	|Metabolism; Nucleotide Metabolism; Purine metabolism [PATH:ko00230-Map:ko00230];|
Sj_011637	CCON0000110934.1	-	183	9196	12.3294	CNUS0000106810.1	PREDICTED Sjc_0121970 Sjp_0121970: Schistosoma japonicum Cystinosin homolog, putative, mRNA	-		smm:Smp_169870	52	126	5e-28	cystinosin ; K12386 cystinosin	|Cellular Processes; Transport and Catabolism; Lysosome [PATH:ko04142-Map:ko04142];|
Sj_011636	CCON0000110930.1	+	2266	2457	177.153	CNUS0000106809.1	PREDICTED Sjc_0121960 Sjp_0121960: Schistosoma japonicum cAMP-specific 3',5'-cyclic phosphodiesterase 4D (EC 3.1.4.17) (DPDE3), putative, mRNA	-		smm:Smp_134140	100	114	2e-24	camp-specific 35-cyclic phosphodiesterase		|GO:0004114|GO:0007165|
CUFF.13326	CCON0000110928.1	-	915	6189	314.685	CNUS0000106808.1	PREDICTED Sjc_0121950 Sjp_0121950: Schistosoma japonicum LOC480866; similar to eukaryotic translation initiation factor 2, subunit 3, structural gene X-linked; ko:K03242 translation initiation factor eIF-2 gamma subunit, putative, mRNA	CUFF.13326.1	3-Extend:ADS:AAS:5-Extend	smm:Smp_095150	98	665	0	eukaryotic translation initiation factor 2 gamma subunit (eif-2-gamma) ; K03242 translation initiation factor eIF-2 gamma subunit	|Genetic Information Processing; Translation; RNA transport [PATH:ko03013-Map:ko03013];|Genetic Information Processing; Translation; Translation factors [BR:ko03012];|	|GO:0003924|GO:0005525|
Sj_011634	CCON0000110927.1	-	7395	29558	3.87535	CNUS0000106807.1	PREDICTED Sjc_0121940 Sjp_0121940: Schistosoma japonicum Polk; polymerase (DNA directed), kappa [EC:2.7.7.7]; ko:K03511 DNA polymerase kappa subunit, putative, mRNA	-		smm:Smp_146090	63	489	1e-136	rab geranylgeranyl transferase alpha subunit ; K14050 geranylgeranyl transferase type-2 subunit alpha [EC:2.5.1.60]	|Metabolism; Metabolism of Terpenoids and Polyketides; Prenyltransferases [BR:ko01006];|	|GO:0003677|GO:0006281|
CUFF.13322	CCON0000110921.1	-	887	2074	107.151	CNUS0000106806.1	PREDICTED Sjc_0121930 Sjp_0121930: Schistosoma japonicum Conserved hypothetical protein, expressed protein, putative, mRNA	CUFF.13322.2	ES:EN	smm:Smp_168260	79	137	2e-31	hypothetical protein
Sj_011632	CCON0000110920.1	-	7394	15873	0.567408	CNUS0000106805.1	PREDICTED Sjc_0121920 Sjp_0121920: Schistosoma japonicum LOC557123; similar to Protein kinase C, mu type (nPKC-mu) (Protein kinase D) [EC:2.7.11.13]; ko:K06070 protein kinase D, putative, mRNA	-		smm:Smp_155950	89	214	2e-54	protein kinase C mu ; K06070 protein kinase D [EC:2.7.11.13]	|Metabolism; Enzyme Families; Protein kinases [BR:ko01001];|	|GO:0007242|
CUFF.13321	CCON0000110918.1	-	1979	6578	23.2226	CNUS0000106804.1	PREDICTED Sjc_0121910 Sjp_0121910: Schistosoma japonicum hypothetical protein, mRNA	CUFF.13321.2	AAS	smm:Smp_169030	69	178	3e-43	aspartyl-tRNA synthetase ; K01893 asparaginyl-tRNA synthetase [EC:6.1.1.22]	|Genetic Information Processing; Translation; Aminoacyl-tRNA biosynthesis [PATH:ko00970-Map:ko00970];|Metabolism; Amino Acid Metabolism; Amino acid related enzymes [BR:ko01007];|	|GO:0003676|
Sj_011630	CCON0000110915.1	-	830	1275	13.2458	CNUS0000106803.1	PREDICTED Sjc_0121900 Sjp_0121900: Schistosoma japonicum expressed protein, putative, mRNA	-		smm:Smp_188410	74	131	2e-29	hypothetical protein
CUFF.13315	CCON0000110891.1	-	1702	4496	23.3979	CNUS0000106802.1	PREDICTED Sjc_0121890 Sjp_0121890: Schistosoma japonicum Conserved hypothetical protein, expressed protein, putative, mRNA	CUFF.13315.2	AAS	smm:Smp_055720.2	90	165	9e-40	microrchidia 2a
CUFF.13312	CCON0000110888.1	+	3734	10830	2.75991	CNUS0000106801.1	PREDICTED Sjc_0121880 Sjp_0121880: Schistosoma japonicum Conserved hypothetical protein, mRNA	CUFF.13312.1|CUFF.13312.2	5-Extend:IR:ADS:3-Extend|5-Extend:ADS:3-Extend	smm:Smp_022760	70	383	1e-104	hypothetical protein
CUFF.13309	CCON0000110884.1	+	145	3753	5.84076	CNUS0000106800.1	PREDICTED Sjc_0121870 Sjp_0121870: Schistosoma japonicum IPR000859 CUB,domain-containing protein, mRNA	-		smm:Smp_169170	89	111	2e-23	hypothetical protein
CUFF.13310	CCON0000110882.1	-	249	1275	22.5608	CNUS0000106799.1	PREDICTED Sjc_0121860 Sjp_0121860: Schistosoma japonicum expressed protein, putative, mRNA	-		smm:Smp_064020.5	92	152	6e-36	hypothetical protein
Sj_011625	CCON0000110876.1	-	2054	2746	134.699	CNUS0000106798.1	PREDICTED Sjc_0121850 Sjp_0121850: Schistosoma japonicum Ectonucleotide pyrophosphatase/phosphodiesterase family member 5 precursor (EC 3.1.-.-) (E-NPP5) (NPP-5), putative, mRNA	-		smm:Smp_153390.1	69	343	5e-93	ectonucleotide pyrophosphatase/phosphodiesterase		|GO:0005524|GO:0016787|GO:0008152|GO:0009117|
CUFF.13307	CCON0000110865.1	-	299	2821	62.1382	CNUS0000106796.1	PREDICTED Sjc_0121830 Sjp_0121830: Schistosoma japonicum DCN1-like protein 1 (Defective in cullin neddylation protein 1-like protein 1) (DCUN1 domain-containing protein 1) (Testis-specific protein 3), putative, mRNA	-		smm:Smp_105330	97	218	1e-55	hypothetical protein
CUFF.13308	CCON0000110847.1	-	1627	3834	47.9318	CNUS0000106795.1	PREDICTED Sjc_0121820 Sjp_0121820: Schistosoma japonicum Uncharacterized protein C7orf28, putative, mRNA	CUFF.13308.1|CUFF.13308.2|CUFF.13308.4	3-Extend:ADS:ADS:5-Extend|3-Extend:ADS:ADS:5-Extend|EN:ADS:5-Extend	smm:Smp_158030.2	58	90.9	3e-17	hypothetical protein
Sj_011621	CCON0000110841.1	+	378	1192	18.9449	CNUS0000106794.1	PREDICTED Sjc_0121810 Sjp_0121810: Schistosoma japonicum hypothetical protein, mRNA	-		smm:Smp_036500	66	192	8e-48	nuclear receptor nhr-48
Sj_011620	CCON0000110840.1	+	1911	8923	8.29675	CNUS0000106793.1	PREDICTED Sjc_0121800 Sjp_0121800: Schistosoma japonicum E3 ubiquitin-protein ligase mib1 (EC 6.3.2.-) (Protein mind bomb), putative, mRNA	-		smm:Smp_171450	72	837	0	mind bomb		|GO:0005515|GO:0008270|
Sj_011619	CCON0000110834.1	+	432	791	12.3176	CNUS0000106792.1	PREDICTED Sjc_0121790 Sjp_0121790: Schistosoma japonicum hypothetical protein, mRNA	-		smm:Smp_150300	45	89.7	5e-17	map-kinase activating death domain protein
Sj_011618	CCON0000110833.1	+	862	1023	63.8266	CNUS0000106791.1	PREDICTED Sjc_0121780 Sjp_0121780: Schistosoma japonicum hypothetical protein, mRNA	-
Sj_011617	CCON0000110829.1	-	438	974	1.43506	CNUS0000106790.1	PREDICTED Sjc_0121770 Sjp_0121770: Schistosoma japonicum hypothetical protein, mRNA	-
Sj_011615	CCON0000110807.1	-	294	656	0.205203	CNUS0000106788.1	PREDICTED Sjc_0121750 Sjp_0121750: Schistosoma japonicum hypothetical protein, mRNA	-
Sj_011614	CCON0000110800.1	-	3785	5258	2.04877	CNUS0000106787.1	PREDICTED Sjc_0121740 Sjp_0121740: Schistosoma japonicum expressed protein, putative, mRNA	-		smm:Smp_141860	59	94.7	2e-18	heat containing protein
Sj_011613	CCON0000110797.1	-	561	1399	1.05346	CNUS0000106786.1	PREDICTED Sjc_0121730 Sjp_0121730: Schistosoma japonicum IPR007110 Immunoglobulin-like,IPR003599 Immunoglobulin subtype,IPR013151 Immunoglobulin,domain-containing protein, mRNA	-
Sj_011612	CCON0000110792.1	+	341	829	1.54719	CNUS0000106785.1	PREDICTED Sjc_0121720 Sjp_0121720: Schistosoma japonicum IPR013032 EGF-like region,domain-containing protein, mRNA	-
CUFF.13302	CCON0000110789.1	-	906	4196	28.4603	CNUS0000106784.1	PREDICTED Sjc_0121710 Sjp_0121710: Schistosoma japonicum hypothetical protein, mRNA	CUFF.13302.2|CUFF.13302.3	IR:5-Extend|AAS:5-Extend	smm:Smp_171880	66	136	5e-31	hypothetical protein
Sj_011609	CCON0000110773.1	+	78	1498	1.03539	CNUS0000106782.1	PREDICTED Sjc_0121690 Sjp_0121690: Schistosoma japonicum expressed protein, putative, mRNA	-		smm:Smp_171830	48	147	3e-34	pseudouridylate synthase
CUFF.13300	CCON0000110770.1	-	9040	12317	29.4853	CNUS0000106781.1	PREDICTED Sjc_0121680 Sjp_0121680: Schistosoma japonicum Flad1; RFad1, flavin adenine dinucleotide synthetase, homolog [EC:2.7.7.2]; ko:K00953 FMN adenylyltransferase, putative, mRNA	-		smm:Smp_126650	59	211	3e-53	molybdopterin-binding		|GO:0016740|GO:0008152|
Sj_011607	CCON0000110769.1	+	1924	7483	0.163085	CNUS0000106780.1	PREDICTED Sjc_0121670 Sjp_0121670: Schistosoma japonicum Serine-rich adhesin for platelets precursor, putative, mRNA	-		smm:Smp_172040	49	638	0	unc-13 (munc13)
CUFF.13292	CCON0000110747.1	-	7710	10270	2.78405	CNUS0000106778.1	PREDICTED Sjc_0121640 Sjp_0121640: Schistosoma japonicum Neuronal acetylcholine receptor subunit alpha-2 precursor, putative, mRNA	CUFF.13292.2	ADS	smm:Smp_176310	85	280	3e-74	nAChR subunit		|GO:0016020|GO:0016021|GO:0045211|GO:0005230|GO:0006810|GO:0006811|
Sj_011604	CCON0000110746.1	-	3044	4480	0.112969	CNUS0000106777.1	PREDICTED Sjc_0121630 Sjp_0121630: Schistosoma japonicum Protocadherin alpha 2 precursor (PCDH-alpha2), putative, mRNA	-		smm:Smp_166440	75	739	0	cadherin		|GO:0016020|GO:0005509|GO:0007156|
Sj_011602	CCON0000110743.1	+	4791	6050	0.143938	CNUS0000106775.1	PREDICTED Sjc_0121610 Sjp_0121610: Schistosoma japonicum IPR000276 Rhodopsin-like GPCR superfamily,domain-containing protein, mRNA	-		smm:Smp_157050	60	342	2e-92	rhodopsin-like orphan GPCR		|GO:0016021|GO:0001584|GO:0007186|
CUFF.13291	CCON0000110741.1	-	1212	2743	7.09063	CNUS0000106774.1	PREDICTED Sjc_0121600 Sjp_0121600: Schistosoma japonicum IPR009070 Peptidoglycan binding-like,domain-containing protein, mRNA	CUFF.13291.2	AAS:5-Extend	smm:Smp_145930	51	149	5e-35	matrix metallopeptidase-7 (M10 family)		|GO:0008152|
Sj_011600	CCON0000110738.1	-	43	891	0	CNUS0000106773.1	PREDICTED Sjc_0121590 Sjp_0121590: Schistosoma japonicum hypothetical protein, mRNA	-
CUFF.13290	CCON0000110735.1	-	296	3890	27.3535	CNUS0000106772.1	PREDICTED Sjc_0121580 Sjp_0121580: Schistosoma japonicum expressed protein, putative, mRNA	-		smm:Smp_132920	44	135	1e-30	hypothetical protein
Sj_011598	CCON0000110707.1	-	566	2527	146.713	CNUS0000106771.1	PREDICTED Sjc_0121570 Sjp_0121570: Schistosoma japonicum Nucleolin, putative, mRNA	-
CUFF.13287	CCON0000110696.1	-	109	1813	1.66239	CNUS0000106770.1	PREDICTED Sjc_0121560 Sjp_0121560: Schistosoma japonicum Conserved hypothetical protein, IPR000175 Sodium:neurotransmitter symporter,domain-containing, mRNA	CUFF.13287.2	IR	smm:Smp_156320	79	199	7e-50	norepinephrine/norepinephrine transporter		|GO:0016021|GO:0005328|GO:0006836|
Sj_011596	CCON0000110694.1	+	165	335	51.8911	CNUS0000106769.1	PREDICTED Sjc_0121550 Sjp_0121550: Schistosoma japonicum IPR003929 Calcium-activated BK potassium channel, alpha subunit,domain-containing protein, mRNA	-		smm:Smp_166620	94	113	5e-24	calcium-activated potassium channel		|GO:0016020|GO:0015269|GO:0006813|
Sj_011595	CCON0000110686.1	-	667	1668	5.89433	CNUS0000106768.1	PREDICTED Sjc_0121540 Sjp_0121540: Schistosoma japonicum Transformation/transcription domain-associated protein (350/400 kDa PCAF-associated factor) (PAF350/400) (STAF40) (Tra1 homolog), putative, mRNA	-		smm:Smp_024190	68	94.4	2e-18	hypothetical protein
Sj_011594	CCON0000110660.1	-	281	682	3.70853	CNUS0000106767.1	PREDICTED Sjc_0121530 Sjp_0121530: Schistosoma japonicum Cyclin-dependent kinase-like 2 (EC 2.7.11.22) (Serine/threonine-protein kinase KKIAMRE), putative, mRNA	-		smm:Smp_163380	97	248	7e-65	serine/threonine protein kinase ; K08824 cyclin-dependent kinase-like [EC:2.7.11.22]	|Metabolism; Enzyme Families; Protein kinases [BR:ko01001];|	|GO:0004672|GO:0004674|GO:0005524|GO:0006468|
CUFF.13285	CCON0000110652.1	-	100	8516	6.44831	CNUS0000106766.1	PREDICTED Sjc_0121520 Sjp_0121520: Schistosoma japonicum IPR002052 N-6 Adenine-specific DNA methylase,domain-containing protein, mRNA	CUFF.13285.2|CUFF.13285.3	EN:ES:5-Extend|EN:5-Extend	smm:Smp_133570	50	231	8e-59	hypothetical protein
Sj_011592	CCON0000110648.1	+	2286	2623	0.239298	CNUS0000106765.1	PREDICTED Sjc_0121510 Sjp_0121510: Schistosoma japonicum Dynein-1-beta heavy chain, flagellar inner arm I1 complex (1-beta DHC) (Dynein-1, subspecies f), putative, mRNA	-		smm:Smp_176300	92	233	2e-60	dynein heavy chain ; K10408 dynein heavy chain, axonemal	|Cellular Processes; Cell Motility; Cytoskeleton proteins [BR:ko04812];|Human Diseases; Neurodegenerative Diseases; Huntington's disease [PATH:ko05016-Map:ko05016];|	|GO:0005524|GO:0016887|
Sj_011591	CCON0000110638.1	+	1462	1614	37.5528	CNUS0000106764.1	PREDICTED Sjc_0121500 Sjp_0121500: Schistosoma japonicum Tripartite motif-containing protein 9, putative, mRNA	-		smm:Smp_175720	97	105	7e-22	tripartite motif protein trim9 ; K10649 tripartite motif-containing protein 9/67	|Genetic Information Processing; Folding, Sorting and Degradation; Ubiquitin system [BR:ko04121];|
Sj_011590	CCON0000110619.1	-	5648	6054	2.8809	CNUS0000106763.1	PREDICTED Sjc_0121490 Sjp_0121490: Schistosoma japonicum Dynein intermediate chain 2, ciliary, putative, mRNA	-		smm:Smp_167040	86	193	3e-48	axonemal dynein intermediate chain polypeptide ; K10409 dynein intermediate chain 1, axonemal	|Cellular Processes; Cell Motility; Cytoskeleton proteins [BR:ko04812];|Human Diseases; Neurodegenerative Diseases; Huntington's disease [PATH:ko05016-Map:ko05016];|
Sj_011589	CCON0000110607.1	+	36	2462	569.907	CNUS0000106762.1	PREDICTED Sjc_0121480 Sjp_0121480: Schistosoma japonicum expressed protein, putative, mRNA	-		smm:Smp_011560	94	112	1e-23	tetraspanin
CUFF.13277	CCON0000110596.1	-	639	2557	4.07394	CNUS0000106761.1	PREDICTED Sjc_0121460 Sjp_0121460: Schistosoma japonicum hypothetical protein, mRNA	CUFF.13277.2	ADS:AAS	smm:Smp_174310	70	176	6e-44	hypothetical protein		|GO:0000166|GO:0046872|
Sj_011587	CCON0000110593.1	+	9564	9974	1697.95	CNUS0000106760.1	PREDICTED Sjc_0121450 Sjp_0121450: Schistosoma japonicum Histone H3.3, putative, mRNA	-		smm:Smp_082240	100	273	2e-72	histone H3 ; K11253 histone H3	|Genetic Information Processing; Replication and Repair; Chromosome [BR:ko03036];|Human Diseases; Immune System Diseases; Systemic lupus erythematosus [PATH:ko05322-Map:ko05322];|	|GO:0000786|GO:0005634|GO:0003677|GO:0006334|GO:0007001|
Sj_011586	CCON0000110581.1	-	216	641	24.9241	CNUS0000106759.1	PREDICTED Sjc_0121430 Sjp_0121430: Schistosoma japonicum Probable dolichyl pyrophosphate Glc1Man9GlcNAc2 alpha-1,3-glucosyltransferase (EC 2.4.1.-) (Dolichyl-P-Glc:Glc1Man9GlcNAc2-PP-dolichyl glucosyltransferase) (Asparagine-linked glycosylation protein 8 homolog), putative, mRNA	-		smm:Smp_151520	79	161	1e-38	dolichyl glycosyltransferase ; K03849 alpha-1,3-glucosyltransferase [EC:2.4.1.-]	|Metabolism; Glycan Biosynthesis and Metabolism; Glycosyltransferases [BR:ko01003];|Metabolism; Glycan Biosynthesis and Metabolism; N-Glycan biosynthesis [PATH:ko00510-Map:ko00510];|
Sj_011585	CCON0000110577.1	+	15	770	4.63157	CNUS0000106758.1	PREDICTED Sjc_0121420 Sjp_0121420: Schistosoma japonicum Dynein heavy chain, cytosolic (DYHC), putative, mRNA	-		smm:Smp_157410	86	457	1e-127	hypothetical protein ; K10413 dynein heavy chain 1, cytosolic	|Cellular Processes; Cell Motility; Cytoskeleton proteins [BR:ko04812];|Cellular Processes; Transport and Catabolism; Phagosome [PATH:ko04145-Map:ko04145];|Genetic Information Processing; Replication and Repair; Chromosome [BR:ko03036];|Organismal Systems; Excretory System; Vasopressin-regulated water reabsorption [PATH:ko04962-Map:ko04962];|
Sj_011584	CCON0000110568.1	-	524	3310	144.631	CNUS0000106757.1	PREDICTED Sjc_0121410 Sjp_0121410: Schistosoma japonicum hypothetical protein, mRNA	-		smm:Smp_142340	88	167	2e-40	hypothetical protein ; K14305 nuclear pore complex protein Nup43	|Genetic Information Processing; Translation; RNA transport [PATH:ko03013-Map:ko03013];|
Sj_011583	CCON0000110566.1	+	597	1694	3.65319	CNUS0000106756.1	PREDICTED Sjc_0121400 Sjp_0121400: Schistosoma japonicum Conserved hypothetical protein, IPR001005 Myb, DNA-binding,domain-containing, mRNA	-		smm:Smp_145400	62	295	3e-78	dynein heavy chain
CUFF.13273	CCON0000110562.1	+	102	3350	0.95212	CNUS0000106755.1	PREDICTED Sjc_0121390 Sjp_0121390: Schistosoma japonicum Neurofibromin (Neurofibromatosis-related protein NF-1), putative, mRNA	-		smm:Smp_148460	61	149	5e-35	neurofibromin ; K08052 neurofibromin 1	|Environmental Information Processing; Signal Transduction; MAPK signaling pathway [PATH:ko04010-Map:ko04010];|
Sj_011581	CCON0000110541.1	+	2981	4761	0.676105	CNUS0000106753.1	PREDICTED Sjc_0121370 Sjp_0121370: Schistosoma japonicum IPR006202 Neurotransmitter-gated ion-channel ligand-binding,IPR006201 Neurotransmitter-gated ion-channel,domain-containing protein, mRNA	-		smm:Smp_157790	74	93.6	4e-18	nAChR subunit		|GO:0016020|GO:0016021|GO:0045211|GO:0005230|GO:0006810|GO:0006811|
Sj_011580	CCON0000110521.1	-	647	1021	2.02183	CNUS0000106752.1	PREDICTED Sjc_0121360 Sjp_0121360: Schistosoma japonicum IPR000595 Cyclic nucleotide-binding,domain-containing protein, mRNA	-		smm:Smp_147320	88	189	6e-47	camp-dependent protein kinase regulatory chain
Sj_011579	CCON0000110514.1	+	363	2532	0.270646	CNUS0000106751.1	PREDICTED Sjc_0121350 Sjp_0121350: Schistosoma japonicum expressed protein, putative, mRNA	-		smm:Smp_136130	46	282	4e-74	G-protein coupled receptor fragment
Sj_011578	CCON0000110504.1	+	1071	1225	962.253	CNUS0000106750.1	PREDICTED Sjc_0121340 Sjp_0121340: Schistosoma japonicum hypothetical protein, mRNA	-		smm:Smp_168160	95	95.1	1e-18	ubiquitin ligase E3a ; K10587 ubiquitin-protein ligase E3 A [EC:6.3.2.19]	|Genetic Information Processing; Folding, Sorting and Degradation; Ubiquitin mediated proteolysis [PATH:ko04120-Map:ko04120];|Genetic Information Processing; Folding, Sorting and Degradation; Ubiquitin system [BR:ko04121];|
Sj_011577	CCON0000110495.1	+	77	1117	2.1482	CNUS0000106749.1	PREDICTED Sjc_0121330 Sjp_0121330: Schistosoma japonicum expressed protein, putative, mRNA	-		smm:Smp_157860	76	404	1e-111	hypothetical protein		|GO:0046983|
Sj_011576	CCON0000110494.1	-	289	683	73.5637	CNUS0000106748.1	PREDICTED Sjc_0121320 Sjp_0121320: Schistosoma japonicum Glutamate receptor, ionotropic kainate 1 precursor (Glutamate receptor 5) (GluR-5) (GluR5), putative, mRNA	-		smm:Smp_147430	100	117	2e-25	glutamate receptor kainate
CUFF.13259	CCON0000110480.1	+	628	1737	107.339	CNUS0000106747.1	PREDICTED Sjc_0121310 Sjp_0121310: Schistosoma japonicum expressed protein, putative, mRNA	CUFF.13259.2	ES:3-Extend	smm:Smp_164770	81	184	1e-45	apg5-related		|GO:0005737|GO:0006914|
Sj_011574	CCON0000110470.1	+	1960	2736	68.4705	CNUS0000106746.1	PREDICTED Sjc_0121300 Sjp_0121300: Schistosoma japonicum phosphoglycerate mutase, putative [EC:5.4.2.1]; ko:K01834 phosphoglycerate mutase, putative, mRNA	-		smm:Smp_059910.3	59	326	1e-87	hypothetical protein
Sj_011573	CCON0000110469.1	+	1736	2413	1.38044	CNUS0000106745.1	PREDICTED Sjc_0121290 Sjp_0121290: Schistosoma japonicum hypothetical protein, mRNA	-
Sj_011571	CCON0000110457.1	-	1085	2254	42.5148	CNUS0000106744.1	PREDICTED Sjc_0121270 Sjp_0121270: Schistosoma japonicum F-box only protein 36, putative, mRNA	-		smm:Smp_063630	78	286	4e-76	hypothetical protein ; K10312 F-box protein 36	|Genetic Information Processing; Folding, Sorting and Degradation; Ubiquitin system [BR:ko04121];|
Sj_011569	CCON0000110411.1	-	525	717	2215.24	CNUS0000106742.1	PREDICTED Sjc_0121250 Sjp_0121250: Schistosoma japonicum expressed protein, putative, mRNA	-
CUFF.13253	CCON0000110400.1	-	445	1375	9.14647	CNUS0000106741.1	PREDICTED Sjc_0121240 Sjp_0121240: Schistosoma japonicum hypothetical protein, mRNA	-
Sj_011567	CCON0000110392.1	-	1082	3158	45.9773	CNUS0000106740.1	PREDICTED Sjc_0121230 Sjp_0121230: Schistosoma japonicum expressed protein, putative, mRNA	-		smm:Smp_092150	59	73.6	4e-12	hypothetical protein
Sj_011565	CCON0000110368.1	-	2011	2361	11.8945	CNUS0000106738.1	PREDICTED Sjc_0121200 Sjp_0121200: Schistosoma japonicum Kinesin-like protein KIF17 (MmKIF17), putative, mRNA	-		smm:Smp_179050	86	217	2e-55	hypothetical protein ; K10394 kinesin family member 3/17	|Cellular Processes; Cell Motility; Cytoskeleton proteins [BR:ko04812];|	|GO:0005875|GO:0003777|GO:0005524|GO:0007018|
Sj_011564	CCON0000110357.1	+	127	3085	0.167849	CNUS0000106737.1	PREDICTED Sjc_0121190 Sjp_0121190: Schistosoma japonicum IPR008957 Fibronectin, type III-like fold,IPR003961 Fibronectin, type III,domain-containing protein, mRNA	-		smm:Smp_108050	81	171	1e-41	myosin-binding protein-related
CUFF.13244	CCON0000110347.1	-	519	3624	21.9631	CNUS0000106736.1	PREDICTED Sjc_0121180 Sjp_0121180: Schistosoma japonicum expressed protein, putative, mRNA	CUFF.13244.1	3-Extend:AAS:5-Extend	smm:Smp_076450	72	387	1e-129	hypothetical protein
CUFF.13243	CCON0000110338.1	-	56	8092	1.8458	CNUS0000106735.1	PREDICTED Sjc_0121170 Sjp_0121170: Schistosoma japonicum hypothetical protein, mRNA	CUFF.13243.1	EN:3-Extend:AAS:5-Extend	smm:Smp_145060	72	234	1e-60	acyl-CoA:glycerol-3-phosphate acyltransferase
Sj_011560	CCON0000110318.1	-	244	2545	1.17112	CNUS0000106733.1	PREDICTED Sjc_0121150 Sjp_0121150: Schistosoma japonicum Multidrug resistance-associated protein 4 (ATP-binding cassette sub-family C member 4) (MRP/cMOAT-related ABC transporter) (Multi-specific organic anion transporter-B) (MOAT-B), putative, mRNA	-		tad:TRIADDRAFT_22415	50	95.9	8e-19	hypothetical protein		|GO:0005524|GO:0016887|
CUFF.13237	CCON0000110316.1	+	365	4194	5.37934	CNUS0000106732.1	PREDICTED Sjc_0121140 Sjp_0121140: Schistosoma japonicum hypothetical protein, mRNA	CUFF.13237.2	AAS
CUFF.13239	CCON0000110315.1	-	1799	10168	5.9862	CNUS0000106731.1	PREDICTED Sjc_0121130 Sjp_0121130: Schistosoma japonicum Coiled-coil domain-containing protein 96, putative, mRNA	CUFF.13239.2	ADS	smm:Smp_130160	55	641	0	hypothetical protein
CUFF.13240	CCON0000110310.1	+	2037	5893	292.68	CNUS0000106730.1	PREDICTED Sjc_0121120 Sjp_0121120: Schistosoma japonicum U2 small nuclear ribonucleoprotein B'', putative, mRNA	CUFF.13240.1	5-Extend:AAS	smm:Smp_069880	80	123	4e-27	small nuclear ribonucleoprotein U)1aU)2b ; K11094 U2 small nuclear ribonucleoprotein B''	|Genetic Information Processing; Transcription; Spliceosome [BR:ko03041];|Genetic Information Processing; Transcription; Spliceosome [PATH:ko03040-Map:ko03040];|	|GO:0000166|GO:0003676|GO:0017069|GO:0000398|
CUFF.13236	CCON0000110309.1	+	606	6760	20.9247	CNUS0000106729.1	PREDICTED Sjc_0121110 Sjp_0121110: Schistosoma japonicum expressed protein, putative, mRNA	CUFF.13236.2	ES:3-Extend	smm:Smp_148360	63	134	7e-31	hypothetical protein
Sj_011555	CCON0000110305.1	-	910	7253	10.9562	CNUS0000106728.1	PREDICTED Sjc_0121100 Sjp_0121100: Schistosoma japonicum ECT2 protein (Epithelial cell-transforming sequence 2 oncogene), putative, mRNA	-		smm:Smp_153520	79	766	0	hypothetical protein		|GO:0005622|GO:0005089|GO:0035023|
Sj_011554	CCON0000110304.1	+	197	3793	0.257632	CNUS0000106727.1	PREDICTED Sjc_0121090 Sjp_0121090: Schistosoma japonicum Serine-rich adhesin for platelets precursor (Staphylococcus aureus surface protein A), putative, mRNA	-		smm:Smp_144060	61	1372	0	hypothetical protein
CUFF.13232	CCON0000110301.1	-	322	1462	0	CNUS0000106726.1	PREDICTED Sjc_0121080 Sjp_0121080: Schistosoma japonicum hypothetical protein, mRNA	-		smm:Smp_163740	51	97.1	4e-19	spectrin-like nuclear envelope protein
CUFF.13234	CCON0000110298.1	-	424	5728	14.3744	CNUS0000106725.1	PREDICTED Sjc_0121070 Sjp_0121070: Schistosoma japonicum TPR repeat-containing protein T20B12.1, putative, mRNA	CUFF.13234.2	IR:5-Extend	smm:Smp_152860	82	294	1e-131	hypothetical protein
Sj_011551	CCON0000110292.1	-	129	1572	116.26	CNUS0000106724.1	PREDICTED Sjc_0121060 Sjp_0121060: Schistosoma japonicum Atlastin-3, putative, mRNA	-		smm:Smp_146800	84	389	1e-106	atlastin		|GO:0003924|GO:0005525|
Sj_011550	CCON0000110287.1	-	298	522	40.4939	CNUS0000106723.1	PREDICTED Sjc_0121050 Sjp_0121050: Schistosoma japonicum expressed protein, putative, mRNA	-		smm:Smp_163750	79	110	4e-23	otoferlin
Sj_011549	CCON0000110282.1	+	266	1992	5.79821	CNUS0000106722.1	PREDICTED Sjc_0121040 Sjp_0121040: Schistosoma japonicum hypothetical protein, mRNA	-		smm:Smp_162580	79	144	2e-33	hypothetical protein		|GO:0004871|GO:0005515|GO:0007275|
CUFF.13229	CCON0000110277.1	+	289	3187	0.567098	CNUS0000106721.1	PREDICTED Sjc_0121030 Sjp_0121030: Schistosoma japonicum hypothetical protein, mRNA	-
Sj_011547	CCON0000110273.1	+	580	10532	27.7838	CNUS0000106720.1	PREDICTED Sjc_0121020 Sjp_0121020: Schistosoma japonicum Calcium/calmodulin-dependent protein kinase type II alpha chain (EC 2.7.11.17) (CaM-kinase II alpha chain), putative, mRNA	-		smm:Smp_011660.2	89	246	4e-64	protein kinase ; K04515 calcium/calmodulin-dependent protein kinase (CaM kinase) II [EC:2.7.11.17]	|Cellular Processes; Cell Growth and Death; Oocyte meiosis [PATH:ko04114-Map:ko04114];|Environmental Information Processing; Signal Transduction; Calcium signaling pathway [PATH:ko04020-Map:ko04020];|Environmental Information Processing; Signal Transduction; ErbB signaling pathway [PATH:ko04012-Map:ko04012];|Environmental Information Processing; Signal Transduction; Wnt signaling pathway [PATH:ko…	|GO:0004672|GO:0005524|GO:0006468|
CUFF.13227	CCON0000110256.1	+	779	2089	18.6163	CNUS0000106719.1	PREDICTED Sjc_0121010 Sjp_0121010: Schistosoma japonicum Tyrosine-protein phosphatase non-receptor type 9 (EC 3.1.3.48), putative, mRNA	CUFF.13227.1	Null	smm:Smp_167520	88	132	1e-29	protein-tyrosine phosphatase n9		|GO:0004725|GO:0016791|GO:0006470|GO:0016311|
Sj_011545	CCON0000110254.1	-	4630	4833	44.1382	CNUS0000106718.1	PREDICTED Sjc_0121000 Sjp_0121000: Schistosoma japonicum hypothetical protein, mRNA	-		smm:Smp_127730	82	94	3e-18	ATP-citrate synthase ; K01648 ATP citrate (pro-S)-lyase [EC:2.3.3.8]	|Metabolism; Carbohydrate Metabolism; Citrate cycle (TCA cycle) [PATH:ko00020-Map:ko00020];|Metabolism; Energy Metabolism; Carbon fixation pathways in prokaryotes [PATH:ko00720-Map:ko00720];|
CUFF.13225	CCON0000110250.1	+	137	4179	226.623	CNUS0000106717.1	PREDICTED Sjc_0120990 Sjp_0120990: Schistosoma japonicum FNTA; farnesyltransferase, CAAX box, alpha [EC:2.5.1.58 2.5.1.59]; ko:K05954 E2.5.1.58, putative, mRNA	-		smm:Smp_091770	90	214	3e-54	protein farnesyltransferase alpha subunit		|GO:0008318|GO:0018346|
CUFF.13226	CCON0000110249.1	-	5190	8334	272.327	CNUS0000106716.1	PREDICTED Sjc_0120980 Sjp_0120980: Schistosoma japonicum Actin-like protein 2 (Actin-related protein 2), putative, mRNA	CUFF.13226.1	3-Extend:ADS	smm:Smp_101290.2	90	369	1e-101	hypothetical protein
Sj_011542	CCON0000110246.1	-	609	3236	1.4271	CNUS0000106715.1	PREDICTED Sjc_0120970 Sjp_0120970: Schistosoma japonicum hypothetical protein, mRNA	-		smm:Smp_122910	93	156	2e-36	ataxia telangiectasia mutated (atm)-related ; K07203 FKBP12-rapamycin complex-associated protein	|Environmental Information Processing; Signal Transduction; ErbB signaling pathway [PATH:ko04012-Map:ko04012];|Environmental Information Processing; Signal Transduction; mTOR signaling pathway [PATH:ko04150-Map:ko04150];|Human Diseases; Cancers; Acute myeloid leukemia [PATH:ko05221-Map:ko05221];|Human Diseases; Cancers; Glioma [PATH:ko05214-Map:ko05214];|Human Diseases; Cancers; Pathways in cance…
Sj_011541	CCON0000110245.1	+	263	497	2524.56	CNUS0000106714.1	PREDICTED Sjc_0120960 Sjp_0120960: Schistosoma japonicum 40S ribosomal protein S2, putative, mRNA	-		smm:Smp_013470.2	89	127	2e-28	ribosomal protein S2 ; K02981 small subunit ribosomal protein S2e	|Genetic Information Processing; Translation; Ribosome [BR:ko03011];|Genetic Information Processing; Translation; Ribosome [PATH:ko03010-Map:ko03010];|	|GO:0005622|GO:0005840|GO:0003735|GO:0006412|
Sj_011538	CCON0000110243.1	-	630	3775	11.7429	CNUS0000106711.1	PREDICTED Sjc_0120930 Sjp_0120930: Schistosoma japonicum hypothetical protein, mRNA	-		smm:Smp_131950	92	102	6e-21	hypothetical protein
CUFF.13222	CCON0000110229.1	+	8418	26903	75.1144	CNUS0000106708.1|CNUS0000106709.1	PREDICTED Sjc_0120910 Sjp_0120910: Schistosoma japonicum expressed protein, putative, mRNA	CUFF.13222.2	ADS:ES:3-Extend	smm:Smp_020070	66	964	0	hypothetical protein
CUFF.13219	CCON0000110216.1	+	353	2281	115.972	CNUS0000106707.1	PREDICTED Sjc_0120880 Sjp_0120880: Schistosoma japonicum expressed protein, putative, mRNA	-
CUFF.13218	CCON0000110210.1	-	1	1530	7.29287	CNUS0000106706.1	PREDICTED Sjc_0120870 Sjp_0120870: Schistosoma japonicum E3 ubiquitin-protein ligase MYLIP (EC 6.3.2.-) (Myosin regulatory light chain-interacting protein) (MIR), putative, mRNA	CUFF.13218.1	IR:3-Extend	smm:Smp_130590	75	181	2e-44	inhibitor of apoptosis 1 diap1		|GO:0005515|GO:0008270|
Sj_011532	CCON0000110186.1	-	145	529	0	CNUS0000106705.1	PREDICTED Sjc_0120860 Sjp_0120860: Schistosoma japonicum expressed protein, putative, mRNA	-		smm:Smp_102810	71	163	3e-39	queuine tRNA-ribosyltransferase ; K00773 queuine tRNA-ribosyltransferase [EC:2.4.2.29]	|Unclassified; Genetic Information Processing; Translation proteins|
Sj_011531	CCON0000110175.1	-	482	1729	9.79599	CNUS0000106704.1	PREDICTED Sjc_0120850 Sjp_0120850: Schistosoma japonicum expressed protein, putative, mRNA	-		smm:Smp_167010	72	164	1e-39	talin
Sj_011529	CCON0000110146.1	-	1307	6410	1.36585	CNUS0000106702.1	PREDICTED Sjc_0120810 Sjp_0120810: Schistosoma japonicum hypothetical protein, mRNA	-
Sj_011528	CCON0000110135.1	+	501	2633	3.80448	CNUS0000106701.1	PREDICTED Sjc_0120800 Sjp_0120800: Schistosoma japonicum Chromatin assembly factor 1 subunit B (CAF-1 subunit B) (Chromatin assembly factor I p60 subunit) (CAF-I 60 kDa subunit) (CAF-Ip60), putative, mRNA	-		smm:Smp_153610	74	221	2e-56	chromatin assembly factor I P60 subunit ; K10751 chromatin assembly factor 1 subunit B	|Genetic Information Processing; Replication and Repair; Chromosome [BR:ko03036];|
Sj_011527	CCON0000110129.1	+	222	3529	23.7212	CNUS0000106700.1	PREDICTED Sjc_0120790 Sjp_0120790: Schistosoma japonicum IPR009357 Protein of unknown function DUF1011,domain-containing protein, mRNA	-
CUFF.13213	CCON0000110122.1	+	562	2056	250.156	CNUS0000106699.1	PREDICTED Sjc_0120780 Sjp_0120780: Schistosoma japonicum expressed protein, putative, mRNA	-
CUFF.13215	CCON0000110118.1	-	522	2258	674.825	CNUS0000106698.1	PREDICTED Sjc_0120770 Sjp_0120770: Schistosoma japonicum expressed protein, putative, mRNA	CUFF.13215.2	ADS:5-Extend	smm:Smp_017990	57	90.9	3e-17	hypothetical protein
Sj_011524	CCON0000110117.1	-	1844	2442	318.385	CNUS0000106697.1	PREDICTED Sjc_0120760 Sjp_0120760: Schistosoma japonicum Probable ATPase inhibitor B0546.1, mitochondrial precursor, putative, mRNA	-		smm:Smp_134510	86	73.9	3e-12	hypothetical protein		|GO:0005739|GO:0004857|GO:0045980|
CUFF.13212	CCON0000110114.1	+	147	767	7.74952	CNUS0000106696.1	PREDICTED Sjc_0120750 Sjp_0120750: Schistosoma japonicum Cell wall integrity and stress response component 1 precursor, putative, mRNA	CUFF.13212.2	IR	smm:Smp_119470	65	150	7e-35	60S ribosomal protein L6		|GO:0005622|GO:0005840|GO:0003735|GO:0006412|
Sj_011521	CCON0000110089.1	-	124	1594	15.2578	CNUS0000106694.1	PREDICTED Sjc_0120730 Sjp_0120730: Schistosoma japonicum Myotubularin (EC 3.1.3.48), putative, mRNA	-		pon:100174495	36	79.7	1e-13	MTM1, DKFZp469D2412; myotubularin 1 (EC:3.1.3.48); K01104 protein-tyrosine phosphatase [EC:3.1.3.48]	|Unclassified; Cellular Processes and Signaling; Signal transduction mechanisms|	|GO:0016791|GO:0016311|
Sj_011520	CCON0000110080.1	-	7472	8592	6.53274	CNUS0000106693.1	PREDICTED Sjc_0120720 Sjp_0120720: Schistosoma japonicum hypothetical protein, mRNA	-		smm:Smp_158400	57	222	2e-56	receptor protein tyrosine phosphatase r (pcptp1)
CUFF.13208	CCON0000110064.1	+	1846	7545	126.204	CNUS0000106692.1	PREDICTED Sjc_0120710 Sjp_0120710: Schistosoma japonicum expressed protein, putative, mRNA	CUFF.13208.1	5-Extend:EN
CUFF.13205	CCON0000110008.1	-	266	1080	80.8242	CNUS0000106689.1	PREDICTED Sjc_0120680 Sjp_0120680: Schistosoma japonicum expressed protein, putative, mRNA	-		smm:Smp_036590.2	93	143	5e-33	polypyrimidine tract binding protein ; K13218 polypyrimidine tract-binding protein 1	|Genetic Information Processing; Transcription; Spliceosome [BR:ko03041];|
Sj_011516	CCON0000109990.1	+	58	478	0	CNUS0000106688.1	PREDICTED Sjc_0120670 Sjp_0120670: Schistosoma japonicum Mitochondrial uncoupling protein 4 (UCP 4) (Solute carrier family 25 member 27), putative, mRNA	-		smm:Smp_193410	70	125	7e-28	mitochondrial uncoupling protein		|GO:0016020|GO:0005488|GO:0006810|
Sj_011514	CCON0000109953.1	+	344	541	21.7851	CNUS0000106687.1	PREDICTED Sjc_0120650 Sjp_0120650: Schistosoma japonicum expressed protein, putative, mRNA	-		smm:Smp_166030	93	136	3e-31	erythrocyte membrane protein
Sj_011513	CCON0000109934.1	-	760	1626	0.104469	CNUS0000106686.1	PREDICTED Sjc_0120640 Sjp_0120640: Schistosoma japonicum hypothetical protein, mRNA	-		smm:Smp_158310	55	277	5e-73	multiple ankyrin repeats single kh domain protein
Sj_011512	CCON0000109918.1	-	1114	1520	7.83002	CNUS0000106685.1	PREDICTED Sjc_0120630 Sjp_0120630: Schistosoma japonicum expressed protein, putative, mRNA	-		smm:Smp_102810	67	171	2e-41	queuine tRNA-ribosyltransferase ; K00773 queuine tRNA-ribosyltransferase [EC:2.4.2.29]	|Unclassified; Genetic Information Processing; Translation proteins|
Sj_011510	CCON0000109900.1	-	385	670	2.30714	CNUS0000106683.1	PREDICTED Sjc_0120610 Sjp_0120610: Schistosoma japonicum hypothetical protein, mRNA	-		smm:Smp_150520	90	75.9	8e-13	high-affinity choline transporter ; K14387 solute carrier family 5 (high affinity choline transporter), member 7		|GO:0016020|GO:0005215|GO:0006810|
Sj_011509	CCON0000109865.1	+	41	362	517.92	CNUS0000106682.1	PREDICTED Sjc_0120600 Sjp_0120600: Schistosoma japonicum Stub1; STIP1 homology and U-Box containing protein 1; ko:K09561 STIP1 homology and U-box containing protein 1, putative, mRNA	-		smm:Smp_165540	93	156	4e-37	peptidyl-prolyl cis-trans isomerase		|GO:0005488|
CUFF.12335	CCON0000104190.1	+	465	6584	1.95834	CNUS0000106681.1|CNUS0000105848.1	PREDICTED Sjc_0111100 Sjp_0111100: Schistosoma japonicum Putative surface protein SACOL0050 precursor, putative, mRNA	-
CUFF.13201	CCON0000109821.1	+	1199	3565	5.46658	CNUS0000106678.1	PREDICTED Sjc_0120560 Sjp_0120560: Schistosoma japonicum expressed protein, putative, mRNA	-
Sj_011506	CCON0000109763.1	-	516	739	78.5106	CNUS0000106675.1	PREDICTED Sjc_0120530 Sjp_0120530: Schistosoma japonicum Filamin-B (FLN-B) (Beta-filamin) (Actin-binding-like protein) (ABP-280-like protein), putative, mRNA	-		smm:Smp_156590	98	133	4e-30	filamin-related
CUFF.13197	CCON0000109758.1	-	2	2737	81.3724	CNUS0000106674.1	PREDICTED Sjc_0120520 Sjp_0120520: Schistosoma japonicum Collagen alpha-1(I) chain precursor (Alpha-1 type I collagen), putative, mRNA	CUFF.13197.1	3-Extend:ADS:IR	smm:Smp_164590	70	290	9e-77	Collagen alpha-1(V) chain precursor ; K06236 collagen, type I/II/III/V/XI, alpha	|Cellular Processes; Cell Communication; Focal adhesion [PATH:ko04510-Map:ko04510];|Environmental Information Processing; Signaling Molecules and Interaction; CAM ligands [BR:ko04516];|Environmental Information Processing; Signaling Molecules and Interaction; ECM-receptor interaction [PATH:ko04512-Map:ko04512];|Human Diseases; Infectious Diseases; Amoebiasis [PATH:ko05146-Map:ko05146];|Organismal…
CUFF.13196	CCON0000109746.1	-	295	2140	1.39845	CNUS0000106673.1	PREDICTED Sjc_0120510 Sjp_0120510: Schistosoma japonicum IPR007110 Immunoglobulin-like,domain-containing protein, mRNA	-		smm:Smp_121960	57	563	1e-158	hypothetical protein
Sj_011503	CCON0000109744.1	-	866	1328	35.1902	CNUS0000106672.1	PREDICTED Sjc_0120500 Sjp_0120500: Schistosoma japonicum hypothetical protein, mRNA	-		smm:Smp_146720	80	144	2e-33	hypothetical protein
CUFF.13194	CCON0000109737.1	-	255	1115	35.1724	CNUS0000106671.1	PREDICTED Sjc_0120490 Sjp_0120490: Schistosoma japonicum Protein CASP, putative, mRNA	CUFF.13194.1	3-Extend:ADS	smm:Smp_049990	73	155	9e-37	casp ; K09313 homeobox protein cut-like	|Genetic Information Processing; Transcription; Transcription factors [BR:ko03000];|	|GO:0030173|GO:0006891|
Sj_011501	CCON0000109733.1	-	753	1053	166.866	CNUS0000106670.1	PREDICTED Sjc_0120480 Sjp_0120480: Schistosoma japonicum Kinesin heavy chain, putative, mRNA	-		smm:Smp_001040	90	156	5e-37	kinesin heavy chain ; K10396 kinesin family member 5	|Cellular Processes; Cell Motility; Cytoskeleton proteins [BR:ko04812];|
Sj_011500	CCON0000109732.1	+	572	856	22.1516	CNUS0000106669.1	PREDICTED Sjc_0120470 Sjp_0120470: Schistosoma japonicum expressed protein, putative, mRNA	-		smm:Smp_148580	81	171	1e-41	supervillin		|GO:0003779|
Sj_011499	CCON0000109725.1	+	626	3953	55.4169	CNUS0000106668.1	PREDICTED Sjc_0120460 Sjp_0120460: Schistosoma japonicum Cathepsin S precursor (EC 3.4.22.27), putative, mRNA	-		smm:Smp_192120	58	155	7e-37	cathepsin s		|GO:0008234|GO:0006508|
Sj_011498	CCON0000109708.1	-	245	865	235.866	CNUS0000106667.1	PREDICTED Sjc_0120450 Sjp_0120450: Schistosoma japonicum N-acetyltransferase NAT13 (EC 2.3.1.-), putative, mRNA	-		smm:Smp_006780	90	387	1e-106	hypothetical protein		|GO:0008080|GO:0008152|
Sj_011497	CCON0000109670.1	+	173	1214	2.84646	CNUS0000106666.1	PREDICTED Sjc_0120440 Sjp_0120440: Schistosoma japonicum hypothetical protein, mRNA	-
Sj_011496	CCON0000109660.1	-	39	1903	203.028	CNUS0000106665.1	PREDICTED Sjc_0120430 Sjp_0120430: Schistosoma japonicum hypothetical protein, mRNA	-		smm:Smp_064750.1	80	119	9e-26	pantothenate kinase ; K09680 type II pantothenate kinase [EC:2.7.1.33]	|Metabolism; Metabolism of Cofactors and Vitamins; Pantothenate and CoA biosynthesis [PATH:ko00770-Map:ko00770];|
CUFF.13189	CCON0000109657.1	+	394	941	43.5303	CNUS0000106664.1	PREDICTED Sjc_0120420 Sjp_0120420: Schistosoma japonicum Sodium-dependent dopamine transporter (DA transporter) (DAT), putative, mRNA	CUFF.13189.2	AAS	mdo:100015498	45	76.3	7e-13	similar to Sodium-dependent dopamine transporter (DA transporter) (DAT); K05036 solute carrier family 6 (neurotransmitter transporter, dopamine) member 3	|Environmental Information Processing; Signaling Molecules and Interaction; Ion channels [BR:ko04040];|Human Diseases; Neurodegenerative Diseases; Parkinson's disease [PATH:ko05012-Map:ko05012];|	|GO:0016021|GO:0005328|GO:0006836|
Sj_011494	CCON0000109656.1	-	81	566	4.56856	CNUS0000106663.1	PREDICTED Sjc_0120410 Sjp_0120410: Schistosoma japonicum hypothetical protein, mRNA	-		smm:Smp_153420	67	152	5e-36	hypothetical protein
CUFF.13187	CCON0000109637.1	+	923	1401	22.5751	CNUS0000106662.1	PREDICTED Sjc_0120380 Sjp_0120380: Schistosoma japonicum hypothetical protein, mRNA	CUFF.13187.1	ADS:5-Extend:3-Extend
Sj_011492	CCON0000109606.1	+	207	705	165.357	CNUS0000106661.1	PREDICTED Sjc_0120370 Sjp_0120370: Schistosoma japonicum IPR000980 SH2 motif,domain-containing protein, mRNA	-		smm:Smp_151300	96	130	2e-29	proto-oncogene tyrosine-protein kinase src		|GO:0007242|
Sj_011491	CCON0000109597.1	+	2950	3627	4.3981	CNUS0000106660.1	PREDICTED Sjc_0120360 Sjp_0120360: Schistosoma japonicum hypothetical protein, mRNA	-		smm:Smp_075140	88	223	4e-57	hypothetical protein
Sj_011490	CCON0000109589.1	+	307	708	0.881077	CNUS0000106659.1	PREDICTED Sjc_0120350 Sjp_0120350: Schistosoma japonicum hypothetical protein, mRNA	-		smm:Smp_135300	50	75.5	1e-12	hypothetical protein
Sj_011489	CCON0000109582.1	+	377	703	5.93773	CNUS0000106658.1	PREDICTED Sjc_0120340 Sjp_0120340: Schistosoma japonicum hypothetical protein, mRNA	-		smm:Smp_161860	61	92	1e-17	hypothetical protein
Sj_011488	CCON0000109580.1	-	34	1186	0.545642	CNUS0000106657.1	PREDICTED Sjc_0120330 Sjp_0120330: Schistosoma japonicum hypothetical protein, mRNA	-
Sj_011487	CCON0000109578.1	-	264	2550	3.86986	CNUS0000106656.1	PREDICTED Sjc_0120320 Sjp_0120320: Schistosoma japonicum expressed protein, putative, mRNA	-		smm:Smp_000350.2	60	143	4e-33	hypothetical protein
CUFF.13185	CCON0000109576.1	+	160	1473	49.6417	CNUS0000106655.1	PREDICTED Sjc_0120310 Sjp_0120310: Schistosoma japonicum hypothetical protein, mRNA	CUFF.13185.1	5-Extend:ES:3-Extend	smm:Smp_139600	70	189	7e-47	zinc finger protein
CUFF.13183	CCON0000109535.1	-	307	822	4.78047	CNUS0000106654.1	PREDICTED Sjc_0120300 Sjp_0120300: Schistosoma japonicum hypothetical protein, mRNA	-		smm:Smp_127560	66	92.4	8e-18	hypothetical protein
Sj_011484	CCON0000109507.1	+	45	1445	0.172093	CNUS0000106653.1	PREDICTED Sjc_0120290 Sjp_0120290: Schistosoma japonicum hypothetical protein, mRNA	-		smm:Smp_144180	71	280	9e-74	mixed-lineage leukemia protein mll
Sj_011483	CCON0000109498.1	-	142	896	0.721979	CNUS0000106652.1	PREDICTED Sjc_0120280 Sjp_0120280: Schistosoma japonicum Leucine-rich repeat-containing protein 57, putative, mRNA	-		smm:Smp_136050	72	161	2e-38	hypothetical protein		|GO:0005515|
Sj_011481	CCON0000109407.1	-	190	4564	1.26346	CNUS0000106650.1	PREDICTED Sjc_0120260 Sjp_0120260: Schistosoma japonicum Voltage-dependent calcium channel type D alpha-1 subunit (DmCa1D), putative, mRNA	-		smm:Smp_020270	41	97.1	3e-19	high voltage-activated calcium channel Cav1		|GO:0016020|GO:0005216|GO:0006811|
Sj_011480	CCON0000109402.1	-	309	1699	3.63659	CNUS0000106649.1	PREDICTED Sjc_0120250 Sjp_0120250: Schistosoma japonicum FH1/FH2 domain-containing protein 3 (Formin homolog overexpressed in spleen 2) (mFHOS2), putative, mRNA	-		smm:Smp_161110.1	95	135	9e-31	hypothetical protein
Sj_011479	CCON0000109382.1	-	230	1707	26.5895	CNUS0000106648.1	PREDICTED Sjc_0120240 Sjp_0120240: Schistosoma japonicum IPR001901 Protein secE/sec61-gamma protein,domain-containing protein, mRNA	-		smm:Smp_171140	57	117	6e-25	serine-rich repeat protein		|GO:0016020|GO:0006605|GO:0006886|
Sj_011478	CCON0000109380.1	-	46	2751	48.6331	CNUS0000106647.1	PREDICTED Sjc_0120230 Sjp_0120230: Schistosoma japonicum Vacuolar protein sorting-associated protein 72 homolog (Protein YL-1), putative, mRNA	-		smm:Smp_018030	65	121	1e-26	hypothetical protein ; K11664 vacuolar protein sorting-associated protein 72	|Genetic Information Processing; Replication and Repair; Chromosome [BR:ko03036];|	|GO:0005634|GO:0003677|GO:0003700|GO:0045449|
Sj_011476	CCON0000109345.1	-	1602	1841	18.4389	CNUS0000106646.1	PREDICTED Sjc_0120210 Sjp_0120210: Schistosoma japonicum Endonuclease G, mitochondrial precursor (EC 3.1.30.-) (Endo G) (Ced-3 protease suppressor 6), putative, mRNA	-		smm:Smp_105080	87	147	2e-34	endonuclease related ; K01173 endonuclease [EC:3.1.30.-]	|Cellular Processes; Cell Growth and Death; Apoptosis [PATH:ko04210-Map:ko04210];|	|GO:0003676|GO:0004519|
Sj_011475	CCON0000109343.1	+	85	639	118.402	CNUS0000106645.1	PREDICTED Sjc_0120200 Sjp_0120200: Schistosoma japonicum 116 kDa U5 small nuclear ribonucleoprotein component (U5 snRNP-specific protein, 116 kDa) (U5-116 kDa) (Elongation factor Tu GTP-binding domain protein 2), putative, mRNA	-		smm:Smp_096450.2	100	228	8e-59	small nuclear ribonucleoprotein ; K12852 116 kDa U5 small nuclear ribonucleoprotein component	|Genetic Information Processing; Transcription; Spliceosome [BR:ko03041];|Genetic Information Processing; Transcription; Spliceosome [PATH:ko03040-Map:ko03040];|	|GO:0005525|
Sj_011474	CCON0000109340.1	+	2341	2739	1.70236	CNUS0000106644.1	PREDICTED Sjc_0120190 Sjp_0120190: Schistosoma japonicum IPR000834 Peptidase M14, carboxypeptidase A,domain-containing protein, mRNA	-		smm:Smp_164340	65	163	4e-39	afadin (af-6 protein) ; K05702 afadin	|Cellular Processes; Cell Communication; Adherens junction [PATH:ko04520-Map:ko04520];|Cellular Processes; Cell Communication; Tight junction [PATH:ko04530-Map:ko04530];|Organismal Systems; Immune System; Leukocyte transendothelial migration [PATH:ko04670-Map:ko04670];|	|GO:0004182|GO:0008270|GO:0006508|
Sj_011470	CCON0000109215.1	+	652	1414	0.191189	CNUS0000106640.1	PREDICTED Sjc_0120130 Sjp_0120130: Schistosoma japonicum Ankyrin-2 (Brain ankyrin) (Ankyrin-B) (Ankyrin, nonerythroid), putative, mRNA	-		smm:Smp_154020	73	267	3e-70	ankyrin 23/unc44 ; K10380 ankyrin	|Cellular Processes; Cell Motility; Cytoskeleton proteins [BR:ko04812];|
Sj_011469	CCON0000109198.1	-	155	2405	0.955741	CNUS0000106639.1	PREDICTED Sjc_0120120 Sjp_0120120: Schistosoma japonicum hypothetical protein, mRNA	-		smm:Smp_169380	58	227	4e-58	protein tyrosine phosphatase
Sj_011468	CCON0000109183.1	-	54	1010	12.2972	CNUS0000106638.1	PREDICTED Sjc_0120110 Sjp_0120110: Schistosoma japonicum FMRFamide-activated amiloride-sensitive sodium channel (FANACH), putative, mRNA	-		smm:Smp_052630	51	283	1e-74	amiloride-sensitive sodium channel-related		|GO:0016020|GO:0005272|GO:0006814|
Sj_011467	CCON0000109178.1	-	126	2502	96.6301	CNUS0000106637.1	PREDICTED Sjc_0120100 Sjp_0120100: Schistosoma japonicum Pre-mRNA-processing factor 6 (PRP6 homolog) (U5 snRNP-associated 102 kDa protein) (U5-102 kDa protein), putative, mRNA	-		aga:AgaP_AGAP005640	68	131	1e-29	AGAP005640-PA; K12855 pre-mRNA-processing factor 6	|Genetic Information Processing; Transcription; Spliceosome [BR:ko03041];|Genetic Information Processing; Transcription; Spliceosome [PATH:ko03040-Map:ko03040];|	|GO:0005622|GO:0006396|
Sj_011466	CCON0000109159.1	+	297	555	6.1426	CNUS0000106636.1	PREDICTED Sjc_0120090 Sjp_0120090: Schistosoma japonicum expressed protein, putative, mRNA	-		smm:Smp_153230	74	98.2	1e-19	hypothetical protein
Sj_011465	CCON0000109150.1	-	604	1785	1.80161	CNUS0000106635.1	PREDICTED Sjc_0120080 Sjp_0120080: Schistosoma japonicum hypothetical protein, mRNA	-
Sj_011464	CCON0000109137.1	+	100	916	51.4946	CNUS0000106634.1	PREDICTED Sjc_0120070 Sjp_0120070: Schistosoma japonicum LIM and senescent cell antigen-like-containing domain protein 2 (Particularly interesting new Cys-His protein 2) (PINCH-2), putative, mRNA	-								|GO:0008270|
Sj_011463	CCON0000109136.1	+	484	708	0.945015	CNUS0000106633.1	PREDICTED Sjc_0120060 Sjp_0120060: Schistosoma japonicum Conserved hypothetical protein, mRNA	-		smm:Smp_130810	94	109	5e-23	hypothetical protein
Sj_011462	CCON0000109111.1	-	1153	1608	686.052	CNUS0000106632.1	PREDICTED Sjc_0120030 Sjp_0120030: Schistosoma japonicum Myosin-2 essential light chain (Myosin II essential light chain) (Nonmuscle myosin essential light chain), putative, mRNA	-		smm:Smp_062250.2	92	157	2e-37	myosin light chain		|GO:0005509|
CUFF.13162	CCON0000109107.1	+	353	2243	8.93559	CNUS0000106631.1	PREDICTED Sjc_0120020 Sjp_0120020: Schistosoma japonicum EF-hand domain-containing family member C2, putative, mRNA	CUFF.13162.2	ADS:3-Extend	smm:Smp_171010	85	150	2e-35	ef-hand domain (C-terminal) containing protein
Sj_011460	CCON0000109073.1	+	1122	1778	0.0760273	CNUS0000106630.1	PREDICTED Sjc_0119980 Sjp_0119980: Schistosoma japonicum hypothetical protein, mRNA	-		smm:Smp_119600	40	138	2e-31	hypothetical protein
Sj_011459	CCON0000109060.1	-	1783	3718	1.61167	CNUS0000106628.1	PREDICTED Sjc_0119960 Sjp_0119960: Schistosoma japonicum expressed protein, putative, mRNA	-		smm:Smp_176950	54	302	5e-80	hypothetical protein
Sj_011458	CCON0000109056.1	+	684	940	5.54784	CNUS0000106627.1	PREDICTED Sjc_0119950 Sjp_0119950: Schistosoma japonicum hypothetical protein, mRNA	-
CUFF.13158	CCON0000109053.1	+	179	1416	1.4404	CNUS0000106626.1	PREDICTED Sjc_0119940 Sjp_0119940: Schistosoma japonicum IPR009071 High mobility group box,IPR000910 HMG1/2 (high mobility group) box,domain-containing protein, mRNA	-		smm:Smp_148110	100	105	2e-21	hypothetical protein		|GO:0003677|GO:0006355|
CUFF.13155	CCON0000109030.1	+	1313	3380	14.1982	CNUS0000106625.1	PREDICTED Sjc_0119930 Sjp_0119930: Schistosoma japonicum hypothetical protein, mRNA	-		smm:Smp_167290	85	161	1e-38	hypothetical protein ; K14300 nuclear pore complex protein Nup133	|Genetic Information Processing; Translation; RNA transport [PATH:ko03013-Map:ko03013];|
Sj_011455	CCON0000109023.1	+	318	1077	340.213	CNUS0000106624.1	PREDICTED Sjc_0119920 Sjp_0119920: Schistosoma japonicum SWI/SNF-related matrix-associated actin-dependent regulator of chromatin subfamily D member 1 (SWI/SNF complex 60 kDa subunit) (60 kDa BRG-1/Brm-associated factor subunit A) (BRG1-associated factor 60A) (D15KZ1 protein), putative, mRNA	-		xtr:448163	72	95.9	8e-19	smarcd1, MGC69403, baf60a, cracd1, rsc6p; SWI/SNF related, matrix associated, actin dependent regulator of chromatin, subfamily d, member 1; K11650 SWI/SNF-related matrix-associated actin-dependent regulator of chromatin subfamily D	|Genetic Information Processing; Replication and Repair; Chromosome [BR:ko03036];|	|GO:0005634|
CUFF.13153	CCON0000108966.1	-	285	1246	62.5623	CNUS0000106623.1	PREDICTED Sjc_0119910 Sjp_0119910: Schistosoma japonicum Dysferlin (Dystrophy-associated fer-1-like protein) (Fer-1-like protein 1), putative, mRNA	CUFF.13153.2	ADS:5-Extend	smm:Smp_141010	91	305	9e-82	fer-1-related		|GO:0005515|
CUFF.13144	CCON0000108879.1	+	28	1132	3.51886	CNUS0000106620.1	PREDICTED Sjc_0119870 Sjp_0119870: Schistosoma japonicum expressed protein, putative, mRNA	CUFF.13144.1	5-Extend:ADS:3-Extend
Sj_011449	CCON0000108832.1	-	237	713	13.8889	CNUS0000106618.1	PREDICTED Sjc_0119850 Sjp_0119850: Schistosoma japonicum expressed protein, putative, mRNA	-		smm:Smp_125820	52	155	1e-36	hypothetical protein
Sj_011448	CCON0000108814.1	-	1266	2756	0.185776	CNUS0000106617.1	PREDICTED Sjc_0119840 Sjp_0119840: Schistosoma japonicum Protocadherin gamma A11 precursor (PCDH-gamma-A11), putative, mRNA	-		smm:Smp_129830	83	381	1e-104	cadherin		|GO:0016020|GO:0005509|GO:0007156|
Sj_011447	CCON0000108797.1	+	103	1056	6.51972	CNUS0000106616.1	PREDICTED Sjc_0119830 Sjp_0119830: Schistosoma japonicum expressed protein, putative, mRNA	-		smm:Smp_104760	52	255	4e-66	hypothetical protein
Sj_011446	CCON0000108794.1	+	1338	1856	2.487	CNUS0000106615.1	PREDICTED Sjc_0119820 Sjp_0119820: Schistosoma japonicum hypothetical protein, mRNA	-		smm:Smp_130650	52	114	3e-24	ubiquitin-protein ligase
Sj_011443	CCON0000108755.1	+	2458	4222	0.125767	CNUS0000106613.1	PREDICTED Sjc_0119790 Sjp_0119790: Schistosoma japonicum Ankyrin-3 (ANK-3) (Ankyrin-G), putative, mRNA	-		smm:Smp_154020	79	218	1e-55	ankyrin 23/unc44 ; K10380 ankyrin	|Cellular Processes; Cell Motility; Cytoskeleton proteins [BR:ko04812];|
Sj_011442	CCON0000108737.1	+	33	1238	36.5411	CNUS0000106612.1	PREDICTED Sjc_0119780 Sjp_0119780: Schistosoma japonicum Spectrin beta chain, putative, mRNA	-		smm:Smp_143470.2	94	770	0	Spectrin beta chain brain 3 (Spectrin non-erythroid beta chain 3) (Beta-IV spectrin) ; K06115 spectrin beta	|Cellular Processes; Cell Motility; Cytoskeleton proteins [BR:ko04812];|
Sj_011440	CCON0000108670.1	-	2335	2538	0	CNUS0000106611.1	PREDICTED Sjc_0119760 Sjp_0119760: Schistosoma japonicum Bone morphogenetic protein 1 homolog precursor (EC 3.4.24.-) (SUBMP), putative, mRNA	-		smm:Smp_134430	94	112	1e-23	subfamily M12A unassigned peptidase (M12 family)
Sj_011439	CCON0000108659.1	+	1323	2713	86.6136	CNUS0000106610.1	PREDICTED Sjc_0119750 Sjp_0119750: Schistosoma japonicum Probable palmitoyltransferase ZDHHC6 (EC 2.3.1.-) (Zinc finger DHHC domain-containing protein 6) (DHHC-6), putative, mRNA	-		cin:100170073	43	73.6	4e-12	zf(dhhc/fyve/phd)-1, Ci-ZF(DHHC/FYVE/PHD)-1; zinc finger (DHHC/FYVE/PHD)-1
CUFF.13133	CCON0000108589.1	+	592	1736	270.659	CNUS0000106608.1	PREDICTED Sjc_0119710 Sjp_0119710: Schistosoma japonicum expressed protein, putative, mRNA	-		smm:Smp_073620	54	78.2	2e-13	methionyl-tRNA synthetase
Sj_011435	CCON0000108586.1	-	813	1948	42.7363	CNUS0000106607.1	PREDICTED Sjc_0119700 Sjp_0119700: Schistosoma japonicum Spectrin beta chain, putative, mRNA	-		smm:Smp_143470.2	94	293	2e-78	Spectrin beta chain brain 3 (Spectrin non-erythroid beta chain 3) (Beta-IV spectrin) ; K06115 spectrin beta	|Cellular Processes; Cell Motility; Cytoskeleton proteins [BR:ko04812];|
Sj_011434	CCON0000108551.1	-	218	418	39.4428	CNUS0000106606.1	PREDICTED Sjc_0119670 Sjp_0119670: Schistosoma japonicum hypothetical protein, mRNA	-
CUFF.13129	CCON0000108515.1	+	535	3972	184.354	CNUS0000106605.1	PREDICTED Sjc_0119660 Sjp_0119660: Schistosoma japonicum qm; quemao [EC:2.5.1.1 2.5.1.10 2.5.1.29]; ko:K00787 dimethylallyltranstransferase, putative, mRNA	-		smm:Smp_134230	88	209	4e-53	geranylgeranyl pyrophosphate synthase ; K00804 geranylgeranyl diphosphate synthase, type III [EC:2.5.1.1 2.5.1.10 2.5.1.29]	|Metabolism; Metabolism of Terpenoids and Polyketides; Prenyltransferases [BR:ko01006];|Metabolism; Metabolism of Terpenoids and Polyketides; Terpenoid backbone biosynthesis [PATH:ko00900-Map:ko00900];|	|GO:0008299|
Sj_011432	CCON0000108503.1	-	20	2247	2.63045	CNUS0000106604.1	PREDICTED Sjc_0119640 Sjp_0119640: Schistosoma japonicum IPR013746 Hydroxymethylglutaryl-coenzyme A synthase C-terminal,domain-containing protein, mRNA	-								|GO:0004421|GO:0008299|
Sj_011431	CCON0000108497.1	+	163	1114	0.692594	CNUS0000106603.1	PREDICTED Sjc_0119630 Sjp_0119630: Schistosoma japonicum expressed protein, putative, mRNA	-
CUFF.13126	CCON0000108473.1	-	767	1033	33.7099	CNUS0000106601.1	PREDICTED Sjc_0119610 Sjp_0119610: Schistosoma japonicum IPR006575 RWD,domain-containing protein, mRNA	-		smm:Smp_029370	61	93.6	3e-18	hypothetical protein
CUFF.13111	CCON0000108196.1	-	2880	4548	9.75581	CNUS0000106595.1	PREDICTED Sjc_0119540 Sjp_0119540: Schistosoma japonicum expressed protein, putative, mRNA	CUFF.13111.1	AAS:3-Extend	smm:Smp_166070	63	293	1e-138	ral guanine nucleotide exchange factor with pH domain and sh3 binding motif ralgps
Sj_011424	CCON0000108195.1	+	249	887	4.89275	CNUS0000106594.1	PREDICTED Sjc_0119530 Sjp_0119530: Schistosoma japonicum Armadillo repeat-containing protein 4, putative, mRNA	-		smm:Smp_176850	82	133	4e-30	armc4		|GO:0005488|
Sj_011423	CCON0000108182.1	-	643	1376	6.41839	CNUS0000106593.1	PREDICTED Sjc_0119520 Sjp_0119520: Schistosoma japonicum IPR001245 Tyrosine protein kinase,IPR000719 Protein kinase,domain-containing protein, mRNA	-		smm:Smp_164810	69	132	7e-30	tyrosine kinase		|GO:0004672|GO:0004713|GO:0005524|GO:0006468|
Sj_011420	CCON0000108126.1	-	77	1396	53.6022	CNUS0000106590.1	PREDICTED Sjc_0119490 Sjp_0119490: Schistosoma japonicum Splicing factor U2AF 65 kDa subunit (U2 auxiliary factor 65 kDa subunit) (U2 snRNP auxiliary factor large subunit) (hU2AF(65)), putative, mRNA	-		smm:Smp_019690	87	605	1e-171	splicing factor u2af large subunit ; K12837 splicing factor U2AF 65 kDa subunit	|Genetic Information Processing; Transcription; Spliceosome [BR:ko03041];|Genetic Information Processing; Transcription; Spliceosome [PATH:ko03040-Map:ko03040];|	|GO:0005634|GO:0000166|GO:0003676|GO:0003723|GO:0006397|
Sj_011419	CCON0000108124.1	-	4921	5196	2409.33	CNUS0000106589.1	PREDICTED Sjc_0119480 Sjp_0119480: Schistosoma japonicum expressed protein, putative, mRNA	-
Sj_011418	CCON0000108109.1	-	88	249	38.2959	CNUS0000106588.1	PREDICTED Sjc_0119470 Sjp_0119470: Schistosoma japonicum hypothetical protein, mRNA	-
Sj_011416	CCON0000108102.1	+	979	2329	0.449572	CNUS0000106586.1	PREDICTED Sjc_0119450 Sjp_0119450: Schistosoma japonicum hypothetical protein, mRNA	-		smm:Smp_169450	42	110	6e-23	DNA replication licensing factor MCM8
Sj_011415	CCON0000108067.1	+	596	2383	0.0935895	CNUS0000106585.1	PREDICTED Sjc_0119420 Sjp_0119420: Schistosoma japonicum Striated muscle-specific serine/threonine protein kinase (EC 2.7.11.1) (Aortic preferentially expressed protein 1) (APEG-1), putative, mRNA	-		smm:Smp_157020	84	294	6e-78	hemicentin
Sj_011414	CCON0000108063.1	-	1778	2813	34.7606	CNUS0000106584.1	PREDICTED Sjc_0119410 Sjp_0119410: Schistosoma japonicum EH domain-binding protein 1, putative, mRNA	-		smm:Smp_161970.1	72	158	9e-38	tangerin
CUFF.13101	CCON0000108059.1	+	883	2654	21.4588	CNUS0000106583.1	PREDICTED Sjc_0119400 Sjp_0119400: Schistosoma japonicum Hemoglobinase precursor (EC 3.4.22.34) (Antigen Sj32), putative, mRNA	-		smm:Smp_075800.1	59	71.6	1e-11	hemoglobinase (C13 family)		|GO:0001509|GO:0004197|GO:0006508|
Sj_011411	CCON0000108040.1	+	310	1365	0.122264	CNUS0000106581.1	PREDICTED Sjc_0119380 Sjp_0119380: Schistosoma japonicum Ciliary dynein heavy chain 8 (Axonemal beta dynein heavy chain 8), putative, mRNA	-		smm:Smp_165820	83	574	1e-162	dynein heavy chain
CUFF.13093	CCON0000107958.1	+	2295	6607	3.57147	CNUS0000106580.1	PREDICTED Sjc_0119370 Sjp_0119370: Schistosoma japonicum hypothetical protein, mRNA	CUFF.13093.2	AAS:EN	smm:Smp_035220	80	85.9	9e-16	hypothetical protein ; K10394 kinesin family member 3/17	|Cellular Processes; Cell Motility; Cytoskeleton proteins [BR:ko04812];|
CUFF.13091	CCON0000107947.1	+	136	1400	5.54093	CNUS0000106579.1	PREDICTED Sjc_0119360 Sjp_0119360: Schistosoma japonicum hypothetical protein, mRNA	CUFF.13091.1	ADS:IR:5-Extend
CUFF.13092	CCON0000107944.1	+	1025	2028	22.7453	CNUS0000106578.1	PREDICTED Sjc_0119350 Sjp_0119350: Schistosoma japonicum Autophagy-related protein 9A (APG9-like 1), putative, mRNA	CUFF.13092.2	IR	smm:Smp_149960	87	493	1e-137	hypothetical protein
Sj_011407	CCON0000107934.1	-	514	1915	383.224	CNUS0000106577.1	PREDICTED Sjc_0119340 Sjp_0119340: Schistosoma japonicum expressed protein, putative, mRNA	-
Sj_011406	CCON0000107918.1	+	3003	4991	0.338053	CNUS0000106576.1	PREDICTED Sjc_0119330 Sjp_0119330: Schistosoma japonicum hypothetical protein, mRNA	-		smm:Smp_142790	87	97.4	3e-19	GTP-binding protein alpha subunit		|GO:0004871|GO:0019001|GO:0007186|
Sj_011405	CCON0000107907.1	-	252	599	3.06872	CNUS0000106575.1	PREDICTED Sjc_0119320 Sjp_0119320: Schistosoma japonicum Synaptotagmin-1 (Synaptotagmin I) (p65), putative, mRNA	-		smm:Smp_150920	88	120	3e-26	synaptotagmin		|GO:0008021|GO:0016020|GO:0005215|GO:0006810|
Sj_011404	CCON0000107905.1	+	506	2683	0.845357	CNUS0000106574.1	PREDICTED Sjc_0119310 Sjp_0119310: Schistosoma japonicum IPR003609 Apple-like,domain-containing protein, mRNA	-		smm:Smp_157690	56	250	6e-65	hypothetical protein
CUFF.13089	CCON0000107903.1	-	20	271	28.97	CNUS0000106573.1	PREDICTED Sjc_0119300 Sjp_0119300: Schistosoma japonicum expressed protein, putative, mRNA	CUFF.13089.1	AAS:IR:3-Extend	smm:Smp_125790	86	147	2e-34	hypothetical protein ; K11672 actin-related protein 5	|Genetic Information Processing; Replication and Repair; Chromosome [BR:ko03036];|
Sj_011402	CCON0000107892.1	+	609	876	3.7987	CNUS0000106572.1	PREDICTED Sjc_0119290 Sjp_0119290: Schistosoma japonicum hypothetical protein, mRNA	-		smm:Smp_130000	75	141	1e-32	hypothetical protein
Sj_011400	CCON0000107883.1	-	2373	5326	0.0906998	CNUS0000106570.1	PREDICTED Sjc_0119270 Sjp_0119270: Schistosoma japonicum LOC480673; similar to TNF receptor-associated factor 2; ko:K03173 TNF receptor-associated factor 2, putative, mRNA	-		smm:Smp_168390	81	325	1e-87	tnf receptor-associated factor ; K09848 TNF receptor-associated factor 4	|Human Diseases; Cancers; Pathways in cancer [PATH:ko05200-Map:ko05200];|Human Diseases; Cancers; Small cell lung cancer [PATH:ko05222-Map:ko05222];|
CUFF.13083	CCON0000107820.1	-	56	1642	84.8922	CNUS0000106569.1	PREDICTED Sjc_0119250 Sjp_0119250: Schistosoma japonicum Hemoglobinase precursor (EC 3.4.22.34) (Antigen Sj32), putative, mRNA	-		smm:Smp_075800.1	70	116	4e-25	hemoglobinase (C13 family)		|GO:0001509|GO:0004197|GO:0006508|
Sj_011397	CCON0000107798.1	+	119	2953	5.57908	CNUS0000106568.1	PREDICTED Sjc_0119240 Sjp_0119240: Schistosoma japonicum hypothetical protein, mRNA	-		smm:Smp_133740	66	421	1e-116	hypothetical protein
Sj_011396	CCON0000107770.1	+	38	2888	5.75038	CNUS0000106567.1	PREDICTED Sjc_0119230 Sjp_0119230: Schistosoma japonicum hypothetical protein, mRNA	-		smm:Smp_180880	39	98.2	4e-19	hypothetical protein
Sj_011395	CCON0000107759.1	-	884	1099	2.42439	CNUS0000106566.1	PREDICTED Sjc_0119220 Sjp_0119220: Schistosoma japonicum Segment polarity protein dishevelled homolog DVL-1 (Dishevelled-1) (DSH homolog 1), putative, mRNA	-		smm:Smp_020300	92	119	6e-26	dishevelled ; K02353 dishevelled	|Environmental Information Processing; Signal Transduction; Notch signaling pathway [PATH:ko04330-Map:ko04330];|Environmental Information Processing; Signal Transduction; Wnt signaling pathway [PATH:ko04310-Map:ko04310];|Human Diseases; Cancers; Basal cell carcinoma [PATH:ko05217-Map:ko05217];|Human Diseases; Cancers; Pathways in cancer [PATH:ko05200-Map:ko05200];|Organismal Systems; Endocrine Sy…	|GO:0005622|GO:0004871|GO:0007275|
Sj_011394	CCON0000107755.1	-	3183	3353	90.8095	CNUS0000106565.1	PREDICTED Sjc_0119210 Sjp_0119210: Schistosoma japonicum expressed protein, putative, mRNA	-		smm:Smp_172120	67	85.9	8e-16	hypothetical protein
Sj_011393	CCON0000107739.1	-	225	1518	0.733016	CNUS0000106564.1	PREDICTED Sjc_0119200 Sjp_0119200: Schistosoma japonicum hypothetical protein, mRNA	-		smm:Smp_125880	64	109	5e-23	hypothetical protein
CUFF.13078	CCON0000107731.1	+	43	572	22.9017	CNUS0000106563.1	PREDICTED Sjc_0119190 Sjp_0119190: Schistosoma japonicum Importin subunit beta (Karyopherin beta-4 subunit) (Protein ketel), putative, mRNA	CUFF.13078.2	IR	smm:Smp_038080.2	99	233	4e-60	importin beta-1 ; K14293 importin subunit beta-1	|Genetic Information Processing; Translation; RNA transport [PATH:ko03013-Map:ko03013];|	|GO:0005488|
Sj_011390	CCON0000107717.1	+	720	1250	1.66902	CNUS0000106561.1	PREDICTED Sjc_0119170 Sjp_0119170: Schistosoma japonicum hypothetical protein, mRNA	-		smm:Smp_180850	54	177	3e-43	hypothetical protein
Sj_011389	CCON0000107622.1	+	118	889	0.278727	CNUS0000106560.1	PREDICTED Sjc_0119140 Sjp_0119140: Schistosoma japonicum Putative ankyrin repeat protein RF_0381, putative, mRNA	-		smm:Smp_158310	85	377	1e-103	multiple ankyrin repeats single kh domain protein
CUFF.13075	CCON0000107585.1	-	1653	2832	339.977	CNUS0000106555.1	PREDICTED Sjc_0119070 Sjp_0119070: Schistosoma japonicum IPR000504 RNA-binding region RNP-1 (RNA recognition motif),domain-containing protein, mRNA	-								|GO:0000166|GO:0003676|
CUFF.13060	CCON0000107501.1	+	1	2002	108.202	CNUS0000106553.1	PREDICTED Sjc_0119040 Sjp_0119040: Schistosoma japonicum Transitional endoplasmic reticulum ATPase (TER ATPase) (15S Mg(2+)-ATPase p97 subunit) (Valosin-containing protein) (VCP), putative, mRNA	CUFF.13060.1	5-Extend:ES	smm:Smp_018240.3	74	212	6e-54	cell division control protein 48 aaa family protein ; K13525 transitional endoplasmic reticulum ATPase	|Genetic Information Processing; Folding, Sorting and Degradation; Protein processing in endoplasmic reticulum [PATH:ko04141-Map:ko04141];|	|GO:0005524|GO:0016787|
Sj_011379	CCON0000107460.1	-	101	1392	371.343	CNUS0000106552.1	PREDICTED Sjc_0119030 Sjp_0119030: Schistosoma japonicum Craniofacial development protein 1 (Bucentaur) (h-type BCNT protein), putative, mRNA	-		smm:Smp_036390	90	116	4e-25	craniofacial development protein (bcnt)
CUFF.13059	CCON0000107374.1	+	1	1352	5551.82	CNUS0000106549.1	PREDICTED Sjc_0118990 Sjp_0118990: Schistosoma japonicum Putative aminopeptidase W07G4.4 (EC 3.4.11.-), putative, mRNA	CUFF.13059.1	ADS:5-Extend	smm:Smp_030000	93	162	7e-39	leucine aminopeptidase (EC:3.4.11.1); K01255 leucyl aminopeptidase [EC:3.4.11.1]	|Metabolism; Enzyme Families; Peptidases [BR:ko01002];|Metabolism; Metabolism of Other Amino Acids; Glutathione metabolism [PATH:ko00480-Map:ko00480];|	|GO:0005622|GO:0005737|GO:0004177|GO:0008235|GO:0030145|GO:0006508|GO:0019538|
CUFF.13057	CCON0000107362.1	+	920	1752	27.1795	CNUS0000106548.1	PREDICTED Sjc_0118980 Sjp_0118980: Schistosoma japonicum IPR000261 EPS15 homology (EH),domain-containing protein, mRNA	CUFF.13057.1	5-Extend:IR	smm:Smp_134290	65	152	1e-35	serine-rich repeat protein		|GO:0005509|GO:0005515|
Sj_011374	CCON0000107342.1	-	3511	5340	19.3622	CNUS0000106547.1	PREDICTED Sjc_0118970 Sjp_0118970: Schistosoma japonicum expressed protein, putative, mRNA	-
CUFF.13053	CCON0000107337.1	+	1256	1492	23.9082	CNUS0000106546.1	PREDICTED Sjc_0118960 Sjp_0118960: Schistosoma japonicum hypothetical protein, mRNA	-
Sj_011372	CCON0000107328.1	+	347	955	14.164	CNUS0000106545.1	PREDICTED Sjc_0118940 Sjp_0118940: Schistosoma japonicum Probable ATP-dependent RNA helicase DDX41 (EC 3.6.1.-) (DEAD box protein 41), putative, mRNA	-		smm:Smp_172030	95	206	3e-52	DEAD box ATP-dependent RNA helicase ; K13116 ATP-dependent RNA helicase DDX41 [EC:3.6.4.13]	|Genetic Information Processing; Transcription; Spliceosome [BR:ko03041];|	|GO:0003676|GO:0005524|GO:0008026|
CUFF.13050	CCON0000107327.1	+	747	1127	74.1681	CNUS0000106544.1	PREDICTED Sjc_0118930 Sjp_0118930: Schistosoma japonicum NF-kappa-B inhibitor-interacting Ras-like protein 1 (I-kappa-B-interacting Ras-like protein 1) (Kappa B-Ras protein 1) (KappaB-Ras1), putative, mRNA	-		smm:Smp_059690.2	87	201	9e-51	kappa B-ras
CUFF.13043	CCON0000107289.1	-	2422	5484	2.108	CNUS0000106543.1	PREDICTED Sjc_0118910 Sjp_0118910: Schistosoma japonicum ATP-dependent rRNA helicase RRP3 (EC 3.6.1.-), putative, mRNA	CUFF.13043.2	AAS:5-Extend	smm:Smp_157660	72	198	2e-55	DEAD box ATP-dependent RNA helicase		|GO:0003676|GO:0004386|GO:0005524|
CUFF.13051	CCON0000107282.1	-	755	1792	348.072	CNUS0000106542.1	PREDICTED Sjc_0118900 Sjp_0118900: Schistosoma japonicum xPRMT1; protein arginine methyltransferase 1 [EC:2.1.1.-]; ko:K00599 E2.1.1.-, putative, mRNA	CUFF.13051.2	AAS:5-Extend	smm:Smp_029240.1	74	242	2e-62	protein arginine N-methyltransferase 1 ; K11434 protein arginine N-methyltransferase 1 [EC:2.1.1.-]	|Genetic Information Processing; Replication and Repair; Chromosome [BR:ko03036];|	|GO:0005737|GO:0008276|GO:0006479|
Sj_011367	CCON0000107275.1	+	246	1466	0.970081	CNUS0000106541.1	PREDICTED Sjc_0118890 Sjp_0118890: Schistosoma japonicum hypothetical protein, mRNA	-		smm:Smp_160680	70	139	8e-32	hypothetical protein ; K08775 breast cancer 2 susceptibility protein	|Genetic Information Processing; Folding, Sorting and Degradation; Ubiquitin system [BR:ko04121];|Genetic Information Processing; Replication and Repair; DNA repair and recombination proteins [BR:ko03400];|Genetic Information Processing; Replication and Repair; Homologous recombination [PATH:ko03440-Map:ko03440];|Human Diseases; Cancers; Pancreatic cancer [PATH:ko05212-Map:ko05212];|Human Disease…
Sj_011365	CCON0000107265.1	-	854	3024	175.582	CNUS0000106539.1	PREDICTED Sjc_0118870 Sjp_0118870: Schistosoma japonicum Conserved hypothetical protein, expressed protein, putative, mRNA	-		smm:Smp_012350.1	83	152	5e-36	SmVAL11; venom allergen-like (VAL) 11 protein		|GO:0005576|
Sj_011362	CCON0000107245.1	-	1302	3146	19.9102	CNUS0000106536.1	PREDICTED Sjc_0118840 Sjp_0118840: Schistosoma japonicum expressed protein, putative, mRNA	-		smm:Smp_012350.1	48	108	2e-22	SmVAL11; venom allergen-like (VAL) 11 protein		|GO:0005576|
CUFF.13039	CCON0000107226.1	-	1632	2862	2716.58	CNUS0000106535.1	PREDICTED Sjc_0118830 Sjp_0118830: Schistosoma japonicum Myophilin, putative, mRNA	CUFF.13039.1	3-Extend:ADS	smm:Smp_086330.1	96	125	1e-27	calponin-related		|GO:0005515|
CUFF.13035	CCON0000107216.1	-	76	3796	11.6368	CNUS0000106534.1	PREDICTED Sjc_0118820 Sjp_0118820: Schistosoma japonicum hypothetical protein, mRNA	-		smm:Smp_027390	78	206	3e-52	exocyst componenet sec8 ; K06111 exocyst complex component 4	|Cellular Processes; Cell Communication; Tight junction [PATH:ko04530-Map:ko04530];|
Sj_011359	CCON0000107207.1	-	157	594	10.7678	CNUS0000106533.1	PREDICTED Sjc_0118810 Sjp_0118810: Schistosoma japonicum expressed protein, putative, mRNA	-		smm:Smp_152840	68	173	4e-42	ATP-dependent RNA Helicase ; K14442 ATP-dependent RNA helicase DHX36 [EC:3.6.4.13]	|Genetic Information Processing; Folding, Sorting and Degradation; RNA degradation [PATH:ko03018-Map:ko03018];|
Sj_011358	CCON0000107206.1	-	4721	4895	52660.2	CNUS0000106532.1	PREDICTED Sjc_0118800 Sjp_0118800: Schistosoma japonicum 2,3-bisphosphoglycerate-dependent phosphoglycerate mutase (EC 5.4.2.1) (Phosphoglyceromutase) (PGAM) (BPG-dependent PGAM) (dPGM), putative, mRNA	-		smm:Smp_096760	87	106	4e-22	phosphoglycerate mutase (EC:5.4.2.1); K01834 phosphoglycerate mutase [EC:5.4.2.1]	|Metabolism; Carbohydrate Metabolism; Glycolysis / Gluconeogenesis [PATH:ko00010-Map:ko00010];|Metabolism; Energy Metabolism; Methane metabolism [PATH:ko00680-Map:ko00680];|	|GO:0016868|GO:0006096|
CUFF.13034	CCON0000107164.1	-	392	1516	352.416	CNUS0000106531.1	PREDICTED Sjc_0118780 Sjp_0118780: Schistosoma japonicum Putative cytochrome b561 (Cytochrome b-561), putative, mRNA	CUFF.13034.2	5-Extend	smm:Smp_136400	88	136	4e-31	cytochrome B561 ; K08360 cytochrome b-561	|Unclassified; Cellular Processes and Signaling; Electron transfer carriers|
Sj_011356	CCON0000107162.1	+	776	985	11.7887	CNUS0000106530.1	PREDICTED Sjc_0118770 Sjp_0118770: Schistosoma japonicum expressed protein, putative, mRNA	-		smm:Smp_025340	100	105	9e-22	hypothetical protein
CUFF.13033	CCON0000107099.1	-	1	5393	157.537	CNUS0000106529.1	PREDICTED Sjc_0118730 Sjp_0118730: Schistosoma japonicum UV excision repair protein RAD23 homolog B (hHR23B) (XP-C repair-complementing complex 58 kDa protein) (p58), putative, mRNA	CUFF.13033.1|CUFF.13033.3	3-Extend:ADS:IR:5-Extend|5-Extend	smm:Smp_061920.2	80	110	3e-23	uv excision repair protein rad23 ; K10839 UV excision repair protein RAD23	|Genetic Information Processing; Folding, Sorting and Degradation; Proteasome [BR:ko03051];|Genetic Information Processing; Folding, Sorting and Degradation; Protein processing in endoplasmic reticulum [PATH:ko04141-Map:ko04141];|Genetic Information Processing; Replication and Repair; DNA repair and recombination proteins [BR:ko03400];|Genetic Information Processing; Replication and Repair; Nucle…	|GO:0005515|
Sj_011351	CCON0000107089.1	-	383	1003	3.29767	CNUS0000106528.1	PREDICTED Sjc_0118700 Sjp_0118700: Schistosoma japonicum hypothetical protein, mRNA	-		smm:Smp_092950	64	87	7e-16	hypothetical protein
Sj_011349	CCON0000107063.1	-	311	730	0.309589	CNUS0000106526.1	PREDICTED Sjc_0118680 Sjp_0118680: Schistosoma japonicum hypothetical protein, mRNA	-		smm:Smp_175450	69	150	3e-35	hypothetical protein
Sj_011347	CCON0000107036.1	+	389	3556	2.97891	CNUS0000106524.1	PREDICTED Sjc_0118660 Sjp_0118660: Schistosoma japonicum hypothetical protein, mRNA	-		smm:Smp_166780	60	279	1e-73	hypothetical protein
Sj_011346	CCON0000107022.1	-	527	902	1.07459	CNUS0000106523.1	PREDICTED Sjc_0118650 Sjp_0118650: Schistosoma japonicum IPR002293 Amino acid/polyamine transporter I,domain-containing protein, mRNA	-								|GO:0016020|GO:0015171|GO:0006865|
Sj_011343	CCON0000106986.1	+	1612	3423	3.53698	CNUS0000106521.1	PREDICTED Sjc_0118610 Sjp_0118610: Schistosoma japonicum hypothetical protein, mRNA	-		smm:Smp_007770	66	249	1e-64	ubiquitin-conjugating enzyme-related ; K10581 ubiquitin-conjugating enzyme E2 O [EC:6.3.2.19]	|Genetic Information Processing; Folding, Sorting and Degradation; Ubiquitin mediated proteolysis [PATH:ko04120-Map:ko04120];|Genetic Information Processing; Folding, Sorting and Degradation; Ubiquitin system [BR:ko04121];|
Sj_011342	CCON0000106982.1	+	1352	12158	0.733405	CNUS0000106520.1	PREDICTED Sjc_0118600 Sjp_0118600: Schistosoma japonicum expressed protein, putative, mRNA	-		smm:Smp_024660	46	244	9e-63	cell adhesion molecule
CUFF.13017	CCON0000106977.1	-	2	2609	2.2975	CNUS0000106519.1	PREDICTED Sjc_0118590 Sjp_0118590: Schistosoma japonicum 50S ribosomal protein L2, putative, mRNA	CUFF.13017.1	3-Extend:AAS	smm:Smp_151770	72	206	7e-52	mitochondrial ribosomal protein L2		|GO:0005622|GO:0005840|GO:0003735|GO:0006412|
Sj_011340	CCON0000106944.1	-	2168	6169	13.3528	CNUS0000106518.1	PREDICTED Sjc_0118580 Sjp_0118580: Schistosoma japonicum hypothetical protein, mRNA	-		smm:Smp_145090	55	79.3	7e-14	tumor differentially expressed protein-related
CUFF.13010	CCON0000106915.1	-	8192	10435	79.4764	CNUS0000106517.1	PREDICTED Sjc_0118570 Sjp_0118570: Schistosoma japonicum PRA1 family protein 3 (ADP-ribosylation-like factor 6-interacting protein 5), putative, mRNA	CUFF.13010.1	IR:3-Extend:5-Extend	smm:Smp_014800.2	69	169	7e-62	pra1 protein
Sj_011338	CCON0000106915.1	+	2568	4418	11.7111	CNUS0000106516.1	PREDICTED Sjc_0118560 Sjp_0118560: Schistosoma japonicum expressed protein, putative, mRNA	-		smm:Smp_130220	56	489	1e-136	hypothetical protein
CUFF.13006	CCON0000106904.1	-	1031	12116	10.1983	CNUS0000106515.1	PREDICTED Sjc_0118540 Sjp_0118540: Schistosoma japonicum expressed protein, putative, mRNA	CUFF.13006.2|CUFF.13006.3	ES:AAS:ES:5-Extend|ES:ES:5-Extend	smm:Smp_173530	48	115	6e-24	hypothetical protein
CUFF.13003	CCON0000106899.1	+	1078	2928	889.805	CNUS0000106513.1	PREDICTED Sjc_0118520 Sjp_0118520: Schistosoma japonicum Conserved hypothetical protein, expressed protein, putative, mRNA	CUFF.13003.1	ADS:5-Extend	smm:Smp_194580	88	108	1e-22	edp1-related
Sj_011334	CCON0000106880.1	-	1840	2703	26.1821	CNUS0000106512.1	PREDICTED Sjc_0118510 Sjp_0118510: Schistosoma japonicum expressed protein, putative, mRNA	-		smm:Smp_136310	68	340	9e-92	sodium-bile acid cotransporter related ; K14343 solute carrier family 10 (sodium/bile acid cotransporter), member 3/5		|GO:0016020|GO:0008508|GO:0006814|
Sj_011332	CCON0000106860.1	-	1946	4507	1.09895	CNUS0000106510.1	PREDICTED Sjc_0118460 Sjp_0118460: Schistosoma japonicum Lysosomal-trafficking regulator, putative, mRNA	-		smm:Smp_162930	73	265	1e-69	beige/beach protein-related
Sj_011330	CCON0000106856.1	-	3064	3366	11.5348	CNUS0000106508.1	PREDICTED Sjc_0118440 Sjp_0118440: Schistosoma japonicum hypothetical protein, mRNA	-
CUFF.12999	CCON0000106852.1	+	2822	11192	17.9256	CNUS0000106507.1	PREDICTED Sjc_0118420 Sjp_0118420: Schistosoma japonicum Cirhin, putative, mRNA	-		smm:Smp_152740	71	1082	0	hypothetical protein
Sj_011328	CCON0000106849.1	+	4018	6155	29.5122	CNUS0000106506.1	PREDICTED Sjc_0118410 Sjp_0118410: Schistosoma japonicum G protein-coupled receptor kinase 1 (EC 2.7.11.16), putative, mRNA	-		smm:Smp_159010.1	92	185	1e-45	serine/threonine protein kinase ; K00910 beta-adrenergic-receptor kinase [EC:2.7.11.15]	|Cellular Processes; Transport and Catabolism; Endocytosis [PATH:ko04144-Map:ko04144];|Metabolism; Enzyme Families; Protein kinases [BR:ko01001];|Organismal Systems; Immune System; Chemokine signaling pathway [PATH:ko04062-Map:ko04062];|Organismal Systems; Nervous System; Glutamatergic synapse [PATH:ko04724-Map:ko04724];|Organismal Systems; Sensory System; Phototransduction - fly [PATH:ko04745-Ma…
Sj_011327	CCON0000106848.1	+	2931	4740	89.8013	CNUS0000106505.1	PREDICTED Sjc_0118400 Sjp_0118400: Schistosoma japonicum IPR001464 Annexin,domain-containing protein, mRNA	-		smm:Smp_074150.1	88	126	4e-28	annexin		|GO:0005509|GO:0005544|
CUFF.12997	CCON0000106847.1	-	1515	5231	2.61381	CNUS0000106504.1	PREDICTED Sjc_0118390 Sjp_0118390: Schistosoma japonicum expressed protein, putative, mRNA	CUFF.12997.1	3-Extend:ADS
CUFF.12998	CCON0000106843.1	-	353	22537	2.50361	CNUS0000106503.1	PREDICTED Sjc_0118380 Sjp_0118380: Schistosoma japonicum expressed protein, putative, mRNA	CUFF.12998.2	EN	smm:Smp_149270	75	316	8e-85	hypothetical protein
Sj_011324	CCON0000106841.1	+	14510	21156	51.2362	CNUS0000106502.1	PREDICTED Sjc_0118370 Sjp_0118370: Schistosoma japonicum hypothetical protein, mRNA	-		smm:Smp_028490	92	168	1e-40	1-acyl-sn-glycerol-3-phosphate acyltransferase epsilon
Sj_011323	CCON0000106839.1	-	880	12259	14.9586	CNUS0000106501.1	PREDICTED Sjc_0118360 Sjp_0118360: Schistosoma japonicum Protein KIAA0241, putative, mRNA	-		smm:Smp_152140	53	478	1e-133	hypothetical protein
Sj_011322	CCON0000106833.1	-	318	2349	46.5379	CNUS0000106500.1	PREDICTED Sjc_0118350 Sjp_0118350: Schistosoma japonicum Transmembrane protein C16orf51 homolog, putative, mRNA	-		smm:Smp_059240	56	246	1e-63	hypothetical protein
Sj_011321	CCON0000106825.1	-	490	1825	0.71409	CNUS0000106499.1	PREDICTED Sjc_0118340 Sjp_0118340: Schistosoma japonicum Hydrocephalus-inducing protein (Protein Hy-3), putative, mRNA	-		smm:Smp_175450	83	201	1e-50	hypothetical protein
Sj_011320	CCON0000106819.1	-	921	6642	20.663	CNUS0000106498.1	PREDICTED Sjc_0118330 Sjp_0118330: Schistosoma japonicum expressed protein, putative, mRNA	-		smm:Smp_032930.2	61	399	1e-109	hypothetical protein
CUFF.12992	CCON0000106817.1	-	32	13619	18.7057	CNUS0000106497.1	PREDICTED Sjc_0118320 Sjp_0118320: Schistosoma japonicum expressed protein, putative, mRNA	CUFF.12992.2	ADS	smm:Smp_008100	61	115	1e-24	Smp_008100:1:exon:2; hypothetical protein
CUFF.12990	CCON0000106816.1	-	12698	17661	267.917	CNUS0000106496.1	PREDICTED Sjc_0118310 Sjp_0118310: Schistosoma japonicum Ribosome biogenesis regulatory protein homolog, putative, mRNA	-		smm:Smp_058680.2	81	214	2e-54	ribosome biogenesis regulatory protein		|GO:0005634|GO:0042254|
Sj_011317	CCON0000106809.1	+	339	2357	19.4704	CNUS0000106495.1	PREDICTED Sjc_0118290 Sjp_0118290: Schistosoma japonicum hypothetical protein, mRNA	-		smm:Smp_155420	79	185	8e-46	hypothetical protein
Sj_011316	CCON0000106808.1	+	2808	3239	59.0003	CNUS0000106494.1	PREDICTED Sjc_0118280 Sjp_0118280: Schistosoma japonicum expressed protein, putative, mRNA	-		smm:Smp_020070	63	74.3	2e-12	hypothetical protein
CUFF.12989	CCON0000106801.1	+	640	3585	27.114	CNUS0000106493.1	PREDICTED Sjc_0118270 Sjp_0118270: Schistosoma japonicum Periodic tryptophan protein 2 homolog, putative, mRNA	-		smm:Smp_126910	84	748	0	hypothetical protein ; K14558 periodic tryptophan protein 2	|Genetic Information Processing; Translation; Ribosome Biogenesis [BR:ko03009];|Genetic Information Processing; Translation; Ribosome biogenesis in eukaryotes [PATH:ko03008-Map:ko03008];|
Sj_011314	CCON0000106799.1	+	2114	2293	541.022	CNUS0000106492.1	PREDICTED Sjc_0118260 Sjp_0118260: Schistosoma japonicum IPR002048 Calcium-binding EF-hand,domain-containing protein, mRNA	-		smm:Smp_034550	91	97.4	2e-19	alpha-actinin ; K05699 actinin alpha	|Cellular Processes; Cell Communication; Adherens junction [PATH:ko04520-Map:ko04520];|Cellular Processes; Cell Communication; Focal adhesion [PATH:ko04510-Map:ko04510];|Cellular Processes; Cell Communication; Tight junction [PATH:ko04530-Map:ko04530];|Cellular Processes; Cell Motility; Cytoskeleton proteins [BR:ko04812];|Cellular Processes; Cell Motility; Regulation of actin cytoskeleton [PATH:k…	|GO:0005509|
Sj_011313	CCON0000106794.1	+	142	9904	0.353487	CNUS0000106491.1	PREDICTED Sjc_0118250 Sjp_0118250: Schistosoma japonicum hypothetical protein, mRNA	-
CUFF.12985	CCON0000106793.1	+	41	6150	2.10919	CNUS0000106490.1	PREDICTED Sjc_0118240 Sjp_0118240: Schistosoma japonicum hypothetical protein, mRNA	CUFF.12985.2	ADS:3-Extend
Sj_011311	CCON0000106787.1	+	445	1723	0.415599	CNUS0000106489.1	PREDICTED Sjc_0118230 Sjp_0118230: Schistosoma japonicum hypothetical protein, mRNA	-		smm:Smp_170090.1	58	88.2	1e-16	dystrobrevin
CUFF.13000	CCON0000106784.1	+	1693	4209	1494.18	CNUS0000106488.1	PREDICTED Sjc_0118220 Sjp_0118220: Schistosoma japonicum CD63 antigen, putative, mRNA	CUFF.13000.1	5-Extend:ES:AAS:3-Extend	smm:Smp_181530	55	122	2e-26	tetraspanin
Sj_011309	CCON0000106782.1	+	10444	12054	0.520156	CNUS0000106487.1	PREDICTED Sjc_0118210 Sjp_0118210: Schistosoma japonicum hypothetical protein, mRNA	-		smm:Smp_168620	54	359	4e-97	hypothetical protein
CUFF.12981	CCON0000106777.1	+	72	7022	4.14132	CNUS0000106485.1	PREDICTED Sjc_0118190 Sjp_0118190: Schistosoma japonicum hypothetical protein, mRNA	-		smm:Smp_172860	76	149	1e-34	hypothetical protein
CUFF.12983	CCON0000106774.1	+	4983	10737	48.2782	CNUS0000106484.1	PREDICTED Sjc_0118180 Sjp_0118180: Schistosoma japonicum expressed protein, putative, mRNA	CUFF.12983.1|CUFF.12983.2	5-Extend:AAS|5-Extend:AAS	smm:Smp_122920	58	170	4e-41	nubbin/oct2
Sj_011305	CCON0000106769.1	-	3213	5876	7.60698	CNUS0000106483.1	PREDICTED Sjc_0118170 Sjp_0118170: Schistosoma japonicum UPP1; uridine phosphorylase 1 [EC:2.4.2.3]; ko:K00757 uridine phosphorylase, putative, mRNA	-		smm:Smp_082430	61	130	4e-29	uridine phosphorylase ; K00757 uridine phosphorylase [EC:2.4.2.3]	|Metabolism; Nucleotide Metabolism; Pyrimidine metabolism [PATH:ko00240-Map:ko00240];|Metabolism; Xenobiotics Biodegradation and Metabolism; Drug metabolism - other enzymes [PATH:ko00983-Map:ko00983];|	|GO:0005737|GO:0003824|GO:0004850|GO:0009116|GO:0009166|
Sj_011304	CCON0000106757.1	-	819	11356	1.05102	CNUS0000106482.1	PREDICTED Sjc_0118160 Sjp_0118160: Schistosoma japonicum TPR repeat-containing protein ZK328.7, putative, mRNA	-		smm:Smp_179920	64	374	1e-102	hypothetical protein		|GO:0005488|
Sj_011303	CCON0000106750.1	+	5009	6123	1.66239	CNUS0000106481.1	PREDICTED Sjc_0118150 Sjp_0118150: Schistosoma japonicum hypothetical protein, mRNA	-		smm:Smp_156750	71	170	3e-41	hypothetical protein
CUFF.12980	CCON0000106748.1	+	276	8521	5.83314	CNUS0000106480.1	PREDICTED Sjc_0118140 Sjp_0118140: Schistosoma japonicum expressed protein, putative, mRNA	CUFF.12980.2|CUFF.12980.3	EN|EN:AAS:3-Extend	smm:Smp_132930	65	403	1e-110	hypothetical protein
Sj_011301	CCON0000106744.1	-	651	920	40.9945	CNUS0000106479.1	PREDICTED Sjc_0118130 Sjp_0118130: Schistosoma japonicum expressed protein, putative, mRNA	-		smm:Smp_062520	81	159	5e-38	n-terminal acetlytransferase-related ; K00670 peptide alpha-N-acetyltransferase [EC:2.3.1.88]	|Unclassified; Metabolism; Others|
Sj_011300	CCON0000106743.1	-	346	675	55.6004	CNUS0000106478.1	PREDICTED Sjc_0118120 Sjp_0118120: Schistosoma japonicum Conserved hypothetical protein, expressed protein, putative, mRNA	-		smm:Smp_046020	76	127	3e-28	protein phosphatases pp1 regulatory subunit
Sj_011299	CCON0000106741.1	+	1363	3119	6.85035	CNUS0000106477.1	PREDICTED Sjc_0118110 Sjp_0118110: Schistosoma japonicum DNA-directed RNA polymerase III subunit 127.6 kDa polypeptide (EC 2.7.7.6) (RNA polymerase III subunit 2) (RPC2), putative, mRNA	-		smm:Smp_153760.2	92	437	1e-121	DNA-directed RNA polymerase III subunit		|GO:0003677|GO:0003899|GO:0006350|
CUFF.12978	CCON0000106738.1	+	51	2165	3.79701	CNUS0000106476.1	PREDICTED Sjc_0118100 Sjp_0118100: Schistosoma japonicum expressed protein, putative, mRNA	CUFF.12978.2	IR	smm:Smp_088920	45	412	1e-113	serine/threonine protein kinase
Sj_011297	CCON0000106730.1	+	1357	1725	218.256	CNUS0000106475.1	PREDICTED Sjc_0118090 Sjp_0118090: Schistosoma japonicum hypothetical protein, mRNA	-		smm:Smp_053610	65	140	4e-32	seryl-tRNA synthetase (EC:6.1.1.11); K01875 seryl-tRNA synthetase [EC:6.1.1.11]	|Genetic Information Processing; Translation; Aminoacyl-tRNA biosynthesis [PATH:ko00970-Map:ko00970];|Metabolism; Amino Acid Metabolism; Amino acid related enzymes [BR:ko01007];|
Sj_011296	CCON0000106729.1	+	2022	2216	240.264	CNUS0000106474.1	PREDICTED Sjc_0118080 Sjp_0118080: Schistosoma japonicum Aromatic-L-amino-acid decarboxylase (EC 4.1.1.28) (AADC) (DOPA decarboxylase) (DDC), putative, mRNA	-		smm:Smp_135230	80	113	3e-24	aromatic-L-amino-acid decarboxylase; phenylalanine decarboxylase (EC:4.1.1.28 4.1.1.53)		|GO:0003824|GO:0016831|GO:0030170|GO:0019752|
CUFF.12976	CCON0000106725.1	-	1675	4002	27.6959	CNUS0000106473.1	PREDICTED Sjc_0118060 Sjp_0118060: Schistosoma japonicum expressed protein, putative, mRNA	CUFF.12976.2	5-Extend
Sj_011294	CCON0000106721.1	-	255	1154	463.318	CNUS0000106472.1	PREDICTED Sjc_0118050 Sjp_0118050: Schistosoma japonicum siah2l; seven in absentia homolog 2 -like [EC:6.3.2.-]; ko:K08742 ubiquitin ligase SIAH2, putative, mRNA	-		smm:Smp_000650	97	84	3e-15	ubiquitin ligase sina (ec 6.3.2.-) (seven in absentia homolog)(smsina) ; K04506 E3 ubiquitin-protein ligase SIAH1 [EC:6.3.2.19]	|Cellular Processes; Cell Growth and Death; p53 signaling pathway [PATH:ko04115-Map:ko04115];|Environmental Information Processing; Signal Transduction; Wnt signaling pathway [PATH:ko04310-Map:ko04310];|Genetic Information Processing; Folding, Sorting and Degradation; Ubiquitin mediated proteolysis [PATH:ko04120-Map:ko04120];|Genetic Information Processing; Folding, Sorting and Degradation; Ubiqu…	|GO:0005634|GO:0006511|GO:0007275|
Sj_011293	CCON0000106718.1	-	1512	5803	10.4596	CNUS0000106471.1	PREDICTED Sjc_0118040 Sjp_0118040: Schistosoma japonicum expressed protein, putative, mRNA	-		smm:Smp_187250	68	95.1	1e-18	hypothetical protein
CUFF.12974	CCON0000106709.1	+	6780	10394	15.3075	CNUS0000106470.1	PREDICTED Sjc_0118030 Sjp_0118030: Schistosoma japonicum expressed protein, putative, mRNA	CUFF.12974.1	5-Extend:AAS:IR	smm:Smp_194600	74	100	4e-20	mitochondrial carrier protein		|GO:0005488|GO:0006810|GO:0055085|
CUFF.12970	CCON0000106704.1	+	2491	13885	1.5239	CNUS0000106469.1	PREDICTED Sjc_0118020 Sjp_0118020: Schistosoma japonicum hypothetical protein, mRNA	CUFF.12970.1	5-Extend:AAS	smm:Smp_139480	35	142	2e-32	ephrin receptor
CUFF.12969	CCON0000106701.1	+	457	5602	44.7705	CNUS0000106468.1	PREDICTED Sjc_0118010 Sjp_0118010: Schistosoma japonicum RAC serine/threonine-protein kinase (EC 2.7.11.1) (DRAC-PK) (Akt) (Dakt1) (Protein kinase B) (PKB), putative, mRNA	CUFF.12969.2	3-Extend	smm:Smp_073930.1	94	412	1e-113	serine/threonine-protein kinase ; K04456 RAC serine/threonine-protein kinase [EC:2.7.11.1]	|Cellular Processes; Cell Communication; Focal adhesion [PATH:ko04510-Map:ko04510];|Cellular Processes; Cell Communication; Tight junction [PATH:ko04530-Map:ko04530];|Cellular Processes; Cell Growth and Death; Apoptosis [PATH:ko04210-Map:ko04210];|Environmental Information Processing; Signal Transduction; ErbB signaling pathway [PATH:ko04012-Map:ko04012];|Environmental Information Processing; Sig…	|GO:0004672|GO:0004674|GO:0005524|GO:0016772|GO:0006468|
Sj_011288	CCON0000106697.1	+	2191	2709	1.51382	CNUS0000106466.1	PREDICTED Sjc_0117990 Sjp_0117990: Schistosoma japonicum hypothetical protein, mRNA	-		smm:Smp_142730	77	218	2e-55	rho gtpase activating protein
Sj_011286	CCON0000106692.1	+	2698	7334	21.7497	CNUS0000106465.1	PREDICTED Sjc_0117970 Sjp_0117970: Schistosoma japonicum expressed protein, putative, mRNA	-		smm:Smp_046880.2	80	217	2e-55	glycosyltransferase
CUFF.12971	CCON0000106682.1	+	3365	8834	243.446	CNUS0000106464.1	PREDICTED Sjc_0117940 Sjp_0117940: Schistosoma japonicum RAB39; RAB39, member RAS oncogene family; ko:K07924 RAB39, member Ras oncogene family, putative, mRNA	CUFF.12971.1	5-Extend:3-Extend	smm:Smp_069900	84	399	1e-109	rab-related GTP-binding protein		|GO:0005622|GO:0016020|GO:0003924|GO:0005525|GO:0006184|GO:0006886|GO:0006913|GO:0007165|GO:0007264|GO:0015031|
CUFF.12964	CCON0000106670.1	-	863	4887	15.3022	CNUS0000106463.1	PREDICTED Sjc_0117930 Sjp_0117930: Schistosoma japonicum IPR001309 Caspase, p20 subunit,IPR011600 Peptidase C14, caspase catalytic,IPR002398 Peptidase C14, caspase precursor p45,domain-containing protein, mRNA	CUFF.12964.2|CUFF.12964.3	ADS:5-Extend|ADS:EN	smm:Smp_028500	66	139	7e-32	caspase-3 (C14 family)		|GO:0004197|GO:0008234|GO:0006508|GO:0006915|
Sj_011283	CCON0000106658.1	+	105	1501	89.3898	CNUS0000106462.1	PREDICTED Sjc_0117920 Sjp_0117920: Schistosoma japonicum Glycogen phosphorylase, brain form (EC 2.4.1.1), putative, mRNA	-		smm:Smp_143840	92	163	3e-39	glycogen phosphorylase ; K00688 starch phosphorylase [EC:2.4.1.1]	|Metabolism; Carbohydrate Metabolism; Starch and sucrose metabolism [PATH:ko00500-Map:ko00500];|Organismal Systems; Endocrine System; Insulin signaling pathway [PATH:ko04910-Map:ko04910];|	|GO:0004645|GO:0005975|
CUFF.12963	CCON0000106652.1	-	447	1178	167.489	CNUS0000106461.1	PREDICTED Sjc_0117910 Sjp_0117910: Schistosoma japonicum Charged multivesicular body protein 2a (Chromatin-modifying protein 2a) (CHMP2a), putative, mRNA	CUFF.12963.2	IR:5-Extend	smm:Smp_016390.1	59	138	1e-31	snf7-like protein (bc-2) ( breast adenocarcinoma marker)		|GO:0015031|
Sj_011970	CCON0000117131.1	-	839	1183	564.488	CNUS0000106458.1	PREDICTED Sjc_0117880 Sjp_0117880: Schistosoma japonicum Nascent polypeptide-associated complex subunit alpha (NAC-alpha) (Alpha-NAC), putative, mRNA	-		smm:Smp_018530.2	91	152	8e-36	nascent polypeptide associated complex alpha subunit (nac alpha)
Sj_011279	CCON0000106618.1	-	756	1584	6.33617	CNUS0000106457.1	PREDICTED Sjc_0117870 Sjp_0117870: Schistosoma japonicum expressed protein, putative, mRNA	-		smm:Smp_166030	84	160	3e-38	erythrocyte membrane protein
CUFF.12959	CCON0000106611.1	+	1691	9947	9.64718	CNUS0000106456.1	PREDICTED Sjc_0117860 Sjp_0117860: Schistosoma japonicum expressed protein, putative, mRNA	CUFF.12959.1|CUFF.12959.2|CUFF.12959.3	5-Extend:ADS:EN|5-Extend:ADS|5-Extend	smm:Smp_176340	58	173	1e-41	CCAAT-binding transcription factor
Sj_011277	CCON0000106607.1	+	216	2698	1.94003	CNUS0000106455.1	PREDICTED Sjc_0117850 Sjp_0117850: Schistosoma japonicum expressed protein, putative, mRNA	-		smm:Smp_179740	72	285	2e-75	hypothetical protein
CUFF.12954	CCON0000106583.1	-	11	1286	249.588	CNUS0000106454.1	PREDICTED Sjc_0117810 Sjp_0117810: Schistosoma japonicum expressed protein, putative, mRNA	CUFF.12954.1	AAS:3-Extend:5-Extend	smm:Smp_138670	89	115	4e-37	39S ribosomal protein L19
Sj_011275	CCON0000106576.1	-	254	3040	4.97987	CNUS0000106453.1	PREDICTED Sjc_0117800 Sjp_0117800: Schistosoma japonicum IPR002048 Calcium-binding EF-hand,domain-containing protein, mRNA	-		smm:Smp_020090	60	195	1e-48	family S54 unassigned peptidase (S54 family) ; K02857 rhomboid-related protein 1/2/3 [EC:3.4.21.105]	|Metabolism; Enzyme Families; Peptidases [BR:ko01002];|	|GO:0005509|
CUFF.12955	CCON0000106564.1	+	3999	7135	46.9501	CNUS0000106452.1	PREDICTED Sjc_0117790 Sjp_0117790: Schistosoma japonicum Pars2; prolyl-tRNA synthetase (mitochondrial)(putative) [EC:6.1.1.15]; ko:K01881 prolyl-tRNA synthetase, putative, mRNA	CUFF.12955.1|CUFF.12955.2	IR:5-Extend:3-Extend|5-Extend:AAS:AAS:3-Extend	smm:Smp_025260	75	178	1e-77	prolyl-tRNA synthetase ; K01881 prolyl-tRNA synthetase [EC:6.1.1.15]	|Genetic Information Processing; Translation; Aminoacyl-tRNA biosynthesis [PATH:ko00970-Map:ko00970];|Metabolism; Amino Acid Metabolism; Amino acid related enzymes [BR:ko01007];|	|GO:0005737|GO:0000166|GO:0004812|GO:0004827|GO:0005524|GO:0006418|GO:0006433|
Sj_011272	CCON0000106552.1	-	47	1630	0.0252512	CNUS0000106450.1	PREDICTED Sjc_0117770 Sjp_0117770: Schistosoma japonicum hypothetical protein, mRNA	-		smm:Smp_157210	76	157	2e-36	hypothetical protein
Sj_011271	CCON0000106536.1	-	321	2233	2.72043	CNUS0000106449.1	PREDICTED Sjc_0117760 Sjp_0117760: Schistosoma japonicum hypothetical protein, mRNA	-		smm:Smp_176790	62	80.1	6e-14	hypothetical protein
Sj_011270	CCON0000106524.1	-	1298	2489	1.52545	CNUS0000106448.1	PREDICTED Sjc_0117750 Sjp_0117750: Schistosoma japonicum hypothetical protein, mRNA	-		smm:Smp_161080	48	105	3e-21	ran binding protein 9-related
CUFF.12946	CCON0000106485.1	-	16	331	0	CNUS0000106446.1	PREDICTED Sjc_0117730 Sjp_0117730: Schistosoma japonicum expressed protein, putative, mRNA	-
Sj_011267	CCON0000106468.1	+	443	4055	0.0792504	CNUS0000106445.1	PREDICTED Sjc_0117720 Sjp_0117720: Schistosoma japonicum Dynein-1-alpha heavy chain, flagellar inner arm I1 complex (1-alpha DHC) (Dynein-1, subspecies f), putative, mRNA	-		smm:Smp_160640	84	456	1e-126	dynein heavy chain
CUFF.12947	CCON0000106456.1	+	958	5572	36.7316	CNUS0000106444.1	PREDICTED Sjc_0117710 Sjp_0117710: Schistosoma japonicum Sodium/hydrogen exchanger 6 (Na(+)/H(+) exchanger 6) (NHE-6) (Solute carrier family 9 member 6), putative, mRNA	CUFF.12947.2	IR:EN:EN	smm:Smp_167210	63	184	1e-44	Slc9a7 protein		|GO:0016021|GO:0015299|GO:0015385|GO:0006812|GO:0006814|GO:0006885|GO:0055085|
Sj_011265	CCON0000106447.1	+	3218	3946	7.19151	CNUS0000106442.1	PREDICTED Sjc_0117690 Sjp_0117690: Schistosoma japonicum hypothetical protein, mRNA	-
CUFF.12944	CCON0000106400.1	-	597	2414	9.02314	CNUS0000106440.1	PREDICTED Sjc_0117660 Sjp_0117660: Schistosoma japonicum expressed protein, putative, mRNA	CUFF.12944.2	ADS:5-Extend	smm:Smp_069600	74	355	2e-96	hypothetical protein ; K10730 ATP-dependent DNA helicase Q4 [EC:3.6.4.12]	|Genetic Information Processing; Replication and Repair; DNA repair and recombination proteins [BR:ko03400];|Genetic Information Processing; Replication and Repair; DNA replication proteins [BR:ko03032];|
Sj_011261	CCON0000106339.1	+	476	718	12.284	CNUS0000106438.1	PREDICTED Sjc_0117640 Sjp_0117640: Schistosoma japonicum expressed protein, putative, mRNA	-		smm:Smp_057020	68	107	3e-22	DEAD box ATP-dependent RNA helicase
Sj_011259	CCON0000106300.1	-	459	674	70.3073	CNUS0000106437.1	PREDICTED Sjc_0117620 Sjp_0117620: Schistosoma japonicum IPR002110 Ankyrin,domain-containing protein, mRNA	-		smm:Smp_064320.5	78	110	2e-23	26S proteasome subunit
CUFF.12934	CCON0000106294.1	+	208	2357	387.746	CNUS0000106436.1	PREDICTED Sjc_0117610 Sjp_0117610: Schistosoma japonicum expressed protein, putative, mRNA	-
Sj_011257	CCON0000106268.1	+	926	1404	2.80346	CNUS0000106435.1	PREDICTED Sjc_0117600 Sjp_0117600: Schistosoma japonicum Centrosomal protein of 72 kDa (Cep72 protein), putative, mRNA	-		smm:Smp_125930	83	233	3e-60	centrosomal protein of 72 kD (cep72 protein)		|GO:0005515|
CUFF.12933	CCON0000106259.1	-	109	2268	3.42493	CNUS0000106434.1	PREDICTED Sjc_0117580 Sjp_0117580: Schistosoma japonicum Tissue factor pathway inhibitor 2 precursor (TFPI-2) (Placental protein 5) (PP5), putative, mRNA	-								|GO:0004867|
Sj_011254	CCON0000106214.1	+	326	9838	0.990626	CNUS0000106433.1	PREDICTED Sjc_0117570 Sjp_0117570: Schistosoma japonicum Homeobox protein PKNOX2 (PBX/knotted homeobox 2), putative, mRNA	-		smm:Smp_154790	73	95.9	3e-18	homeobox protein		|GO:0004365|GO:0051287|GO:0006096|
CUFF.12930	CCON0000106210.1	-	1327	1553	8.30754	CNUS0000106432.1	PREDICTED Sjc_0117560 Sjp_0117560: Schistosoma japonicum hypothetical protein, mRNA	-		smm:Smp_126910	90	123	4e-27	hypothetical protein ; K14558 periodic tryptophan protein 2	|Genetic Information Processing; Translation; Ribosome Biogenesis [BR:ko03009];|Genetic Information Processing; Translation; Ribosome biogenesis in eukaryotes [PATH:ko03008-Map:ko03008];|
Sj_011251	CCON0000106176.1	-	1441	1719	0.443762	CNUS0000106429.1	PREDICTED Sjc_0117530 Sjp_0117530: Schistosoma japonicum expressed protein, putative, mRNA	-
Sj_011250	CCON0000106174.1	+	12	722	1.09891	CNUS0000106428.1	PREDICTED Sjc_0117520 Sjp_0117520: Schistosoma japonicum expressed protein, putative, mRNA	-
CUFF.12923	CCON0000106163.1	+	2329	3548	1.3691	CNUS0000106427.1	PREDICTED Sjc_0117510 Sjp_0117510: Schistosoma japonicum Conserved hypothetical protein, expressed protein, putative, mRNA	CUFF.12923.2	IR
Sj_011248	CCON0000106146.1	+	1693	2295	10.0693	CNUS0000106426.1	PREDICTED Sjc_0117500 Sjp_0117500: Schistosoma japonicum expressed protein, putative, mRNA	-		smm:Smp_009300	87	256	5e-67	hypothetical protein
CUFF.12922	CCON0000106138.1	-	364	8976	62.8	CNUS0000106425.1	PREDICTED Sjc_0117490 Sjp_0117490: Schistosoma japonicum expressed protein, putative, mRNA	CUFF.12922.2	ADS:5-Extend	smm:Smp_148320	80	94.7	2e-18	hypothetical protein
Sj_011246	CCON0000106136.1	+	687	1207	0	CNUS0000106424.1	PREDICTED Sjc_0117480 Sjp_0117480: Schistosoma japonicum expressed protein, putative, mRNA	-
Sj_011245	CCON0000106132.1	-	286	530	36.2096	CNUS0000106423.1	PREDICTED Sjc_0117470 Sjp_0117470: Schistosoma japonicum POLE2; polymerase (DNA directed), epsilon 2 (p59 subunit) [EC:2.7.7.7]; ko:K02325 DNA Polymerase epsilon, subunit B, putative, mRNA	-		smm:Smp_124120	82	147	2e-34	DNA polymerase epsilon subunit B ; K02325 DNA polymerase epsilon subunit 2 [EC:2.7.7.7]	|Genetic Information Processing; Replication and Repair; Base excision repair [PATH:ko03410-Map:ko03410];|Genetic Information Processing; Replication and Repair; DNA repair and recombination proteins [BR:ko03400];|Genetic Information Processing; Replication and Repair; DNA replication [PATH:ko03030-Map:ko03030];|Genetic Information Processing; Replication and Repair; DNA replication proteins [BR:…
CUFF.12919	CCON0000106112.1	-	387	1386	62.964	CNUS0000106420.1	PREDICTED Sjc_0117440 Sjp_0117440: Schistosoma japonicum expressed protein, putative, mRNA	CUFF.12919.2	ADS:5-Extend
CUFF.12920	CCON0000106080.1	-	1	1751	902.993	CNUS0000106419.1	PREDICTED Sjc_0117410 Sjp_0117410: Schistosoma japonicum L-lactate dehydrogenase B chain (EC 1.1.1.27) (LDH-B), putative, mRNA	CUFF.12920.1|CUFF.12920.2	AAS:3-Extend:5-Extend|AAS:3-Extend:5-Extend	smm:Smp_038950	68	131	1e-29	malate dehydrogenase (EC:1.1.1.37); K00016 L-lactate dehydrogenase [EC:1.1.1.27]	|Metabolism; Amino Acid Metabolism; Cysteine and methionine metabolism [PATH:ko00270-Map:ko00270];|Metabolism; Carbohydrate Metabolism; Glycolysis / Gluconeogenesis [PATH:ko00010-Map:ko00010];|Metabolism; Carbohydrate Metabolism; Propanoate metabolism [PATH:ko00640-Map:ko00640];|Metabolism; Carbohydrate Metabolism; Pyruvate metabolism [PATH:ko00620-Map:ko00620];|	|GO:0005737|GO:0000166|GO:0004459|GO:0016491|GO:0006096|GO:0055114|
Sj_011239	CCON0000106057.1	+	185	940	16.907	CNUS0000106418.1	PREDICTED Sjc_0117400 Sjp_0117400: Schistosoma japonicum hypothetical protein, mRNA	-		smm:Smp_123710	83	84.3	2e-15	acc1; acetyl-CoA carboxylase (EC:6.4.1.2); K11262 acetyl-CoA carboxylase / biotin carboxylase [EC:6.4.1.2 6.3.4.14]	|Metabolism; Carbohydrate Metabolism; Propanoate metabolism [PATH:ko00640-Map:ko00640];|Metabolism; Carbohydrate Metabolism; Pyruvate metabolism [PATH:ko00620-Map:ko00620];|Metabolism; Lipid Metabolism; Fatty acid biosynthesis [PATH:ko00061-Map:ko00061];|Organismal Systems; Endocrine System; Insulin signaling pathway [PATH:ko04910-Map:ko04910];|
CUFF.12912	CCON0000106049.1	-	326	634	0	CNUS0000106417.1	PREDICTED Sjc_0117390 Sjp_0117390: Schistosoma japonicum expressed protein, putative, mRNA	-		smm:Smp_089400	62	118	1e-25	hypothetical protein ; K12864 beta-catenin-like protein 1	|Genetic Information Processing; Transcription; Spliceosome [BR:ko03041];|Genetic Information Processing; Transcription; Spliceosome [PATH:ko03040-Map:ko03040];|
Sj_011237	CCON0000106027.1	+	336	743	0.328961	CNUS0000106416.1	PREDICTED Sjc_0117370 Sjp_0117370: Schistosoma japonicum expressed protein, putative, mRNA	-
CUFF.12909	CCON0000106020.1	+	1593	4076	5.34335	CNUS0000106415.1	PREDICTED Sjc_0117360 Sjp_0117360: Schistosoma japonicum expressed protein, putative, mRNA	-
Sj_011235	CCON0000106000.1	+	72	677	11.6195	CNUS0000106414.1	PREDICTED Sjc_0117350 Sjp_0117350: Schistosoma japonicum expressed protein, putative, mRNA	-
CUFF.14341	CCON0000121830.1	-	11912	13164	11.9365	CNUS0000106413.1|CNUS0000107764.1	PREDICTED Sjc_0135260 Sjp_0135260: Schistosoma japonicum Conserved hypothetical protein, expressed protein, putative, mRNA	-
CUFF.12904	CCON0000105986.1	-	2680	11011	7.76199	CNUS0000106412.1	PREDICTED Sjc_0117330 Sjp_0117330: Schistosoma japonicum nicotinate phosphoribosyltransferase, putative [EC:2.4.2.11]; ko:K00763 nicotinate phosphoribosyltransferase, putative, mRNA	CUFF.12904.1	3-Extend:ES:5-Extend	smm:Smp_035460	88	379	1e-103	nicotinate phosphoribosyltransferase ; K00763 nicotinate phosphoribosyltransferase [EC:2.4.2.11]	|Metabolism; Metabolism of Cofactors and Vitamins; Nicotinate and nicotinamide metabolism [PATH:ko00760-Map:ko00760];|	|GO:0005737|GO:0004514|GO:0004516|GO:0009435|GO:0019363|
Sj_011233	CCON0000105981.1	-	59	5979	1.64395	CNUS0000106411.1	PREDICTED Sjc_0117320 Sjp_0117320: Schistosoma japonicum expressed protein, putative, mRNA	-		smm:Smp_158930	43	187	2e-45	hypothetical protein
CUFF.12900	CCON0000105960.1	-	814	6137	84.1489	CNUS0000106409.1	PREDICTED Sjc_0117300 Sjp_0117300: Schistosoma japonicum expressed protein, putative, mRNA	CUFF.12900.2	ADS	smm:Smp_163540	65	256	4e-66	hypothetical protein		|GO:0005515|GO:0008270|
Sj_011230	CCON0000105954.1	+	1523	2413	19.7544	CNUS0000106408.1	PREDICTED Sjc_0117290 Sjp_0117290: Schistosoma japonicum Potassium voltage-gated channel protein Shab, putative, mRNA	-		smm:Smp_121190	69	328	2e-88	voltage-gated potassium channel		|GO:0008076|GO:0016020|GO:0005249|GO:0005515|GO:0006813|
CUFF.12902	CCON0000105939.1	+	7525	10018	147.184	CNUS0000106407.1	PREDICTED Sjc_0117270 Sjp_0117270: Schistosoma japonicum LOC479671; similar to 26S proteasome non-ATPase regulatory subunit 7 (26S proteasome regulatory subunit rpn8) (26S proteasome regulatory subunit S12) (Proteasome subunit p40) (Mov34 protein); ko:K03038 26S proteasome regulatory subunit N8, putative, mRNA	CUFF.12902.2	ES:AAS:3-Extend	smm:Smp_026630	78	242	5e-62	26S proteasome non-ATPase regulatory subunit 7 ; K03038 26S proteasome regulatory subunit N8	|Genetic Information Processing; Folding, Sorting and Degradation; Proteasome [BR:ko03051];|Genetic Information Processing; Folding, Sorting and Degradation; Proteasome [PATH:ko03050-Map:ko03050];|	|GO:0003676|GO:0005515|GO:0015074|
Sj_011227	CCON0000105932.1	-	446	1280	0.584076	CNUS0000106406.1	PREDICTED Sjc_0117260 Sjp_0117260: Schistosoma japonicum expressed protein, putative, mRNA	-		smm:Smp_173070	65	96.7	5e-19	invadolysin (M08 family) ; K13539 leishmanolysin-like peptidase [EC:3.4.24.-]	|Metabolism; Enzyme Families; Peptidases [BR:ko01002];|
Sj_011226	CCON0000105931.1	+	4254	4586	7.05431	CNUS0000106405.1	PREDICTED Sjc_0117250 Sjp_0117250: Schistosoma japonicum expressed protein, putative, mRNA	-		smm:Smp_151770	69	167	3e-40	mitochondrial ribosomal protein L2		|GO:0005622|GO:0005840|GO:0003735|GO:0006412|
Sj_011225	CCON0000105920.1	-	2874	8611	19.0125	CNUS0000106404.1	PREDICTED Sjc_0117240 Sjp_0117240: Schistosoma japonicum expressed protein, putative, mRNA	-		smm:Smp_137580	46	216	3e-54	helicase ; K12599 antiviral helicase SKI2 [EC:3.6.4.-]	|Genetic Information Processing; Folding, Sorting and Degradation; RNA degradation [PATH:ko03018-Map:ko03018];|
CUFF.12896	CCON0000105920.1	+	575	1809	2.05773	CNUS0000106403.1	PREDICTED Sjc_0117230 Sjp_0117230: Schistosoma japonicum IPR002138 Peptidase C14, caspase non-catalytic subunit p10,IPR002398 Peptidase C14, caspase precursor p45,domain-containing protein, mRNA	CUFF.12896.1	ADS:IR:5-Extend	smm:Smp_028500	72	105	9e-21	caspase-3 (C14 family)		|GO:0004197|GO:0006508|
Sj_011223	CCON0000105899.1	+	2253	4708	5.4555	CNUS0000106402.1	PREDICTED Sjc_0117220 Sjp_0117220: Schistosoma japonicum hypothetical protein, mRNA	-		smm:Smp_153720	77	304	3e-81	hypothetical protein
CUFF.12894	CCON0000105882.1	-	1722	6025	18.316	CNUS0000106401.1	PREDICTED Sjc_0117190 Sjp_0117190: Schistosoma japonicum Plk1; polo-like kinase 1 [EC:2.7.11.21]; ko:K06631 polo-like kinase 1, putative, mRNA	CUFF.12894.2	IR:5-Extend	smm:Smp_009600	87	735	0	serine/threonine protein kinase ; K06631 polo-like kinase 1 [EC:2.7.11.21]	|Cellular Processes; Cell Growth and Death; Cell cycle [PATH:ko04110-Map:ko04110];|Cellular Processes; Cell Growth and Death; Oocyte meiosis [PATH:ko04114-Map:ko04114];|Genetic Information Processing; Replication and Repair; Chromosome [BR:ko03036];|Metabolism; Enzyme Families; Protein kinases [BR:ko01001];|Organismal Systems; Endocrine System; Progesterone-mediated oocyte maturation [PATH:ko0491…	|GO:0004672|GO:0004674|GO:0004713|GO:0005515|GO:0005524|GO:0016772|GO:0006468|
CUFF.12893	CCON0000105859.1	-	349	1208	309.409	CNUS0000106400.1	PREDICTED Sjc_0117170 Sjp_0117170: Schistosoma japonicum Glycerol-3-phosphate dehydrogenase [NAD+] (EC 1.1.1.8), putative, mRNA	-		smm:Smp_030500.2	85	231	1e-59	glycerol-3-phosphate dehydrogenase		|GO:0005737|GO:0009331|GO:0004367|GO:0016616|GO:0051287|GO:0006072|GO:0046168|
Sj_011217	CCON0000105820.1	-	161	2021	0	CNUS0000106397.1	PREDICTED Sjc_0117120 Sjp_0117120: Schistosoma japonicum expressed protein, putative, mRNA	-
CUFF.12883	CCON0000105809.1	-	1430	5738	4.47173	CNUS0000106396.1	PREDICTED Sjc_0117110 Sjp_0117110: Schistosoma japonicum expressed protein, putative, mRNA	CUFF.12883.1	3-Extend:EN:5-Extend
CUFF.12882	CCON0000105807.1	+	6894	12176	37.8451	CNUS0000106395.1	PREDICTED Sjc_0117100 Sjp_0117100: Schistosoma japonicum Brain protein 16, putative, mRNA	CUFF.12882.1|CUFF.12882.2	5-Extend:ES:ES|5-Extend:ES:ES	smm:Smp_073200.1	67	471	1e-131	hypothetical protein
CUFF.12881	CCON0000105807.1	+	706	3717	56.4195	CNUS0000106394.1	PREDICTED Sjc_0117090 Sjp_0117090: Schistosoma japonicum Arfaptin-1 (ADP-ribosylation factor-interacting protein 1), putative, mRNA	CUFF.12881.2	EN:3-Extend	smm:Smp_073210	56	183	1e-44	ADP-ribosylation factor interacting protein		|GO:0019904|
CUFF.12876	CCON0000105795.1	-	3491	10595	2.56699	CNUS0000106393.1	PREDICTED Sjc_0117080 Sjp_0117080: Schistosoma japonicum IPR001356 Homeobox,domain-containing protein, mRNA	CUFF.12876.1	3-Extend:ES	cel:Y75B8A.1	55	87	2e-15	php-3; Posterior Hox gene Paralog family member (php-3); K09300 homeobox protein abdominal-B and related proteins	|Genetic Information Processing; Transcription; Transcription factors [BR:ko03000];|	|GO:0005634|GO:0003700|GO:0005515|GO:0043565|GO:0006355|
[truncated: 9,582 more rows]
