# Supplementary material for: Transcriptome Bioinformatical Analysis of Vertebrate Stages of Schistosoma japonicum Reveals Alternative Splicing Events
Source: PLoS One. 2015 Sep 25;10(9):e0138470. doi: 10.1371/journal.pone.0138470 (PMC4583307; doi:10.1371/journal.pone.0138470)
Supplement: S6 Table — (XLSX) [file pone.0138470.s007.xlsx]

## Sheet: gene_unique
S6 Table. List of unique known genes identified in this study.
Gene Locus	Position				Expression(FPKM)	Reference	Description	Predicted	Alternative Splicing Class	Blastx KEGG						GO
	Chr	Strand	Start	End						Best hits	Identity	Score	E-value	Annotation	Pathway
CUFF.13800	CCON0000117493.1	-	324	4126	14534.8	CNUS0000107189.1|CNUS0000106994.1	PREDICTED Sjc_0128700 Sjp_0128700: Schistosoma japonicum IPR000568 ATPase, F0 complex, subunit A,IPR001694 Respiratory-chain NADH dehydrogenase, subunit 1,domain-containing protein, mRNA	CUFF.13800.1	AAS:3-Extend:ADS:EN	smm:ND1	60	86.3	7e-16	NADH dehydrogenase subunit 1 ; K03878 NADH dehydrogenase I subunit 1 [EC:1.6.5.3]	|Human Diseases; Neurodegenerative Diseases; Parkinson's disease [PATH:ko05012-Map:ko05012];|Metabolism; Energy Metabolism; Oxidative phosphorylation [PATH:ko00190-Map:ko00190];|
CUFF.6390	CCON0000097363.1	-	1247	4980	9005.67	CNUS0000100665.1	PREDICTED Sjc_0056000 Sjp_0056000: Schistosoma japonicum hypothetical protein, mRNA	CUFF.6390.2	ADS
CUFF.14342	CCON0000115954.1	+	260	3347	7505.71	CNUS0000107076.1	PREDICTED Sjc_0126060 Sjp_0126060: Schistosoma japonicum Cytochrome c oxidase subunit 1 (EC 1.9.3.1) (Cytochrome c oxidase polypeptide I), putative, mRNA	-		smm:Smp_184550	60	103	5e-21	cytochrome oxidase subunit		|GO:0016020|GO:0016021|GO:0004129|GO:0005506|GO:0005507|GO:0020037|GO:0006118|GO:0009060|
CUFF.13495	CCON0000112094.1	+	817	3703	7159.64	CNUS0000107119.1|CNUS0000106909.1	PREDICTED Sjc_0127360 Sjp_0127360: Schistosoma japonicum COX1; cytochrome c oxidase subunit I [EC:1.9.3.1]; ko:K02256 cytochrome c oxidase subunit I, putative, mRNA	-		smm:COX1	79	91.7	1e-17	cytochrome c oxidase subunit I ; K02256 cytochrome c oxidase subunit I [EC:1.9.3.1]	|Human Diseases; Neurodegenerative Diseases; Alzheimer's disease [PATH:ko05010-Map:ko05010];|Human Diseases; Neurodegenerative Diseases; Huntington's disease [PATH:ko05016-Map:ko05016];|Human Diseases; Neurodegenerative Diseases; Parkinson's disease [PATH:ko05012-Map:ko05012];|Metabolism; Energy Metabolism; Oxidative phosphorylation [PATH:ko00190-Map:ko00190];|Organismal Systems; Circulatory Syst…	|GO:0016021|GO:0005506|GO:0020037|GO:0006118|GO:0009060|
CUFF.13422	CCON0000110330.1	-	258	2015	7084.61	CNUS0000106734.1|CNUS0000107244.1|CNUS0000107071.1	PREDICTED Sjc_0121160 Sjp_0121160: Schistosoma japonicum coxB; cytochrome c oxidase polypeptide II [EC:1.9.3.1]; ko:K02275 cytochrome c oxidase subunit II, putative, mRNA	-		smm:COX2	65	110	2e-23	cytochrome c oxidase subunit II ; K02261 cytochrome c oxidase subunit II [EC:1.9.3.1]	|Human Diseases; Neurodegenerative Diseases; Alzheimer's disease [PATH:ko05010-Map:ko05010];|Human Diseases; Neurodegenerative Diseases; Huntington's disease [PATH:ko05016-Map:ko05016];|Human Diseases; Neurodegenerative Diseases; Parkinson's disease [PATH:ko05012-Map:ko05012];|Metabolism; Energy Metabolism; Oxidative phosphorylation [PATH:ko00190-Map:ko00190];|Organismal Systems; Circulatory Syst…	|GO:0016020|GO:0004129|GO:0005507|GO:0006118|
CUFF.13619	CCON0000116204.1	-	177	2278	4551.61	CNUS0000107094.1	PREDICTED Sjc_0126510 Sjp_0126510: Schistosoma japonicum hypothetical protein, mRNA	-
CUFF.13897	CCON0000117566.1	+	81	2899	4073.68	CNUS0000107204.1	PREDICTED Sjc_0128890 Sjp_0128890: Schistosoma japonicum Cytochrome c oxidase subunit 2 (EC 1.9.3.1) (Cytochrome c oxidase polypeptide II), putative, mRNA	-		smm:COX2	68	122	8e-27	cytochrome c oxidase subunit II ; K02261 cytochrome c oxidase subunit II [EC:1.9.3.1]	|Human Diseases; Neurodegenerative Diseases; Alzheimer's disease [PATH:ko05010-Map:ko05010];|Human Diseases; Neurodegenerative Diseases; Huntington's disease [PATH:ko05016-Map:ko05016];|Human Diseases; Neurodegenerative Diseases; Parkinson's disease [PATH:ko05012-Map:ko05012];|Metabolism; Energy Metabolism; Oxidative phosphorylation [PATH:ko00190-Map:ko00190];|Organismal Systems; Circulatory Syst…	|GO:0016020|GO:0016021|GO:0004129|GO:0005506|GO:0005507|GO:0020037|GO:0006118|GO:0009060|
CUFF.13343	CCON0000107252.1	-	3209	5699	3750.16	CNUS0000106538.1	PREDICTED Sjc_0118860 Sjp_0118860: Schistosoma japonicum Cytochrome c oxidase subunit 1 (EC 1.9.3.1) (Cytochrome c oxidase polypeptide I), putative, mRNA	-		smm:COX1	57	110	3e-23	cytochrome c oxidase subunit I ; K02256 cytochrome c oxidase subunit I [EC:1.9.3.1]	|Human Diseases; Neurodegenerative Diseases; Alzheimer's disease [PATH:ko05010-Map:ko05010];|Human Diseases; Neurodegenerative Diseases; Huntington's disease [PATH:ko05016-Map:ko05016];|Human Diseases; Neurodegenerative Diseases; Parkinson's disease [PATH:ko05012-Map:ko05012];|Metabolism; Energy Metabolism; Oxidative phosphorylation [PATH:ko00190-Map:ko00190];|Organismal Systems; Circulatory Syst…	|GO:0016021|GO:0005506|GO:0020037|GO:0006118|GO:0009060|
CUFF.12129	CCON0000102592.1	+	365	6946	2624.87	CNUS0000105670.1	PREDICTED Sjc_0109150 Sjp_0109150: Schistosoma japonicum hypothetical protein, mRNA	CUFF.12129.2	ES:3-Extend	smm:Smp_015710	85	73.9	3e-12	6-phosphofructokinase ; K01103 6-phosphofructo-2-kinase / fructose-2,6-bisphosphatase [EC:2.7.1.105 3.1.3.46]	|Metabolism; Carbohydrate Metabolism; Fructose and mannose metabolism [PATH:ko00051-Map:ko00051];|
CUFF.14108	CCON0000120254.1	+	818	1241	2602.11	CNUS0000107548.1	PREDICTED Sjc_0132810 Sjp_0132810: Schistosoma japonicum 60S ribosomal protein L30, putative, mRNA	CUFF.14108.1	5-Extend:ADS:3-Extend	smm:Smp_044580	100	97.4	3e-19	60S ribosomal protein L30 ; K02908 large subunit ribosomal protein L30e	|Genetic Information Processing; Translation; Ribosome [BR:ko03011];|Genetic Information Processing; Translation; Ribosome [PATH:ko03010-Map:ko03010];|	|GO:0005622|GO:0005840|GO:0003735|GO:0006412|
CUFF.11795	CCON0000101188.1	-	235	2880	2436.36	CNUS0000107187.1	PREDICTED Sjc_0128680 Sjp_0128680: Schistosoma japonicum hypothetical protein, mRNA	CUFF.11795.1	AAS:3-Extend	smm:Smp_184810	94	207	5e-52	hypothetical protein
CUFF.13420	CCON0000109282.1	-	167	2889	2096.76	CNUS0000106642.1	PREDICTED Sjc_0120160 Sjp_0120160: Schistosoma japonicum IPR000568 ATPase, F0 complex, subunit A,domain-containing protein, mRNA	-								|GO:0016020|GO:0004129|GO:0006118|
CUFF.13807	CCON0000117483.1	-	524	7145	1943.27	CNUS0000107185.1	PREDICTED Sjc_0128660 Sjp_0128660: Schistosoma japonicum IPR000298 Cytochrome c oxidase, subunit III,IPR001694 Respiratory-chain NADH dehydrogenase, subunit 1,domain-containing protein, mRNA	-								|GO:0016020|GO:0016469|GO:0004129|GO:0016820|GO:0006118|GO:0015992|
CUFF.13611	CCON0000116155.1	-	30	2227	1546.64	CNUS0000107091.1|CNUS0000107146.1|CNUS0000107198.1|CNUS0000102969.1	PREDICTED Sjc_0128800 Sjp_0128800: Schistosoma japonicum IPR000568 ATPase, F0 complex, subunit A,domain-containing protein, mRNA	-								|GO:0016020|GO:0016469|GO:0016820|GO:0015992|
CUFF.13528	CCON0000113955.1	-	681	3255	1515.85	CNUS0000106998.1|CNUS0000106945.1	PREDICTED Sjc_0124440 Sjp_0124440: Schistosoma japonicum Cytochrome c oxidase subunit 2 (EC 1.9.3.1) (Cytochrome c oxidase polypeptide II), putative, mRNA	-		smm:COX2	65	108	9e-23	cytochrome c oxidase subunit II ; K02261 cytochrome c oxidase subunit II [EC:1.9.3.1]	|Human Diseases; Neurodegenerative Diseases; Alzheimer's disease [PATH:ko05010-Map:ko05010];|Human Diseases; Neurodegenerative Diseases; Huntington's disease [PATH:ko05016-Map:ko05016];|Human Diseases; Neurodegenerative Diseases; Parkinson's disease [PATH:ko05012-Map:ko05012];|Metabolism; Energy Metabolism; Oxidative phosphorylation [PATH:ko00190-Map:ko00190];|Organismal Systems; Circulatory Syst…	|GO:0016020|GO:0004129|GO:0005507|GO:0006118|
CUFF.13818	CCON0000118557.1	-	35	1423	1399.86	CNUS0000107288.1	PREDICTED Sjc_0129860 Sjp_0129860: Schistosoma japonicum Cytochrome c oxidase subunit 1 (EC 1.9.3.1) (Cytochrome c oxidase polypeptide I), putative, mRNA	-		smm:COX1	42	79.7	6e-14	cytochrome c oxidase subunit I ; K02256 cytochrome c oxidase subunit I [EC:1.9.3.1]	|Human Diseases; Neurodegenerative Diseases; Alzheimer's disease [PATH:ko05010-Map:ko05010];|Human Diseases; Neurodegenerative Diseases; Huntington's disease [PATH:ko05016-Map:ko05016];|Human Diseases; Neurodegenerative Diseases; Parkinson's disease [PATH:ko05012-Map:ko05012];|Metabolism; Energy Metabolism; Oxidative phosphorylation [PATH:ko00190-Map:ko00190];|Organismal Systems; Circulatory Syst…	|GO:0016021|GO:0005506|GO:0020037|GO:0006118|GO:0009060|
CUFF.13698	CCON0000117523.1	-	145	2844	1354.33	CNUS0000107197.1	PREDICTED Sjc_0128790 Sjp_0128790: Schistosoma japonicum Cytochrome c oxidase subunit 1 (EC 1.9.3.1) (Cytochrome c oxidase polypeptide I), putative, mRNA	-		smm:COX1	55	100	2e-20	cytochrome c oxidase subunit I ; K02256 cytochrome c oxidase subunit I [EC:1.9.3.1]	|Human Diseases; Neurodegenerative Diseases; Alzheimer's disease [PATH:ko05010-Map:ko05010];|Human Diseases; Neurodegenerative Diseases; Huntington's disease [PATH:ko05016-Map:ko05016];|Human Diseases; Neurodegenerative Diseases; Parkinson's disease [PATH:ko05012-Map:ko05012];|Metabolism; Energy Metabolism; Oxidative phosphorylation [PATH:ko00190-Map:ko00190];|Organismal Systems; Circulatory Syst…	|GO:0016021|GO:0005506|GO:0020037|GO:0006118|GO:0009060|
CUFF.14079	CCON0000120086.1	+	146	334	1325.4	CNUS0000107529.1	PREDICTED Sjc_0132560 Sjp_0132560: Schistosoma japonicum hypothetical protein, mRNA	-
CUFF.13408	CCON0000111365.1	-	197	4439	1296.77	CNUS0000106863.1	PREDICTED Sjc_0122640 Sjp_0122640: Schistosoma japonicum IPR001694 Respiratory-chain NADH dehydrogenase, subunit 1,IPR000568 ATPase, F0 complex, subunit A,domain-containing protein, mRNA	-		smm:ND1	50	86.7	7e-16	NADH dehydrogenase subunit 1 ; K03878 NADH dehydrogenase I subunit 1 [EC:1.6.5.3]	|Human Diseases; Neurodegenerative Diseases; Parkinson's disease [PATH:ko05012-Map:ko05012];|Metabolism; Energy Metabolism; Oxidative phosphorylation [PATH:ko00190-Map:ko00190];|	|GO:0016020|GO:0016469|GO:0016820|GO:0006118|GO:0015992|
CUFF.13641	CCON0000116570.1	+	71	2964	1288.21	CNUS0000107126.1	PREDICTED Sjc_0127530 Sjp_0127530: Schistosoma japonicum expressed protein, putative, mRNA	-								|GO:0016020|GO:0004129|GO:0006118|
CUFF.13601	CCON0000116133.1	-	937	3673	1058.04	CNUS0000107089.1|CNUS0000107075.1	PREDICTED Sjc_0126390 Sjp_0126390: Schistosoma japonicum IPR001694 Respiratory-chain NADH dehydrogenase, subunit 1,domain-containing protein, mRNA	-								|GO:0016020|GO:0016469|GO:0016820|GO:0015992|
CUFF.13103	CCON0000108103.1	-	1993	2253	956.191	CNUS0000106587.1	PREDICTED Sjc_0119460 Sjp_0119460: Schistosoma japonicum expressed protein, putative, mRNA	-
CUFF.13450	CCON0000112364.1	-	299	3788	924.479	CNUS0000106928.1	PREDICTED Sjc_0123490 Sjp_0123490: Schistosoma japonicum Cytochrome c oxidase subunit 2 (EC 1.9.3.1) (Cytochrome c oxidase polypeptide II), putative, mRNA	-		smm:COX2	70	124	2e-27	cytochrome c oxidase subunit II ; K02261 cytochrome c oxidase subunit II [EC:1.9.3.1]	|Human Diseases; Neurodegenerative Diseases; Alzheimer's disease [PATH:ko05010-Map:ko05010];|Human Diseases; Neurodegenerative Diseases; Huntington's disease [PATH:ko05016-Map:ko05016];|Human Diseases; Neurodegenerative Diseases; Parkinson's disease [PATH:ko05012-Map:ko05012];|Metabolism; Energy Metabolism; Oxidative phosphorylation [PATH:ko00190-Map:ko00190];|Organismal Systems; Circulatory Syst…	|GO:0016020|GO:0004129|GO:0005507|GO:0006118|
CUFF.14343	CCON0000118887.1	-	318	3611	915.396	CNUS0000106995.1|CNUS0000107320.1	PREDICTED Sjc_0130260 Sjp_0130260: Schistosoma japonicum COX2; subunit II of cytochrome c oxidase [EC:1.9.3.1]; ko:K02261 cytochrome c oxidase subunit II, putative, mRNA	-		smm:COX2	68	121	1e-26	cytochrome c oxidase subunit II ; K02261 cytochrome c oxidase subunit II [EC:1.9.3.1]	|Human Diseases; Neurodegenerative Diseases; Alzheimer's disease [PATH:ko05010-Map:ko05010];|Human Diseases; Neurodegenerative Diseases; Huntington's disease [PATH:ko05016-Map:ko05016];|Human Diseases; Neurodegenerative Diseases; Parkinson's disease [PATH:ko05012-Map:ko05012];|Metabolism; Energy Metabolism; Oxidative phosphorylation [PATH:ko00190-Map:ko00190];|Organismal Systems; Circulatory Syst…	|GO:0016020|GO:0016021|GO:0004129|GO:0005506|GO:0005507|GO:0020037|GO:0006118|GO:0009060|
CUFF.13383	CCON0000111206.1	+	55	2153	886.513	CNUS0000106850.1	PREDICTED Sjc_0122480 Sjp_0122480: Schistosoma japonicum expressed protein, putative, mRNA	-								|GO:0016020|GO:0004129|GO:0006118|
CUFF.13381	CCON0000111611.1	+	238	426	852.519	CNUS0000106880.1	PREDICTED Sjc_0122850 Sjp_0122850: Schistosoma japonicum hypothetical protein, mRNA	-
CUFF.12281	CCON0000102868.1	-	306	2845	813.813	CNUS0000106614.1|CNUS0000107060.1	PREDICTED Sjc_0119810 Sjp_0119810: Schistosoma japonicum expressed protein, putative, mRNA	-		smm:Smp_111170	73	127	3e-28	hypothetical protein
CUFF.13202	CCON0000108785.1	-	407	2935	771.911	CNUS0000107329.1	PREDICTED Sjc_0130360 Sjp_0130360: Schistosoma japonicum expressed protein, putative, mRNA	-		smm:Smp_111170	73	129	1e-28	hypothetical protein
CUFF.13614	CCON0000116260.1	+	1	1689	738.39	CNUS0000107098.1	PREDICTED Sjc_0126600 Sjp_0126600: Schistosoma japonicum NADH-ubiquinone oxidoreductase chain 5 (EC 1.6.5.3) (NADH dehydrogenase subunit 5), putative, mRNA	CUFF.13614.1|CUFF.13614.3	5-Extend|AAS:3-Extend	smm:CYTB	58	114	2e-24	cytochrome b ; K00412 ubiquinol-cytochrome c reductase cytochrome b subunit [EC:1.10.2.2]	|Human Diseases; Neurodegenerative Diseases; Alzheimer's disease [PATH:ko05010-Map:ko05010];|Human Diseases; Neurodegenerative Diseases; Huntington's disease [PATH:ko05016-Map:ko05016];|Human Diseases; Neurodegenerative Diseases; Parkinson's disease [PATH:ko05012-Map:ko05012];|Metabolism; Energy Metabolism; Oxidative phosphorylation [PATH:ko00190-Map:ko00190];|Organismal Systems; Circulatory Syst…	|GO:0016020|GO:0009055|GO:0016491|GO:0022904|
CUFF.13575	CCON0000115165.1	-	99	2361	722.731	CNUS0000107047.1	PREDICTED Sjc_0125380 Sjp_0125380: Schistosoma japonicum expressed protein, putative, mRNA	-		smm:Smp_111170	73	130	6e-29	hypothetical protein
CUFF.13438	CCON0000111767.1	+	266	2330	650.327	CNUS0000106891.1	PREDICTED Sjc_0122980 Sjp_0122980: Schistosoma japonicum Cytochrome c oxidase subunit 1 (EC 1.9.3.1) (Cytochrome c oxidase polypeptide I), putative, mRNA	-		smm:COX1	57	110	3e-23	cytochrome c oxidase subunit I ; K02256 cytochrome c oxidase subunit I [EC:1.9.3.1]	|Human Diseases; Neurodegenerative Diseases; Alzheimer's disease [PATH:ko05010-Map:ko05010];|Human Diseases; Neurodegenerative Diseases; Huntington's disease [PATH:ko05016-Map:ko05016];|Human Diseases; Neurodegenerative Diseases; Parkinson's disease [PATH:ko05012-Map:ko05012];|Metabolism; Energy Metabolism; Oxidative phosphorylation [PATH:ko00190-Map:ko00190];|Organismal Systems; Circulatory Syst…	|GO:0016020|GO:0016021|GO:0005506|GO:0020037|GO:0006118|GO:0009060|
CUFF.13630	CCON0000116430.1	+	423	2240	642.27	CNUS0000107111.1	PREDICTED Sjc_0126930 Sjp_0126930: Schistosoma japonicum expressed protein, putative, mRNA	-
CUFF.1955	CCON0000096870.1	+	54782	57831	623.211	CNUS0000097065.1	PREDICTED Sjc_0017870 Sjp_0017870: Schistosoma japonicum Cytochrome c oxidase subunit 2 (EC 1.9.3.1) (Cytochrome c oxidase polypeptide II), putative, mRNA	-		smm:Smp_164830	63	240	1e-61	ssm4 protein ; K10661 E3 ubiquitin-protein ligase MARCH6 [EC:6.3.2.19]	|Genetic Information Processing; Folding, Sorting and Degradation; Protein processing in endoplasmic reticulum [PATH:ko04141-Map:ko04141];|Genetic Information Processing; Folding, Sorting and Degradation; Ubiquitin system [BR:ko04121];|
CUFF.13604	CCON0000116044.1	-	28	1935	616.591	CNUS0000107083.1	PREDICTED Sjc_0126290 Sjp_0126290: Schistosoma japonicum COX1; cytochrome c oxidase subunit I [EC:1.9.3.1]; ko:K02256 cytochrome c oxidase subunit I, putative, mRNA	-		smm:COX1	88	194	3e-48	cytochrome c oxidase subunit I ; K02256 cytochrome c oxidase subunit I [EC:1.9.3.1]	|Human Diseases; Neurodegenerative Diseases; Alzheimer's disease [PATH:ko05010-Map:ko05010];|Human Diseases; Neurodegenerative Diseases; Huntington's disease [PATH:ko05016-Map:ko05016];|Human Diseases; Neurodegenerative Diseases; Parkinson's disease [PATH:ko05012-Map:ko05012];|Metabolism; Energy Metabolism; Oxidative phosphorylation [PATH:ko00190-Map:ko00190];|Organismal Systems; Circulatory Syst…	|GO:0016020|GO:0016021|GO:0005506|GO:0020037|GO:0006118|GO:0009060|
CUFF.13634	CCON0000116383.1	-	206	2817	499.318	CNUS0000107108.1|CNUS0000107322.1	PREDICTED Sjc_0126800 Sjp_0126800: Schistosoma japonicum NADH-ubiquinone oxidoreductase chain 5 (EC 1.6.5.3) (NADH dehydrogenase subunit 5), putative, mRNA	-		smm:ND5	54	82	1e-14	NADH dehydrogenase subunit 5 ; K03883 NADH dehydrogenase I subunit 5 [EC:1.6.5.3]	|Human Diseases; Neurodegenerative Diseases; Parkinson's disease [PATH:ko05012-Map:ko05012];|Metabolism; Energy Metabolism; Oxidative phosphorylation [PATH:ko00190-Map:ko00190];|	|GO:0008137|GO:0042773|
Sj_008564	CCON0000099011.1	-	6170	7438	445.472	CNUS0000103805.1	PREDICTED Sjc_0089420 Sjp_0089420: Schistosoma japonicum Cathepsin B-like cysteine proteinase precursor (EC 3.4.22.-) (Antigen Sj31), putative, mRNA	-		smm:Smp_103610	69	360	4e-98	cathepsin B-like peptidase (C01 family)		|GO:0005622|GO:0003676|GO:0004197|GO:0008234|GO:0008270|GO:0006508|GO:0050790|
CUFF.13752	CCON0000118140.1	-	70	1481	406.759	CNUS0000107251.1	PREDICTED Sjc_0129470 Sjp_0129470: Schistosoma japonicum IPR008972 Cupredoxin,IPR002429 Cytochrome c oxidase, subunit II,domain-containing protein, mRNA	-		smm:COX2	57	87	3e-16	cytochrome c oxidase subunit II ; K02261 cytochrome c oxidase subunit II [EC:1.9.3.1]	|Human Diseases; Neurodegenerative Diseases; Alzheimer's disease [PATH:ko05010-Map:ko05010];|Human Diseases; Neurodegenerative Diseases; Huntington's disease [PATH:ko05016-Map:ko05016];|Human Diseases; Neurodegenerative Diseases; Parkinson's disease [PATH:ko05012-Map:ko05012];|Metabolism; Energy Metabolism; Oxidative phosphorylation [PATH:ko00190-Map:ko00190];|Organismal Systems; Circulatory Syst…	|GO:0016020|GO:0004129|GO:0005507|GO:0006118|
CUFF.13223	CCON0000110244.1	-	18	215	344.162	CNUS0000106712.1	PREDICTED Sjc_0120940 Sjp_0120940: Schistosoma japonicum expressed protein, putative, mRNA	-		smm:Smp_145880	69	84	3e-15	hydrolase
CUFF.5922	CCON0000097268.1	-	88715	91109	291.953	CNUS0000100254.1	PREDICTED Sjc_0051600 Sjp_0051600: Schistosoma japonicum expressed protein, putative, mRNA	CUFF.5922.2	EN
CUFF.13467	CCON0000112813.1	-	243	1896	224.905	CNUS0000106941.1	PREDICTED Sjc_0123690 Sjp_0123690: Schistosoma japonicum expressed protein, putative, mRNA	CUFF.13467.2	ADS:5-Extend	smm:ND5	39	148	4e-34	NADH dehydrogenase subunit 5 ; K03883 NADH dehydrogenase I subunit 5 [EC:1.6.5.3]	|Human Diseases; Neurodegenerative Diseases; Parkinson's disease [PATH:ko05012-Map:ko05012];|Metabolism; Energy Metabolism; Oxidative phosphorylation [PATH:ko00190-Map:ko00190];|	|GO:0008137|GO:0042773|GO:0055114|
CUFF.11465	CCON0000100754.1	-	18513	25843	214.838	CNUS0000104984.1	PREDICTED Sjc_0101930 Sjp_0101930: Schistosoma japonicum expressed protein, putative, mRNA	CUFF.11465.2	EN
CUFF.13387	CCON0000111700.1	+	29	1105	201.757	CNUS0000106884.1	PREDICTED Sjc_0122910 Sjp_0122910: Schistosoma japonicum expressed protein, putative, mRNA	-
CUFF.13640	CCON0000116559.1	+	236	2141	172.311	CNUS0000107124.1	PREDICTED Sjc_0127480 Sjp_0127480: Schistosoma japonicum IPR006662 Thioredoxin-related,IPR001750 NADH/Ubiquinone/plastoquinone (complex I),domain-containing protein, mRNA	-		smm:ND5	52	90.1	4e-17	NADH dehydrogenase subunit 5 ; K03883 NADH dehydrogenase I subunit 5 [EC:1.6.5.3]	|Human Diseases; Neurodegenerative Diseases; Parkinson's disease [PATH:ko05012-Map:ko05012];|Metabolism; Energy Metabolism; Oxidative phosphorylation [PATH:ko00190-Map:ko00190];|	|GO:0008137|GO:0042773|GO:0045454|
CUFF.14207	CCON0000121062.1	+	15	1434	171.718	CNUS0000107639.1	PREDICTED Sjc_0133840 Sjp_0133840: Schistosoma japonicum hypothetical protein, mRNA	CUFF.14207.1	5-Extend	smm:Smp_162800.2	85	100	3e-20	protein kinase
CUFF.13713	CCON0000117700.1	+	844	1183	165.498	CNUS0000107223.1	PREDICTED Sjc_0129110 Sjp_0129110: Schistosoma japonicum expressed protein, putative, mRNA	-		smm:ND5	47	89.4	7e-17	NADH dehydrogenase subunit 5 ; K03883 NADH dehydrogenase I subunit 5 [EC:1.6.5.3]	|Human Diseases; Neurodegenerative Diseases; Parkinson's disease [PATH:ko05012-Map:ko05012];|Metabolism; Energy Metabolism; Oxidative phosphorylation [PATH:ko00190-Map:ko00190];|	|GO:0008137|GO:0042773|
CUFF.4605	CCON0000097089.1	-	206291	214603	162.491	CNUS0000099172.1	PREDICTED Sjc_0040100 Sjp_0040100: Schistosoma japonicum Tyrosine-protein kinase transforming protein Abl (EC 2.7.10.2) (V-abl), putative, mRNA	CUFF.4605.1	3-Extend:EN	smm:Smp_058990	84	348	2e-94	hypothetical protein
CUFF.13552	CCON0000114707.1	+	1	999	148.292	CNUS0000107036.1	PREDICTED Sjc_0125110 Sjp_0125110: Schistosoma japonicum NADH-ubiquinone oxidoreductase chain 5 (EC 1.6.5.3) (NADH dehydrogenase subunit 5), putative, mRNA	CUFF.13552.1	IR:5-Extend:3-Extend	smm:ND5	47	205	4e-51	NADH dehydrogenase subunit 5 ; K03883 NADH dehydrogenase I subunit 5 [EC:1.6.5.3]	|Human Diseases; Neurodegenerative Diseases; Parkinson's disease [PATH:ko05012-Map:ko05012];|Metabolism; Energy Metabolism; Oxidative phosphorylation [PATH:ko00190-Map:ko00190];|	|GO:0008137|GO:0042773|GO:0055114|
CUFF.13396	CCON0000111861.1	-	1363	1617	113.06	CNUS0000106895.1	PREDICTED Sjc_0123050 Sjp_0123050: Schistosoma japonicum expressed protein, putative, mRNA	-		smm:Smp_166030	91	131	1e-29	erythrocyte membrane protein
CUFF.11954	CCON0000101767.1	-	1035	2359	110.875	CNUS0000105746.1	PREDICTED Sjc_0110010 Sjp_0110010: Schistosoma japonicum expressed protein, putative, mRNA	-
Sj_010929	CCON0000104879.1	-	146	2586	107.874	CNUS0000106116.1	PREDICTED Sjc_0114000 Sjp_0114000: Schistosoma japonicum hypothetical protein, mRNA	-		smm:Smp_142620	85	80.5	3e-14	protein kinase ; K12323 atrial natriuretic peptide receptor A [EC:4.6.1.2]	|Metabolism; Nucleotide Metabolism; Purine metabolism [PATH:ko00230-Map:ko00230];|Organismal Systems; Circulatory System; Vascular smooth muscle contraction [PATH:ko04270-Map:ko04270];|
CUFF.8688	CCON0000098019.1	+	4226	16134	82.2634	CNUS0000102519.1	PREDICTED Sjc_0075750 Sjp_0075750: Schistosoma japonicum expressed protein, putative, mRNA	-								|GO:0016021|GO:0007154|
CUFF.13107	CCON0000108138.1	-	110	864	79.3106	CNUS0000106592.1	PREDICTED Sjc_0119510 Sjp_0119510: Schistosoma japonicum hypothetical protein, mRNA	CUFF.13107.1|CUFF.13107.2	3-Extend:5-Extend|3-Extend							|GO:0006777|
CUFF.9988	CCON0000098761.1	+	12418	17099	78.1566	CNUS0000103635.1	PREDICTED Sjc_0087570 Sjp_0087570: Schistosoma japonicum hypothetical protein, mRNA	CUFF.9988.2|CUFF.9988.3|CUFF.9988.4	ES:ES:3-Extend|ES:ES:3-Extend|ES:ES:3-Extend
Sj_011765	CCON0000112566.1	+	557	869	71.545	CNUS0000106936.1	PREDICTED Sjc_0123600 Sjp_0123600: Schistosoma japonicum Excitatory amino acid transporter (Sodium-dependent glutamate/ aspartate transporter), putative, mRNA	-		smm:Smp_016600	97	86.7	4e-16	solute carrier family 1 (glial high affinity glutamate transporter		|GO:0016020|GO:0017153|GO:0006835|
Sj_005453	CCON0000097374.1	+	36055	37585	65.4242	CNUS0000100751.1	PREDICTED Sjc_0056880 Sjp_0056880: Schistosoma japonicum zgc:101593; ko:K08371 cytochrome b-561 domain containing 2, putative, mRNA	-
CUFF.9186	CCON0000098266.1	-	18093	22228	58.0969	CNUS0000102945.1	PREDICTED Sjc_0080260 Sjp_0080260: Schistosoma japonicum hypothetical protein, mRNA	CUFF.9186.1|CUFF.9186.2|CUFF.9186.3	3-Extend:AAS|3-Extend:AAS|3-Extend:AAS
CUFF.7333	CCON0000097558.1	-	25302	27461	57.6134	CNUS0000101414.1	PREDICTED Sjc_0064010 Sjp_0064010: Schistosoma japonicum IPR007527 Zinc finger, SWIM-type,domain-containing protein, mRNA	CUFF.7333.1	3-Extend:ADS	smm:Smp_193420	46	142	3e-39	hypothetical protein
CUFF.1954	CCON0000096861.1	-	185336	196365	54.333	CNUS0000096932.1	PREDICTED Sjc_0016450 Sjp_0016450: Schistosoma japonicum ETNK1; ethanolamine kinase 1 [EC:2.7.1.82]; ko:K00894 ethanolamine kinase, putative, mRNA	-		smm:Smp_015030	63	341	4e-92	choline/ethanolamine kinase ; K14156 choline/ethanolamine kinase [EC:2.7.1.32 2.7.1.82]	|Metabolism; Lipid Metabolism; Glycerophospholipid metabolism [PATH:ko00564-Map:ko00564];|
CUFF.8777	CCON0000098045.1	+	801	2992	52.8341	CNUS0000102592.1	PREDICTED Sjc_0076500 Sjp_0076500: Schistosoma japonicum expressed protein, putative, mRNA	-
CUFF.13817	CCON0000118611.1	+	19	4762	50.8869	CNUS0000107291.1	PREDICTED Sjc_0129910 Sjp_0129910: Schistosoma japonicum Alpha-actinin, sarcomeric (F-actin cross-linking protein), putative, mRNA	CUFF.13817.2	ADS	smm:Smp_014780.2	92	209	7e-53	alpha-actinin		|GO:0005509|
Sj_000502	CCON0000096801.1	+	1206175	1209009	45.3114	CNUS0000095903.1	PREDICTED Sjc_0005460 Sjp_0005460: Schistosoma japonicum expressed protein, putative, mRNA	-		smm:Smp_124760	80	72.4	9e-12	hypothetical protein
Sj_008163	CCON0000098576.1	+	745	1496	45.1626	CNUS0000103416.1	PREDICTED Sjc_0085230 Sjp_0085230: Schistosoma japonicum Conserved hypothetical protein, IPR008758 Peptidase S28,domain-containing, mRNA	-		smm:Smp_002600.2	61	108	8e-23	lysosomal Pro-Xaa carboxypeptidase (S28 family) ; K01285 lysosomal Pro-X carboxypeptidase [EC:3.4.16.2]	|Metabolism; Enzyme Families; Peptidases [BR:ko01002];|Organismal Systems; Digestive System; Protein digestion and absorption [PATH:ko04974-Map:ko04974];|	|GO:0008236|GO:0006508|
Sj_007214	CCON0000097977.1	-	11709	11949	43.1497	CNUS0000102479.1	PREDICTED Sjc_0075340 Sjp_0075340: Schistosoma japonicum hypothetical protein, mRNA	-
CUFF.12323	CCON0000104179.1	-	76	7946	39.4496	CNUS0000105843.1	PREDICTED Sjc_0111050 Sjp_0111050: Schistosoma japonicum hypothetical protein, mRNA	-		smm:Smp_180010	80	79	1e-13	hypothetical protein
Sj_012102	CCON0000118733.1	-	50	188	39.1871	CNUS0000107303.1	PREDICTED Sjc_0130050 Sjp_0130050: Schistosoma japonicum hypothetical protein, mRNA	-		smm:Smp_139190	97	96.3	6e-19	adenomatous polyposis coli protein ; K02085 adenomatosis polyposis coli protein	|Cellular Processes; Cell Motility; Cytoskeleton proteins [BR:ko04812];|Cellular Processes; Cell Motility; Regulation of actin cytoskeleton [PATH:ko04810-Map:ko04810];|Environmental Information Processing; Signal Transduction; Wnt signaling pathway [PATH:ko04310-Map:ko04310];|Human Diseases; Cancers; Basal cell carcinoma [PATH:ko05217-Map:ko05217];|Human Diseases; Cancers; Colorectal cancer [PATH…
CUFF.12567	CCON0000104742.1	-	1416	2245	38.2374	CNUS0000106629.1	PREDICTED Sjc_0119970 Sjp_0119970: Schistosoma japonicum Uncharacterized protein KIAA0350, putative, mRNA	-		smm:Smp_143110	84	308	1e-82	hypothetical protein
CUFF.9348	CCON0000098368.1	-	18132	22677	37.5072	CNUS0000103089.1	PREDICTED Sjc_0081740 Sjp_0081740: Schistosoma japonicum expressed protein, putative, mRNA	CUFF.9348.2	EN:ES:5-Extend
CUFF.8665	CCON0000097990.1	+	23487	28048	37.1818	CNUS0000102494.1	PREDICTED Sjc_0075490 Sjp_0075490: Schistosoma japonicum Probable RNA-binding protein 25 (RNA-binding motif protein 25) (RNA-binding region-containing protein 7) (Protein S164), putative, mRNA	CUFF.8665.1	5-Extend:ES:AAS:3-Extend	smm:Smp_078610	59	195	2e-48	RNA binding motif protein 25 ; K12822 RNA-binding protein 25	|Genetic Information Processing; Transcription; Spliceosome [BR:ko03041];|Genetic Information Processing; Transcription; Spliceosome [PATH:ko03040-Map:ko03040];|
CUFF.14219	CCON0000121133.1	+	378	1087	33.7169	CNUS0000107645.1	PREDICTED Sjc_0133910 Sjp_0133910: Schistosoma japonicum Uncharacterized protein KIAA0350, putative, mRNA	-		smm:Smp_143110	86	307	2e-82	hypothetical protein
Sj_011709	CCON0000111643.1	-	728	1455	32.6334	CNUS0000106881.1	PREDICTED Sjc_0122870 Sjp_0122870: Schistosoma japonicum expressed protein, putative, mRNA	-
CUFF.14188	CCON0000120429.1	-	7263	19000	32.5499	CNUS0000107585.1	PREDICTED Sjc_0133190 Sjp_0133190: Schistosoma japonicum Lupus La protein homolog (La ribonucleoprotein) (La autoantigen homolog), putative, mRNA	-		smm:Smp_164650	88	246	5e-63	lupus la ribonucleoprotein ; K11090 lupus La protein	|Human Diseases; Immune System Diseases; Systemic lupus erythematosus [PATH:ko05322-Map:ko05322];|	|GO:0005634|GO:0016020|GO:0030529|GO:0000166|GO:0003677|GO:0003700|GO:0003723|GO:0004129|GO:0005507|GO:0043565|GO:0006118|GO:0006355|GO:0006396|GO:0045449|
CUFF.3466	CCON0000096977.1	-	211790	218606	29.5431	CNUS0000098271.1	PREDICTED Sjc_0030530 Sjp_0030530: Schistosoma japonicum Forkhead box protein A1-B (FoxA1b) (Fork head domain-related protein 7') (xFD-7') (Hepatocyte nuclear factor 3-alpha homolog-B) (HNF3alpha homolog-B) (xHNF3alpha-B) (Forkhead protein 2) (xFKH2) (FKH-2), putative, mRNA	CUFF.3466.1	3-Extend
CUFF.13455	CCON0000112627.1	-	536	1941	29.0632	CNUS0000106938.1	PREDICTED Sjc_0123630 Sjp_0123630: Schistosoma japonicum IPR000568 ATPase, F0 complex, subunit A,domain-containing protein, mRNA	-								|GO:0016020|GO:0016469|GO:0016820|GO:0015992|
Sj_008679	CCON0000099086.1	-	35030	38574	27.3778	CNUS0000103917.1	PREDICTED Sjc_0090620 Sjp_0090620: Schistosoma japonicum LOC516289; similar to RIO kinase 1 [EC:2.7.11.1]; ko:K07178 RIO kinase 1, putative, mRNA	-		smm:Smp_022140	86	644	0	serine/threonine-protein kinase rio1 (rio kinase 1) ; K07178 RIO kinase 1 [EC:2.7.11.1]	|Genetic Information Processing; Translation; Ribosome Biogenesis [BR:ko03009];|Genetic Information Processing; Translation; Ribosome biogenesis in eukaryotes [PATH:ko03008-Map:ko03008];|Metabolism; Enzyme Families; Protein kinases [BR:ko01001];|	|GO:0004674|GO:0004713|GO:0005524|GO:0006468|
CUFF.13582	CCON0000115660.1	-	420	1038	26.1378	CNUS0000107063.1	PREDICTED Sjc_0125710 Sjp_0125710: Schistosoma japonicum Uncharacterized protein KIAA0350, putative, mRNA	-		smm:Smp_143110	88	259	5e-68	hypothetical protein
CUFF.13217	CCON0000110169.1	-	2491	3197	24.6085	CNUS0000106703.1	PREDICTED Sjc_0120830 Sjp_0120830: Schistosoma japonicum Uncharacterized protein KIAA0350, putative, mRNA	-		smm:Smp_143110	86	303	2e-81	hypothetical protein
CUFF.1838	CCON0000096862.1	+	100922	103623	24.3302	CNUS0000096945.1	PREDICTED Sjc_0016580 Sjp_0016580: Schistosoma japonicum expressed protein, putative, mRNA	CUFF.1838.1|CUFF.1838.2	5-Extend:ES:3-Extend|5-Extend:AAS:3-Extend
CUFF.3720	CCON0000096997.1	+	198305	210874	23.2454	CNUS0000098483.1	PREDICTED Sjc_0032750 Sjp_0032750: Schistosoma japonicum Conserved hypothetical protein, mRNA	-		smm:Smp_168760	66	646	0	hypothetical protein
Sj_011129	CCON0000105425.1	-	392	5546	21.6213	CNUS0000106313.1	PREDICTED Sjc_0116110 Sjp_0116110: Schistosoma japonicum Probable vacuolar ATP synthase subunit B (EC 3.6.3.14) (V-ATPase subunit B) (Vacuolar proton pump subunit B), putative, mRNA	-		smm:Smp_029390	87	76.6	4e-13	ATP synthase subunit beta vacuolar ; K02147 V-type H+-transporting ATPase subunit B [EC:3.6.3.14]	|Cellular Processes; Transport and Catabolism; Phagosome [PATH:ko04145-Map:ko04145];|Human Diseases; Immune System Diseases; Rheumatoid arthritis [PATH:ko05323-Map:ko05323];|Human Diseases; Infectious Diseases; Epithelial cell signaling in Helicobacter pylori infection [PATH:ko05120-Map:ko05120];|Human Diseases; Infectious Diseases; Vibrio cholerae infection [PATH:ko05110-Map:ko05110];|Metabolism…	|GO:0016469|GO:0005524|GO:0046933|GO:0046961|GO:0015986|
CUFF.12257	CCON0000103814.1	+	19695	31469	18.6834	CNUS0000105784.1	PREDICTED Sjc_0110440 Sjp_0110440: Schistosoma japonicum expressed protein, putative, mRNA	-		smm:Smp_059600	95	97.8	2e-19	tektin
CUFF.10741	CCON0000099417.1	-	22274	22761	17.7998	CNUS0000106877.1	PREDICTED Sjc_0122810 Sjp_0122810: Schistosoma japonicum hypothetical protein, mRNA	CUFF.10741.1	AAS:IR:3-Extend
CUFF.13586	CCON0000115732.1	-	764	1298	17.7923	CNUS0000106958.1	PREDICTED Sjc_0123890 Sjp_0123890: Schistosoma japonicum hypothetical protein, mRNA	CUFF.13586.1	AAS:IR:3-Extend
Sj_011421	CCON0000108137.1	+	1024	1223	16.4527	CNUS0000106591.1	PREDICTED Sjc_0119500 Sjp_0119500: Schistosoma japonicum expressed protein, putative, mRNA	-
Sj_000630	CCON0000096806.1	+	569725	570494	15.0621	CNUS0000096017.1	PREDICTED Sjc_0006660 Sjp_0006660: Schistosoma japonicum expressed protein, putative, mRNA	-
CUFF.11836	CCON0000101365.1	-	7460	9378	14.0943	CNUS0000107959.1	PREDICTED Sjc_0105820 Sjp_0105820: Schistosoma japonicum Conserved hypothetical protein, IPR001584 Integrase, catalytic region,IPR012337 Polynucleotidyl transferase, Ribonuclease H fold,domain-containing, mRNA	CUFF.11836.2	ADS:5-Extend	spu:760621	56	187	2e-46	similar to gag-pol polyprotein		|GO:0003676|GO:0015074|
CUFF.8996	CCON0000098120.1	-	31805	36316	13.7868	CNUS0000102774.1	PREDICTED Sjc_0078450 Sjp_0078450: Schistosoma japonicum expressed protein, putative, mRNA	CUFF.8996.1	3-Extend:5-Extend
Sj_011243	CCON0000106113.1	+	13	856	12.9767	CNUS0000106421.1	PREDICTED Sjc_0117450 Sjp_0117450: Schistosoma japonicum Nucleolar GTP-binding protein 2, putative, mRNA	-		smm:Smp_087810	86	117	2e-25	GTP binding protein ; K14537 nuclear GTP-binding protein	|Genetic Information Processing; Translation; Ribosome Biogenesis [BR:ko03009];|Genetic Information Processing; Translation; Ribosome biogenesis in eukaryotes [PATH:ko03008-Map:ko03008];|
Sj_010138	CCON0000101358.1	+	6195	6356	12.7653	CNUS0000105346.1	PREDICTED Sjc_0105790 Sjp_0105790: Schistosoma japonicum expressed protein, putative, mRNA	-		smm:Smp_139350	66	75.1	1e-12	Nuclease sbcCD subunit C
CUFF.14202	CCON0000120989.1	+	81	1531	12.5372	CNUS0000107633.1	PREDICTED Sjc_0133740 Sjp_0133740: Schistosoma japonicum expressed protein, putative, mRNA	CUFF.14202.1|CUFF.14202.2|CUFF.14202.4	5-Extend:ES:ES:ADS:3-Extend|5-Extend:ES:ADS:3-Extend|ADS:3-Extend
Sj_009131	CCON0000099532.1	-	8007	8185	11.8427	CNUS0000104362.1	PREDICTED Sjc_0095360 Sjp_0095360: Schistosoma japonicum Transient receptor potential protein, putative, mRNA	-								|GO:0016020|GO:0005216|GO:0006811|
CUFF.598	CCON0000096802.1	-	193466	194064	11.371	CNUS0000095911.1	PREDICTED Sjc_0005540 Sjp_0005540: Schistosoma japonicum expressed protein, putative, mRNA	CUFF.598.1	AAS:3-Extend
Sj_011900	CCON0000116014.1	+	516	1435	10.9769	CNUS0000107081.1	PREDICTED Sjc_0126220 Sjp_0126220: Schistosoma japonicum expressed protein, putative, mRNA	-
CUFF.11117	CCON0000100228.1	+	5694	9154	10.3797	CNUS0000104645.1	PREDICTED Sjc_0098320 Sjp_0098320: Schistosoma japonicum hypothetical protein, mRNA	-
CUFF.9363	CCON0000098375.1	-	4200	16220	9.94189	CNUS0000103097.1	PREDICTED Sjc_0081850 Sjp_0081850: Schistosoma japonicum hypothetical protein, mRNA	CUFF.9363.1	3-Extend:ADS:5-Extend
CUFF.4644	CCON0000097095.1	-	140732	140947	9.69756	CNUS0000099210.1	PREDICTED Sjc_0040490 Sjp_0040490: Schistosoma japonicum hypothetical protein, mRNA	-		smm:Smp_152280	86	115	8e-25	hypothetical protein		|GO:0007165|GO:0007600|
CUFF.13996	CCON0000119746.1	-	12517	15625	9.44628	CNUS0000107446.1	PREDICTED Sjc_0131620 Sjp_0131620: Schistosoma japonicum hypothetical protein, mRNA	-
CUFF.11372	CCON0000100602.1	-	6313	6544	9.43759	CNUS0000106230.1	PREDICTED Sjc_0115180 Sjp_0115180: Schistosoma japonicum hypothetical protein, mRNA	-
Sj_011473	CCON0000109338.1	-	713	904	9.32383	CNUS0000106643.1	PREDICTED Sjc_0120180 Sjp_0120180: Schistosoma japonicum Regulator of G-protein signaling 4 (RGS4), putative, mRNA	-		smm:Smp_062760	94	120	3e-26	regulator of G protein signaling		|GO:0004871|
Sj_002250	CCON0000096917.1	-	141130	141299	9.04694	CNUS0000097599.1	PREDICTED Sjc_0023530 Sjp_0023530: Schistosoma japonicum IPR001781 LIM, zinc-binding,domain-containing protein, mRNA	-								|GO:0008270|
CUFF.2731	CCON0000096922.1	-	10234	12434	8.93667	CNUS0000097666.1	PREDICTED Sjc_0024200 Sjp_0024200: Schistosoma japonicum expressed protein, putative, mRNA	CUFF.2731.1	3-Extend:ADS:5-Extend	smm:Smp_173630	50	217	1e-54	hypothetical protein
CUFF.10595	CCON0000099315.1	+	3660	14869	8.52527	CNUS0000104156.1	PREDICTED Sjc_0093160 Sjp_0093160: Schistosoma japonicum expressed protein, putative, mRNA	CUFF.10595.1|CUFF.10595.2	5-Extend:ES:EN|5-Extend:ES:ES:3-Extend	smm:Smp_140000	33	100	8e-20	tetraspanin-CD63 receptor
CUFF.1415	CCON0000096839.1	+	665005	682447	8.43183	CNUS0000096600.1	PREDICTED Sjc_0012930 Sjp_0012930: Schistosoma japonicum expressed protein, putative, mRNA	CUFF.1415.2	EN	smm:Smp_148760	82	83.6	4e-15	hypothetical protein
CUFF.3764	CCON0000097003.1	+	22958	53169	8.21849	CNUS0000098523.1	PREDICTED Sjc_0033180 Sjp_0033180: Schistosoma japonicum hypothetical protein; ko:K07579 putative methylase, putative, mRNA	CUFF.3764.1|CUFF.3764.2	5-Extend|5-Extend:ES:ES:ES:3-Extend	smm:Smp_151770	70	149	2e-34	mitochondrial ribosomal protein L2
CUFF.4669	CCON0000097097.1	-	259928	261461	7.9808	CNUS0000099234.1	PREDICTED Sjc_0040730 Sjp_0040730: Schistosoma japonicum expressed protein, putative, mRNA	CUFF.4669.2|CUFF.4669.3	IR:5-Extend|ADS:5-Extend	smm:Smp_193420	48	142	6e-39	hypothetical protein
CUFF.13065	CCON0000107600.1	-	1	1109	7.35039	CNUS0000108009.1|CNUS0000108004.1	PREDICTED Sjc_0119110 Sjp_0119110: Schistosoma japonicum Conserved hypothetical protein, expressed protein, putative, mRNA	CUFF.13065.3	5-Extend	smm:Smp_179340	29	83.2	3e-14	protein disulfide-isomerase
Sj_012571	CCON0000121822.1	+	951	2466	7.33913	CNUS0000107762.1	PREDICTED Sjc_0135200 Sjp_0135200: Schistosoma japonicum expressed protein, putative, mRNA	-
CUFF.3588	CCON0000096981.1	+	159238	159950	6.98625	CNUS0000107818.1	PREDICTED Sjc_0031020 Sjp_0031020: Schistosoma japonicum Retrovirus-related Pol polyprotein from type-2 retrotransposable element R2DM (Retrovirus-related Pol polyprotein from type II retrotransposable element R2DM) [Includes: Protease (EC 3.4.23.-); Reverse transcriptase (EC 2.7.7.49); Endonuclease], putative, mRNA	CUFF.3588.1	Null	spu:759800	37	159	1e-37	similar to endonuclease-reverse transcriptase		|GO:0003723|GO:0003964|GO:0006278|
CUFF.13566	CCON0000115130.1	-	710	1912	6.5843	CNUS0000107044.1	PREDICTED Sjc_0125340 Sjp_0125340: Schistosoma japonicum expressed protein, putative, mRNA	-
CUFF.14067	CCON0000120017.1	+	5733	9029	6.52658	CNUS0000108042.1	PREDICTED Sjc_0132450 Sjp_0132450: Schistosoma japonicum expressed protein, putative, mRNA	-
CUFF.4734	CCON0000097105.1	-	77132	86408	5.58387	CNUS0000099280.1	PREDICTED Sjc_0041220 Sjp_0041220: Schistosoma japonicum hypothetical protein, mRNA	CUFF.4734.1	3-Extend	smm:Smp_131220	77	155	9e-37	tripeptidyl-peptidase II (S08 family) ; K01280 tripeptidyl-peptidase II [EC:3.4.14.10]	|Genetic Information Processing; Folding, Sorting and Degradation; Chaperones and folding catalysts [BR:ko03110];|Metabolism; Enzyme Families; Peptidases [BR:ko01002];|
CUFF.14192	CCON0000120849.1	-	356	1733	4.99041	CNUS0000107628.1	PREDICTED Sjc_0133660 Sjp_0133660: Schistosoma japonicum hypothetical protein, mRNA	CUFF.14192.2|CUFF.14192.3|CUFF.14192.4	EN:ADS:5-Extend|ADS:5-Extend|ADS:EN:ADS:5-Extend
CUFF.14155	CCON0000120517.1	-	1458	2375	4.79434	CNUS0000107604.1	PREDICTED Sjc_0133400 Sjp_0133400: Schistosoma japonicum hypothetical protein, mRNA	-		smm:Smp_188340	93	89	9e-17	hypothetical protein
Sj_011974	CCON0000117186.1	+	712	983	4.78047	CNUS0000107164.1	PREDICTED Sjc_0128320 Sjp_0128320: Schistosoma japonicum expressed protein, putative, mRNA	-		smm:Smp_024900	77	97.1	3e-19	hypothetical protein ; K04681 retinoblastoma-like	|Cellular Processes; Cell Growth and Death; Cell cycle [PATH:ko04110-Map:ko04110];|Environmental Information Processing; Signal Transduction; TGF-beta signaling pathway [PATH:ko04350-Map:ko04350];|Genetic Information Processing; Transcription; Transcription factors [BR:ko03000];|
CUFF.4125	CCON0000097037.1	+	153277	162573	4.75859	CNUS0000107828.1	PREDICTED Sjc_0036140 Sjp_0036140: Schistosoma japonicum Conserved hypothetical protein, IPR008042 Retrotransposon, Pao,domain-containing, mRNA	CUFF.4125.1	5-Extend:EN:EN
CUFF.7000	CCON0000097481.1	+	38121	44727	4.53872	CNUS0000101158.1	PREDICTED Sjc_0061230 Sjp_0061230: Schistosoma japonicum expressed protein, putative, mRNA	CUFF.7000.2	ADS:3-Extend	smm:Smp_129000	82	204	2e-51	hypothetical protein
CUFF.3604	CCON0000096988.1	+	1682	10890	4.52882	CNUS0000098386.1	PREDICTED Sjc_0031720 Sjp_0031720: Schistosoma japonicum Immunogenic miracidial antigen 8C (Fragment), putative, mRNA	CUFF.3604.1|CUFF.3604.2	5-Extend|5-Extend:ES:ADS
CUFF.13523	CCON0000113949.1	+	540	1351	3.98805	CNUS0000108023.1	PREDICTED Sjc_0124430 Sjp_0124430: Schistosoma japonicum Conserved hypothetical protein, IPR009007 Peptidase aspartic, catalytic,domain-containing, mRNA	-								|GO:0004190|GO:0006508|
Sj_012550	CCON0000121700.1	+	9026	9365	3.925	CNUS0000107743.1	PREDICTED Sjc_0134950 Sjp_0134950: Schistosoma japonicum moaA; molybdopterin precursor synthase MoaA; ko:K03639 molybdenum cofactor biosynthesis protein A, putative, mRNA	-		smm:Smp_171270	80	150	2e-35	molybdopterin cofactor synthesis protein A		|GO:0003824|GO:0046872|GO:0051536|GO:0051539|
Sj_007149	CCON0000097945.1	-	23031	26584	3.7614	CNUS0000102415.1	PREDICTED Sjc_0074650 Sjp_0074650: Schistosoma japonicum hypothetical protein, mRNA	-
Sj_011721	CCON0000111857.1	-	697	1986	3.75792	CNUS0000106894.1	PREDICTED Sjc_0123040 Sjp_0123040: Schistosoma japonicum IPR001680 WD-40 repeat,domain-containing protein, mRNA	-		smm:Smp_130750	72	143	4e-33	hypothetical protein
Sj_011262	CCON0000106376.1	+	1676	1899	3.59575	CNUS0000106439.1	PREDICTED Sjc_0117650 Sjp_0117650: Schistosoma japonicum expressed protein, putative, mRNA	-		smm:Smp_175650	72	75.9	8e-13	E3 ubiquitin-protein ligase nedd-4 ; K13305 E3 ubiquitin-protein ligase NEDD4-like [EC:6.3.2.19]	|Cellular Processes; Transport and Catabolism; Endocytosis [PATH:ko04144-Map:ko04144];|Genetic Information Processing; Folding, Sorting and Degradation; Ubiquitin mediated proteolysis [PATH:ko04120-Map:ko04120];|Genetic Information Processing; Folding, Sorting and Degradation; Ubiquitin system [BR:ko04121];|Organismal Systems; Excretory System; Aldosterone-regulated sodium reabsorption [PATH:ko04…
Sj_011382	CCON0000107561.1	-	420	768	3.53053	CNUS0000107140.1	PREDICTED Sjc_0127930 Sjp_0127930: Schistosoma japonicum Kinesin-like protein KIF13A, putative, mRNA	-		smm:Smp_147970.2	72	160	3e-38	hypothetical protein		|GO:0005875|GO:0003777|GO:0005524|GO:0007018|
CUFF.7132	CCON0000097503.1	-	278294	284822	3.24664	CNUS0000101256.1	PREDICTED Sjc_0062330 Sjp_0062330: Schistosoma japonicum expressed protein, putative, mRNA	CUFF.7132.1	3-Extend:5-Extend
Sj_004473	CCON0000097192.1	-	54499	63784	3.16877	CNUS0000107853.1	PREDICTED Sjc_0046650 Sjp_0046650: Schistosoma japonicum Retrovirus-related Pol polyprotein LINE-1 (Long interspersed element-1) (L1) [Includes: Reverse transcriptase (EC 2.7.7.49); Endonuclease], putative, mRNA	-		spu:759800	35	110	4e-23	similar to endonuclease-reverse transcriptase		|GO:0003723|GO:0003964|GO:0006278|
CUFF.4799	CCON0000097113.1	-	86007	87401	3.13859	CNUS0000099330.1	PREDICTED Sjc_0041770 Sjp_0041770: Schistosoma japonicum Guanine nucleotide-binding protein subunit alpha homolog (Protein concertina), putative, mRNA	CUFF.4799.2	ADS:5-Extend	smm:Smp_074510	70	145	1e-33	GTP-binding protein alpha subunit gna		|GO:0004871|GO:0019001|GO:0007165|GO:0007186|
CUFF.13134	CCON0000108641.1	+	271	686	3.1305	CNUS0000106609.1	PREDICTED Sjc_0119730 Sjp_0119730: Schistosoma japonicum Periodic tryptophan protein 2 homolog, putative, mRNA	-		smm:Smp_126910	83	123	4e-27	hypothetical protein ; K14558 periodic tryptophan protein 2	|Genetic Information Processing; Translation; Ribosome Biogenesis [BR:ko03009];|Genetic Information Processing; Translation; Ribosome biogenesis in eukaryotes [PATH:ko03008-Map:ko03008];|
Sj_010163	CCON0000101489.1	+	15639	16624	2.94716	CNUS0000105371.1	PREDICTED Sjc_0106060 Sjp_0106060: Schistosoma japonicum expressed protein, putative, mRNA	-
CUFF.2821	CCON0000096929.1	+	545060	589776	2.94679	CNUS0000097748.1	PREDICTED Sjc_0025050 Sjp_0025050: Schistosoma japonicum IPR000276 Rhodopsin-like GPCR superfamily,domain-containing protein, mRNA	CUFF.2821.1	5-Extend:ES:3-Extend	smm:Smp_191150	70	153	6e-36	hypothetical protein		|GO:0016021|GO:0007186|
CUFF.13547	CCON0000114463.1	-	1104	2168	2.93744	CNUS0000107024.1	PREDICTED Sjc_0124850 Sjp_0124850: Schistosoma japonicum expressed protein, putative, mRNA	-
CUFF.8214	CCON0000097798.1	-	6060	16512	2.91678	CNUS0000102127.1	PREDICTED Sjc_0071590 Sjp_0071590: Schistosoma japonicum hypothetical protein, mRNA	CUFF.8214.1	AAS:3-Extend
CUFF.118	CCON0000096787.1	+	448109	448358	2.87403	CNUS0000095496.1	PREDICTED Sjc_0001110 Sjp_0001110: Schistosoma japonicum expressed protein, putative, mRNA	-
CUFF.2296	CCON0000096893.1	-	408155	416753	2.85921	CNUS0000097311.1	PREDICTED Sjc_0020480 Sjp_0020480: Schistosoma japonicum expressed protein, putative, mRNA	CUFF.2296.1	3-Extend:ES:5-Extend
CUFF.3338	CCON0000096970.1	-	39573	46637	2.60016	CNUS0000098170.1|CNUS0000107268.1	PREDICTED Sjc_0029440 Sjp_0029440: Schistosoma japonicum Putative surface protein SACOL0050 precursor, putative, mRNA	CUFF.3338.3	ADS
CUFF.11102	CCON0000100100.1	-	2	18972	2.59475	CNUS0000104628.1	PREDICTED Sjc_0098140 Sjp_0098140: Schistosoma japonicum hypothetical protein, mRNA	CUFF.11102.1	3-Extend:ES:ES:5-Extend
CUFF.11628	CCON0000100911.1	-	25221	25899	2.54964	CNUS0000105144.1	PREDICTED Sjc_0103670 Sjp_0103670: Schistosoma japonicum Dynein 8 kDa light chain, flagellar outer arm, putative, mRNA	CUFF.11628.2	EN	cpv:cgd2_740	50	103	5e-21	cut up CG6998-PA ; K10418 dynein light chain LC8-type	|Cellular Processes; Cell Motility; Cytoskeleton proteins [BR:ko04812];|Organismal Systems; Excretory System; Vasopressin-regulated water reabsorption [PATH:ko04962-Map:ko04962];|	|GO:0005875|GO:0007017|
CUFF.14022	CCON0000119832.1	+	4642	5701	2.48943	CNUS0000107479.1	PREDICTED Sjc_0132000 Sjp_0132000: Schistosoma japonicum hypothetical protein, mRNA	-		smm:Smp_005470	69	69.3	7e-11	cytoplasmic dynein light chain		|GO:0005875|GO:0003777|GO:0007017|
CUFF.672	CCON0000096804.1	+	885382	910754	2.46466	CNUS0000095981.1	PREDICTED Sjc_0006270 Sjp_0006270: Schistosoma japonicum hypothetical protein, mRNA	CUFF.672.2	ES:EN	smm:Smp_163670	64	440	1e-121	hypothetical protein
CUFF.3341	CCON0000096970.1	-	54616	62909	2.26279	CNUS0000098171.1	PREDICTED Sjc_0029450 Sjp_0029450: Schistosoma japonicum Surface protein precursor (Plasmin-sensitive surface protein) (230 kDa cell-wall protein), putative, mRNA	CUFF.3341.2|CUFF.3341.3	ADS:5-Extend|ADS:AAS
Sj_010536	CCON0000103250.1	+	198	1128	2.21037	CNUS0000105734.1	PREDICTED Sjc_0109890 Sjp_0109890: Schistosoma japonicum UDP-glucuronic acid decarboxylase 1 (EC 4.1.1.35) (UDP-glucuronate decarboxylase 1) (UXS-1), putative, mRNA	-		smm:Smp_135100	95	99.8	6e-20	dtdp-glucose 4-6-dehydratase
CUFF.6583	CCON0000097399.1	-	97415	118269	2.12215	CNUS0000100820.1	PREDICTED Sjc_0057630 Sjp_0057630: Schistosoma japonicum MGC85507; MGC85507 protein [EC:6.-.-.-]; ko:K01976 E6.-.-.-, putative, mRNA	CUFF.6583.1	3-Extend:ADS:5-Extend	smm:Smp_086960	69	270	3e-70	lipoate-protein ligase		|GO:0003824|GO:0006464|
CUFF.7288	CCON0000097542.1	+	72965	78947	1.98963	CNUS0000101382.1	PREDICTED Sjc_0063640 Sjp_0063640: Schistosoma japonicum Putative adenylate kinase 7 (EC 2.7.4.3), putative, mRNA	CUFF.7288.2	ES:3-Extend	smm:Smp_160450	70	280	8e-75	hypothetical protein		|GO:0005524|GO:0019205|GO:0006139|
CUFF.8667	CCON0000097996.1	+	11196	16643	1.98242	CNUS0000102501.1	PREDICTED Sjc_0075560 Sjp_0075560: Schistosoma japonicum hypothetical protein, mRNA	-
CUFF.4315	CCON0000097054.1	+	87255	89757	1.8705	CNUS0000098965.1	PREDICTED Sjc_0037890 Sjp_0037890: Schistosoma japonicum Conserved hypothetical protein, IPR002219 Protein kinase C, phorbol ester/diacylglycerol binding,domain-containing, mRNA	-		smm:Smp_155940	90	87.4	3e-16	protein kinase C mu		|GO:0007242|
CUFF.6726	CCON0000097430.1	-	375	6168	1.84166	CNUS0000107873.1	PREDICTED Sjc_0058990 Sjp_0058990: Schistosoma japonicum Conserved hypothetical protein, IPR001878 Zinc finger, CCHC-type,IPR008042 Retrotransposon, Pao,domain-containing, mRNA	-		dre:100147861	32	633	1e-179	Gag-Pol polyprotein-like		|GO:0003676|GO:0008270|
Sj_012468	CCON0000121375.1	-	210	3529	1.82635	CNUS0000107661.1	PREDICTED Sjc_0134090 Sjp_0134090: Schistosoma japonicum NAD(P) transhydrogenase subunit alpha (EC 1.6.1.2) (Pyridine nucleotide transhydrogenase subunit alpha) (Nicotinamide nucleotide transhydrogenase subunit alpha), putative, mRNA	-		smm:Smp_082370	84	246	5e-64	NADP transhydrogenase ; K00323 NAD(P) transhydrogenase [EC:1.6.1.2]	|Metabolism; Metabolism of Cofactors and Vitamins; Nicotinate and nicotinamide metabolism [PATH:ko00760-Map:ko00760];|	|GO:0016491|
Sj_005302	CCON0000097349.1	-	78578	78826	1.75223	CNUS0000100599.1	PREDICTED Sjc_0055290 Sjp_0055290: Schistosoma japonicum Potassium voltage-gated channel subfamily H member 4 (Voltage-gated potassium channel subunit Kv12.3) (Ether-a-go-go-like potassium channel 1) (ELK channel 1) (ELK1) (Brain-specific eag-like channel 2) (BEC2), putative, mRNA	-		smm:Smp_157490	95	89.7	5e-17	voltage-gated potassium channel
CUFF.14014	CCON0000119794.1	-	4488	5448	1.73186	CNUS0000107470.1	PREDICTED Sjc_0131880 Sjp_0131880: Schistosoma japonicum expressed protein, putative, mRNA	-
Sj_012335	CCON0000120095.1	+	19	708	1.63188	CNUS0000107532.1	PREDICTED Sjc_0132590 Sjp_0132590: Schistosoma japonicum expressed protein, putative, mRNA	-		smm:Smp_093620	35	111	5e-23	hypothetical protein
CUFF.13529	CCON0000114056.1	-	316	2038	1.60505	CNUS0000107008.1	PREDICTED Sjc_0124590 Sjp_0124590: Schistosoma japonicum hypothetical protein, mRNA	CUFF.13529.2|CUFF.13529.3	ADS:AAS|ADS:5-Extend
Sj_012430	CCON0000120819.1	-	153	1895	1.583	CNUS0000107626.1	PREDICTED Sjc_0133640 Sjp_0133640: Schistosoma japonicum hypothetical protein, mRNA	-
CUFF.3521	CCON0000096981.1	+	39257	42338	1.5141	CNUS0000098313.1	PREDICTED Sjc_0030950 Sjp_0030950: Schistosoma japonicum hypothetical protein, mRNA	-		smm:Smp_132540	64	120	2e-26	axon guidance protein; slit
CUFF.4510	CCON0000097073.1	+	322707	344732	1.48785	CNUS0000099082.1	PREDICTED Sjc_0039130 Sjp_0039130: Schistosoma japonicum expressed protein, putative, mRNA	-
Sj_011923	CCON0000116318.1	-	269	478	1.47358	CNUS0000107104.1	PREDICTED Sjc_0126700 Sjp_0126700: Schistosoma japonicum Single-minded homolog 1, putative, mRNA	-		smm:Smp_165270	98	114	2e-24	single-minded		|GO:0005634|GO:0030528|GO:0045449|
Sj_011070	CCON0000105283.1	-	6116	8761	1.41053	CNUS0000106255.1	PREDICTED Sjc_0115470 Sjp_0115470: Schistosoma japonicum expressed protein, putative, mRNA	-		smm:Smp_174110	86	70.5	3e-11	protein phosphatase 1 regulatory inhibitor subunit 16a
CUFF.4642	CCON0000097095.1	-	23780	38873	1.40728	CNUS0000099207.1	PREDICTED Sjc_0040460 Sjp_0040460: Schistosoma japonicum hypothetical protein, mRNA	CUFF.4642.1	3-Extend:ADS:AAS:5-Extend	smm:Smp_152280	70	184	2e-45	hypothetical protein		|GO:0007165|
CUFF.8315	CCON0000097815.1	-	101159	115041	1.37413	CNUS0000102203.1	PREDICTED Sjc_0072400 Sjp_0072400: Schistosoma japonicum hypothetical protein, mRNA	-		smm:Smp_131490	44	78.6	1e-13	hypothetical protein
CUFF.9957	CCON0000098750.1	+	9574	17016	1.35714	CNUS0000103623.1	PREDICTED Sjc_0087450 Sjp_0087450: Schistosoma japonicum IPR009140 Wnt-2 protein,IPR005817 Wnt superfamily,domain-containing protein, mRNA	CUFF.9957.2	AAS:ADS:3-Extend	smm:Smp_167140	87	96.3	1e-18	wnt related		|GO:0005576|GO:0005102|GO:0007275|GO:0016055|
Sj_006500	CCON0000097673.1	+	1810	4869	1.35163	CNUS0000101775.1	PREDICTED Sjc_0067880 Sjp_0067880: Schistosoma japonicum Alkaline phosphatase, tissue-nonspecific isozyme precursor (EC 3.1.3.1) (AP-TNAP) (TNSALP), putative, mRNA	-		smm:Smp_155890	67	261	1e-68	alkaline phosphatase		|GO:0008152|
CUFF.6473	CCON0000097371.1	-	195204	214001	1.35012	CNUS0000100742.1	PREDICTED Sjc_0056790 Sjp_0056790: Schistosoma japonicum Conserved hypothetical protein, IPR001765 Carbonic anhydrase, prokaryotic and plant,domain-containing, mRNA	-		smm:Smp_004070	75	283	3e-75	carbonic anhydrase ; K01673 carbonic anhydrase [EC:4.2.1.1]	|Metabolism; Energy Metabolism; Nitrogen metabolism [PATH:ko00910-Map:ko00910];|	|GO:0004089|GO:0008270|GO:0015976|
CUFF.1243	CCON0000096829.1	+	169256	186084	1.34805	CNUS0000096438.1	PREDICTED Sjc_0011230 Sjp_0011230: Schistosoma japonicum Conserved hypothetical protein, expressed protein, putative, mRNA	CUFF.1243.1	5-Extend:AAS	smm:Smp_167120	44	119	3e-25	leishmanolysin-2 (M08 family)		|GO:0016020|GO:0004222|GO:0008270|GO:0006508|GO:0007155|
Sj_002187	CCON0000096911.1	-	171845	172057	1.3323	CNUS0000097533.1	PREDICTED Sjc_0022820 Sjp_0022820: Schistosoma japonicum hypothetical protein, mRNA	-		smm:Smp_126190	61	92.8	6e-18	homeobix protein hb9 mnx2
CUFF.8	CCON0000096785.1	+	616340	631610	1.32421	CNUS0000095405.1	PREDICTED Sjc_0000140 Sjp_0000140: Schistosoma japonicum hypothetical protein, mRNA	-		smm:Smp_003760	49	84.7	2e-15	hypothetical protein
CUFF.7208	CCON0000097526.1	+	15349	28800	1.31381	CNUS0000101324.1	PREDICTED Sjc_0063030 Sjp_0063030: Schistosoma japonicum expressed protein, putative, mRNA	CUFF.7208.1	5-Extend:EN:EN:3-Extend	smm:Smp_128430	48	122	6e-26	cd36 antigen		|GO:0016020|GO:0007155|
CUFF.259	CCON0000096790.1	+	665953	671016	1.28454	CNUS0000095617.1	PREDICTED Sjc_0002390 Sjp_0002390: Schistosoma japonicum hypothetical protein, mRNA	CUFF.259.2	3-Extend	smm:Smp_073450	100	75.1	5e-12	hypothetical protein
CUFF.1005	CCON0000096815.1	+	914604	934995	1.18724	CNUS0000096240.1	PREDICTED Sjc_0009040 Sjp_0009040: Schistosoma japonicum IPR000276 Rhodopsin-like GPCR superfamily,IPR007110 Immunoglobulin-like,domain-containing protein, mRNA	CUFF.1005.1	5-Extend:ES	smm:Smp_169890	84	174	6e-42	hypothetical protein
CUFF.3144	CCON0000096952.1	-	223730	239998	1.18332	CNUS0000098001.1	PREDICTED Sjc_0027690 Sjp_0027690: Schistosoma japonicum Myosin-3 (Myosin heavy chain 3) (Myosin heavy chain, fast skeletal muscle, embryonic) (Muscle embryonic myosin heavy chain) (SMHCE), putative, mRNA	CUFF.3144.1|CUFF.3144.3	3-Extend:ADS|ADS
CUFF.14006	CCON0000119768.1	-	3111	4556	1.18265	CNUS0000107455.1	PREDICTED Sjc_0131730 Sjp_0131730: Schistosoma japonicum Trhr; thyrotropin releasing hormone receptor; ko:K04282 thyrotropin-releasing hormone receptor, putative, mRNA	CUFF.14006.1	3-Extend:ADS	smm:Smp_134350	71	396	1e-108	thyrotropin-releasing hormone receptor		|GO:0016021|GO:0004997|GO:0007186|
CUFF.10879	CCON0000099636.1	+	7098	34858	1.17112	CNUS0000104416.1	PREDICTED Sjc_0095950 Sjp_0095950: Schistosoma japonicum expressed protein, putative, mRNA	CUFF.10879.1	ADS:5-Extend:3-Extend	smm:Smp_036830	51	353	3e-95	hypothetical protein
Sj_002351	CCON0000096924.1	-	291600	292340	1.16858	CNUS0000097693.1	PREDICTED Sjc_0024490 Sjp_0024490: Schistosoma japonicum Ferritin-2 heavy chain (EC 1.16.3.1), putative, mRNA	-		smm:Smp_047650	57	166	7e-40	ferritin light chain ; K00522 ferritin heavy chain [EC:1.16.3.1]	|Metabolism; Metabolism of Cofactors and Vitamins; Porphyrin and chlorophyll metabolism [PATH:ko00860-Map:ko00860];|Organismal Systems; Digestive System; Mineral absorption [PATH:ko04978-Map:ko04978];|
CUFF.11629	CCON0000100914.1	-	3	4531	1.14524	CNUS0000105146.1	PREDICTED Sjc_0103690 Sjp_0103690: Schistosoma japonicum DNA topoisomerase II-binding protein 1 (DNA topoisomerase IIbeta-binding protein 1) (TopBP1), putative, mRNA	CUFF.11629.1	AAS:3-Extend	smm:Smp_133990.1	63	295	2e-78	topbp1		|GO:0005622|
Sj_007776	CCON0000098345.1	+	98110	98327	1.14203	CNUS0000103036.1	PREDICTED Sjc_0081180 Sjp_0081180: Schistosoma japonicum expressed protein, putative, mRNA	-
CUFF.10949	CCON0000099755.1	+	4330	9570	1.1342	CNUS0000104483.1	PREDICTED Sjc_0096650 Sjp_0096650: Schistosoma japonicum hypothetical protein, mRNA	-
Sj_009536	CCON0000100429.1	-	9084	14168	1.04696	CNUS0000104760.1	PREDICTED Sjc_0099580 Sjp_0099580: Schistosoma japonicum expressed protein, putative, mRNA	-		smm:Smp_118920	58	186	6e-46	hypothetical protein
Sj_009142	CCON0000099543.1	-	6212	6709	1.03974	CNUS0000104373.1	PREDICTED Sjc_0095470 Sjp_0095470: Schistosoma japonicum Guanine nucleotide-binding protein G(i) subunit alpha (Adenylate cyclase-inhibiting G alpha protein), putative, mRNA	-		bfo:BRAFLDRAFT_60318	74	269	5e-71	hypothetical protein; K04630 guanine nucleotide binding protein (G protein), alpha inhibiting activity polypeptide	|Cellular Processes; Cell Communication; Gap junction [PATH:ko04540-Map:ko04540];|Cellular Processes; Cell Communication; Tight junction [PATH:ko04530-Map:ko04530];|Environmental Information Processing; Signaling Molecules and Interaction; GTP-binding proteins [BR:ko04031];|Human Diseases; Infectious Diseases; Chagas disease (American trypanosomiasis) [PATH:ko05142-Map:ko05142];|Human Diseases; I…	|GO:0004871|GO:0005525|GO:0019001|GO:0007186|
CUFF.3181	CCON0000096953.1	-	30672	40594	1.02601	CNUS0000098009.1|CNUS0000098546.1	PREDICTED Sjc_0027770 Sjp_0027770: Schistosoma japonicum expressed protein, putative, mRNA	-
Sj_010968	CCON0000105007.1	+	101	2096	1.02134	CNUS0000106154.1	PREDICTED Sjc_0114390 Sjp_0114390: Schistosoma japonicum expressed protein, putative, mRNA	-
Sj_009313	CCON0000099869.1	+	2305	2649	0.97855	CNUS0000104541.1	PREDICTED Sjc_0097250 Sjp_0097250: Schistosoma japonicum Voltage-dependent calcium channel type A alpha-1 subunit (Cacophony protein) (Nightblind A protein) (No-on-transient B protein) (Dmca1A), putative, mRNA	-		smm:Smp_004730	96	115	8e-25	high voltage-activated calcium channel cav2b (fragment)
Sj_011769	CCON0000112726.1	-	574	886	0.969793	CNUS0000106940.1	PREDICTED Sjc_0123650 Sjp_0123650: Schistosoma japonicum hypothetical protein, mRNA	-		smm:Smp_059130.1	57	110	3e-23	cyln2 (cytoplasmic linker protein-115) (clip-115)
CUFF.9173	CCON0000098244.1	-	34786	40148	0.960265	CNUS0000102929.1	PREDICTED Sjc_0080100 Sjp_0080100: Schistosoma japonicum hypothetical protein, mRNA	CUFF.9173.1	3-Extend:ES:5-Extend	smm:Smp_131430	67	78.6	5e-13	steroid dehydrogenase
CUFF.11106	CCON0000100124.1	+	4628	6211	0.914945	CNUS0000107106.1|CNUS0000104630.1	PREDICTED Sjc_0126750 Sjp_0126750: Schistosoma japonicum Immunogenic miracidial antigen 8I', putative, mRNA	-
Sj_011333	CCON0000106861.1	+	2844	3208	0.905011	CNUS0000106511.1	PREDICTED Sjc_0118470 Sjp_0118470: Schistosoma japonicum expressed protein, putative, mRNA	-
CUFF.10770	CCON0000099467.1	+	9392	13195	0.881077	CNUS0000104318.1	PREDICTED Sjc_0094900 Sjp_0094900: Schistosoma japonicum expressed protein, putative, mRNA	-
Sj_009477	CCON0000100381.1	+	46384	46824	0.851113	CNUS0000104704.1	PREDICTED Sjc_0098970 Sjp_0098970: Schistosoma japonicum hypothetical protein, mRNA	-		smm:Smp_129830	59	167	2e-40	cadherin		|GO:0016020|GO:0005509|
CUFF.293	CCON0000096791.1	+	536344	548635	0.850257	CNUS0000095654.1	PREDICTED Sjc_0002770 Sjp_0002770: Schistosoma japonicum Guanine nucleotide-binding protein G(q) subunit alpha (Guanine nucleotide-binding protein alpha-q), putative, mRNA	-		smm:Smp_005790	74	314	2e-84	Smp_005790:mRNA:exon:7; GTP-binding protein (q) alpha-11 subunit gna11 ; K04634 guanine nucleotide binding protein (G protein), alpha q polypeptide	|Cellular Processes; Cell Communication; Gap junction [PATH:ko04540-Map:ko04540];|Environmental Information Processing; Signal Transduction; Calcium signaling pathway [PATH:ko04020-Map:ko04020];|Environmental Information Processing; Signaling Molecules and Interaction; GTP-binding proteins [BR:ko04031];|Human Diseases; Infectious Diseases; African trypanosomiasis [PATH:ko05143-Map:ko05143];|Human…	|GO:0004871|GO:0019001|GO:0007165|GO:0007186|
CUFF.408	CCON0000096795.1	+	48135	52624	0.831197	CNUS0000095745.1	PREDICTED Sjc_0003730 Sjp_0003730: Schistosoma japonicum Muscarinic acetylcholine receptor M1, putative, mRNA	-		smm:Smp_152540	82	230	3e-59	G-protein coupled receptor fragment		|GO:0016021|GO:0001584|GO:0007186|
CUFF.11475	CCON0000100763.1	+	695	14796	0.824802	CNUS0000104996.1	PREDICTED Sjc_0102050 Sjp_0102050: Schistosoma japonicum expressed protein, putative, mRNA	-
Sj_011130	CCON0000105434.1	+	967	1386	0.773971	CNUS0000106314.1	PREDICTED Sjc_0116120 Sjp_0116120: Schistosoma japonicum hypothetical protein, mRNA	-		smm:Smp_132520	61	168	1e-40	hypothetical protein
Sj_011036	CCON0000105205.1	+	35472	38147	0.769047	CNUS0000106221.1	PREDICTED Sjc_0115090 Sjp_0115090: Schistosoma japonicum hypothetical protein, mRNA	-
CUFF.12334	CCON0000104226.1	+	130	1016	0.760841	CNUS0000105856.1	PREDICTED Sjc_0111180 Sjp_0111180: Schistosoma japonicum IPR002126 Cadherin,domain-containing protein, mRNA	CUFF.12334.1	IR:5-Extend	smm:Smp_149330	64	358	2e-97	cadherin		|GO:0005886|GO:0016020|GO:0005509|GO:0007155|GO:0007156|
Sj_012318	CCON0000120015.1	+	742	3454	0.738386	CNUS0000107517.1	PREDICTED Sjc_0132420 Sjp_0132420: Schistosoma japonicum hypothetical protein, mRNA	-		smm:Smp_123710	90	82.8	6e-15	acc1; acetyl-CoA carboxylase (EC:6.4.1.2); K11262 acetyl-CoA carboxylase / biotin carboxylase [EC:6.4.1.2 6.3.4.14]	|Metabolism; Carbohydrate Metabolism; Propanoate metabolism [PATH:ko00640-Map:ko00640];|Metabolism; Carbohydrate Metabolism; Pyruvate metabolism [PATH:ko00620-Map:ko00620];|Metabolism; Lipid Metabolism; Fatty acid biosynthesis [PATH:ko00061-Map:ko00061];|Organismal Systems; Endocrine System; Insulin signaling pathway [PATH:ko04910-Map:ko04910];|
Sj_008976	CCON0000099356.1	+	22223	23125	0.716391	CNUS0000104210.1	PREDICTED Sjc_0093780 Sjp_0093780: Schistosoma japonicum expressed protein, putative, mRNA	-
CUFF.3613	CCON0000096988.1	+	97432	98344	0.70987	CNUS0000098393.1	PREDICTED Sjc_0031790 Sjp_0031790: Schistosoma japonicum Immunogenic miracidial antigen 8I, putative, mRNA	-
CUFF.2018	CCON0000096873.1	-	190743	201639	0.676028	CNUS0000097110.1	PREDICTED Sjc_0018370 Sjp_0018370: Schistosoma japonicum Conserved hypothetical protein, IPR002048 Calcium-binding EF-hand,domain-containing, mRNA	CUFF.2018.1	3-Extend:ADS:AAS:5-Extend	smm:Smp_146650	71	431	1e-119	nalp (nacht leucine rich repeat and pyrin domain containing)-related		|GO:0005509|
CUFF.116	CCON0000096787.1	+	402015	412333	0.647685	CNUS0000095495.1	PREDICTED Sjc_0001100 Sjp_0001100: Schistosoma japonicum IPR001873 Na+ channel, amiloride-sensitive,domain-containing protein, mRNA	CUFF.116.1	5-Extend:ES:3-Extend	smm:Smp_191730	77	123	3e-26	hypothetical protein		|GO:0016020|GO:0005272|GO:0006814|
CUFF.7883	CCON0000097701.1	+	9568	41485	0.641143	CNUS0000101866.1	PREDICTED Sjc_0068830 Sjp_0068830: Schistosoma japonicum Conserved hypothetical protein, mRNA	CUFF.7883.1	5-Extend:ES:AAS	smm:Smp_134110	65	165	6e-39	hypothetical protein		|GO:0016020|GO:0005216|GO:0006811|GO:0055085|
CUFF.4192	CCON0000097041.1	+	317519	319671	0.620407	CNUS0000098857.1	PREDICTED Sjc_0036740 Sjp_0036740: Schistosoma japonicum hypothetical protein, mRNA	-		smm:Smp_140920	80	244	3e-63	glutamate receptor kainate
CUFF.13608	CCON0000116197.1	+	25	1536	0.615887	CNUS0000107093.1	PREDICTED Sjc_0126500 Sjp_0126500: Schistosoma japonicum expressed protein, putative, mRNA	-
Sj_011391	CCON0000107730.1	+	395	2338	0.613743	CNUS0000106562.1	PREDICTED Sjc_0119180 Sjp_0119180: Schistosoma japonicum Voltage-dependent P/Q-type calcium channel subunit alpha-1A (Voltage-gated calcium channel subunit alpha Cav2.1) (Calcium channel, L type, alpha-1 polypeptide isoform 4) (Brain calcium channel I) (BI), putative, mRNA	-		smm:Smp_020170	82	90.5	3e-17	high voltage-activated calcium channel Cav2A		|GO:0016021|GO:0005245|GO:0006816|
CUFF.13777	CCON0000118373.1	+	97	3535	0.612949	CNUS0000107269.1	PREDICTED Sjc_0129650 Sjp_0129650: Schistosoma japonicum hypothetical protein, mRNA	CUFF.13777.1	5-Extend:IR	smm:Smp_144740	67	178	5e-43	hypothetical protein
CUFF.11947	CCON0000101738.1	+	3670	5427	0.610627	CNUS0000105480.1	PREDICTED Sjc_0107180 Sjp_0107180: Schistosoma japonicum 5-hydroxytryptamine 4 receptor (5-HT-4) (Serotonin receptor 4) (5-HT4), putative, mRNA	CUFF.11947.1	ADS:5-Extend	smm:Smp_043340	42	164	9e-39	biogenic amine (dopamine) receptor		|GO:0016021|GO:0007186|
CUFF.5344	CCON0000097190.1	-	594	46019	0.610301	CNUS0000099772.1	PREDICTED Sjc_0046520 Sjp_0046520: Schistosoma japonicum Conserved hypothetical protein, expressed protein, putative, mRNA	CUFF.5344.2	IR	smm:Smp_168650	70	1063	0	hypothetical protein
Sj_010529	CCON0000103189.1	+	1853	4076	0.607737	CNUS0000105728.1	PREDICTED Sjc_0109800 Sjp_0109800: Schistosoma japonicum expressed protein, putative, mRNA	-		smm:Smp_138120	63	112	8e-24	Bardet-Biedl syndrome 7-like protein
CUFF.12742	CCON0000105272.1	-	88	2962	0.58117	CNUS0000106253.1	PREDICTED Sjc_0115440 Sjp_0115440: Schistosoma japonicum Multiple epidermal growth factor-like domains 6 precursor (EGF-like domain-containing protein 3) (Multiple EGF-like domain protein 3), putative, mRNA	-		smm:Smp_169380	64	233	5e-60	protein tyrosine phosphatase
Sj_008620	CCON0000099035.1	+	10338	15602	0.577631	CNUS0000103860.1	PREDICTED Sjc_0090000 Sjp_0090000: Schistosoma japonicum expressed protein, putative, mRNA	-		smm:Smp_175560	36	88.6	1e-16	memapsin-2 (A01 family)		|GO:0004194|GO:0006508|
Sj_002660	CCON0000096953.1	-	2214	18571	0.567219	CNUS0000098008.1	PREDICTED Sjc_0027760 Sjp_0027760: Schistosoma japonicum expressed protein, putative, mRNA	-
Sj_009961	CCON0000100957.1	+	642	893	0.557116	CNUS0000105174.1	PREDICTED Sjc_0103970 Sjp_0103970: Schistosoma japonicum hypothetical protein, mRNA	-		smm:Smp_143910	72	124	3e-27	hypothetical protein
Sj_009684	CCON0000100613.1	-	1198	3387	0.532516	CNUS0000104901.1	PREDICTED Sjc_0101060 Sjp_0101060: Schistosoma japonicum hypothetical protein, mRNA	-		smm:Smp_016840	61	108	2e-22	hypothetical protein
CUFF.1537	CCON0000096844.1	-	426667	427738	0.521003	CNUS0000096696.1	PREDICTED Sjc_0013930 Sjp_0013930: Schistosoma japonicum hypothetical protein, mRNA	CUFF.1537.2	IR
Sj_009405	CCON0000100132.1	-	8394	9344	0.510652	CNUS0000104632.1	PREDICTED Sjc_0098180 Sjp_0098180: Schistosoma japonicum expressed protein, putative, mRNA	-		smm:Smp_162840	59	371	1e-101	hypothetical protein
CUFF.11993	CCON0000102027.1	-	497	823	0.508296	CNUS0000105527.1	PREDICTED Sjc_0107690 Sjp_0107690: Schistosoma japonicum expressed protein, putative, mRNA	-
Sj_004992	CCON0000097273.1	+	214210	219194	0.47606	CNUS0000100296.1	PREDICTED Sjc_0052030 Sjp_0052030: Schistosoma japonicum EF-hand calcium-binding domain-containing protein 4B, putative, mRNA	-		smm:Smp_150830	90	301	8e-81	hypothetical protein		|GO:0005509|
Sj_004657	CCON0000097219.1	+	90919	91746	0.443665	CNUS0000099968.1	PREDICTED Sjc_0048530 Sjp_0048530: Schistosoma japonicum hypothetical protein, mRNA	-
Sj_011866	CCON0000114961.1	-	1734	2342	0.424107	CNUS0000107041.1	PREDICTED Sjc_0125240 Sjp_0125240: Schistosoma japonicum expressed protein, putative, mRNA	-
Sj_003318	CCON0000097021.1	-	146018	158412	0.406637	CNUS0000098658.1	PREDICTED Sjc_0034600 Sjp_0034600: Schistosoma japonicum hypothetical protein, mRNA	-
Sj_012104	CCON0000118745.1	+	432	6200	0.380885	CNUS0000107305.1	PREDICTED Sjc_0130070 Sjp_0130070: Schistosoma japonicum Cyclin-dependent kinase-like 2 (EC 2.7.11.22) (Serine/threonine-protein kinase KKIAMRE), putative, mRNA	-		smm:Smp_163380	95	90.9	3e-17	serine/threonine protein kinase ; K08824 cyclin-dependent kinase-like [EC:2.7.11.22]	|Metabolism; Enzyme Families; Protein kinases [BR:ko01001];|	|GO:0004672|GO:0005524|GO:0006468|
Sj_002906	CCON0000096976.1	-	9533	10003	0.379994	CNUS0000098241.1	PREDICTED Sjc_0030220 Sjp_0030220: Schistosoma japonicum expressed protein, putative, mRNA	-
Sj_003947	CCON0000097102.1	-	105435	116251	0.372865	CNUS0000099271.1	PREDICTED Sjc_0041120 Sjp_0041120: Schistosoma japonicum IPR001637 Glutamine synthetase class-I, adenylation site,domain-containing protein, mRNA	-		smm:Smp_156600	77	206	3e-51	hypothetical protein		|GO:0004356|GO:0006807|
Sj_011428	CCON0000108425.1	-	20	409	0.355633	CNUS0000106600.1	PREDICTED Sjc_0119600 Sjp_0119600: Schistosoma japonicum expressed protein, putative, mRNA	-
Sj_003713	CCON0000097066.1	-	94059	94347	0.354673	CNUS0000099042.1	PREDICTED Sjc_0038700 Sjp_0038700: Schistosoma japonicum expressed protein, putative, mRNA	-
Sj_003044	CCON0000096988.1	+	63318	64231	0.342127	CNUS0000098390.1	PREDICTED Sjc_0031760 Sjp_0031760: Schistosoma japonicum Immunogenic miracidial antigen 8I', putative, mRNA	-
Sj_011264	CCON0000106434.1	+	1381	1674	0.323264	CNUS0000106441.1	PREDICTED Sjc_0117680 Sjp_0117680: Schistosoma japonicum expressed protein, putative, mRNA	-
Sj_011982	CCON0000117359.1	+	269	1387	0.321132	CNUS0000107174.1	PREDICTED Sjc_0128480 Sjp_0128480: Schistosoma japonicum expressed protein, putative, mRNA	-		smm:Smp_157830	63	206	2e-51	erythrocyte membrane protein
Sj_004292	CCON0000097161.1	+	13082	17817	0.31858	CNUS0000099605.1	PREDICTED Sjc_0044760 Sjp_0044760: Schistosoma japonicum expressed protein, putative, mRNA	-								|GO:0003723|GO:0004521|
CUFF.13127	CCON0000108492.1	+	185	867	0.316432	CNUS0000106602.1	PREDICTED Sjc_0119620 Sjp_0119620: Schistosoma japonicum IPR000276 Rhodopsin-like GPCR superfamily,domain-containing protein, mRNA	-								|GO:0016021|GO:0001584|GO:0007186|
CUFF.7829	CCON0000097684.1	-	156946	176819	0.30389	CNUS0000101809.1|CNUS0000101811.1	PREDICTED Sjc_0068230 Sjp_0068230: Schistosoma japonicum Ih; CG8585-PC, isoform C; ko:K00870 protein kinase, putative, mRNA	CUFF.7829.2	AAS:ADS:5-Extend	smm:Smp_168880	75	687	0	hyperpolarization activated cyclic nucleotide-gated potassium channel
Sj_004955	CCON0000097268.1	-	109502	114696	0.303868	CNUS0000100256.1	PREDICTED Sjc_0051620 Sjp_0051620: Schistosoma japonicum hypothetical protein, mRNA	-
CUFF.6475	CCON0000097371.1	+	243329	256983	0.303716	CNUS0000100744.1	PREDICTED Sjc_0056810 Sjp_0056810: Schistosoma japonicum Nose resistant to fluoxetine protein 6 precursor (Protein nrf-6), putative, mRNA	-		smm:Smp_124340	67	384	1e-105	hypothetical protein
CUFF.3608	CCON0000096988.1	+	23715	41216	0.295768	CNUS0000098387.1|CNUS0000098388.1	PREDICTED Sjc_0031740 Sjp_0031740: Schistosoma japonicum Immunogenic miracidial antigen 8I, putative, mRNA	-
Sj_011766	CCON0000112610.1	+	41	472	0.294266	CNUS0000106937.1	PREDICTED Sjc_0123620 Sjp_0123620: Schistosoma japonicum hypothetical protein, mRNA	-
Sj_009213	CCON0000099670.1	+	409	2843	0.282967	CNUS0000104443.1	PREDICTED Sjc_0096230 Sjp_0096230: Schistosoma japonicum expressed protein, putative, mRNA	-
Sj_007089	CCON0000097925.1	+	1888	2966	0.263976	CNUS0000102355.1	PREDICTED Sjc_0074020 Sjp_0074020: Schistosoma japonicum hypothetical protein, mRNA	-		smm:Smp_132790	48	164	4e-39	hypothetical protein
Sj_010619	CCON0000103971.1	+	985	2699	0.233102	CNUS0000105816.1	PREDICTED Sjc_0110780 Sjp_0110780: Schistosoma japonicum Homeobox protein SMOX-5, putative, mRNA	-		smm:Smp_158000	78	107	3e-22	lbx-related		|GO:0005634|GO:0003677|GO:0003700|GO:0043565|GO:0006355|GO:0045449|
Sj_009948	CCON0000100938.1	-	19991	25840	0.228081	CNUS0000105161.1	PREDICTED Sjc_0103840 Sjp_0103840: Schistosoma japonicum Soluble guanylate cyclase gcy-31 (EC 4.6.1.2), putative, mRNA	-		smm:Smp_149980	70	225	9e-58	soluble guanylate cyclase gcy ; K12319 guanylate cyclase soluble subunit beta [EC:4.6.1.2]	|Cellular Processes; Cell Communication; Gap junction [PATH:ko04540-Map:ko04540];|Metabolism; Nucleotide Metabolism; Purine metabolism [PATH:ko00230-Map:ko00230];|Organismal Systems; Circulatory System; Vascular smooth muscle contraction [PATH:ko04270-Map:ko04270];|Organismal Systems; Digestive System; Salivary secretion [PATH:ko04970-Map:ko04970];|Organismal Systems; Nervous System; Long-term de…	|GO:0004383|GO:0020037|GO:0006182|
Sj_010577	CCON0000103695.1	-	513	1020	0.223764	CNUS0000105775.1	PREDICTED Sjc_0110350 Sjp_0110350: Schistosoma japonicum hypothetical protein, mRNA	-
Sj_002912	CCON0000096976.1	-	322902	323411	0.216299	CNUS0000098254.1	PREDICTED Sjc_0030350 Sjp_0030350: Schistosoma japonicum Kunitz-type kalicludin-1 (AsKC1) (Kalicludine-1), putative, mRNA	-		smm:Smp_012230	79	122	7e-27	serine-type protease inhibitor		|GO:0004867|
Sj_012188	CCON0000119482.1	-	3092	18808	0.211996	CNUS0000107389.1	PREDICTED Sjc_0131020 Sjp_0131020: Schistosoma japonicum Voltage-dependent P/Q-type calcium channel subunit alpha-1A (Voltage-gated calcium channel subunit alpha Cav2.1) (Calcium channel, L type, alpha-1 polypeptide isoform 4) (Brain calcium channel I) (BI), putative, mRNA	-		smm:Smp_020170	71	308	2e-82	high voltage-activated calcium channel Cav2A		|GO:0016020|GO:0016021|GO:0005216|GO:0005245|GO:0006811|GO:0006816|
Sj_003315	CCON0000097021.1	-	33293	34370	0.208773	CNUS0000098653.1	PREDICTED Sjc_0034540 Sjp_0034540: Schistosoma japonicum hypothetical protein, mRNA	-
Sj_004440	CCON0000097186.1	-	68083	77286	0.208211	CNUS0000099752.1	PREDICTED Sjc_0046320 Sjp_0046320: Schistosoma japonicum IPR010916 TonB box, N-terminal,domain-containing protein, mRNA	-
Sj_011616	CCON0000110809.1	-	1492	3301	0.201752	CNUS0000106789.1	PREDICTED Sjc_0121760 Sjp_0121760: Schistosoma japonicum hypothetical protein, mRNA	-
Sj_001628	CCON0000096865.1	-	85801	107222	0.199627	CNUS0000096989.1	PREDICTED Sjc_0017050 Sjp_0017050: Schistosoma japonicum expressed protein, putative, mRNA	-		smm:Smp_166020	42	288	6e-76	hypothetical protein
CUFF.1275	CCON0000096830.1	+	802838	803935	0.194285	CNUS0000096471.1	PREDICTED Sjc_0011560 Sjp_0011560: Schistosoma japonicum IPR000276 Rhodopsin-like GPCR superfamily,domain-containing protein, mRNA	-		smm:Smp_091950	78	620	1e-176	rhodopsin-like orphan GPCR		|GO:0016021|GO:0001584|GO:0007186|
Sj_007570	CCON0000098162.1	+	39264	40758	0.193487	CNUS0000102832.1	PREDICTED Sjc_0079070 Sjp_0079070: Schistosoma japonicum LOC558460; similar to adrenergic receptor, alpha 1b; ko:K04136 adrenergic receptor, alpha 1b, putative, mRNA	-		api:100163581	35	214	2e-53	similar to beta adrenergic receptor; K04163 5-hydroxytryptamine receptor 7	|Environmental Information Processing; Signal Transduction; Calcium signaling pathway [PATH:ko04020-Map:ko04020];|Environmental Information Processing; Signaling Molecules and Interaction; G protein-coupled receptors [BR:ko04030];|Environmental Information Processing; Signaling Molecules and Interaction; Neuroactive ligand-receptor interaction [PATH:ko04080-Map:ko04080];|	|GO:0016021|GO:0001584|GO:0007186|
Sj_000907	CCON0000096817.1	-	159813	162462	0.192299	CNUS0000107785.1	PREDICTED Sjc_0009480 Sjp_0009480: Schistosoma japonicum Retrovirus-related Pol polyprotein from transposon 17.6 [Includes: Protease (EC 3.4.23.-); Reverse transcriptase (EC 2.7.7.49); Endonuclease], putative, mRNA	-		spu:581171	49	453	1e-125	similar to OSJNBa0059D20.6		|GO:0003723|GO:0003964|GO:0004190|GO:0006278|GO:0006508|
Sj_001449	CCON0000096852.1	-	232142	232516	0.19206	CNUS0000096806.1	PREDICTED Sjc_0015110 Sjp_0015110: Schistosoma japonicum expressed protein, putative, mRNA	-		smm:Smp_149100	85	228	9e-59	hypothetical protein
Sj_009648	CCON0000100570.1	+	3770	4149	0.187066	CNUS0000104867.1	PREDICTED Sjc_0100710 Sjp_0100710: Schistosoma japonicum hypothetical protein, mRNA	-
CUFF.9766	CCON0000098583.1	+	84256	98180	0.176424	CNUS0000103441.1	PREDICTED Sjc_0085490 Sjp_0085490: Schistosoma japonicum IPR000437 Prokaryotic membrane lipoprotein lipid attachment site,domain-containing protein, mRNA	-		smm:Smp_125990	61	241	3e-62	hypothetical protein
Sj_011009	CCON0000105177.1	-	13743	14139	0.171864	CNUS0000106194.1	PREDICTED Sjc_0114820 Sjp_0114820: Schistosoma japonicum IPR000437 Prokaryotic membrane lipoprotein lipid attachment site,IPR007110 Immunoglobulin-like,domain-containing protein, mRNA	-		smm:Smp_020550	83	239	4e-62	low-density lipoprotein receptor (ldl)
Sj_010399	CCON0000102437.1	+	2996	7127	0.16359	CNUS0000105605.1	PREDICTED Sjc_0108480 Sjp_0108480: Schistosoma japonicum IPR000276 Rhodopsin-like GPCR superfamily,domain-containing protein, mRNA	-		smm:Smp_137320	74	250	1e-64	G-protein coupled receptor fragment		|GO:0016021|GO:0001584|GO:0007186|
Sj_006200	CCON0000097581.1	+	53527	69035	0.162048	CNUS0000101484.1	PREDICTED Sjc_0064780 Sjp_0064780: Schistosoma japonicum hypothetical protein, mRNA	-		smm:Smp_174050	68	667	0	hypothetical protein
Sj_006340	CCON0000097614.1	-	48935	50673	0.158921	CNUS0000101615.1	PREDICTED Sjc_0066190 Sjp_0066190: Schistosoma japonicum hypothetical protein, mRNA	-		smm:Smp_165800	59	160	3e-38	ATP-binding cassette transporter
Sj_011898	CCON0000115969.1	-	948	1367	0.154794	CNUS0000107078.1	PREDICTED Sjc_0126130 Sjp_0126130: Schistosoma japonicum Immunogenic miracidial antigen 8I, putative, mRNA	-
Sj_003158	CCON0000097000.1	-	90166	91359	0.154401	CNUS0000098498.1	PREDICTED Sjc_0032910 Sjp_0032910: Schistosoma japonicum IPR000276 Rhodopsin-like GPCR superfamily,domain-containing protein, mRNA	-		smm:Smp_023710	40	114	2e-23	G-protein coupled receptor fragment		|GO:0016021|GO:0001584|GO:0007186|
Sj_000401	CCON0000096796.1	-	101871	108119	0.148096	CNUS0000095780.1	PREDICTED Sjc_0004110 Sjp_0004110: Schistosoma japonicum expressed protein, putative, mRNA	-								|GO:0005634|GO:0003677|GO:0003700|GO:0043565|GO:0006355|GO:0045449|
Sj_011252	CCON0000106189.1	+	589	2000	0.147743	CNUS0000106430.1	PREDICTED Sjc_0117540 Sjp_0117540: Schistosoma japonicum Beta-catenin-like protein 1 (Nuclear-associated protein) (NAP) (Testis development protein NYD-SP19), putative, mRNA	-		smm:Smp_089400	72	170	3e-41	hypothetical protein ; K12864 beta-catenin-like protein 1	|Genetic Information Processing; Transcription; Spliceosome [BR:ko03041];|Genetic Information Processing; Transcription; Spliceosome [PATH:ko03040-Map:ko03040];|
Sj_009947	CCON0000100937.1	-	38919	39353	0.145331	CNUS0000105160.1	PREDICTED Sjc_0103830 Sjp_0103830: Schistosoma japonicum Actin-1, putative, mRNA	-		tad:TRIADDRAFT_35956	82	260	2e-68	actin ; K05692 actin beta/gamma 1	|Cellular Processes; Cell Communication; Adherens junction [PATH:ko04520-Map:ko04520];|Cellular Processes; Cell Communication; Focal adhesion [PATH:ko04510-Map:ko04510];|Cellular Processes; Cell Communication; Tight junction [PATH:ko04530-Map:ko04530];|Cellular Processes; Cell Motility; Cytoskeleton proteins [BR:ko04812];|Cellular Processes; Cell Motility; Regulation of actin cytoskeleton [PATH:k…	|GO:0005515|GO:0005524|
CUFF.1393	CCON0000096838.1	-	404166	408077	0.138537	CNUS0000096578.1	PREDICTED Sjc_0012700 Sjp_0012700: Schistosoma japonicum expressed protein, putative, mRNA	-
Sj_004195	CCON0000097142.1	+	65158	65997	0.132334	CNUS0000099513.1	PREDICTED Sjc_0043750 Sjp_0043750: Schistosoma japonicum expressed protein, putative, mRNA	-
Sj_005873	CCON0000097483.1	+	49374	51403	0.132264	CNUS0000101161.1|CNUS0000101159.1	PREDICTED Sjc_0061260 Sjp_0061260: Schistosoma japonicum expressed protein, putative, mRNA	-
Sj_008030	CCON0000098507.1	+	11210	11706	0.13087	CNUS0000103283.1	PREDICTED Sjc_0083810 Sjp_0083810: Schistosoma japonicum Guanine nucleotide-binding protein G(i) subunit alpha (Adenylate cyclase-inhibiting G alpha protein), putative, mRNA	-		bfo:BRAFLDRAFT_60318	67	231	9e-60	hypothetical protein; K04630 guanine nucleotide binding protein (G protein), alpha inhibiting activity polypeptide	|Cellular Processes; Cell Communication; Gap junction [PATH:ko04540-Map:ko04540];|Cellular Processes; Cell Communication; Tight junction [PATH:ko04530-Map:ko04530];|Environmental Information Processing; Signaling Molecules and Interaction; GTP-binding proteins [BR:ko04031];|Human Diseases; Infectious Diseases; Chagas disease (American trypanosomiasis) [PATH:ko05142-Map:ko05142];|Human Diseases; I…	|GO:0004871|GO:0005525|GO:0019001|GO:0007186|
Sj_008957	CCON0000099339.1	+	2513	3420	0.130055	CNUS0000104192.1	PREDICTED Sjc_0093570 Sjp_0093570: Schistosoma japonicum APOBEC1 complementation factor (APOBEC1-stimulating protein), putative, mRNA	-		smm:Smp_142220	68	322	1e-86	apobec-1 complementation factor		|GO:0000166|GO:0003676|
CUFF.10354	CCON0000099011.1	-	33083	40997	0.128623	CNUS0000103807.1	PREDICTED Sjc_0089440 Sjp_0089440: Schistosoma japonicum Ribonuclease Oy (EC 3.1.27.-) (RNase Oy), putative, mRNA	-		smm:Smp_184360	55	140	9e-32	ribonuclease t2		|GO:0003723|GO:0004521|
Sj_011791	CCON0000113434.1	+	202	895	0.122801	CNUS0000106963.1	PREDICTED Sjc_0123970 Sjp_0123970: Schistosoma japonicum hypothetical protein, mRNA	-
Sj_003316	CCON0000097021.1	-	63387	67641	0.12146	CNUS0000098655.1	PREDICTED Sjc_0034560 Sjp_0034560: Schistosoma japonicum hypothetical protein, mRNA	-
Sj_006569	CCON0000097694.1	+	18938	25077	0.120653	CNUS0000101844.1	PREDICTED Sjc_0068600 Sjp_0068600: Schistosoma japonicum Conserved hypothetical protein, IPR000175 Sodium:neurotransmitter symporter,domain-containing, mRNA	-		smm:Smp_129930	39	217	7e-55	sodium-dependent neurotransmitter transporter		|GO:0005887|GO:0016020|GO:0005328|GO:0006836|
CUFF.12052	CCON0000102390.1	+	358	8667	0.116927	CNUS0000105585.1	PREDICTED Sjc_0108280 Sjp_0108280: Schistosoma japonicum Early growth response protein 1 (EGR-1) (Krox-24 protein) (Transcription factor Zif268) (Nerve growth factor-induced protein A) (NGFI-A), putative, mRNA	-		smm:Smp_149680	72	129	4e-28	early growth response protein		|GO:0005622|GO:0003676|GO:0008270|
Sj_007011	CCON0000097854.1	+	5291	15495	0.116185	CNUS0000102279.1	PREDICTED Sjc_0073210 Sjp_0073210: Schistosoma japonicum Innexin unc-7 (Uncoordinated protein 7), putative, mRNA	-		smm:Smp_105760	78	441	1e-122	innexin		|GO:0005921|
Sj_007268	CCON0000098020.1	+	155846	159679	0.115526	CNUS0000102537.1	PREDICTED Sjc_0075930 Sjp_0075930: Schistosoma japonicum expressed protein, putative, mRNA	-
Sj_006454	CCON0000097643.1	-	16572	22753	0.114165	CNUS0000107889.1	PREDICTED Sjc_0067380 Sjp_0067380: Schistosoma japonicum Retrovirus-related Pol polyprotein from transposon 412 [Includes: Protease (EC 3.4.23.-); Reverse transcriptase (EC 2.7.7.49); Endonuclease], putative, mRNA	-		spu:757912	50	427	1e-117	similar to gag-pol polyprotein		|GO:0003676|GO:0003677|GO:0015074|
CUFF.8954	CCON0000098076.1	-	20973	31519	0.113982	CNUS0000102651.1	PREDICTED Sjc_0077130 Sjp_0077130: Schistosoma japonicum Ribonuclease S-4 precursor (EC 3.1.27.1) (Stylar glycoprotein 4) (S4-RNase), putative, mRNA	-		hmg:100196986	28	94.4	7e-18	similar to expressed hypothetical protein		|GO:0003723|GO:0004521|
Sj_008357	CCON0000098722.1	-	2885	15241	0.113613	CNUS0000103605.1	PREDICTED Sjc_0087250 Sjp_0087250: Schistosoma japonicum Ciliary dynein heavy chain 5 (Axonemal beta dynein heavy chain 5) (Mdnah5), putative, mRNA	-		smm:Smp_153140	94	263	1e-68	ciliary outer arm dynein beta heavy chain-related
Sj_007440	CCON0000098090.1	-	175299	180778	0.109873	CNUS0000102699.1	PREDICTED Sjc_0077640 Sjp_0077640: Schistosoma japonicum Ptf1a; pancreas specific transcription factor, 1a; ko:K09073 pancreas-specific transcription factor 1a, putative, mRNA	-		smm:Smp_136120	49	216	2e-54	n-twist		|GO:0005634|GO:0030528|GO:0045449|
CUFF.12381	CCON0000104397.1	-	50	1664	0.100523	CNUS0000105902.1	PREDICTED Sjc_0111660 Sjp_0111660: Schistosoma japonicum Protein FAM46C, putative, mRNA	-		smm:Smp_180510	53	143	3e-32	prion-like-(q/n-rich)-domain-bearing protein protein
CUFF.931	CCON0000096812.1	+	145586	180884	0.0977978	CNUS0000096173.1	PREDICTED Sjc_0008320 Sjp_0008320: Schistosoma japonicum Spectrin beta chain, brain 1 (Spectrin, non-erythroid beta chain 1) (Beta-II spectrin) (Fodrin beta chain), putative, mRNA	-		smm:Smp_123740	73	531	1e-148	alpha-actinin		|GO:0003779|
Sj_000635	CCON0000096806.1	+	859064	866389	0.0930493	CNUS0000096027.1	PREDICTED Sjc_0006760 Sjp_0006760: Schistosoma japonicum hypothetical protein, mRNA	-
Sj_009748	CCON0000100736.1	+	3613	16881	0.091752	CNUS0000104966.1	PREDICTED Sjc_0101730 Sjp_0101730: Schistosoma japonicum hypothetical protein, mRNA	-		smm:Smp_168610	46	186	1e-45	myelin transcription factor 1 myt1
Sj_002576	CCON0000096945.1	-	372672	373656	0.0900078	CNUS0000097925.1	PREDICTED Sjc_0026880 Sjp_0026880: Schistosoma japonicum hypothetical protein, mRNA	-		smm:Smp_172470	48	104	4e-21	netrin receptor unc5
CUFF.850	CCON0000096809.1	-	727042	728028	0.08862	CNUS0000096114.1	PREDICTED Sjc_0007670 Sjp_0007670: Schistosoma japonicum hypothetical protein, mRNA	-
Sj_007008	CCON0000097853.1	+	31561	36247	0.0853816	CNUS0000102277.1	PREDICTED Sjc_0073180 Sjp_0073180: Schistosoma japonicum LOC420179; similar to MSC protein; ko:K09072 musculin (activated B-cell factor-1), putative, mRNA	-		smm:Smp_022610	51	181	5e-44	musculin		|GO:0005634|GO:0030528|GO:0045449|
Sj_010093	CCON0000101229.1	+	4193	4816	0.081867	CNUS0000105304.1	PREDICTED Sjc_0105320 Sjp_0105320: Schistosoma japonicum Zinc finger protein 271, putative, mRNA	-		smm:Smp_151950	54	195	2e-48	zinc finger protein		|GO:0005622|GO:0003676|GO:0008270|
Sj_005598	CCON0000097413.1	-	132363	132986	0.081867	CNUS0000100891.1	PREDICTED Sjc_0058360 Sjp_0058360: Schistosoma japonicum expressed protein, putative, mRNA	-		smm:Smp_152900	37	115	2e-24	wnt related
Sj_004169	CCON0000097137.1	-	15258	15889	0.0803724	CNUS0000099482.1	PREDICTED Sjc_0043420 Sjp_0043420: Schistosoma japonicum Tyrosine-protein phosphatase 3 (EC 3.1.3.48) (Protein-tyrosine-phosphate phosphohydrolase 3), putative, mRNA	-
Sj_007968	CCON0000098475.1	-	109772	112477	0.0791079	CNUS0000103222.1	PREDICTED Sjc_0083190 Sjp_0083190: Schistosoma japonicum RAX; retina and anterior neural fold homeobox; ko:K09332 retina and anterior neural fold homeobox protein, putative, mRNA	-		smm:Smp_091160	74	273	7e-72	retinal homeobox protein		|GO:0005634|GO:0003677|GO:0003700|GO:0043565|GO:0006355|GO:0045449|
CUFF.2926	CCON0000096937.1	-	9140	37332	0.0773012	CNUS0000097823.1	PREDICTED Sjc_0025820 Sjp_0025820: Schistosoma japonicum hypothetical protein, mRNA	-		smm:Smp_141670	51	633	1e-179	hypothetical protein
CUFF.14020	CCON0000119821.1	-	953	5514	0.0742577	CNUS0000107477.1	PREDICTED Sjc_0131980 Sjp_0131980: Schistosoma japonicum DNA-directed RNA polymerase III largest subunit (EC 2.7.7.6) (RPC155) (RPC1), putative, mRNA	-		smm:Smp_157740	84	284	4e-75	RNA polymerase Rpb1 ; K03018 DNA-directed RNA polymerase III subunit RPC1 [EC:2.7.7.6]	|Genetic Information Processing; Transcription; RNA polymerase [PATH:ko03020-Map:ko03020];|Metabolism; Nucleotide Metabolism; Purine metabolism [PATH:ko00230-Map:ko00230];|Metabolism; Nucleotide Metabolism; Pyrimidine metabolism [PATH:ko00240-Map:ko00240];|Organismal Systems; Immune System; Cytosolic DNA-sensing pathway [PATH:ko04623-Map:ko04623];|	|GO:0003677|GO:0003899|GO:0006350|
Sj_009421	CCON0000100234.1	+	16643	17792	0.073478	CNUS0000104648.1	PREDICTED Sjc_0098350 Sjp_0098350: Schistosoma japonicum Asparagine-rich protein (Ag319) (ARP) (Fragment), putative, mRNA	-
CUFF.5649	CCON0000097234.1	-	42688	46034	0.0723309	CNUS0000100022.1	PREDICTED Sjc_0049140 Sjp_0049140: Schistosoma japonicum Conserved hypothetical protein, expressed protein, putative, mRNA	-		dre:100331156	34	293	5e-77	transposase domain-containing protein-like
Sj_001036	CCON0000096826.1	+	858277	863046	0.0705231	CNUS0000096413.1	PREDICTED Sjc_0010970 Sjp_0010970: Schistosoma japonicum IPR002114 Phosphotransferase system, HPr serine phosphorylation site,domain-containing protein, mRNA	-		smm:Smp_057790	67	159	2e-37	fibrocystin l		|GO:0005351|GO:0009401|
Sj_002530	CCON0000096942.1	-	166963	177191	0.0702384	CNUS0000097876.1	PREDICTED Sjc_0026350 Sjp_0026350: Schistosoma japonicum hypothetical protein, mRNA	-		smm:Smp_132230	50	296	2e-78	hypothetical protein		|GO:0005634|GO:0003700|GO:0043565|GO:0006355|
Sj_012106	CCON0000118766.1	-	141	1419	0.0688584	CNUS0000107307.1	PREDICTED Sjc_0130090 Sjp_0130090: Schistosoma japonicum expressed protein, putative, mRNA	-		smm:Smp_153120	45	295	6e-78	hypothetical protein
CUFF.9757	CCON0000098580.1	+	105405	116212	0.0675967	CNUS0000103434.1|CNUS0000103435.1	PREDICTED Sjc_0085420 Sjp_0085420: Schistosoma japonicum expressed protein, putative, mRNA	-		smm:Smp_134690	73	71.2	2e-11	emx homeobox protein		|GO:0005634|GO:0003700|GO:0043565|GO:0006355|
Sj_003045	CCON0000096988.1	+	77327	77743	0.064413	CNUS0000098391.1	PREDICTED Sjc_0031770 Sjp_0031770: Schistosoma japonicum Immunogenic miracidial antigen 8I', putative, mRNA	-
Sj_011790	CCON0000113415.1	+	1107	1526	0.0635762	CNUS0000106962.1	PREDICTED Sjc_0123960 Sjp_0123960: Schistosoma japonicum Immunogenic miracidial antigen 8I, putative, mRNA	-
Sj_009250	CCON0000099750.1	-	6763	7512	0.0632667	CNUS0000104479.1	PREDICTED Sjc_0096610 Sjp_0096610: Schistosoma japonicum hypothetical protein, mRNA	-
CUFF.8587	CCON0000097950.1	+	47932	53565	0.0617057	CNUS0000102425.1	PREDICTED Sjc_0074750 Sjp_0074750: Schistosoma japonicum expressed protein, putative, mRNA	-
Sj_009308	CCON0000099844.1	+	3552	16862	0.0592055	CNUS0000104536.1	PREDICTED Sjc_0097200 Sjp_0097200: Schistosoma japonicum T-box transcription factor TBX5 (T-box protein 5), putative, mRNA	-		smm:Smp_077500	82	293	1e-77	t-box protein-related		|GO:0005634|GO:0003700|GO:0006355|GO:0045449|
Sj_010401	CCON0000102442.1	-	9705	10520	0.0565316	CNUS0000105607.1	PREDICTED Sjc_0108500 Sjp_0108500: Schistosoma japonicum hypothetical protein, mRNA	-
Sj_010545	CCON0000103307.1	+	532	1353	0.0559897	CNUS0000105743.1	PREDICTED Sjc_0109980 Sjp_0109980: Schistosoma japonicum Soluble guanylate cyclase gcy-33 (EC 4.6.1.2), putative, mRNA	-		smm:Smp_124470	77	438	1e-121	hypothetical protein		|GO:0004383|GO:0020037|GO:0006182|
Sj_001711	CCON0000096870.1	+	290424	301202	0.0543812	CNUS0000097074.1	PREDICTED Sjc_0017970 Sjp_0017970: Schistosoma japonicum Protein disconnected, putative, mRNA	-		smm:Smp_164830	63	240	1e-61	ssm4 protein ; K10661 E3 ubiquitin-protein ligase MARCH6 [EC:6.3.2.19]	|Genetic Information Processing; Folding, Sorting and Degradation; Protein processing in endoplasmic reticulum [PATH:ko04141-Map:ko04141];|Genetic Information Processing; Folding, Sorting and Degradation; Ubiquitin system [BR:ko04121];|
Sj_001836	CCON0000096882.1	+	228134	230277	0.0528649	CNUS0000097198.1	PREDICTED Sjc_0019270 Sjp_0019270: Schistosoma japonicum Zinc finger protein 430, putative, mRNA	-		smm:Smp_144540	66	212	3e-53	C2H2 zinc finger protein		|GO:0005622|GO:0003676|GO:0008270|
Sj_004640	CCON0000097215.1	-	202231	206241	0.0522346	CNUS0000099950.1	PREDICTED Sjc_0048350 Sjp_0048350: Schistosoma japonicum hypothetical protein, mRNA	-		smm:Smp_178310	38	113	1e-23	hypothetical protein
Sj_002232	CCON0000096916.1	+	118743	122760	0.0506494	CNUS0000097585.1	PREDICTED Sjc_0023390 Sjp_0023390: Schistosoma japonicum TMPRSS6; transmembrane protease, serine 6 [EC:3.4.21.-]; ko:K01362 E3.4.21.-, putative, mRNA	-		smm:Smp_103680	72	453	1e-126	subfamily S1A unassigned peptidase (S01 family)		|GO:0003824|GO:0004252|GO:0006508|
Sj_008694	CCON0000099100.1	-	5610	15414	0.0491576	CNUS0000103933.1	PREDICTED Sjc_0090780 Sjp_0090780: Schistosoma japonicum hypothetical protein, mRNA	-
Sj_008438	CCON0000098824.1	+	1861	2787	0.0479471	CNUS0000103685.1	PREDICTED Sjc_0088080 Sjp_0088080: Schistosoma japonicum hypothetical protein, mRNA	-		smm:Smp_153120	51	305	3e-81	hypothetical protein
Sj_007406	CCON0000098080.1	+	141449	142381	0.0475567	CNUS0000102671.1	PREDICTED Sjc_0077350 Sjp_0077350: Schistosoma japonicum hypothetical protein, mRNA	-		smm:Smp_152390	59	72	6e-11	hypothetical protein
CUFF.10476	CCON0000099251.1	-	7761	10086	0.0462078	CNUS0000107928.1	PREDICTED Sjc_0092130 Sjp_0092130: Schistosoma japonicum Retrovirus-related Pol polyprotein from transposon 17.6 [Includes: Protease (EC 3.4.23.-); Reverse transcriptase (EC 2.7.7.49); Endonuclease], putative, mRNA	-		spu:581171	54	226	3e-57	similar to OSJNBa0059D20.6		|GO:0004190|GO:0006508|
Sj_007682	CCON0000098261.1	+	3164	28710	0.0354388	CNUS0000102940.1	PREDICTED Sjc_0080210 Sjp_0080210: Schistosoma japonicum expressed protein, putative, mRNA	-		smm:Smp_193960	31	95.1	9e-18	hypothetical protein
Sj_006857	CCON0000097798.1	+	175243	176538	0.0318626	CNUS0000102130.1	PREDICTED Sjc_0071630 Sjp_0071630: Schistosoma japonicum Protein sine oculis, putative, mRNA	-		smm:Smp_169270	61	384	1e-105	homeobox protein six-related		|GO:0005634|GO:0003677|GO:0003700|GO:0043565|GO:0006355|GO:0045449|
Sj_003596	CCON0000097050.1	-	195669	198327	0.0300072	CNUS0000098928.1	PREDICTED Sjc_0037480 Sjp_0037480: Schistosoma japonicum Serine-rich adhesin for platelets precursor (Staphylococcus aureus surface protein A), putative, mRNA	-		smm:Smp_061400	50	746	0	Lmp3-like protein
Sj_011892	CCON0000115764.1	-	38	860	0.0294041	CNUS0000108028.1	PREDICTED Sjc_0125840 Sjp_0125840: Schistosoma japonicum Conserved hypothetical protein, IPR008042 Retrotransposon, Pao,domain-containing, mRNA	-		dre:100151214	46	230	9e-59	Gag-Pol polyprotein-like
Sj_003697	CCON0000097064.1	+	284032	293634	0.0277724	CNUS0000099029.1	PREDICTED Sjc_0038570 Sjp_0038570: Schistosoma japonicum IPR007087 Zinc finger, C2H2-type,domain-containing protein, mRNA	-								|GO:0005622|GO:0003676|GO:0008270|
Sj_006462	CCON0000097648.1	+	8781	29078	0.0262144	CNUS0000101737.1	PREDICTED Sjc_0067490 Sjp_0067490: Schistosoma japonicum Leishmanolysin homolog precursor (EC 3.4.24.36) (Cell surface protease) (Major surface glycoprotein) (Protein gp63), putative, mRNA	-		smm:Smp_090100	76	847	0	invadolysin (M08 family) ; K13539 leishmanolysin-like peptidase [EC:3.4.24.-]	|Metabolism; Enzyme Families; Peptidases [BR:ko01002];|	|GO:0016020|GO:0004222|GO:0008237|GO:0008270|GO:0006508|GO:0007155|
Sj_004642	CCON0000097216.1	+	20095	40199	0.0236655	CNUS0000099952.1	PREDICTED Sjc_0048370 Sjp_0048370: Schistosoma japonicum Leishmanolysin precursor (EC 3.4.24.36) (Cell surface protease) (Major surface glycoprotein) (Protein gp63) (Promastigote surface endopeptidase) (Major surface protease), putative, mRNA	-		smm:Smp_153930	62	619	1e-175	invadolysin (M08 family) ; K13539 leishmanolysin-like peptidase [EC:3.4.24.-]	|Metabolism; Enzyme Families; Peptidases [BR:ko01002];|	|GO:0016020|GO:0004222|GO:0008237|GO:0008270|GO:0006508|GO:0007155|
Sj_002454	CCON0000096934.1	+	270834	292619	0.0206898	CNUS0000097806.1	PREDICTED Sjc_0025650 Sjp_0025650: Schistosoma japonicum hypothetical protein, mRNA	-		smm:Smp_159200	46	456	1e-126	hypothetical protein
Sj_009844	CCON0000100839.1	-	16359	20450	0.0202182	CNUS0000107950.1	PREDICTED Sjc_0102730 Sjp_0102730: Schistosoma japonicum Conserved hypothetical protein, IPR000477 RNA-directed DNA polymerase (Reverse transcriptase),IPR001584 Integrase, catalytic region,IPR012337 Polynucleotidyl transferase, Ribonuclease H fold,domain-containing, mRNA	-		spu:581171	41	735	0	similar to OSJNBa0059D20.6		|GO:0003676|GO:0003677|GO:0003723|GO:0003964|GO:0006278|GO:0015074|
CUFF.13023	CCON0000107003.1	-	1323	6081	0.0112932	CNUS0000107997.1|CNUS0000108035.1|CNUS0000108010.1	PREDICTED Sjc_0118640 Sjp_0118640: Schistosoma japonicum Conserved hypothetical protein, expressed protein, putative, mRNA	-		dre:100147861	35	135	4e-30	Gag-Pol polyprotein-like
Sj_011864	CCON0000114920.1	-	979	2331	0.0109802	CNUS0000108027.1|CNUS0000108030.1	PREDICTED Sjc_0125210 Sjp_0125210: Schistosoma japonicum Conserved hypothetical protein, expressed protein, putative, mRNA	-		dre:100333647	25	104	1e-20	Gag-Pol polyprotein-like
Sj_001182	CCON0000096836.1	+	812324	850821	0.010251	CNUS0000096556.1	PREDICTED Sjc_0012470 Sjp_0012470: Schistosoma japonicum Leucine-rich repeat protein SHOC-2 (Ras-binding protein Sur-8), putative, mRNA	-		smm:Smp_138690	55	1076	0	hypothetical protein		|GO:0005515|
Sj_004241	CCON0000097150.1	+	223469	228092	0.00916532	CNUS0000107849.1	PREDICTED Sjc_0044240 Sjp_0044240: Schistosoma japonicum Retrovirus-related Pol polyprotein from transposon 17.6 [Includes: Protease (EC 3.4.23.-); Reverse transcriptase (EC 2.7.7.49); Endonuclease], putative, mRNA	-		spu:575456	41	610	1e-172	similar to OSJNBa0011F23.1		|GO:0003676|GO:0003677|GO:0003723|GO:0003964|GO:0004190|GO:0006278|GO:0006508|GO:0015074|
Sj_012442	CCON0000121013.1	+	682	2509	0	CNUS0000108048.1	PREDICTED Sjc_0133790 Sjp_0133790: Schistosoma japonicum Conserved hypothetical protein, expressed protein, putative, mRNA	-		dre:100334630	22	114	2e-23	Gag-Pol polyprotein-like
Sj_012327	CCON0000120043.1	-	1561	2439	0	CNUS0000108043.1	PREDICTED Sjc_0132510 Sjp_0132510: Schistosoma japonicum Retrovirus-related Pol polyprotein from transposon 412 [Includes: Protease (EC 3.4.23.-); Reverse transcriptase (EC 2.7.7.49); Endonuclease], putative, mRNA	-		smm:Smp_183860	67	158	4e-37	hypothetical protein		|GO:0003676|GO:0003677|GO:0015074|
Sj_011985	CCON0000117375.1	+	85	270	0	CNUS0000108034.1	PREDICTED Sjc_0128510 Sjp_0128510: Schistosoma japonicum IPR001584 Integrase, catalytic region,domain-containing protein, mRNA	-								|GO:0003676|GO:0003677|GO:0015074|
Sj_011932	CCON0000116451.1	-	1446	1598	0	CNUS0000108032.1	PREDICTED Sjc_0127020 Sjp_0127020: Schistosoma japonicum FK506-binding protein 1A (EC 5.2.1.8) (Peptidyl-prolyl cis-trans isomerase) (PPIase) (Rotamase) (12 kDa FKBP) (FKBP-12) (Immunophilin FKBP12), putative, mRNA	-		mcc:698165	66	71.6	2e-11	similar to FK506-binding protein 1A; K09568 FK506-binding protein 1 [EC:5.2.1.8]	|Genetic Information Processing; Folding, Sorting and Degradation; Chaperones and folding catalysts [BR:ko03110];|	|GO:0006457|
Sj_011858	CCON0000114660.1	-	388	1237	0	CNUS0000108026.1	PREDICTED Sjc_0125080 Sjp_0125080: Schistosoma japonicum Transposon Ty3-I Gag-Pol polyprotein (Gag3-Pol3) (Transposon Ty3-2 TYA-TYB polyprotein) [Contains: Capsid protein (CA) (p24); Spacer peptide p3; Nucleocapsid protein p11 (NC); Ty3 protease (EC 3.4.23.-) (PR) (p16); Spacer peptide J; Reverse transcriptase/ribonuclease H (EC 2.7.7.49) (EC 2.7.7.7) (EC 3.1.26.4) (RT) (RT-RH) (p55); Integrase p…	-		spu:575456	51	199	1e-49	similar to OSJNBa0011F23.1		|GO:0003723|GO:0003964|GO:0006278|
Sj_011820	CCON0000113869.1	-	628	930	0	CNUS0000108022.1	PREDICTED Sjc_0124360 Sjp_0124360: Schistosoma japonicum Conserved hypothetical protein, IPR008042 Retrotransposon, Pao,domain-containing, mRNA	-		dre:100332789	38	73.6	4e-12	Gag-Pol polyprotein-like
Sj_011786	CCON0000113182.1	+	48	815	0	CNUS0000108020.1	PREDICTED Sjc_0123880 Sjp_0123880: Schistosoma japonicum Retrovirus-related Pol polyprotein from transposon 412 [Includes: Protease (EC 3.4.23.-); Reverse transcriptase (EC 2.7.7.49); Endonuclease], putative, mRNA	-		spu:581171	32	150	9e-35	similar to OSJNBa0059D20.6		|GO:0003676|GO:0003677|GO:0015074|
Sj_011675	CCON0000111173.1	+	402	2042	0	CNUS0000108015.1	PREDICTED Sjc_0122440 Sjp_0122440: Schistosoma japonicum Conserved hypothetical protein, IPR008042 Retrotransposon, Pao,domain-containing, mRNA	-		dre:100331133	35	343	2e-92	Gag-Pol polyprotein-like
Sj_011572	CCON0000110462.1	+	1525	1809	0	CNUS0000108013.1	PREDICTED Sjc_0121280 Sjp_0121280: Schistosoma japonicum Conserved hypothetical protein, IPR000477 RNA-directed DNA polymerase (Reverse transcriptase),domain-containing, mRNA	-		spu:763016	51	93.2	5e-18	similar to gag-pol polyprotein		|GO:0003723|GO:0003964|GO:0006278|
Sj_011515	CCON0000109981.1	-	1283	1699	0	CNUS0000108012.1	PREDICTED Sjc_0120660 Sjp_0120660: Schistosoma japonicum Conserved hypothetical protein, mRNA	-		spu:575456	41	84.7	2e-15	similar to OSJNBa0011F23.1		|GO:0003676|GO:0003677|GO:0015074|
Sj_011441	CCON0000108711.1	-	60	1187	0	CNUS0000108007.1	PREDICTED Sjc_0119770 Sjp_0119770: Schistosoma japonicum Retrovirus-related Pol polyprotein LINE-1 (Long interspersed element-1) (L1) [Includes: Reverse transcriptase (EC 2.7.7.49); Endonuclease], putative, mRNA	-		rno:297970	67	132	1e-29	similar to LRRGT00057
Sj_011438	CCON0000108645.1	-	82	341	0	CNUS0000108006.1	PREDICTED Sjc_0119740 Sjp_0119740: Schistosoma japonicum Retrovirus-related Pol polyprotein LINE-1 (Long interspersed element-1) (L1) [Includes: Reverse transcriptase (EC 2.7.7.49); Endonuclease], putative, mRNA	-		rno:297970	61	88.6	1e-16	similar to LRRGT00057
Sj_011399	CCON0000107876.1	+	242	855	0	CNUS0000108005.1	PREDICTED Sjc_0119260 Sjp_0119260: Schistosoma japonicum hypothetical protein, mRNA	-
Sj_011355	CCON0000107132.1	+	756	1172	0	CNUS0000108000.1	PREDICTED Sjc_0118760 Sjp_0118760: Schistosoma japonicum Retrovirus-related Pol polyprotein from transposon 17.6 [Includes: Protease (EC 3.4.23.-); Reverse transcriptase (EC 2.7.7.49); Endonuclease], putative, mRNA	-		spu:761165	52	150	3e-35	similar to gag-pol polyprotein		|GO:0003723|GO:0003964|GO:0006278|
Sj_011354	CCON0000107132.1	+	439	726	0	CNUS0000107999.1	PREDICTED Sjc_0118750 Sjp_0118750: Schistosoma japonicum Transposon Ty3-I Gag-Pol polyprotein (Gag3-Pol3) (Transposon Ty3-2 TYA-TYB polyprotein) [Contains: Capsid protein (CA) (p24); Spacer peptide p3; Nucleocapsid protein p11 (NC); Ty3 protease (EC 3.4.23.-) (PR) (p16); Spacer peptide J; Reverse transcriptase/ribonuclease H (EC 2.7.7.49) (EC 2.7.7.7) (EC 3.1.26.4) (RT) (RT-RH) (p55); Integrase p…	-		dre:100148674	67	129	7e-29	Gap-Pol polyprotein-like		|GO:0003723|GO:0003964|GO:0006278|
Sj_011256	CCON0000106260.1	+	1438	1685	0	CNUS0000107993.1	PREDICTED Sjc_0117590 Sjp_0117590: Schistosoma japonicum Retrovirus-related Pol polyprotein LINE-1 (Long interspersed element-1) (L1) [Includes: Reverse transcriptase (EC 2.7.7.49); Endonuclease], putative, mRNA	-		pyo:PY07366	64	100	3e-20	hypothetical protein
Sj_011188	CCON0000105707.1	-	2110	2373	0	CNUS0000107989.1	PREDICTED Sjc_0116760 Sjp_0116760: Schistosoma japonicum Conserved hypothetical protein, mRNA	-		spu:763016	67	107	2e-22	similar to gag-pol polyprotein
Sj_011187	CCON0000105707.1	+	482	1539	0	CNUS0000107988.1	PREDICTED Sjc_0116750 Sjp_0116750: Schistosoma japonicum Conserved hypothetical protein, mRNA	-		spu:581171	40	72.4	9e-12	similar to OSJNBa0059D20.6
Sj_011176	CCON0000105615.1	-	606	1775	0	CNUS0000107987.1	PREDICTED Sjc_0116600 Sjp_0116600: Schistosoma japonicum Conserved hypothetical protein, expressed protein, putative, mRNA	-		dre:100334630	34	203	2e-50	Gag-Pol polyprotein-like
Sj_011171	CCON0000105581.1	+	595	1276	0	CNUS0000107985.1	PREDICTED Sjc_0116540 Sjp_0116540: Schistosoma japonicum Conserved hypothetical protein, IPR012337 Polynucleotidyl transferase, Ribonuclease H fold,IPR001584 Integrase, catalytic region,domain-containing, mRNA	-		spu:760621	36	105	9e-22	similar to gag-pol polyprotein		|GO:0003676|GO:0003677|GO:0015074|
Sj_010889	CCON0000104749.1	-	136	609	0	CNUS0000107978.1	PREDICTED Sjc_0113580 Sjp_0113580: Schistosoma japonicum expressed protein, putative, mRNA	-
Sj_010796	CCON0000104573.1	+	287	1648	0	CNUS0000107973.1	PREDICTED Sjc_0112630 Sjp_0112630: Schistosoma japonicum Conserved hypothetical protein, IPR000477 RNA-directed DNA polymerase (Reverse transcriptase),domain-containing, mRNA	-		cin:100185556	36	152	4e-35	similar to pol polyprotein		|GO:0003723|GO:0003964|GO:0004190|GO:0006278|GO:0006508|
Sj_010753	CCON0000104492.1	+	1107	5205	0	CNUS0000107970.1	PREDICTED Sjc_0112140 Sjp_0112140: Schistosoma japonicum Retrovirus-related Pol polyprotein from transposon 17.6 [Includes: Protease (EC 3.4.23.-); Reverse transcriptase (EC 2.7.7.49); Endonuclease], putative, mRNA	-		spu:575456	40	403	1e-110	similar to OSJNBa0011F23.1		|GO:0003676|GO:0003677|GO:0003723|GO:0003964|GO:0006278|GO:0015074|
Sj_010527	CCON0000103159.1	+	967	2001	0	CNUS0000107965.1	PREDICTED Sjc_0109780 Sjp_0109780: Schistosoma japonicum Conserved hypothetical protein, expressed protein, putative, mRNA	-		dre:100147861	46	246	1e-63	Gag-Pol polyprotein-like
Sj_010126	CCON0000101312.1	+	4718	5026	0	CNUS0000107957.1	PREDICTED Sjc_0105670 Sjp_0105670: Schistosoma japonicum expressed protein, putative, mRNA	-
Sj_009917	CCON0000100896.1	+	1073	4886	0	CNUS0000107953.1	PREDICTED Sjc_0103520 Sjp_0103520: Schistosoma japonicum Conserved hypothetical protein, expressed protein, putative, mRNA	-		smm:Smp_179340	37	100	1e-19	protein disulfide-isomerase
Sj_009676	CCON0000100602.1	+	1584	11806	0	CNUS0000107948.1	PREDICTED Sjc_0100990 Sjp_0100990: Schistosoma japonicum Retrovirus-related Pol polyprotein from transposon 17.6 [Includes: Protease (EC 3.4.23.-); Reverse transcriptase (EC 2.7.7.49); Endonuclease], putative, mRNA	-		spu:581171	39	173	2e-41	similar to OSJNBa0059D20.6
Sj_009642	CCON0000100553.1	+	1322	4745	0	CNUS0000107947.1	PREDICTED Sjc_0100650 Sjp_0100650: Schistosoma japonicum Conserved hypothetical protein, expressed protein, putative, mRNA	-		smm:Smp_179340	32	147	2e-33	protein disulfide-isomerase
Sj_009293	CCON0000099802.1	-	1533	4791	0	CNUS0000107938.1	PREDICTED Sjc_0097050 Sjp_0097050: Schistosoma japonicum Conserved hypothetical protein, IPR008042 Retrotransposon, Pao,domain-containing, mRNA	-		dre:100331133	33	352	5e-95	Gag-Pol polyprotein-like		|GO:0003676|
Sj_009017	CCON0000099389.1	+	25518	32995	0	CNUS0000107934.1	PREDICTED Sjc_0094190 Sjp_0094190: Schistosoma japonicum hypothetical protein, mRNA	-								|GO:0003676|GO:0003677|GO:0015074|
Sj_008925	CCON0000099320.1	-	13552	17233	0	CNUS0000107930.1	PREDICTED Sjc_0093220 Sjp_0093220: Schistosoma japonicum Conserved hypothetical protein, mRNA	-
Sj_008756	CCON0000099180.1	+	25461	33429	0	CNUS0000107927.1	PREDICTED Sjc_0091430 Sjp_0091430: Schistosoma japonicum Retrovirus-related Pol polyprotein from transposon 17.6 [Includes: Protease (EC 3.4.23.-); Reverse transcriptase (EC 2.7.7.49); Endonuclease], putative, mRNA	-		spu:589304	42	97.8	8e-19	similar to xylulokinase homolog; K00854 xylulokinase [EC:2.7.1.17]	|Metabolism; Carbohydrate Metabolism; Pentose and glucuronate interconversions [PATH:ko00040-Map:ko00040];|
CUFF.10169	CCON0000099006.1	-	17777	24866	0	CNUS0000107923.1	PREDICTED Sjc_0089250 Sjp_0089250: Schistosoma japonicum LINE-1 reverse transcriptase homolog, putative, mRNA	-		smm:Smp_124770.1	84	200	4e-49	protein kinase		|GO:0003723|GO:0003964|GO:0006278|
Sj_007965	CCON0000098475.1	+	101403	107877	0	CNUS0000107911.1	PREDICTED Sjc_0083180 Sjp_0083180: Schistosoma japonicum Transposon Ty3-I Gag-Pol polyprotein (Gag3-Pol3) (Transposon Ty3-2 TYA-TYB polyprotein) [Contains: Capsid protein (CA) (p24); Spacer peptide p3; Nucleocapsid protein p11 (NC); Ty3 protease (EC 3.4.23.-) (PR) (p16); Spacer peptide J; Reverse transcriptase/ribonuclease H (EC 2.7.7.49) (EC 2.7.7.7) (EC 3.1.26.4) (RT) (RT-RH) (p55); Integrase p…	-		spu:575456	39	545	1e-153	similar to OSJNBa0011F23.1		|GO:0003676|GO:0003677|GO:0003723|GO:0003964|GO:0004190|GO:0008237|GO:0008270|GO:0006278|GO:0006508|GO:0015074|
Sj_007670	CCON0000098244.1	-	50	388	0	CNUS0000107906.1	PREDICTED Sjc_0080080 Sjp_0080080: Schistosoma japonicum Retrovirus-related Pol polyprotein from transposon 17.6 [Includes: Protease (EC 3.4.23.-); Reverse transcriptase (EC 2.7.7.49); Endonuclease], putative, mRNA	-		dre:100150157	53	124	2e-27	Gap-Pol polyprotein-like		|GO:0003723|GO:0003964|GO:0006278|
Sj_007596	CCON0000098178.1	+	23757	25237	0	CNUS0000107904.1	PREDICTED Sjc_0079340 Sjp_0079340: Schistosoma japonicum Retrovirus-related Pol polyprotein from transposon 412 [Includes: Protease (EC 3.4.23.-); Reverse transcriptase (EC 2.7.7.49); Endonuclease], putative, mRNA	-		dre:100334280	40	189	3e-46	LReO_3-like		|GO:0003723|GO:0003964|GO:0004190|GO:0006278|GO:0006508|
Sj_007597	CCON0000098178.1	-	6005	18973	0	CNUS0000107903.1	PREDICTED Sjc_0079330 Sjp_0079330: Schistosoma japonicum expressed protein, putative, mRNA	-		spu:757501	37	75.9	2e-12	similar to gag-pol polyprotein
Sj_006785	CCON0000097770.1	-	25398	26814	0	CNUS0000107892.1	PREDICTED Sjc_0070870 Sjp_0070870: Schistosoma japonicum Conserved hypothetical protein, expressed protein, putative, mRNA	-		dre:100332441	39	102	7e-21	Gag-Pol polyprotein-like
CUFF.7942	CCON0000097723.1	-	24	996	0	CNUS0000107891.1	PREDICTED Sjc_0069240 Sjp_0069240: Schistosoma japonicum Conserved hypothetical protein, IPR001969 Peptidase aspartic, active site,IPR009007 Peptidase aspartic, catalytic,domain-containing, mRNA	-								|GO:0004190|GO:0006508|
Sj_006369	CCON0000097616.1	-	102378	103057	0	CNUS0000107888.1	PREDICTED Sjc_0066450 Sjp_0066450: Schistosoma japonicum Conserved hypothetical protein, mRNA	-
Sj_006252	CCON0000097590.1	+	45177	45753	0	CNUS0000107887.1	PREDICTED Sjc_0065290 Sjp_0065290: Schistosoma japonicum Retrovirus-related Pol polyprotein from transposon 17.6 [Includes: Protease (EC 3.4.23.-); Reverse transcriptase (EC 2.7.7.49); Endonuclease], putative, mRNA	-		spu:763016	50	179	7e-44	similar to gag-pol polyprotein		|GO:0003723|GO:0003964|GO:0006278|
Sj_006251	CCON0000097589.1	-	70125	70671	0	CNUS0000107886.1	PREDICTED Sjc_0065250 Sjp_0065250: Schistosoma japonicum Conserved hypothetical protein, expressed protein, putative, mRNA	-		dre:100148209	44	158	2e-37	Gag-Pol polyprotein-like
Sj_006209	CCON0000097582.1	-	65370	66756	0	CNUS0000107885.1	PREDICTED Sjc_0064860 Sjp_0064860: Schistosoma japonicum Conserved hypothetical protein, IPR012337 Polynucleotidyl transferase, Ribonuclease H fold,IPR001584 Integrase, catalytic region,domain-containing, mRNA	-		spu:575456	32	112	5e-23	similar to OSJNBa0011F23.1		|GO:0003676|GO:0003677|GO:0015074|
Sj_006208	CCON0000097582.1	-	3478	5849	0	CNUS0000107884.1	PREDICTED Sjc_0064830 Sjp_0064830: Schistosoma japonicum Transposon Ty3-I Gag-Pol polyprotein (Gag3-Pol3) (Transposon Ty3-2 TYA-TYB polyprotein) [Contains: Capsid protein (CA) (p24); Spacer peptide p3; Nucleocapsid protein p11 (NC); Ty3 protease (EC 3.4.23.-) (PR) (p16); Spacer peptide J; Reverse transcriptase/ribonuclease H (EC 2.7.7.49) (EC 2.7.7.7) (EC 3.1.26.4) (RT) (RT-RH) (p55); Integrase p…	-		spu:575456	40	345	7e-93	similar to OSJNBa0011F23.1		|GO:0003723|GO:0003964|GO:0004190|GO:0006278|GO:0006508|
Sj_006151	CCON0000097565.1	+	19613	19876	0	CNUS0000107882.1	PREDICTED Sjc_0064230 Sjp_0064230: Schistosoma japonicum Conserved hypothetical protein, expressed protein, putative, mRNA	-		spu:760621	53	75.9	8e-13	similar to gag-pol polyprotein
Sj_006105	CCON0000097547.1	+	90	532	0	CNUS0000107881.1	PREDICTED Sjc_0063740 Sjp_0063740: Schistosoma japonicum hypothetical protein, mRNA	-
Sj_005962	CCON0000097503.1	+	15139	15417	0	CNUS0000107880.1	PREDICTED Sjc_0062250 Sjp_0062250: Schistosoma japonicum hypothetical protein, mRNA	-
CUFF.6732	CCON0000097434.1	+	191670	192213	0	CNUS0000107874.1	PREDICTED Sjc_0059110 Sjp_0059110: Schistosoma japonicum Conserved hypothetical protein, mRNA	-		spu:754094	49	99	1e-19	similar to gag-pol polyprotein
Sj_005388	CCON0000097365.1	+	214627	215133	0	CNUS0000107866.1	PREDICTED Sjc_0056250 Sjp_0056250: Schistosoma japonicum Conserved hypothetical protein, IPR001584 Integrase, catalytic region,IPR012337 Polynucleotidyl transferase, Ribonuclease H fold,domain-containing, mRNA	-		cin:100182628	35	112	1e-23	similar to OSJNBa0019D11.8		|GO:0003676|GO:0003677|GO:0015074|
Sj_005349	CCON0000097360.1	+	167250	171582	0	CNUS0000107865.1	PREDICTED Sjc_0055840 Sjp_0055840: Schistosoma japonicum IPR001005 Myb, DNA-binding,domain-containing protein, mRNA	-								|GO:0005634|GO:0003677|
Sj_005233	CCON0000097331.1	-	86681	87124	0	CNUS0000107863.1	PREDICTED Sjc_0054540 Sjp_0054540: Schistosoma japonicum expressed protein, putative, mRNA	-
Sj_004935	CCON0000097266.1	-	137014	138724	0	CNUS0000107862.1	PREDICTED Sjc_0051370 Sjp_0051370: Schistosoma japonicum Retrovirus-related Pol polyprotein from transposon 17.6 [Includes: Protease (EC 3.4.23.-); Reverse transcriptase (EC 2.7.7.49); Endonuclease], putative, mRNA	-		spu:581171	52	140	1e-31	similar to OSJNBa0059D20.6
CUFF.5778	CCON0000097252.1	+	19913	20215	0	CNUS0000107858.1	PREDICTED Sjc_0050330 Sjp_0050330: Schistosoma japonicum Retrovirus-related Pol polyprotein from transposon 412 [Includes: Protease (EC 3.4.23.-); Reverse transcriptase (EC 2.7.7.49); Endonuclease], putative, mRNA	-		nvi:100113724	52	102	6e-21	NV18680; similar to pol polyprotein		|GO:0003676|GO:0003677|GO:0015074|
Sj_004810	CCON0000097248.1	+	195292	196809	0	CNUS0000107857.1	PREDICTED Sjc_0050170 Sjp_0050170: Schistosoma japonicum Conserved hypothetical protein, expressed protein, putative, mRNA	-		dre:100149748	28	166	4e-39	Gag-Pol polyprotein-like
Sj_004275	CCON0000097154.1	-	115265	127201	0	CNUS0000107851.1	PREDICTED Sjc_0044570 Sjp_0044570: Schistosoma japonicum Conserved hypothetical protein, expressed protein, putative, mRNA	-		spu:763016	39	81.6	3e-14	similar to gag-pol polyprotein
Sj_004024	CCON0000097115.1	-	87023	87668	0	CNUS0000107843.1	PREDICTED Sjc_0041960 Sjp_0041960: Schistosoma japonicum Conserved hypothetical protein, expressed protein, putative, mRNA	-		spu:757912	53	107	2e-22	similar to gag-pol polyprotein
Sj_003933	CCON0000097100.1	+	63442	63816	0	CNUS0000107840.1	PREDICTED Sjc_0040990 Sjp_0040990: Schistosoma japonicum expressed protein, putative, mRNA	-
Sj_003742	CCON0000097072.1	-	11396	15341	0	CNUS0000107837.1	PREDICTED Sjc_0038940 Sjp_0038940: Schistosoma japonicum Conserved hypothetical protein, IPR008042 Retrotransposon, Pao,domain-containing, mRNA	-		dre:100329759	31	466	1e-129	Gag-Pol polyprotein-like
Sj_003383	CCON0000097030.1	-	222769	240558	0	CNUS0000107825.1	PREDICTED Sjc_0035250 Sjp_0035250: Schistosoma japonicum Conserved hypothetical protein, mRNA	-		spu:763016	38	74.7	2e-12	similar to gag-pol polyprotein
Sj_002833	CCON0000096970.1	-	241402	243302	0	CNUS0000107817.1	PREDICTED Sjc_0029510 Sjp_0029510: Schistosoma japonicum expressed protein, putative, mRNA	-
Sj_002636	CCON0000096950.1	-	318462	325561	0	CNUS0000107813.1	PREDICTED Sjc_0027510 Sjp_0027510: Schistosoma japonicum expressed protein, putative, mRNA	-
Sj_002175	CCON0000096910.1	+	210001	212314	0	CNUS0000107811.1	PREDICTED Sjc_0022760 Sjp_0022760: Schistosoma japonicum Conserved hypothetical protein, expressed protein, putative, mRNA	-		dre:100329759	31	196	5e-48	Gag-Pol polyprotein-like		|GO:0004190|GO:0006508|
Sj_002032	CCON0000096898.1	+	608598	614363	0	CNUS0000107808.1	PREDICTED Sjc_0021350 Sjp_0021350: Schistosoma japonicum IPR000477 RNA-directed DNA polymerase (Reverse transcriptase),domain-containing protein, mRNA	-		spu:762254	36	70.1	4e-11	similar to endonuclease-reverse transcriptase		|GO:0003723|GO:0003964|GO:0006278|
Sj_001205	CCON0000096838.1	+	253828	254187	0	CNUS0000107794.1	PREDICTED Sjc_0012660 Sjp_0012660: Schistosoma japonicum expressed protein, putative, mRNA	-
Sj_001121	CCON0000096833.1	+	373779	385591	0	CNUS0000107792.1	PREDICTED Sjc_0011850 Sjp_0011850: Schistosoma japonicum Conserved hypothetical protein, expressed protein, putative, mRNA	-
Sj_001012	CCON0000096825.1	-	82705	82956	0	CNUS0000107789.1	PREDICTED Sjc_0010570 Sjp_0010570: Schistosoma japonicum hypothetical protein, mRNA	-
CUFF.1114	CCON0000096820.1	-	161136	163975	0	CNUS0000107788.1	PREDICTED Sjc_0010010 Sjp_0010010: Schistosoma japonicum Conserved hypothetical protein, expressed protein, putative, mRNA	-		dre:100147861	29	296	4e-78	Gag-Pol polyprotein-like
Sj_000945	CCON0000096819.1	-	428940	429297	0	CNUS0000107787.1	PREDICTED Sjc_0009890 Sjp_0009890: Schistosoma japonicum hypothetical protein, mRNA	-
Sj_000836	CCON0000096814.1	-	247352	259763	0	CNUS0000107784.1	PREDICTED Sjc_0008720 Sjp_0008720: Schistosoma japonicum Retrovirus-related Pol polyprotein from transposon opus [Includes: Protease (EC 3.4.23.-); Reverse transcriptase (EC 2.7.7.49); Endonuclease], putative, mRNA	-		spu:761288	43	236	5e-60	similar to gag-pol polyprotein		|GO:0004190|GO:0006508|
Sj_000506	CCON0000096801.1	-	193629	203343	0	CNUS0000107775.1	PREDICTED Sjc_0005130 Sjp_0005130: Schistosoma japonicum Conserved hypothetical protein, IPR000477 RNA-directed DNA polymerase (Reverse transcriptase),domain-containing, mRNA	-								|GO:0003723|GO:0003964|GO:0006278|
Sj_000481	CCON0000096800.1	-	976103	976665	0	CNUS0000107774.1	PREDICTED Sjc_0005040 Sjp_0005040: Schistosoma japonicum expressed protein, putative, mRNA	-		tca:100142347	42	73.9	3e-12	similar to gag-pol polyprotein		|GO:0003676|
Sj_000408	CCON0000096796.1	-	632748	635968	0	CNUS0000107772.1	PREDICTED Sjc_0004260 Sjp_0004260: Schistosoma japonicum Conserved hypothetical protein, IPR000477 RNA-directed DNA polymerase (Reverse transcriptase),IPR001584 Integrase, catalytic region,IPR012337 Polynucleotidyl transferase, Ribonuclease H fold,domain-containing, mRNA	-		spu:575456	30	289	6e-76	similar to OSJNBa0011F23.1		|GO:0003676|GO:0003677|GO:0003723|GO:0003964|GO:0004190|GO:0006278|GO:0006508|GO:0015074|
CUFF.297	CCON0000096791.1	+	658009	659997	0	CNUS0000107771.1	PREDICTED Sjc_0002790 Sjp_0002790: Schistosoma japonicum Transposon Ty3-G Gag-Pol polyprotein (Gag3-Pol3) (Transposon Ty3-1 TYA-TYB polyprotein) [Contains: Capsid protein (CA) (p24); Spacer peptide p3; Nucleocapsid protein p11 (NC); Ty3 protease (EC 3.4.23.-) (PR) (p16); Spacer peptide J; Reverse transcriptase/ribonuclease H (EC 2.7.7.49) (EC 2.7.7.7) (EC 3.1.26.4) (RT) (RT-RH) (p55); Integrase p…	-		smm:Smp_154310	62	316	3e-84	family A2 unassigned peptidase (A02 family)		|GO:0003723|GO:0003964|GO:0004190|GO:0006278|GO:0006508|
Sj_000185	CCON0000096789.1	+	919331	920107	0	CNUS0000107770.1	PREDICTED Sjc_0002120 Sjp_0002120: Schistosoma japonicum Conserved hypothetical protein, IPR008042 Retrotransposon, Pao,domain-containing, mRNA	-		dre:100334630	43	215	2e-54	Gag-Pol polyprotein-like
Sj_000114	CCON0000096787.1	-	145967	159586	0	CNUS0000107768.1	PREDICTED Sjc_0001020 Sjp_0001020: Schistosoma japonicum Retrovirus-related Pol polyprotein from transposon 297 [Includes: Protease (EC 3.4.23.-); Reverse transcriptase (EC 2.7.7.49); Endonuclease], putative, mRNA	-		spu:760621	55	224	1e-56	similar to gag-pol polyprotein		|GO:0003723|GO:0003964|GO:0006278|
CUFF.14340	CCON0000121832.1	-	13188	13595	0	CNUS0000107765.1	PREDICTED Sjc_0135270 Sjp_0135270: Schistosoma japonicum expressed protein, putative, mRNA	-
Sj_012542	CCON0000121689.1	-	489	10351	0	CNUS0000107735.1	PREDICTED Sjc_0134870 Sjp_0134870: Schistosoma japonicum hypothetical protein, mRNA	-
CUFF.12342	CCON0000104190.1	-	6603	6784	0	CNUS0000107729.1	PREDICTED Sjc_0134810 Sjp_0134810: Schistosoma japonicum hypothetical protein, mRNA	-
Sj_012535	CCON0000121681.1	+	1848	2444	0	CNUS0000107727.1	PREDICTED Sjc_0134790 Sjp_0134790: Schistosoma japonicum hypothetical protein, mRNA	-		spu:590823	29	75.5	2e-12	hypothetical LOC590823
Sj_012520	CCON0000121626.1	-	1320	1499	0	CNUS0000107712.1	PREDICTED Sjc_0134630 Sjp_0134630: Schistosoma japonicum hypothetical protein, mRNA	-
Sj_012500	CCON0000121561.1	-	85	255	0	CNUS0000107693.1	PREDICTED Sjc_0134440 Sjp_0134440: Schistosoma japonicum hypothetical protein, mRNA	-		smm:Smp_004730	72	84.7	2e-15	high voltage-activated calcium channel cav2b (fragment)
Sj_012474	CCON0000121423.1	-	31	253	0	CNUS0000107667.1	PREDICTED Sjc_0134160 Sjp_0134160: Schistosoma japonicum hypothetical protein, mRNA	-
Sj_012466	CCON0000121356.1	-	19	834	0	CNUS0000107659.1	PREDICTED Sjc_0134060 Sjp_0134060: Schistosoma japonicum IPR002126 Cadherin,domain-containing protein, mRNA	-		smm:Smp_147830	55	91.3	2e-17	cadherin		|GO:0016020|GO:0005509|GO:0007156|
Sj_012440	CCON0000120995.1	-	176	1901	0	CNUS0000107635.1	PREDICTED Sjc_0133760 Sjp_0133760: Schistosoma japonicum Ciliary dynein heavy chain 8 (Axonemal beta dynein heavy chain 8), putative, mRNA	-		smm:Smp_156080	88	109	6e-23	dynein heavy chain ; K10408 dynein heavy chain, axonemal	|Cellular Processes; Cell Motility; Cytoskeleton proteins [BR:ko04812];|Human Diseases; Neurodegenerative Diseases; Huntington's disease [PATH:ko05016-Map:ko05016];|	|GO:0030286|GO:0003777|GO:0007018|
Sj_012410	CCON0000120590.1	+	1266	1657	0	CNUS0000107605.1	PREDICTED Sjc_0133420 Sjp_0133420: Schistosoma japonicum hypothetical protein, mRNA	-
Sj_012404	CCON0000120485.1	-	3659	3870	0	CNUS0000107599.1	PREDICTED Sjc_0133350 Sjp_0133350: Schistosoma japonicum hypothetical protein, mRNA	-
Sj_012400	CCON0000120466.1	-	194	8642	0	CNUS0000107595.1	PREDICTED Sjc_0133300 Sjp_0133300: Schistosoma japonicum hypothetical protein, mRNA	-
Sj_012394	CCON0000120434.1	+	21265	22011	0	CNUS0000107589.1	PREDICTED Sjc_0133230 Sjp_0133230: Schistosoma japonicum hypothetical protein, mRNA	-
Sj_012362	CCON0000120320.1	-	1700	7292	0	CNUS0000107557.1	PREDICTED Sjc_0132910 Sjp_0132910: Schistosoma japonicum hypothetical protein, mRNA	-
Sj_012351	CCON0000120212.1	+	79	1923	0	CNUS0000107546.1	PREDICTED Sjc_0132780 Sjp_0132780: Schistosoma japonicum Mitogen-activated protein kinase 3 (EC 2.7.11.24) (Extracellular signal-regulated kinase 1) (ERK-1) (Insulin-stimulated MAP2 kinase) (MAP kinase 1) (MAPK 1) (p44-ERK1) (ERT2) (p44-MAPK) (Microtubule-associated protein 2 kinase) (MNK1), putative, mRNA	-		smm:Smp_047900	100	81.6	2e-14	serine/threonine protein kinase		|GO:0004672|GO:0005524|GO:0006468|
Sj_012343	CCON0000120165.1	-	368	2236	0	CNUS0000107539.1	PREDICTED Sjc_0132690 Sjp_0132690: Schistosoma japonicum IPR006025 Peptidase M, neutral zinc metallopeptidases, zinc-binding site,domain-containing protein, mRNA	-								|GO:0008237|GO:0008270|GO:0006508|
Sj_012342	CCON0000120160.1	+	939	1175	0	CNUS0000107538.1	PREDICTED Sjc_0132680 Sjp_0132680: Schistosoma japonicum expressed protein, putative, mRNA	-
CUFF.14081	CCON0000120091.1	+	2078	4865	0	CNUS0000107530.1	PREDICTED Sjc_0132570 Sjp_0132570: Schistosoma japonicum IPR006162 Phosphopantetheine attachment site,domain-containing protein, mRNA	-								|GO:0031177|
Sj_012329	CCON0000120066.1	-	2564	3591	0	CNUS0000107526.1	PREDICTED Sjc_0132530 Sjp_0132530: Schistosoma japonicum expressed protein, putative, mRNA	-
Sj_012328	CCON0000120050.1	+	1577	10356	0	CNUS0000107525.1	PREDICTED Sjc_0132520 Sjp_0132520: Schistosoma japonicum hypothetical protein, mRNA	-
Sj_012314	CCON0000119991.1	-	128	1344	0	CNUS0000107514.1	PREDICTED Sjc_0132380 Sjp_0132380: Schistosoma japonicum abd-A; abdominal A; ko:K09311 Antp family, other, putative, mRNA	-		smm:Smp_104070	97	150	2e-35	SmHox8 (fragment)		|GO:0005634|GO:0003677|GO:0003700|GO:0043565|GO:0006355|GO:0045449|
Sj_012305	CCON0000119969.1	-	95	4314	0	CNUS0000107505.1	PREDICTED Sjc_0132290 Sjp_0132290: Schistosoma japonicum expressed protein, putative, mRNA	-
Sj_012299	CCON0000119961.1	-	37	357	0	CNUS0000107499.1	PREDICTED Sjc_0132230 Sjp_0132230: Schistosoma japonicum expressed protein, putative, mRNA	-		smm:Smp_118920	63	145	1e-33	hypothetical protein
Sj_012293	CCON0000119897.1	-	7937	8149	0	CNUS0000107494.1	PREDICTED Sjc_0132170 Sjp_0132170: Schistosoma japonicum hypothetical protein, mRNA	-
Sj_012290	CCON0000119858.1	+	6621	9821	0	CNUS0000107490.1	PREDICTED Sjc_0132120 Sjp_0132120: Schistosoma japonicum hypothetical protein, mRNA	-
Sj_012281	CCON0000119837.1	-	11205	11777	0	CNUS0000107481.1	PREDICTED Sjc_0132020 Sjp_0132020: Schistosoma japonicum hypothetical protein, mRNA	-		smm:Smp_163740	48	141	2e-32	spectrin-like nuclear envelope protein
Sj_012276	CCON0000119818.1	-	1133	1805	0	CNUS0000107476.1	PREDICTED Sjc_0131970 Sjp_0131970: Schistosoma japonicum hypothetical protein, mRNA	-		smm:Smp_123740	63	100	2e-20	alpha-actinin
Sj_012251	CCON0000119757.1	-	2618	6575	0	CNUS0000107452.1	PREDICTED Sjc_0131680 Sjp_0131680: Schistosoma japonicum expressed protein, putative, mRNA	-
Sj_012230	CCON0000119728.1	-	11051	11332	0	CNUS0000107432.1	PREDICTED Sjc_0131460 Sjp_0131460: Schistosoma japonicum hypothetical protein, mRNA	-
Sj_012452	CCON0000121133.1	+	2788	2851	0	CNUS0000107431.1	PREDICTED Sjc_0131450 Sjp_0131450: Schistosoma japonicum hypothetical protein, mRNA	-
Sj_012224	CCON0000119712.1	+	14271	18680	0	CNUS0000107425.1	PREDICTED Sjc_0131390 Sjp_0131390: Schistosoma japonicum hypothetical protein, mRNA	-
CUFF.13969	CCON0000119653.1	-	1732	2549	0	CNUS0000107416.1	PREDICTED Sjc_0131300 Sjp_0131300: Schistosoma japonicum Malonyl CoA-acyl carrier protein transacylase, mitochondrial precursor (EC 2.3.1.39) (MCT) (Mitochondrial malonyltransferase), putative, mRNA	-		smm:Smp_072090.4	85	100	2e-20	[ACP] S-malonyltransferase (EC:2.3.1.39); K00645 [acyl-carrier-protein] S-malonyltransferase [EC:2.3.1.39]	|Metabolism; Lipid Metabolism; Fatty acid biosynthesis [PATH:ko00061-Map:ko00061];|Metabolism; Lipid Metabolism; Lipid biosynthesis proteins [BR:ko01004];|
Sj_012213	CCON0000119645.1	+	282	2456	0	CNUS0000107414.1	PREDICTED Sjc_0131270 Sjp_0131270: Schistosoma japonicum hypothetical protein, mRNA	-
Sj_012199	CCON0000119565.1	+	877	3505	0	CNUS0000107400.1	PREDICTED Sjc_0131130 Sjp_0131130: Schistosoma japonicum hypothetical protein, mRNA	-		smm:Smp_126560	55	241	4e-62	orthopedia homeobox protein		|GO:0005634|GO:0003700|GO:0043565|GO:0006355|
Sj_012147	CCON0000119131.1	+	2276	2503	0	CNUS0000107348.1	PREDICTED Sjc_0130580 Sjp_0130580: Schistosoma japonicum IPR002048 Calcium-binding EF-hand,domain-containing protein, mRNA	-		smm:Smp_032970	68	112	1e-23	calmodulin		|GO:0005509|
Sj_012095	CCON0000118684.1	+	2947	3280	0	CNUS0000107296.1	PREDICTED Sjc_0129980 Sjp_0129980: Schistosoma japonicum IPR000164 Histone H3,domain-containing protein, mRNA	-								|GO:0000786|GO:0005634|GO:0003677|GO:0006334|GO:0007001|
Sj_012093	CCON0000118679.1	-	110	1485	0	CNUS0000107294.1	PREDICTED Sjc_0129950 Sjp_0129950: Schistosoma japonicum hypothetical protein, mRNA	-
Sj_012092	CCON0000118623.1	+	1495	2768	0	CNUS0000107293.1	PREDICTED Sjc_0129930 Sjp_0129930: Schistosoma japonicum Putative uncharacterized protein C14orf165, putative, mRNA	-		ptr:453145	76	117	1e-24	AK7; adenylate kinase 7; K00939 adenylate kinase [EC:2.7.4.3]	|Metabolism; Nucleotide Metabolism; Purine metabolism [PATH:ko00230-Map:ko00230];|
CUFF.13791	CCON0000118444.1	+	201	1685	0	CNUS0000107277.1	PREDICTED Sjc_0129730 Sjp_0129730: Schistosoma japonicum Dynein-1-beta heavy chain, flagellar inner arm I1 complex (1-beta DHC) (Dynein-1, subspecies f), putative, mRNA	-		smm:Smp_176300	96	177	3e-43	dynein heavy chain ; K10408 dynein heavy chain, axonemal	|Cellular Processes; Cell Motility; Cytoskeleton proteins [BR:ko04812];|Human Diseases; Neurodegenerative Diseases; Huntington's disease [PATH:ko05016-Map:ko05016];|
Sj_012072	CCON0000118394.1	-	823	1996	0	CNUS0000107271.1	PREDICTED Sjc_0129670 Sjp_0129670: Schistosoma japonicum Tyrosine-protein kinase FRK (EC 2.7.10.2) (FYN-related kinase) (Nuclear tyrosine protein kinase RAK), putative, mRNA	-		smm:Smp_128550	87	93.6	3e-18	src-type protein tyrosine kinase-related		|GO:0004672|GO:0004713|GO:0005524|GO:0006468|
Sj_012068	CCON0000118333.1	+	588	794	0	CNUS0000107266.1	PREDICTED Sjc_0129620 Sjp_0129620: Schistosoma japonicum expressed protein, putative, mRNA	-
Sj_012060	CCON0000118224.1	+	85	1137	0	CNUS0000107258.1	PREDICTED Sjc_0129540 Sjp_0129540: Schistosoma japonicum response regulator receiver:transcriptional regulatory protein, C-terminal; ko:K02483 two-component system, OmpR family, response regulator, putative, mRNA	-		cti:RALTA_B1269	85	420	1e-116	response regulator in two-component regulatory system OmpR family; K02483 two-component system, OmpR family, response regulator	|Environmental Information Processing; Signal Transduction; Two-component system [BR:ko02022];|	|GO:0000156|GO:0003677|GO:0000160|GO:0006355|
Sj_012059	CCON0000118206.1	+	564	953	0	CNUS0000107257.1	PREDICTED Sjc_0129530 Sjp_0129530: Schistosoma japonicum IPR001972 Stomatin,domain-containing protein, mRNA	-								|GO:0016020|
CUFF.13730	CCON0000117928.1	-	511	1317	0	CNUS0000107238.1	PREDICTED Sjc_0129280 Sjp_0129280: Schistosoma japonicum hypothetical protein, mRNA	-
Sj_012034	CCON0000117792.1	-	250	1174	0	CNUS0000107231.1	PREDICTED Sjc_0129190 Sjp_0129190: Schistosoma japonicum hypothetical protein, mRNA	-		smm:Smp_034860	39	153	9e-36	nuclear receptor 2DBD-gamma
Sj_012016	CCON0000117644.1	+	1993	4448	0	CNUS0000107212.1	PREDICTED Sjc_0128990 Sjp_0128990: Schistosoma japonicum IPR002515 Zinc finger, C2HC-type,domain-containing protein, mRNA	-		smm:Smp_168610	83	125	2e-27	myelin transcription factor 1 myt1		|GO:0005634|GO:0003700|GO:0008270|GO:0006355|
Sj_012001	CCON0000117522.1	-	4149	5210	0	CNUS0000107196.1	PREDICTED Sjc_0128780 Sjp_0128780: Schistosoma japonicum hypothetical protein, mRNA	-
Sj_011999	CCON0000117509.1	-	104	785	0	CNUS0000107194.1	PREDICTED Sjc_0128760 Sjp_0128760: Schistosoma japonicum hypothetical protein, mRNA	-
CUFF.7410	CCON0000097575.1	+	80207	80648	0	CNUS0000107184.1	PREDICTED Sjc_0128650 Sjp_0128650: Schistosoma japonicum hypothetical protein, mRNA	-
Sj_011983	CCON0000117363.1	+	809	999	0	CNUS0000107175.1	PREDICTED Sjc_0128490 Sjp_0128490: Schistosoma japonicum expressed protein, putative, mRNA	-								|GO:0016021|GO:0006118|
Sj_011981	CCON0000117322.1	+	68	459	0	CNUS0000107173.1	PREDICTED Sjc_0128470 Sjp_0128470: Schistosoma japonicum Mitochondrial uncoupling protein 4 (UCP 4) (Solute carrier family 25 member 27), putative, mRNA	-		smm:Smp_193410	74	114	3e-24	mitochondrial uncoupling protein		|GO:0016020|GO:0005488|GO:0006810|
Sj_011978	CCON0000117229.1	+	1204	1573	0	CNUS0000107168.1	PREDICTED Sjc_0128390 Sjp_0128390: Schistosoma japonicum hypothetical protein, mRNA	-
Sj_011977	CCON0000117226.1	-	111	1495	0	CNUS0000107167.1	PREDICTED Sjc_0128370 Sjp_0128370: Schistosoma japonicum IPR005814 Aminotransferase class-III,domain-containing protein, mRNA	-		agr:AGROH133_14964	83	197	9e-49	adenosylmethionine-8-amino-7-oxononanoate aminotransferase protein (EC:2.6.1.19 2.6.1.22)		|GO:0008483|GO:0030170|
Sj_011972	CCON0000117147.1	-	671	980	0	CNUS0000107163.1	PREDICTED Sjc_0128300 Sjp_0128300: Schistosoma japonicum hypothetical protein, mRNA	-
Sj_011377	CCON0000107404.1	-	173	1231	0	CNUS0000107161.1|CNUS0000106550.1	PREDICTED Sjc_0119010 Sjp_0119010: Schistosoma japonicum IPR001199 Cytochrome b5,domain-containing protein, mRNA	-								|GO:0020037|GO:0046914|
Sj_011968	CCON0000117117.1	+	109	429	0	CNUS0000107158.1	PREDICTED Sjc_0128230 Sjp_0128230: Schistosoma japonicum IPR001993 Mitochondrial substrate carrier,domain-containing protein, mRNA	-		smm:Smp_193410	64	84.7	2e-15	mitochondrial uncoupling protein		|GO:0016020|GO:0005488|GO:0006810|
Sj_011965	CCON0000117058.1	-	595	2128	0	CNUS0000107154.1	PREDICTED Sjc_0128180 Sjp_0128180: Schistosoma japonicum expressed protein, putative, mRNA	-
Sj_011961	CCON0000116942.1	-	205	924	0	CNUS0000107149.1	PREDICTED Sjc_0128080 Sjp_0128080: Schistosoma japonicum hypothetical protein, mRNA	-
Sj_011954	CCON0000116774.1	+	399	1144	0	CNUS0000107139.1	PREDICTED Sjc_0127920 Sjp_0127920: Schistosoma japonicum expressed protein, putative, mRNA	-
Sj_011950	CCON0000116732.1	-	320	1560	0	CNUS0000107134.1	PREDICTED Sjc_0127860 Sjp_0127860: Schistosoma japonicum ABC-type iron(III) transport system, ATPase component [EC:3.6.3.31]; ko:K02052 spermidine/putrescine transport system ATP-binding protein, putative, mRNA	-		oan:Oant_3702	68	288	3e-76	ABC transporter related		|GO:0005524|GO:0016887|
Sj_011945	CCON0000116623.1	+	237	1149	0	CNUS0000107128.1	PREDICTED Sjc_0127660 Sjp_0127660: Schistosoma japonicum Receptor-type tyrosine-protein phosphatase beta precursor (EC 3.1.3.48) (Protein-tyrosine phosphatase beta) (R-PTP-beta), putative, mRNA	-		aml:100473424	79	172	4e-42	receptor-type tyrosine-protein phosphatase beta-like; K05694 protein tyrosine phosphatase, receptor type, B [EC:3.1.3.48]	|Cellular Processes; Cell Communication; Adherens junction [PATH:ko04520-Map:ko04520];|
Sj_011942	CCON0000116567.1	+	401	1296	0	CNUS0000107125.1	PREDICTED Sjc_0127500 Sjp_0127500: Schistosoma japonicum conserved hypothetical protein, possible UDP-glucose/GDP-mannose dehydrogenase [EC:1.1.1.132]; ko:K00066 GDPmannose 6-dehydrogenase, putative, mRNA	-		sal:Sala_1591	78	113	9e-24	UDP-glucose/GDP-mannose dehydrogenase; K02472 UDP-N-acetyl-D-mannosaminuronic acid dehydrogenase [EC:1.1.1.-]	|Metabolism; Carbohydrate Metabolism; Amino sugar and nucleotide sugar metabolism [PATH:ko00520-Map:ko00520];|	|GO:0016616|GO:0051287|GO:0006118|
CUFF.8481	CCON0000097588.1	+	226468	228644	0	CNUS0000107118.1	PREDICTED Sjc_0127300 Sjp_0127300: Schistosoma japonicum hypothetical protein, mRNA	-
Sj_011935	CCON0000116481.1	+	423	827	0	CNUS0000107116.1	PREDICTED Sjc_0127140 Sjp_0127140: Schistosoma japonicum expressed protein, putative, mRNA	-
Sj_011930	CCON0000116438.1	-	1059	1304	0	CNUS0000107112.1	PREDICTED Sjc_0126950 Sjp_0126950: Schistosoma japonicum hypothetical protein, mRNA	-
Sj_011928	CCON0000116391.1	-	756	4035	0	CNUS0000107110.1	PREDICTED Sjc_0126820 Sjp_0126820: Schistosoma japonicum Late L1 52 kDa protein, putative, mRNA	-								|GO:0019068|
CUFF.13613	CCON0000116252.1	+	78	1727	0	CNUS0000107097.1	PREDICTED Sjc_0126580 Sjp_0126580: Schistosoma japonicum IPR002429 Cytochrome c oxidase, subunit II,IPR008972 Cupredoxin,domain-containing protein, mRNA	-								|GO:0016020|GO:0004129|GO:0005507|GO:0006118|
Sj_011901	CCON0000116039.1	+	1759	1984	0	CNUS0000107082.1	PREDICTED Sjc_0126280 Sjp_0126280: Schistosoma japonicum hypothetical protein, mRNA	-
Sj_011899	CCON0000115985.1	-	1350	1706	0	CNUS0000107079.1	PREDICTED Sjc_0126150 Sjp_0126150: Schistosoma japonicum Immunogenic miracidial antigen 8I, putative, mRNA	-
Sj_011882	CCON0000115581.1	-	161	1073	0	CNUS0000107061.1	PREDICTED Sjc_0125650 Sjp_0125650: Schistosoma japonicum expressed protein, putative, mRNA	-
Sj_011878	CCON0000115479.1	-	799	1379	0	CNUS0000107056.1	PREDICTED Sjc_0125570 Sjp_0125570: Schistosoma japonicum hypothetical protein, mRNA	-
Sj_011877	CCON0000115460.1	-	45	1148	0	CNUS0000107055.1	PREDICTED Sjc_0125540 Sjp_0125540: Schistosoma japonicum Late 100 kDa protein, putative, mRNA	-								|GO:0019060|
Sj_011876	CCON0000115441.1	+	148	917	0	CNUS0000107053.1	PREDICTED Sjc_0125520 Sjp_0125520: Schistosoma japonicum expressed protein, putative, mRNA	-
Sj_011870	CCON0000115144.1	-	30	1074	0	CNUS0000107046.1	PREDICTED Sjc_0125370 Sjp_0125370: Schistosoma japonicum Mucin-16 (Ovarian carcinoma antigen CA125) (Ovarian cancer related tumor marker CA125) (CA-125), putative, mRNA	-		hsa:94025	43	90.5	1e-16	MUC16, CA125, FLJ14303; mucin 16, cell surface associated
Sj_011869	CCON0000115142.1	+	1200	1364	0	CNUS0000107045.1	PREDICTED Sjc_0125360 Sjp_0125360: Schistosoma japonicum hypothetical protein, mRNA	-								|GO:0005515|
Sj_010243	CCON0000101628.1	-	16379	37809	0	CNUS0000107030.1	PREDICTED Sjc_0124990 Sjp_0124990: Schistosoma japonicum hypothetical protein, mRNA	-
Sj_011855	CCON0000114546.1	+	1031	1855	0	CNUS0000107028.1	PREDICTED Sjc_0124970 Sjp_0124970: Schistosoma japonicum expressed protein, putative, mRNA	-								|GO:0005576|GO:0019855|GO:0009405|
Sj_011853	CCON0000114479.1	+	236	1032	0	CNUS0000107026.1	PREDICTED Sjc_0124870 Sjp_0124870: Schistosoma japonicum Conserved hypothetical protein, IPR000195 RabGAP/TBC,domain-containing, mRNA	-		smm:Smp_070310	100	87	4e-16	ecotropic viral integration site		|GO:0005622|GO:0005097|GO:0032313|
Sj_011845	CCON0000114244.1	-	1644	1928	0	CNUS0000107019.1	PREDICTED Sjc_0124730 Sjp_0124730: Schistosoma japonicum expressed protein, putative, mRNA	-		smm:Smp_157450	78	70.1	4e-11	hypothetical protein
Sj_011835	CCON0000114066.1	+	2951	7940	0	CNUS0000107011.1	PREDICTED Sjc_0124620 Sjp_0124620: Schistosoma japonicum hypothetical protein, mRNA	-
Sj_011686	CCON0000111322.1	+	1820	2208	0	CNUS0000106999.1	PREDICTED Sjc_0124450 Sjp_0124450: Schistosoma japonicum expressed protein, putative, mRNA	-								|GO:0016020|GO:0016469|GO:0016820|GO:0015992|
Sj_011807	CCON0000113698.1	-	250	983	0	CNUS0000106978.1	PREDICTED Sjc_0124160 Sjp_0124160: Schistosoma japonicum hypothetical protein, mRNA	-
Sj_011798	CCON0000113640.1	+	1404	1595	0	CNUS0000106969.1	PREDICTED Sjc_0124070 Sjp_0124070: Schistosoma japonicum hypothetical protein, mRNA	-		smm:Smp_046060.1	77	103	3e-21	myosin heavy chain type B ; K10352 myosin heavy chain	|Cellular Processes; Cell Communication; Tight junction [PATH:ko04530-Map:ko04530];|Cellular Processes; Cell Motility; Cytoskeleton proteins [BR:ko04812];|Human Diseases; Cardiovascular Diseases; Viral myocarditis [PATH:ko05416-Map:ko05416];|	|GO:0016459|GO:0003774|GO:0005515|GO:0005524|GO:0051015|
Sj_011796	CCON0000113558.1	+	28	575	0	CNUS0000106967.1	PREDICTED Sjc_0124040 Sjp_0124040: Schistosoma japonicum hypothetical protein, mRNA	-								|GO:0008270|
Sj_011787	CCON0000113218.1	-	373	1875	0	CNUS0000106959.1	PREDICTED Sjc_0123900 Sjp_0123900: Schistosoma japonicum hypothetical protein, mRNA	-
Sj_011778	CCON0000112973.1	-	867	1504	0	CNUS0000106949.1	PREDICTED Sjc_0123790 Sjp_0123790: Schistosoma japonicum hypothetical protein, mRNA	-
Sj_011772	CCON0000112822.1	-	240	668	0	CNUS0000106943.1	PREDICTED Sjc_0123710 Sjp_0123710: Schistosoma japonicum Prostatic spermine-binding protein precursor (SBP), putative, mRNA	-
Sj_011758	CCON0000112381.1	+	2206	2355	0	CNUS0000106929.1	PREDICTED Sjc_0123500 Sjp_0123500: Schistosoma japonicum hypothetical protein, mRNA	-
Sj_011749	CCON0000112293.1	+	280	494	0	CNUS0000106920.1	PREDICTED Sjc_0123400 Sjp_0123400: Schistosoma japonicum expressed protein, putative, mRNA	-
Sj_011747	CCON0000112261.1	+	347	4436	0	CNUS0000106918.1	PREDICTED Sjc_0123370 Sjp_0123370: Schistosoma japonicum hypothetical protein, mRNA	-
Sj_011728	CCON0000111985.1	-	332	3880	0	CNUS0000106901.1	PREDICTED Sjc_0123140 Sjp_0123140: Schistosoma japonicum expressed protein, putative, mRNA	-		smm:ND5	48	113	5e-24	NADH dehydrogenase subunit 5 ; K03883 NADH dehydrogenase I subunit 5 [EC:1.6.5.3]	|Human Diseases; Neurodegenerative Diseases; Parkinson's disease [PATH:ko05012-Map:ko05012];|Metabolism; Energy Metabolism; Oxidative phosphorylation [PATH:ko00190-Map:ko00190];|
Sj_011717	CCON0000111765.1	-	250	818	0	CNUS0000106890.1	PREDICTED Sjc_0122970 Sjp_0122970: Schistosoma japonicum hypothetical protein, mRNA	-
Sj_011703	CCON0000111458.1	+	2615	3034	0	CNUS0000106874.1	PREDICTED Sjc_0122780 Sjp_0122780: Schistosoma japonicum Immunogenic miracidial antigen 8I, putative, mRNA	-
Sj_011702	CCON0000111456.1	-	4815	6777	0	CNUS0000106873.1	PREDICTED Sjc_0122770 Sjp_0122770: Schistosoma japonicum cGMP-dependent 3',5'-cyclic phosphodiesterase (EC 3.1.4.17) (Cyclic GMP-stimulated phosphodiesterase) (CGS-PDE) (cGSPDE), putative, mRNA	-		isc:IscW_ISCW011071	48	125	1e-27	cyclic nucleotide phosphodiesterase, putative (EC:3.1.4.17)		|GO:0004114|GO:0007165|
Sj_011695	CCON0000111388.1	-	2180	2344	0	CNUS0000106867.1	PREDICTED Sjc_0122690 Sjp_0122690: Schistosoma japonicum expressed protein, putative, mRNA	-
Sj_011694	CCON0000111371.1	+	727	2127	0	CNUS0000106866.1	PREDICTED Sjc_0122680 Sjp_0122680: Schistosoma japonicum expressed protein, putative, mRNA	-
Sj_011692	CCON0000111366.1	+	257	1343	0	CNUS0000106864.1	PREDICTED Sjc_0122650 Sjp_0122650: Schistosoma japonicum Actin, putative, mRNA	-		hmg:100202036	69	521	1e-146	similar to Actin, non-muscle 6.2; K05692 actin beta/gamma 1	|Cellular Processes; Cell Communication; Adherens junction [PATH:ko04520-Map:ko04520];|Cellular Processes; Cell Communication; Focal adhesion [PATH:ko04510-Map:ko04510];|Cellular Processes; Cell Communication; Tight junction [PATH:ko04530-Map:ko04530];|Cellular Processes; Cell Motility; Cytoskeleton proteins [BR:ko04812];|Cellular Processes; Cell Motility; Regulation of actin cytoskeleton [PATH:k…	|GO:0005515|GO:0005524|
Sj_011688	CCON0000111357.1	-	877	6799	0	CNUS0000106860.1	PREDICTED Sjc_0122610 Sjp_0122610: Schistosoma japonicum hypothetical protein, mRNA	-
Sj_011673	CCON0000111149.1	-	240	4009	0	CNUS0000106847.1	PREDICTED Sjc_0122420 Sjp_0122420: Schistosoma japonicum hypothetical protein, mRNA	-
Sj_011671	CCON0000111108.1	+	378	1994	0	CNUS0000106844.1	PREDICTED Sjc_0122350 Sjp_0122350: Schistosoma japonicum GLIPR1-like protein 1 precursor, putative, mRNA	-		smm:Smp_070250	60	192	8e-48	SmVAL15; venom allergen-like (VAL) 15 protein		|GO:0005576|
Sj_011670	CCON0000111098.1	+	288	2730	0	CNUS0000106843.1	PREDICTED Sjc_0122340 Sjp_0122340: Schistosoma japonicum hypothetical protein, mRNA	-
Sj_011669	CCON0000111092.1	+	1048	3134	0	CNUS0000106842.1	PREDICTED Sjc_0122330 Sjp_0122330: Schistosoma japonicum expressed protein, putative, mRNA	-
Sj_011665	CCON0000111060.1	+	8177	8350	0	CNUS0000106838.1	PREDICTED Sjc_0122280 Sjp_0122280: Schistosoma japonicum hypothetical protein, mRNA	-
Sj_011664	CCON0000111047.1	+	1094	2144	0	CNUS0000106837.1	PREDICTED Sjc_0122270 Sjp_0122270: Schistosoma japonicum expressed protein, putative, mRNA	-
Sj_011661	CCON0000111007.1	+	2832	8624	0	CNUS0000106834.1	PREDICTED Sjc_0122220 Sjp_0122220: Schistosoma japonicum hypothetical protein, mRNA	-
Sj_011624	CCON0000110875.1	-	597	840	0	CNUS0000106797.1	PREDICTED Sjc_0121840 Sjp_0121840: Schistosoma japonicum expressed protein, putative, mRNA	-		smm:Smp_134590	95	90.5	3e-17	unc-13 (munc13) ; K00030 isocitrate dehydrogenase (NAD+) [EC:1.1.1.41]	|Metabolism; Carbohydrate Metabolism; Citrate cycle (TCA cycle) [PATH:ko00020-Map:ko00020];|
Sj_011610	CCON0000110780.1	+	1511	1672	0	CNUS0000106783.1	PREDICTED Sjc_0121700 Sjp_0121700: Schistosoma japonicum tfap2a; transcription factor AP-2 alpha; ko:K09176 transcription factor AP-2 alpha/beta, putative, mRNA	-		smm:Smp_157840	100	78.2	2e-13	transcription factor ap-2 gamma		|GO:0005634|GO:0003700|GO:0006355|
Sj_011606	CCON0000110768.1	+	2112	3000	0	CNUS0000106779.1	PREDICTED Sjc_0121660 Sjp_0121660: Schistosoma japonicum hypothetical protein, mRNA	-		smm:Smp_168610	96	73.6	4e-12	myelin transcription factor 1 myt1		|GO:0005634|GO:0003700|GO:0008270|GO:0006355|
Sj_011603	CCON0000110745.1	-	1266	10077	0	CNUS0000106776.1	PREDICTED Sjc_0121620 Sjp_0121620: Schistosoma japonicum Probable transcriptional regulatory protein YLR278C, putative, mRNA	-		smm:Smp_172440	47	157	1e-36	insulinoma-associated protein (ia-1)-related
Sj_011570	CCON0000110435.1	+	153	2156	0	CNUS0000106743.1	PREDICTED Sjc_0121260 Sjp_0121260: Schistosoma japonicum hypothetical protein, mRNA	-
Sj_011566	CCON0000110374.1	-	62	562	0	CNUS0000106739.1	PREDICTED Sjc_0121220 Sjp_0121220: Schistosoma japonicum hypothetical protein, mRNA	-
Sj_011539	CCON0000110244.1	+	2581	3403	0	CNUS0000106713.1	PREDICTED Sjc_0120950 Sjp_0120950: Schistosoma japonicum expressed protein, putative, mRNA	-		smm:Smp_020040.3	52	130	3e-29	protein phosphatase 2C		|GO:0015071|
Sj_011537	CCON0000110231.1	-	43	5714	0	CNUS0000106710.1	PREDICTED Sjc_0120920 Sjp_0120920: Schistosoma japonicum hypothetical protein, mRNA	-
Sj_011522	CCON0000110111.1	-	1859	2112	0	CNUS0000106695.1	PREDICTED Sjc_0120740 Sjp_0120740: Schistosoma japonicum hypothetical protein, mRNA	-
Sj_011518	CCON0000110057.1	+	5820	5972	0	CNUS0000106691.1	PREDICTED Sjc_0120700 Sjp_0120700: Schistosoma japonicum hypothetical protein, mRNA	-
Sj_011511	CCON0000109903.1	-	5477	6128	0	CNUS0000106684.1	PREDICTED Sjc_0120620 Sjp_0120620: Schistosoma japonicum expressed protein, putative, mRNA	-
Sj_011507	CCON0000109809.1	+	279	524	0	CNUS0000106677.1	PREDICTED Sjc_0120550 Sjp_0120550: Schistosoma japonicum IPR000215 Proteinase inhibitor I4, serpin,domain-containing protein, mRNA	-		smm:Smp_045940	74	84	3e-15	procollagen-lysine2-oxoglutarate 5-dioxygenase		|GO:0004867|
Sj_011482	CCON0000109469.1	-	103	1272	0	CNUS0000106651.1	PREDICTED Sjc_0120270 Sjp_0120270: Schistosoma japonicum Nucleolar GTP-binding protein 2, putative, mRNA	-		smm:Smp_087810	98	114	2e-24	GTP binding protein ; K14537 nuclear GTP-binding protein	|Genetic Information Processing; Translation; Ribosome Biogenesis [BR:ko03009];|Genetic Information Processing; Translation; Ribosome biogenesis in eukaryotes [PATH:ko03008-Map:ko03008];|
Sj_011471	CCON0000109278.1	-	1082	1739	0	CNUS0000106641.1	PREDICTED Sjc_0120150 Sjp_0120150: Schistosoma japonicum hypothetical protein, mRNA	-		smm:Smp_146950	80	95.9	7e-19	hypothetical protein
Sj_011453	CCON0000108956.1	-	256	927	0	CNUS0000106622.1	PREDICTED Sjc_0119900 Sjp_0119900: Schistosoma japonicum General negative regulator of transcription subunit 1, putative, mRNA	-		smm:Smp_072100	62	284	3e-75	ccr4-not transcription complex
Sj_011452	CCON0000108944.1	-	173	1285	0	CNUS0000106621.1	PREDICTED Sjc_0119890 Sjp_0119890: Schistosoma japonicum Conserved hypothetical protein, expressed protein, putative, mRNA	-		dre:100004631	35	153	1e-35	polyprotein-like
Sj_011450	CCON0000108861.1	+	775	995	0	CNUS0000106619.1	PREDICTED Sjc_0119860 Sjp_0119860: Schistosoma japonicum hypothetical protein, mRNA	-
Sj_011427	CCON0000108381.1	+	88	246	0	CNUS0000106599.1	PREDICTED Sjc_0119590 Sjp_0119590: Schistosoma japonicum Guanylyl cyclase GC-E precursor (EC 4.6.1.2) (Guanylate cyclase 2E), putative, mRNA	-		smm:Smp_085680	98	110	3e-23	serine/threonine RGC		|GO:0016849|GO:0007242|GO:0009190|
Sj_011426	CCON0000108324.1	-	100	402	0	CNUS0000106596.1	PREDICTED Sjc_0119560 Sjp_0119560: Schistosoma japonicum hypothetical protein, mRNA	-
Sj_011412	CCON0000108041.1	-	291	760	0	CNUS0000106582.1	PREDICTED Sjc_0119390 Sjp_0119390: Schistosoma japonicum hypothetical protein, mRNA	-
Sj_011401	CCON0000107887.1	+	9086	10795	0	CNUS0000106571.1	PREDICTED Sjc_0119280 Sjp_0119280: Schistosoma japonicum hypothetical protein, mRNA	-
Sj_011388	CCON0000107608.1	-	186	3697	0	CNUS0000106559.1	PREDICTED Sjc_0119130 Sjp_0119130: Schistosoma japonicum hypothetical protein, mRNA	-
Sj_011387	CCON0000107602.1	+	292	675	0	CNUS0000106558.1	PREDICTED Sjc_0119120 Sjp_0119120: Schistosoma japonicum hypothetical protein, mRNA	-		smm:Smp_196030	77	105	1e-21	GTPase activating protein		|GO:0005942|GO:0035014|GO:0007242|
Sj_009855	CCON0000100847.1	+	5078	23825	0	CNUS0000106557.1	PREDICTED Sjc_0119100 Sjp_0119100: Schistosoma japonicum hypothetical protein, mRNA	-
Sj_011385	CCON0000107595.1	+	44	1861	0	CNUS0000106556.1	PREDICTED Sjc_0119090 Sjp_0119090: Schistosoma japonicum expressed protein, putative, mRNA	-		smm:Smp_128440	86	73.2	5e-12	run and fyve domain containing protein
Sj_011378	CCON0000107459.1	+	467	2297	0	CNUS0000106551.1	PREDICTED Sjc_0119020 Sjp_0119020: Schistosoma japonicum expressed protein, putative, mRNA	-
Sj_011366	CCON0000107272.1	+	543	4078	0	CNUS0000106540.1	PREDICTED Sjc_0118880 Sjp_0118880: Schistosoma japonicum hypothetical protein, mRNA	-
Sj_011363	CCON0000107247.1	-	874	1184	0	CNUS0000106537.1	PREDICTED Sjc_0118850 Sjp_0118850: Schistosoma japonicum APOBEC1 complementation factor (APOBEC1-stimulating protein), putative, mRNA	-		smm:Smp_142220	57	84	3e-15	apobec-1 complementation factor
Sj_011350	CCON0000107086.1	+	401	1953	0	CNUS0000106527.1	PREDICTED Sjc_0118690 Sjp_0118690: Schistosoma japonicum hypothetical protein, mRNA	-
Sj_011348	CCON0000107045.1	-	1336	2279	0	CNUS0000106525.1	PREDICTED Sjc_0118670 Sjp_0118670: Schistosoma japonicum IPR000210 BTB,domain-containing protein, mRNA	-								|GO:0005515|
Sj_011336	CCON0000106900.1	+	1367	2831	0	CNUS0000106514.1	PREDICTED Sjc_0118530 Sjp_0118530: Schistosoma japonicum hypothetical protein, mRNA	-
Sj_011331	CCON0000106858.1	-	585	9288	0	CNUS0000106509.1	PREDICTED Sjc_0118450 Sjp_0118450: Schistosoma japonicum hypothetical protein, mRNA	-
Sj_011289	CCON0000106697.1	-	7086	10866	0	CNUS0000106467.1	PREDICTED Sjc_0118000 Sjp_0118000: Schistosoma japonicum hypothetical protein, mRNA	-
Sj_011281	CCON0000106644.1	-	183	360	0	CNUS0000106460.1	PREDICTED Sjc_0117900 Sjp_0117900: Schistosoma japonicum expressed protein, putative, mRNA	-		smm:Smp_074150.1	85	108	8e-23	annexin		|GO:0005509|GO:0005544|
Sj_011280	CCON0000106628.1	+	832	1165	0	CNUS0000106459.1	PREDICTED Sjc_0117890 Sjp_0117890: Schistosoma japonicum hypothetical protein, mRNA	-
Sj_011273	CCON0000106556.1	-	207	2775	0	CNUS0000106451.1	PREDICTED Sjc_0117780 Sjp_0117780: Schistosoma japonicum hypothetical protein, mRNA	-		smm:Smp_052420	82	89.7	6e-17	centaurin/arf-related ; K12491 Arf-GAP, GTPase, ANK repeat and PH domain-containing protein 1/2/3	|Cellular Processes; Transport and Catabolism; Endocytosis [PATH:ko04144-Map:ko04144];|
Sj_011269	CCON0000106488.1	+	683	1232	0	CNUS0000106447.1	PREDICTED Sjc_0117740 Sjp_0117740: Schistosoma japonicum hypothetical protein, mRNA	-		smm:Smp_144240	80	92.4	9e-18	hypothetical protein
Sj_011244	CCON0000106131.1	-	1906	2046	0	CNUS0000106422.1	PREDICTED Sjc_0117460 Sjp_0117460: Schistosoma japonicum hypothetical protein, mRNA	-
Sj_011232	CCON0000105961.1	+	625	1200	0	CNUS0000106410.1	PREDICTED Sjc_0117310 Sjp_0117310: Schistosoma japonicum expressed protein, putative, mRNA	-
Sj_011219	CCON0000105833.1	-	4678	5901	0	CNUS0000106399.1	PREDICTED Sjc_0117150 Sjp_0117150: Schistosoma japonicum expressed protein, putative, mRNA	-
Sj_011218	CCON0000105829.1	-	64	9336	0	CNUS0000106398.1	PREDICTED Sjc_0117130 Sjp_0117130: Schistosoma japonicum hypothetical protein, mRNA	-
Sj_011178	CCON0000105621.1	-	260	523	0	CNUS0000106358.1	PREDICTED Sjc_0116620 Sjp_0116620: Schistosoma japonicum hypothetical protein, mRNA	-
Sj_011177	CCON0000105620.1	+	19	279	0	CNUS0000106357.1	PREDICTED Sjc_0116610 Sjp_0116610: Schistosoma japonicum hypothetical protein, mRNA	-
Sj_011162	CCON0000105527.1	+	2221	2973	0	CNUS0000106346.1	PREDICTED Sjc_0116440 Sjp_0116440: Schistosoma japonicum hypothetical protein, mRNA	-
CUFF.12833	CCON0000105500.1	+	132	4388	0	CNUS0000106341.1	PREDICTED Sjc_0116390 Sjp_0116390: Schistosoma japonicum hypothetical protein, mRNA	-
CUFF.12907	CCON0000105480.1	-	10934	12234	0	CNUS0000106333.1	PREDICTED Sjc_0116310 Sjp_0116310: Schistosoma japonicum IPR008139 Saposin B,domain-containing protein, mRNA	-
Sj_011142	CCON0000105470.1	+	801	4966	0	CNUS0000106326.1	PREDICTED Sjc_0116240 Sjp_0116240: Schistosoma japonicum hypothetical protein, mRNA	-		smm:Smp_157840	97	95.1	1e-18	transcription factor ap-2 gamma		|GO:0005634|GO:0003700|GO:0006355|
Sj_011121	CCON0000105395.1	+	768	1128	0	CNUS0000106305.1	PREDICTED Sjc_0116030 Sjp_0116030: Schistosoma japonicum IPR007110 Immunoglobulin-like,domain-containing protein, mRNA	-
Sj_011108	CCON0000105351.1	+	657	1159	0	CNUS0000106293.1	PREDICTED Sjc_0115900 Sjp_0115900: Schistosoma japonicum expressed protein, putative, mRNA	-
Sj_011092	CCON0000105312.1	+	37904	38222	0	CNUS0000106279.1	PREDICTED Sjc_0115720 Sjp_0115720: Schistosoma japonicum hypothetical protein, mRNA	-
Sj_011085	CCON0000105301.1	-	6008	9019	0	CNUS0000106271.1	PREDICTED Sjc_0115630 Sjp_0115630: Schistosoma japonicum expressed protein, putative, mRNA	-
Sj_011068	CCON0000105273.1	-	749	7819	0	CNUS0000106254.1	PREDICTED Sjc_0115450 Sjp_0115450: Schistosoma japonicum hypothetical protein, mRNA	-
Sj_011062	CCON0000105263.1	+	43	285	0	CNUS0000106248.1	PREDICTED Sjc_0115390 Sjp_0115390: Schistosoma japonicum Protein-tyrosine sulfotransferase 1 (EC 2.8.2.20) (Tyrosylprotein sulfotransferase-1) (TPST-1), putative, mRNA	-		smm:Smp_058570	78	134	3e-30	protein-tyrosine sulfotransferase
Sj_011058	CCON0000105255.1	-	901	2776	0	CNUS0000106244.1	PREDICTED Sjc_0115350 Sjp_0115350: Schistosoma japonicum hypothetical protein, mRNA	-		smm:Smp_127120	94	114	2e-24	DEAD box ATP-dependent RNA helicase		|GO:0003676|GO:0004386|GO:0005524|
Sj_011031	CCON0000105202.1	-	5175	8509	0	CNUS0000106216.1	PREDICTED Sjc_0115040 Sjp_0115040: Schistosoma japonicum hypothetical protein, mRNA	-
Sj_011030	CCON0000105202.1	+	2884	4850	0	CNUS0000106215.1	PREDICTED Sjc_0115030 Sjp_0115030: Schistosoma japonicum expressed protein, putative, mRNA	-
Sj_011025	CCON0000105197.1	+	6596	9167	0	CNUS0000106210.1	PREDICTED Sjc_0114980 Sjp_0114980: Schistosoma japonicum hypothetical protein, mRNA	-
Sj_010993	CCON0000105128.1	-	281	1856	0	CNUS0000106178.1	PREDICTED Sjc_0114660 Sjp_0114660: Schistosoma japonicum hypothetical protein, mRNA	-		smm:Smp_162670	88	184	2e-45	hypothetical protein
Sj_010988	CCON0000105111.1	+	867	3700	0	CNUS0000106173.1	PREDICTED Sjc_0114600 Sjp_0114600: Schistosoma japonicum hypothetical protein, mRNA	-
CUFF.12648	CCON0000105032.1	+	89	611	0	CNUS0000106157.1	PREDICTED Sjc_0114430 Sjp_0114430: Schistosoma japonicum hypothetical protein, mRNA	-
Sj_010969	CCON0000105008.1	-	1719	4198	0	CNUS0000106155.1	PREDICTED Sjc_0114400 Sjp_0114400: Schistosoma japonicum hypothetical protein, mRNA	-		smm:Smp_125450	59	197	2e-49	protein tyrosine kinase
CUFF.12641	CCON0000104937.1	-	322	2234	0	CNUS0000106142.1	PREDICTED Sjc_0114270 Sjp_0114270: Schistosoma japonicum expressed protein, putative, mRNA	-
Sj_010955	CCON0000104934.1	+	26	5242	0	CNUS0000106141.1	PREDICTED Sjc_0114260 Sjp_0114260: Schistosoma japonicum hypothetical protein, mRNA	-
Sj_010950	CCON0000104917.1	+	6194	6616	0	CNUS0000106137.1	PREDICTED Sjc_0114210 Sjp_0114210: Schistosoma japonicum hypothetical protein, mRNA	-								|GO:0003676|
Sj_010949	CCON0000104916.1	+	1179	7734	0	CNUS0000106136.1	PREDICTED Sjc_0114200 Sjp_0114200: Schistosoma japonicum hypothetical protein, mRNA	-
Sj_010946	CCON0000104908.1	-	287	10232	0	CNUS0000106133.1	PREDICTED Sjc_0114170 Sjp_0114170: Schistosoma japonicum hypothetical protein, mRNA	-
Sj_010888	CCON0000104748.1	-	989	3144	0	CNUS0000106076.1	PREDICTED Sjc_0113570 Sjp_0113570: Schistosoma japonicum expressed protein, putative, mRNA	-
Sj_010498	CCON0000102821.1	-	597	791	0	CNUS0000106074.1	PREDICTED Sjc_0113550 Sjp_0113550: Schistosoma japonicum hypothetical protein, mRNA	-
Sj_010878	CCON0000104729.1	+	2917	6989	0	CNUS0000106067.1	PREDICTED Sjc_0113460 Sjp_0113460: Schistosoma japonicum hypothetical protein, mRNA	-
Sj_010877	CCON0000104728.1	+	3163	17226	0	CNUS0000106066.1	PREDICTED Sjc_0113450 Sjp_0113450: Schistosoma japonicum hypothetical protein, mRNA	-
Sj_010802	CCON0000104596.1	+	884	5355	0	CNUS0000105992.1	PREDICTED Sjc_0112690 Sjp_0112690: Schistosoma japonicum hypothetical protein, mRNA	-		smm:Smp_002070	61	142	1e-32	SmVAL4; venom allergen-like (VAL) 4 protein		|GO:0005576|
Sj_010785	CCON0000104558.1	+	49749	56673	0	CNUS0000105979.1	PREDICTED Sjc_0112500 Sjp_0112500: Schistosoma japonicum hypothetical protein, mRNA	-
Sj_010742	CCON0000104479.1	-	22642	26878	0	CNUS0000105938.1	PREDICTED Sjc_0112030 Sjp_0112030: Schistosoma japonicum hypothetical protein, mRNA	-
Sj_010738	CCON0000104476.1	+	7701	11209	0	CNUS0000105934.1	PREDICTED Sjc_0111980 Sjp_0111980: Schistosoma japonicum Annexin-B11, putative, mRNA	-		smm:Smp_074150.1	80	142	7e-33	annexin		|GO:0005509|GO:0005544|
Sj_010736	CCON0000104475.1	-	11533	21617	0	CNUS0000105932.1	PREDICTED Sjc_0111960 Sjp_0111960: Schistosoma japonicum Protein SIS2 (Halotolerance protein HAL3), putative, mRNA	-
Sj_010731	CCON0000104471.1	-	6240	6405	0	CNUS0000105927.1	PREDICTED Sjc_0111910 Sjp_0111910: Schistosoma japonicum hypothetical protein, mRNA	-
Sj_010702	CCON0000104383.1	+	3699	5004	0	CNUS0000105898.1	PREDICTED Sjc_0111620 Sjp_0111620: Schistosoma japonicum OVOL2; ovo-like 2 ; ko:K09216 ovo, putative, mRNA	-		smm:Smp_164740	72	245	2e-63	zinc finger protein		|GO:0005622|GO:0003676|GO:0008270|
Sj_010701	CCON0000104383.1	+	295	1506	0	CNUS0000105897.1	PREDICTED Sjc_0111610 Sjp_0111610: Schistosoma japonicum hypothetical protein, mRNA	-		smm:Smp_164740	43	268	5e-70	zinc finger protein
Sj_010685	CCON0000104349.1	-	1126	5622	0	CNUS0000105881.1	PREDICTED Sjc_0111430 Sjp_0111430: Schistosoma japonicum expressed protein, putative, mRNA	-
Sj_010669	CCON0000104279.1	-	690	1650	0	CNUS0000105865.1	PREDICTED Sjc_0111270 Sjp_0111270: Schistosoma japonicum expressed protein, putative, mRNA	-
Sj_010629	CCON0000104065.1	-	5711	6301	0	CNUS0000105826.1	PREDICTED Sjc_0110880 Sjp_0110880: Schistosoma japonicum hypothetical protein, mRNA	-
Sj_010626	CCON0000104051.1	-	961	2228	0	CNUS0000105823.1	PREDICTED Sjc_0110850 Sjp_0110850: Schistosoma japonicum hypothetical protein, mRNA	-
Sj_010604	CCON0000103887.1	-	395	2765	0	CNUS0000105802.1	PREDICTED Sjc_0110630 Sjp_0110630: Schistosoma japonicum Sodium-dependent dopamine transporter (DA transporter) (DAT), putative, mRNA	-		smm:Smp_193800	80	116	4e-25	sodium/chloride dependent transporter		|GO:0005887|GO:0016020|GO:0005328|GO:0006836|
Sj_010559	CCON0000103524.1	-	3290	3517	0	CNUS0000105758.1	PREDICTED Sjc_0110150 Sjp_0110150: Schistosoma japonicum Protein snail, putative, mRNA	-		smm:Smp_155070	73	100	4e-20	zinc finger protein		|GO:0005622|GO:0003676|GO:0008270|
Sj_010557	CCON0000103519.1	+	206	532	0	CNUS0000105756.1	PREDICTED Sjc_0110130 Sjp_0110130: Schistosoma japonicum Histone H4, putative, mRNA	-		cfa:611231	94	165	9e-40	similar to germinal histone H4 gene		|GO:0000786|GO:0005634|GO:0003677|GO:0006334|GO:0007001|
Sj_010548	CCON0000103389.1	+	608	2227	0	CNUS0000105747.1	PREDICTED Sjc_0110020 Sjp_0110020: Schistosoma japonicum expressed protein, putative, mRNA	-
Sj_010532	CCON0000103225.1	+	3209	8149	0	CNUS0000105730.1	PREDICTED Sjc_0109830 Sjp_0109830: Schistosoma japonicum hypothetical protein, mRNA	-
Sj_010514	CCON0000103010.1	+	1052	1236	0	CNUS0000105716.1	PREDICTED Sjc_0109650 Sjp_0109650: Schistosoma japonicum hypothetical protein, mRNA	-		smm:Smp_130560	81	95.5	9e-19	cell adhesion molecule
Sj_010508	CCON0000102896.1	+	594	3426	0	CNUS0000105710.1	PREDICTED Sjc_0109590 Sjp_0109590: Schistosoma japonicum expressed protein, putative, mRNA	-
Sj_010485	CCON0000102707.1	-	2358	2709	0	CNUS0000105690.1	PREDICTED Sjc_0109370 Sjp_0109370: Schistosoma japonicum hypothetical protein, mRNA	-
Sj_010479	CCON0000102652.1	-	431	4196	0	CNUS0000105684.1	PREDICTED Sjc_0109310 Sjp_0109310: Schistosoma japonicum hypothetical protein, mRNA	-
Sj_010473	CCON0000102634.1	+	5759	5927	0	CNUS0000105679.1	PREDICTED Sjc_0109250 Sjp_0109250: Schistosoma japonicum IPR001214 SET,domain-containing protein, mRNA	-		smm:Smp_055310	84	94	3e-18	histone-lysine n-methyltransferase seto7 ; K11428 histone-lysine N-methyltransferase SETD8 [EC:2.1.1.43]	|Genetic Information Processing; Replication and Repair; Chromosome [BR:ko03036];|Metabolism; Amino Acid Metabolism; Lysine degradation [PATH:ko00310-Map:ko00310];|	|GO:0005634|
Sj_010470	CCON0000102614.1	-	414	7486	0	CNUS0000105675.1	PREDICTED Sjc_0109210 Sjp_0109210: Schistosoma japonicum hypothetical protein, mRNA	-
Sj_010441	CCON0000102542.1	-	127	12434	0	CNUS0000105647.1	PREDICTED Sjc_0108900 Sjp_0108900: Schistosoma japonicum hypothetical protein, mRNA	-		smm:Smp_155430	66	395	1e-108	hypothetical protein
Sj_010438	CCON0000102538.1	-	2130	6776	0	CNUS0000105644.1	PREDICTED Sjc_0108870 Sjp_0108870: Schistosoma japonicum Retinal guanylyl cyclase 1 precursor (EC 4.6.1.2) (Guanylate cyclase 2D, retinal) (RETGC-1) (Rod outer segment membrane guanylate cyclase) (ROS-GC) (Guanylate cyclase E) (GC-E), putative, mRNA	-		smm:Smp_125450	96	306	2e-82	protein tyrosine kinase		|GO:0016849|GO:0007242|GO:0009190|
Sj_010425	CCON0000102509.1	+	8220	8408	0	CNUS0000105631.1	PREDICTED Sjc_0108740 Sjp_0108740: Schistosoma japonicum hypothetical protein, mRNA	-
CUFF.12027	CCON0000102287.1	+	4031	8171	0	CNUS0000105560.1	PREDICTED Sjc_0108030 Sjp_0108030: Schistosoma japonicum hypothetical protein, mRNA	-
Sj_010330	CCON0000102146.1	-	2752	3030	0	CNUS0000105536.1	PREDICTED Sjc_0107780 Sjp_0107780: Schistosoma japonicum hypothetical protein, mRNA	-
Sj_010327	CCON0000102117.1	-	1175	2420	0	CNUS0000105533.1	PREDICTED Sjc_0107750 Sjp_0107750: Schistosoma japonicum hypothetical protein, mRNA	-
Sj_010319	CCON0000101991.1	-	926	2786	0	CNUS0000105525.1	PREDICTED Sjc_0107670 Sjp_0107670: Schistosoma japonicum hypothetical protein, mRNA	-
Sj_010318	CCON0000101990.1	-	3176	8484	0	CNUS0000105524.1	PREDICTED Sjc_0107660 Sjp_0107660: Schistosoma japonicum hypothetical protein, mRNA	-
CUFF.11957	CCON0000101790.1	-	16116	24271	0	CNUS0000105493.1	PREDICTED Sjc_0107320 Sjp_0107320: Schistosoma japonicum expressed protein, putative, mRNA	-
Sj_010284	CCON0000101781.1	+	567	2462	0	CNUS0000105490.1	PREDICTED Sjc_0107290 Sjp_0107290: Schistosoma japonicum hypothetical protein, mRNA	-
Sj_010282	CCON0000101777.1	+	611	906	0	CNUS0000105488.1	PREDICTED Sjc_0107270 Sjp_0107270: Schistosoma japonicum expressed protein, putative, mRNA	-
Sj_010281	CCON0000101776.1	+	639	883	0	CNUS0000105487.1	PREDICTED Sjc_0107260 Sjp_0107260: Schistosoma japonicum expressed protein, putative, mRNA	-		smm:Smp_102810	73	76.3	6e-13	queuine tRNA-ribosyltransferase ; K00773 queuine tRNA-ribosyltransferase [EC:2.4.2.29]	|Unclassified; Genetic Information Processing; Translation proteins|
Sj_010269	CCON0000101732.1	-	7054	8453	0	CNUS0000105476.1	PREDICTED Sjc_0107140 Sjp_0107140: Schistosoma japonicum IPR013032 EGF-like region,domain-containing protein, mRNA	-		smm:Smp_001110	95	91.7	1e-17	hypothetical protein		|GO:0005509|
Sj_010267	CCON0000101722.1	+	8713	8958	0	CNUS0000105474.1	PREDICTED Sjc_0107120 Sjp_0107120: Schistosoma japonicum hypothetical protein, mRNA	-
Sj_010266	CCON0000101716.1	+	553	1309	0	CNUS0000105473.1	PREDICTED Sjc_0107110 Sjp_0107110: Schistosoma japonicum hypothetical protein, mRNA	-
Sj_010260	CCON0000101690.1	+	1628	1837	0	CNUS0000105467.1	PREDICTED Sjc_0107050 Sjp_0107050: Schistosoma japonicum Immunogenic miracidial antigen 8I, putative, mRNA	-
CUFF.11925	CCON0000101657.1	-	1057	3045	0	CNUS0000105458.1	PREDICTED Sjc_0106960 Sjp_0106960: Schistosoma japonicum expressed protein, putative, mRNA	-
Sj_010242	CCON0000101628.1	-	14257	56211	0	CNUS0000105450.1|CNUS0000107048.1|CNUS0000106846.1	PREDICTED Sjc_0125420 Sjp_0125420: Schistosoma japonicum hypothetical protein, mRNA	-
Sj_010209	CCON0000101577.1	+	244	1118	0	CNUS0000105417.1	PREDICTED Sjc_0106530 Sjp_0106530: Schistosoma japonicum hypothetical protein, mRNA	-		smm:Smp_045470	92	110	4e-23	homeobox protein prospero/prox-1/ceh-26		|GO:0005634|GO:0003677|GO:0030528|GO:0007275|GO:0045449|
Sj_010208	CCON0000101575.1	-	2808	3476	0	CNUS0000105416.1	PREDICTED Sjc_0106520 Sjp_0106520: Schistosoma japonicum expressed protein, putative, mRNA	-
Sj_010197	CCON0000101558.1	-	26112	27579	0	CNUS0000105405.1	PREDICTED Sjc_0106410 Sjp_0106410: Schistosoma japonicum hypothetical protein, mRNA	-
Sj_010196	CCON0000101558.1	-	656	8815	0	CNUS0000105404.1	PREDICTED Sjc_0106400 Sjp_0106400: Schistosoma japonicum Protein tailless, putative, mRNA	-		smm:Smp_155250	74	141	2e-32	zinc finger protein		|GO:0005634|GO:0003700|GO:0008270|GO:0043565|GO:0006355|
Sj_010194	CCON0000101555.1	-	8490	9437	0	CNUS0000105402.1	PREDICTED Sjc_0106380 Sjp_0106380: Schistosoma japonicum hypothetical protein, mRNA	-
Sj_010192	CCON0000101552.1	+	21941	23482	0	CNUS0000105401.1	PREDICTED Sjc_0106370 Sjp_0106370: Schistosoma japonicum hypothetical protein, mRNA	-
Sj_010175	CCON0000101511.1	-	5878	6459	0	CNUS0000105383.1	PREDICTED Sjc_0106190 Sjp_0106190: Schistosoma japonicum expressed protein, putative, mRNA	-
Sj_010156	CCON0000101428.1	-	801	1159	0	CNUS0000105363.1	PREDICTED Sjc_0105970 Sjp_0105970: Schistosoma japonicum expressed protein, putative, mRNA	-
Sj_010131	CCON0000101328.1	+	152	4024	0	CNUS0000105339.1	PREDICTED Sjc_0105720 Sjp_0105720: Schistosoma japonicum hypothetical protein, mRNA	-
Sj_010127	CCON0000101315.1	+	2139	10172	0	CNUS0000105336.1	PREDICTED Sjc_0105680 Sjp_0105680: Schistosoma japonicum hypothetical protein, mRNA	-
Sj_010121	CCON0000101272.1	+	9228	15515	0	CNUS0000105331.1	PREDICTED Sjc_0105610 Sjp_0105610: Schistosoma japonicum expressed protein, putative, mRNA	-		smm:Smp_193840	40	71.2	2e-11	hypothetical protein
Sj_010111	CCON0000101253.1	-	2154	5159	0	CNUS0000105321.1	PREDICTED Sjc_0105510 Sjp_0105510: Schistosoma japonicum hypothetical protein, mRNA	-
Sj_010064	CCON0000101154.1	-	6753	6947	0	CNUS0000105277.1	PREDICTED Sjc_0105040 Sjp_0105040: Schistosoma japonicum hypothetical protein, mRNA	-
Sj_010054	CCON0000101114.1	-	123	7668	0	CNUS0000105267.1	PREDICTED Sjc_0104940 Sjp_0104940: Schistosoma japonicum hypothetical protein, mRNA	-
Sj_010049	CCON0000101105.1	-	8673	11341	0	CNUS0000105262.1	PREDICTED Sjc_0104890 Sjp_0104890: Schistosoma japonicum hypothetical protein, mRNA	-
Sj_010046	CCON0000101098.1	+	4814	5020	0	CNUS0000105259.1	PREDICTED Sjc_0104860 Sjp_0104860: Schistosoma japonicum Immunogenic miracidial antigen 8I', putative, mRNA	-
Sj_010028	CCON0000101069.1	+	90	4457	0	CNUS0000105242.1	PREDICTED Sjc_0104680 Sjp_0104680: Schistosoma japonicum expressed protein, putative, mRNA	-
Sj_010025	CCON0000101065.1	+	1234	3542	0	CNUS0000105239.1	PREDICTED Sjc_0104650 Sjp_0104650: Schistosoma japonicum glnA; glutamine synthase [EC:6.3.1.2]; ko:K01915 glutamine synthetase, putative, mRNA	-		smm:Smp_021460	76	623	1e-177	glutamine synthetase bacteria		|GO:0003824|GO:0004356|GO:0006807|
Sj_010017	CCON0000101053.1	-	495	13939	0	CNUS0000105231.1	PREDICTED Sjc_0104560 Sjp_0104560: Schistosoma japonicum hypothetical protein, mRNA	-		smm:Smp_153000	57	124	3e-27	hypothetical protein
Sj_010015	CCON0000101051.1	+	1391	1956	0	CNUS0000105229.1	PREDICTED Sjc_0104540 Sjp_0104540: Schistosoma japonicum hypothetical protein, mRNA	-		smm:Smp_040190	52	70.5	3e-11	serine/threonine protein kinase		|GO:0004672|GO:0005524|GO:0006468|
Sj_009996	CCON0000101009.1	-	357	579	0	CNUS0000105209.1	PREDICTED Sjc_0104330 Sjp_0104330: Schistosoma japonicum hypothetical protein, mRNA	-
Sj_009991	CCON0000100994.1	+	400	21304	0	CNUS0000105204.1	PREDICTED Sjc_0104270 Sjp_0104270: Schistosoma japonicum hypothetical protein, mRNA	-
Sj_009971	CCON0000100972.1	-	13015	15917	0	CNUS0000105184.1	PREDICTED Sjc_0104070 Sjp_0104070: Schistosoma japonicum hypothetical protein, mRNA	-
Sj_009938	CCON0000100926.1	-	1414	3701	0	CNUS0000105151.1	PREDICTED Sjc_0103740 Sjp_0103740: Schistosoma japonicum expressed protein, putative, mRNA	-		smm:Smp_157500	66	100	2e-20	calpain (C02 family)		|GO:0005622|GO:0004198|GO:0006508|
Sj_009935	CCON0000100920.1	+	9946	14915	0	CNUS0000105148.1	PREDICTED Sjc_0103710 Sjp_0103710: Schistosoma japonicum hypothetical protein, mRNA	-
Sj_009922	CCON0000100904.1	-	13776	18532	0	CNUS0000105135.1	PREDICTED Sjc_0103580 Sjp_0103580: Schistosoma japonicum hypothetical protein, mRNA	-
Sj_009921	CCON0000100903.1	-	16585	24606	0	CNUS0000105134.1	PREDICTED Sjc_0103570 Sjp_0103570: Schistosoma japonicum hypothetical protein, mRNA	-
Sj_009919	CCON0000100901.1	+	7892	12722	0	CNUS0000105132.1	PREDICTED Sjc_0103540 Sjp_0103540: Schistosoma japonicum hypothetical protein, mRNA	-		smm:Smp_139410	68	83.2	5e-15	hypothetical protein
Sj_009914	CCON0000100894.1	+	601	2535	0	CNUS0000105129.1	PREDICTED Sjc_0103490 Sjp_0103490: Schistosoma japonicum hypothetical protein, mRNA	-
Sj_009904	CCON0000100879.1	+	4979	8317	0	CNUS0000105119.1	PREDICTED Sjc_0103390 Sjp_0103390: Schistosoma japonicum expressed protein, putative, mRNA	-
Sj_009902	CCON0000100876.1	+	19631	21847	0	CNUS0000105118.1	PREDICTED Sjc_0103370 Sjp_0103370: Schistosoma japonicum expressed protein, putative, mRNA	-
Sj_009903	CCON0000100876.1	-	13434	13843	0	CNUS0000105116.1	PREDICTED Sjc_0103350 Sjp_0103350: Schistosoma japonicum expressed protein, putative, mRNA	-
Sj_009889	CCON0000100869.1	-	56079	60360	0	CNUS0000105104.1	PREDICTED Sjc_0103230 Sjp_0103230: Schistosoma japonicum hypothetical protein, mRNA	-
Sj_009885	CCON0000100867.1	+	19648	22145	0	CNUS0000105100.1	PREDICTED Sjc_0103190 Sjp_0103190: Schistosoma japonicum Core histone macro-H2A.2 (Histone macroH2A2) (mH2A2), putative, mRNA	-								|GO:0000786|GO:0005634|GO:0003677|GO:0006334|GO:0007001|
Sj_009884	CCON0000100867.1	+	10968	13284	0	CNUS0000105099.1	PREDICTED Sjc_0103170 Sjp_0103170: Schistosoma japonicum expressed protein, putative, mRNA	-
Sj_009880	CCON0000100865.1	+	204581	204799	0	CNUS0000105096.1	PREDICTED Sjc_0103120 Sjp_0103120: Schistosoma japonicum expressed protein, putative, mRNA	-								|GO:0000786|GO:0005634|GO:0003677|GO:0006334|GO:0007001|
Sj_009869	CCON0000100861.1	-	695	871	0	CNUS0000105085.1	PREDICTED Sjc_0102990 Sjp_0102990: Schistosoma japonicum hypothetical protein, mRNA	-
Sj_009858	CCON0000100849.1	+	55163	55474	0	CNUS0000105075.1	PREDICTED Sjc_0102890 Sjp_0102890: Schistosoma japonicum hypothetical protein, mRNA	-		smm:Smp_123250	75	135	7e-31	hypothetical protein
Sj_009854	CCON0000100847.1	+	123	37135	0	CNUS0000105071.1	PREDICTED Sjc_0102850 Sjp_0102850: Schistosoma japonicum hypothetical protein, mRNA	-
CUFF.11550	CCON0000100845.1	+	9967	10295	0	CNUS0000105068.1	PREDICTED Sjc_0102820 Sjp_0102820: Schistosoma japonicum hypothetical protein, mRNA	-
Sj_009846	CCON0000100841.1	+	27899	28075	0	CNUS0000105064.1	PREDICTED Sjc_0102770 Sjp_0102770: Schistosoma japonicum expressed protein, putative, mRNA	-
Sj_009845	CCON0000100841.1	+	15613	20476	0	CNUS0000105063.1	PREDICTED Sjc_0102760 Sjp_0102760: Schistosoma japonicum hypothetical protein, mRNA	-
Sj_009841	CCON0000100836.1	-	26153	27346	0	CNUS0000105057.1	PREDICTED Sjc_0102690 Sjp_0102690: Schistosoma japonicum B3GALNT1, B3GALT3; beta-1,3-N-acetylgalactosaminyltransferase 1 (globoside blood group) [EC:2.4.1.79]; ko:K00719 galactosylgalactosylglucosylceramide, putative, mRNA	-		smm:Smp_014280	37	207	1e-51	beta-13-galactosyltransferase brn		|GO:0016020|GO:0008378|GO:0006486|
Sj_009814	CCON0000100794.1	+	3551	6560	0	CNUS0000105032.1	PREDICTED Sjc_0102420 Sjp_0102420: Schistosoma japonicum hypothetical protein, mRNA	-								|GO:0004672|GO:0005524|GO:0006468|
Sj_009810	CCON0000100788.1	-	6645	6881	0	CNUS0000105028.1	PREDICTED Sjc_0102380 Sjp_0102380: Schistosoma japonicum hypothetical protein, mRNA	-
Sj_009795	CCON0000100776.1	+	20538	20729	0	CNUS0000105014.1	PREDICTED Sjc_0102240 Sjp_0102240: Schistosoma japonicum IPR002048 Calcium-binding EF-hand,domain-containing protein, mRNA	-		smm:Smp_032950	52	69.7	6e-11	Calmodulin (CaM)		|GO:0005509|
Sj_009784	CCON0000100766.1	-	52076	58787	0	CNUS0000105002.1	PREDICTED Sjc_0102110 Sjp_0102110: Schistosoma japonicum hypothetical protein, mRNA	-
Sj_009781	CCON0000100765.1	-	13483	18436	0	CNUS0000104998.1	PREDICTED Sjc_0102070 Sjp_0102070: Schistosoma japonicum Histone H3, putative, mRNA	-		dse:Dsec_GM20952	77	190	3e-47	GM20952 gene product from transcript GM20952-RA		|GO:0000786|GO:0005634|GO:0003677|GO:0006334|GO:0007001|
Sj_009777	CCON0000100761.1	-	13099	24493	0	CNUS0000104995.1	PREDICTED Sjc_0102040 Sjp_0102040: Schistosoma japonicum hypothetical protein, mRNA	-
Sj_009775	CCON0000100759.1	+	10145	12001	0	CNUS0000104993.1	PREDICTED Sjc_0102020 Sjp_0102020: Schistosoma japonicum hypothetical protein, mRNA	-
Sj_009744	CCON0000100730.1	-	6072	11419	0	CNUS0000104962.1	PREDICTED Sjc_0101690 Sjp_0101690: Schistosoma japonicum hypothetical protein, mRNA	-		smm:Smp_168060	61	328	3e-88	hypothetical protein
Sj_008755	CCON0000099179.1	-	17224	21901	0	CNUS0000104943.1	PREDICTED Sjc_0101500 Sjp_0101500: Schistosoma japonicum hypothetical protein, mRNA	-
Sj_009725	CCON0000100676.1	-	3329	3948	0	CNUS0000104942.1	PREDICTED Sjc_0101490 Sjp_0101490: Schistosoma japonicum hypothetical protein, mRNA	-
Sj_009722	CCON0000100671.1	-	976	7196	0	CNUS0000104939.1	PREDICTED Sjc_0101460 Sjp_0101460: Schistosoma japonicum hypothetical protein, mRNA	-
Sj_009682	CCON0000100609.1	+	5457	10732	0	CNUS0000104899.1	PREDICTED Sjc_0101040 Sjp_0101040: Schistosoma japonicum hypothetical protein, mRNA	-
CUFF.11374	CCON0000100605.1	+	752	4427	0	CNUS0000104897.1	PREDICTED Sjc_0101020 Sjp_0101020: Schistosoma japonicum hypothetical protein, mRNA	-
Sj_009673	CCON0000100600.1	-	12586	18524	0	CNUS0000104892.1	PREDICTED Sjc_0100960 Sjp_0100960: Schistosoma japonicum expressed protein, putative, mRNA	-
Sj_009646	CCON0000100565.1	+	8485	8852	0	CNUS0000104865.1	PREDICTED Sjc_0100690 Sjp_0100690: Schistosoma japonicum hypothetical protein, mRNA	-
Sj_009615	CCON0000100527.1	+	6338	11379	0	CNUS0000104835.1	PREDICTED Sjc_0100380 Sjp_0100380: Schistosoma japonicum expressed protein, putative, mRNA	-
Sj_009608	CCON0000100520.1	-	2424	4176	0	CNUS0000104828.1	PREDICTED Sjc_0100310 Sjp_0100310: Schistosoma japonicum Conserved hypothetical protein, expressed protein, putative, mRNA	-		smm:Smp_151780	76	115	1e-24	hypothetical protein
Sj_009598	CCON0000100508.1	+	2407	8512	0	CNUS0000104820.1	PREDICTED Sjc_0100210 Sjp_0100210: Schistosoma japonicum hypothetical protein, mRNA	-
Sj_009552	CCON0000100457.1	-	22392	28868	0	CNUS0000104775.1	PREDICTED Sjc_0099750 Sjp_0099750: Schistosoma japonicum hypothetical protein, mRNA	-
Sj_009531	CCON0000100424.1	-	26	485	0	CNUS0000104755.1	PREDICTED Sjc_0099530 Sjp_0099530: Schistosoma japonicum Replication factor C subunit 3 (Replication factor C 38 kDa subunit) (RFC38) (Activator 1 38 kDa subunit) (A1 38 kDa subunit) (RF-C 38 kDa subunit), putative, mRNA	-		smm:Smp_050820	48	109	7e-23	replication factor C / DNA polymerase III gamma-tau subunit ; K10756 replication factor C subunit 3/5	|Genetic Information Processing; Replication and Repair; Chromosome [BR:ko03036];|Genetic Information Processing; Replication and Repair; DNA repair and recombination proteins [BR:ko03400];|Genetic Information Processing; Replication and Repair; DNA replication [PATH:ko03030-Map:ko03030];|Genetic Information Processing; Replication and Repair; DNA replication proteins [BR:ko03032];|Genetic Inform…
Sj_009530	CCON0000100423.1	-	21085	21751	0	CNUS0000104754.1	PREDICTED Sjc_0099520 Sjp_0099520: Schistosoma japonicum hypothetical protein, mRNA	-								|GO:0004672|GO:0005524|GO:0006468|
Sj_009525	CCON0000100417.1	-	2129	2971	0	CNUS0000104749.1	PREDICTED Sjc_0099470 Sjp_0099470: Schistosoma japonicum expressed protein, putative, mRNA	-
Sj_009524	CCON0000100415.1	+	13950	18590	0	CNUS0000104748.1	PREDICTED Sjc_0099460 Sjp_0099460: Schistosoma japonicum hypothetical protein, mRNA	-
Sj_009518	CCON0000100407.1	+	191	7670	0	CNUS0000104743.1	PREDICTED Sjc_0099400 Sjp_0099400: Schistosoma japonicum hypothetical protein, mRNA	-
Sj_009482	CCON0000100385.1	+	31271	36048	0	CNUS0000104711.1	PREDICTED Sjc_0099040 Sjp_0099040: Schistosoma japonicum hypothetical protein, mRNA	-
Sj_009442	CCON0000100309.1	-	7252	12159	0	CNUS0000104669.1	PREDICTED Sjc_0098590 Sjp_0098590: Schistosoma japonicum expressed protein, putative, mRNA	-		smm:Smp_157840	62	429	1e-118	transcription factor ap-2 gamma
Sj_009413	CCON0000100199.1	+	3212	3781	0	CNUS0000104640.1	PREDICTED Sjc_0098270 Sjp_0098270: Schistosoma japonicum hypothetical protein, mRNA	-
Sj_009407	CCON0000100136.1	-	320	2654	0	CNUS0000104634.1	PREDICTED Sjc_0098200 Sjp_0098200: Schistosoma japonicum expressed protein, putative, mRNA	-
Sj_009400	CCON0000100090.1	-	1924	2681	0	CNUS0000104627.1	PREDICTED Sjc_0098130 Sjp_0098130: Schistosoma japonicum hypothetical protein, mRNA	-
Sj_009398	CCON0000100080.1	-	4624	10172	0	CNUS0000104625.1	PREDICTED Sjc_0098100 Sjp_0098100: Schistosoma japonicum hypothetical protein, mRNA	-
Sj_009375	CCON0000100025.1	-	24	1845	0	CNUS0000104602.1	PREDICTED Sjc_0097870 Sjp_0097870: Schistosoma japonicum expressed protein, putative, mRNA	-		smm:Smp_162330	49	98.6	1e-19	hypothetical protein
Sj_009352	CCON0000099978.1	+	2735	3231	0	CNUS0000104579.1	PREDICTED Sjc_0097640 Sjp_0097640: Schistosoma japonicum IPR002223 Proteinase inhibitor I2, Kunitz metazoa,domain-containing protein, mRNA	-								|GO:0004867|
Sj_009344	CCON0000099959.1	-	4874	10371	0	CNUS0000104571.1	PREDICTED Sjc_0097560 Sjp_0097560: Schistosoma japonicum hypothetical protein, mRNA	-
Sj_009335	CCON0000099944.1	-	598	9502	0	CNUS0000104562.1	PREDICTED Sjc_0097470 Sjp_0097470: Schistosoma japonicum hypothetical protein, mRNA	-
Sj_009322	CCON0000099892.1	-	11998	12549	0	CNUS0000104550.1	PREDICTED Sjc_0097340 Sjp_0097340: Schistosoma japonicum hypothetical protein, mRNA	-
Sj_009321	CCON0000099889.1	-	113	481	0	CNUS0000104549.1	PREDICTED Sjc_0097330 Sjp_0097330: Schistosoma japonicum IPR001628 Nuclear hormone receptor, DNA-binding,domain-containing protein, mRNA	-		smm:Smp_034860	67	81.3	2e-14	nuclear receptor 2DBD-gamma		|GO:0005634|GO:0003700|GO:0008270|GO:0043565|GO:0006355|
Sj_009304	CCON0000099822.1	+	1844	3010	0	CNUS0000104532.1	PREDICTED Sjc_0097160 Sjp_0097160: Schistosoma japonicum expressed protein, putative, mRNA	-		smm:Smp_090090	65	202	7e-51	serpin		|GO:0004867|
Sj_009264	CCON0000099769.1	-	3342	4474	0	CNUS0000104492.1	PREDICTED Sjc_0096740 Sjp_0096740: Schistosoma japonicum IPR002110 Ankyrin,domain-containing protein, mRNA	-		smm:Smp_141270	72	326	6e-88	subfamily C14A unassigned peptidase (C14 family)
Sj_009211	CCON0000099668.1	+	408	17577	0	CNUS0000104441.1	PREDICTED Sjc_0096210 Sjp_0096210: Schistosoma japonicum hypothetical protein, mRNA	-
Sj_009206	CCON0000099654.1	+	3427	3594	0	CNUS0000104436.1	PREDICTED Sjc_0096160 Sjp_0096160: Schistosoma japonicum expressed protein, putative, mRNA	-
Sj_009198	CCON0000099645.1	-	4054	10473	0	CNUS0000104428.1	PREDICTED Sjc_0096080 Sjp_0096080: Schistosoma japonicum hypothetical protein, mRNA	-
Sj_009180	CCON0000099631.1	-	17094	22269	0	CNUS0000104411.1	PREDICTED Sjc_0095890 Sjp_0095890: Schistosoma japonicum hypothetical protein, mRNA	-
Sj_009171	CCON0000099615.1	+	2664	12303	0	CNUS0000104401.1	PREDICTED Sjc_0095790 Sjp_0095790: Schistosoma japonicum hypothetical protein, mRNA	-
Sj_009143	CCON0000099546.1	-	1802	5802	0	CNUS0000104374.1	PREDICTED Sjc_0095490 Sjp_0095490: Schistosoma japonicum expressed protein, putative, mRNA	-
Sj_009129	CCON0000099530.1	+	8903	9536	0	CNUS0000104360.1	PREDICTED Sjc_0095340 Sjp_0095340: Schistosoma japonicum hypothetical protein, mRNA	-		smm:Smp_166770	59	116	6e-25	hypothetical protein
Sj_009093	CCON0000099478.1	-	2941	5758	0	CNUS0000104324.1	PREDICTED Sjc_0094970 Sjp_0094970: Schistosoma japonicum hypothetical protein, mRNA	-
CUFF.10787	CCON0000099466.1	-	3797	24434	0	CNUS0000104316.1	PREDICTED Sjc_0094880 Sjp_0094880: Schistosoma japonicum Serine-rich adhesin for platelets precursor (Staphylococcus aureus surface protein A), putative, mRNA	-		smm:Smp_142100	45	237	3e-60	hypothetical protein
Sj_009071	CCON0000099454.1	+	8726	10044	0	CNUS0000104302.1	PREDICTED Sjc_0094730 Sjp_0094730: Schistosoma japonicum expressed protein, putative, mRNA	-
Sj_009058	CCON0000099435.1	+	8373	9428	0	CNUS0000104289.1	PREDICTED Sjc_0094600 Sjp_0094600: Schistosoma japonicum IPR000276 Rhodopsin-like GPCR superfamily,domain-containing protein, mRNA	-		smm:Smp_091950	25	132	5e-29	rhodopsin-like orphan GPCR		|GO:0016021|GO:0001584|GO:0007186|
Sj_009029	CCON0000099402.1	+	31017	31249	0	CNUS0000104262.1	PREDICTED Sjc_0094320 Sjp_0094320: Schistosoma japonicum hypothetical protein, mRNA	-
Sj_009004	CCON0000099377.1	+	10177	10464	0	CNUS0000104237.1	PREDICTED Sjc_0094060 Sjp_0094060: Schistosoma japonicum IPR007527 Zinc finger, SWIM-type,domain-containing protein, mRNA	-								|GO:0008270|
CUFF.10677	CCON0000099369.1	-	717	23012	0	CNUS0000104227.1	PREDICTED Sjc_0093950 Sjp_0093950: Schistosoma japonicum hypothetical protein, mRNA	-
CUFF.10655	CCON0000099349.1	+	2417	2787	0	CNUS0000104206.1	PREDICTED Sjc_0093730 Sjp_0093730: Schistosoma japonicum APOBEC1 complementation factor (APOBEC1-stimulating protein), putative, mRNA	-		smm:Smp_142220	67	102	1e-20	apobec-1 complementation factor
Sj_008969	CCON0000099347.1	-	2928	7711	0	CNUS0000104204.1	PREDICTED Sjc_0093690 Sjp_0093690: Schistosoma japonicum hypothetical protein, mRNA	-
Sj_008941	CCON0000099328.1	+	29638	30110	0	CNUS0000104176.1	PREDICTED Sjc_0093400 Sjp_0093400: Schistosoma japonicum hypothetical protein, mRNA	-
Sj_008921	CCON0000099318.1	-	16879	17244	0	CNUS0000104157.1	PREDICTED Sjc_0093170 Sjp_0093170: Schistosoma japonicum IPR001464 Annexin,domain-containing protein, mRNA	-		smm:Smp_074150.1	80	77.4	2e-13	annexin		|GO:0005509|GO:0005544|
Sj_008913	CCON0000099311.1	-	6266	15613	0	CNUS0000104149.1	PREDICTED Sjc_0093090 Sjp_0093090: Schistosoma japonicum hypothetical protein, mRNA	-		smm:Smp_123740	62	95.9	8e-19	alpha-actinin
CUFF.10542	CCON0000099284.1	+	44484	45132	0	CNUS0000104102.1	PREDICTED Sjc_0092580 Sjp_0092580: Schistosoma japonicum expressed protein, putative, mRNA	-								|GO:0016992|GO:0009107|
Sj_008848	CCON0000099270.1	+	41774	53981	0	CNUS0000104085.1	PREDICTED Sjc_0092400 Sjp_0092400: Schistosoma japonicum hypothetical protein, mRNA	-
Sj_010137	CCON0000101357.1	+	803	1068	0	CNUS0000104075.1	PREDICTED Sjc_0092300 Sjp_0092300: Schistosoma japonicum hypothetical protein, mRNA	-		smm:Smp_105080	75	88.2	2e-16	endonuclease related ; K01173 endonuclease [EC:3.1.30.-]	|Cellular Processes; Cell Growth and Death; Apoptosis [PATH:ko04210-Map:ko04210];|	|GO:0003676|GO:0004519|
CUFF.10491	CCON0000099253.1	-	27849	29401	0	CNUS0000104063.1	PREDICTED Sjc_0092170 Sjp_0092170: Schistosoma japonicum Tubby protein homolog, putative, mRNA	-		smm:Smp_058730	88	144	3e-33	tubby tubby-like
Sj_008821	CCON0000099251.1	+	6758	7072	0	CNUS0000104059.1	PREDICTED Sjc_0092120 Sjp_0092120: Schistosoma japonicum hypothetical protein, mRNA	-
Sj_008798	CCON0000099237.1	-	110451	122425	0	CNUS0000104035.1	PREDICTED Sjc_0091860 Sjp_0091860: Schistosoma japonicum IPR000082 SEA,domain-containing protein, mRNA	-		smm:Smp_181330	54	127	7e-28	hypothetical protein		|GO:0003676|GO:0003677|GO:0015074|
Sj_008797	CCON0000099237.1	-	89	1480	0	CNUS0000104032.1	PREDICTED Sjc_0091830 Sjp_0091830: Schistosoma japonicum expressed protein, putative, mRNA	-
Sj_008788	CCON0000099234.1	+	99668	102358	0	CNUS0000104027.1	PREDICTED Sjc_0091780 Sjp_0091780: Schistosoma japonicum IPR001484 Pyrokinin,domain-containing protein, mRNA	-		smm:Smp_179480	50	103	5e-21	SmVAL5; venom allergen-like (VAL) 5 protein		|GO:0005576|GO:0005184|GO:0007218|
Sj_008776	CCON0000099215.1	+	1171	2484	0	CNUS0000104013.1	PREDICTED Sjc_0091630 Sjp_0091630: Schistosoma japonicum ERG; v-ets erythroblastosis virus E26 oncogene; ko:K09435 transcriptional regulator ERG, putative, mRNA	-		smm:Smp_128330	62	452	1e-125	ets-related		|GO:0005634|GO:0003700|GO:0043565|GO:0006355|
Sj_008754	CCON0000099179.1	-	67	31138	0	CNUS0000103993.1	PREDICTED Sjc_0091420 Sjp_0091420: Schistosoma japonicum hypothetical protein, mRNA	-
Sj_008741	CCON0000099161.1	+	9114	10772	0	CNUS0000103980.1	PREDICTED Sjc_0091290 Sjp_0091290: Schistosoma japonicum hypothetical protein, mRNA	-
CUFF.10374	CCON0000099147.1	-	1230	3623	0	CNUS0000103973.1	PREDICTED Sjc_0091220 Sjp_0091220: Schistosoma japonicum hypothetical protein, mRNA	-
Sj_008726	CCON0000099140.1	-	17370	22362	0	CNUS0000103965.1	PREDICTED Sjc_0091130 Sjp_0091130: Schistosoma japonicum hypothetical protein, mRNA	-		smm:Smp_125450	91	232	6e-60	protein tyrosine kinase		|GO:0004672|GO:0005524|GO:0006468|
Sj_008725	CCON0000099140.1	-	1169	6961	0	CNUS0000103964.1	PREDICTED Sjc_0091120 Sjp_0091120: Schistosoma japonicum Retinal guanylyl cyclase 2 precursor (EC 4.6.1.2) (Guanylate cyclase 2F, retinal) (RETGC-2) (Rod outer segment membrane guanylate cyclase 2) (ROS-GC2) (Guanylate cyclase F) (GC-F), putative, mRNA	-		smm:Smp_125450	82	283	3e-75	protein tyrosine kinase		|GO:0004672|GO:0004713|GO:0005524|GO:0006468|
Sj_008689	CCON0000099094.1	-	60732	61034	0	CNUS0000103928.1	PREDICTED Sjc_0090730 Sjp_0090730: Schistosoma japonicum hypothetical protein, mRNA	-
Sj_008683	CCON0000099092.1	+	20641	20853	0	CNUS0000103922.1	PREDICTED Sjc_0090670 Sjp_0090670: Schistosoma japonicum hypothetical protein, mRNA	-
Sj_008674	CCON0000099084.1	+	25611	25754	0	CNUS0000103913.1	PREDICTED Sjc_0090580 Sjp_0090580: Schistosoma japonicum hypothetical protein, mRNA	-
Sj_008638	CCON0000099051.1	+	15430	20505	0	CNUS0000103878.1	PREDICTED Sjc_0090190 Sjp_0090190: Schistosoma japonicum hypothetical protein, mRNA	-
Sj_008618	CCON0000099034.1	+	9301	13721	0	CNUS0000103858.1	PREDICTED Sjc_0089980 Sjp_0089980: Schistosoma japonicum hypothetical protein, mRNA	-
Sj_008600	CCON0000099025.1	-	3254	3397	0	CNUS0000103839.1	PREDICTED Sjc_0089780 Sjp_0089780: Schistosoma japonicum hypothetical protein, mRNA	-
Sj_008591	CCON0000099018.1	-	7005	15534	0	CNUS0000103830.1	PREDICTED Sjc_0089690 Sjp_0089690: Schistosoma japonicum hypothetical protein, mRNA	-
Sj_008555	CCON0000099008.1	+	28962	35782	0	CNUS0000103798.1	PREDICTED Sjc_0089350 Sjp_0089350: Schistosoma japonicum hypothetical protein, mRNA	-
Sj_008511	CCON0000098943.1	+	12925	18209	0	CNUS0000103755.1	PREDICTED Sjc_0088890 Sjp_0088890: Schistosoma japonicum hypothetical protein, mRNA	-
Sj_008432	CCON0000098814.1	-	3160	32778	0	CNUS0000103679.1	PREDICTED Sjc_0088020 Sjp_0088020: Schistosoma japonicum Lef1; lymphoid enhancer binding factor 1; ko:K04492 lymphoid enhancer-binding factor 1, putative, mRNA	-		smm:Smp_148190	54	226	7e-57	T-cell specific transcription factor tcf		|GO:0003677|GO:0006355|
Sj_008431	CCON0000098813.1	+	10247	17717	0	CNUS0000103678.1	PREDICTED Sjc_0088010 Sjp_0088010: Schistosoma japonicum hypothetical protein, mRNA	-		smm:Smp_122830	58	98.2	5e-19	hypothetical protein
Sj_008366	CCON0000098730.1	-	27952	31150	0	CNUS0000103614.1	PREDICTED Sjc_0087340 Sjp_0087340: Schistosoma japonicum hypothetical protein, mRNA	-
CUFF.9949	CCON0000098730.1	+	3511	4795	0	CNUS0000103613.1	PREDICTED Sjc_0087330 Sjp_0087330: Schistosoma japonicum hypothetical protein, mRNA	-
Sj_008364	CCON0000098728.1	+	5313	8342	0	CNUS0000103612.1	PREDICTED Sjc_0087320 Sjp_0087320: Schistosoma japonicum hypothetical protein, mRNA	-
Sj_008334	CCON0000098703.1	-	32155	35562	0	CNUS0000103583.1	PREDICTED Sjc_0087010 Sjp_0087010: Schistosoma japonicum hypothetical protein, mRNA	-
Sj_008314	CCON0000098683.1	-	4259	12794	0	CNUS0000103562.1	PREDICTED Sjc_0086790 Sjp_0086790: Schistosoma japonicum hypothetical protein, mRNA	-
Sj_008305	CCON0000098676.1	-	22383	29555	0	CNUS0000103554.1	PREDICTED Sjc_0086710 Sjp_0086710: Schistosoma japonicum Potassium/sodium hyperpolarization-activated cyclic nucleotide-gated channel 4, putative, mRNA	-		smm:Smp_142290	69	87	4e-16	hyperpolarization activated cyclic nucleotide-gated potassium channel
Sj_008293	CCON0000098664.1	+	828	7286	0	CNUS0000103542.1	PREDICTED Sjc_0086590 Sjp_0086590: Schistosoma japonicum hypothetical protein, mRNA	-
Sj_008274	CCON0000098651.1	+	20714	27080	0	CNUS0000103523.1	PREDICTED Sjc_0086400 Sjp_0086400: Schistosoma japonicum hypothetical protein, mRNA	-
Sj_008221	CCON0000098607.1	+	4481	7872	0	CNUS0000103472.1	PREDICTED Sjc_0085830 Sjp_0085830: Schistosoma japonicum hypothetical protein, mRNA	-
Sj_008153	CCON0000098572.1	+	33326	40682	0	CNUS0000103407.1	PREDICTED Sjc_0085120 Sjp_0085120: Schistosoma japonicum hypothetical protein, mRNA	-
Sj_008145	CCON0000098569.1	+	68666	72733	0	CNUS0000103399.1	PREDICTED Sjc_0085040 Sjp_0085040: Schistosoma japonicum hypothetical protein, mRNA	-
Sj_008109	CCON0000098554.1	+	9678	13367	0	CNUS0000103362.1	PREDICTED Sjc_0084650 Sjp_0084650: Schistosoma japonicum hypothetical protein, mRNA	-
Sj_008077	CCON0000098533.1	-	21539	36013	0	CNUS0000103330.1	PREDICTED Sjc_0084300 Sjp_0084300: Schistosoma japonicum hypothetical protein, mRNA	-
Sj_008076	CCON0000098533.1	+	19154	20162	0	CNUS0000103329.1	PREDICTED Sjc_0084290 Sjp_0084290: Schistosoma japonicum expressed protein, putative, mRNA	-
Sj_008064	CCON0000098531.1	-	36064	47423	0	CNUS0000103315.1	PREDICTED Sjc_0084150 Sjp_0084150: Schistosoma japonicum hypothetical protein, mRNA	-
Sj_008050	CCON0000098518.1	+	19391	61770	0	CNUS0000103303.1	PREDICTED Sjc_0084030 Sjp_0084030: Schistosoma japonicum expressed protein, putative, mRNA	-
Sj_008045	CCON0000098515.1	-	38677	42245	0	CNUS0000103298.1	PREDICTED Sjc_0083970 Sjp_0083970: Schistosoma japonicum hypothetical protein, mRNA	-
Sj_008039	CCON0000098510.1	-	33405	34212	0	CNUS0000103292.1	PREDICTED Sjc_0083910 Sjp_0083910: Schistosoma japonicum expressed protein, putative, mRNA	-
Sj_008026	CCON0000098502.1	-	1057	9082	0	CNUS0000103279.1	PREDICTED Sjc_0083770 Sjp_0083770: Schistosoma japonicum IPR001220 Legume lectin, beta domain,domain-containing protein, mRNA	-								|GO:0005529|
Sj_007991	CCON0000098483.1	-	83726	100157	0	CNUS0000103243.1	PREDICTED Sjc_0083410 Sjp_0083410: Schistosoma japonicum Arrestin, red cell isoform 3 (CARR), putative, mRNA	-		smm:Smp_176980	68	248	4e-64	beta-arrestin 1		|GO:0007165|GO:0007600|
Sj_007939	CCON0000098466.1	+	610	1428	0	CNUS0000103195.1	PREDICTED Sjc_0082880 Sjp_0082880: Schistosoma japonicum Homeobox protein orthopedia, putative, mRNA	-		smm:Smp_126560	92	133	1e-29	orthopedia homeobox protein		|GO:0005634|GO:0003677|GO:0003700|GO:0043565|GO:0006355|GO:0045449|
Sj_007921	CCON0000098444.1	+	31487	32338	0	CNUS0000103178.1	PREDICTED Sjc_0082710 Sjp_0082710: Schistosoma japonicum expressed protein, putative, mRNA	-
CUFF.9444	CCON0000098442.1	+	3924	7407	0	CNUS0000103175.1	PREDICTED Sjc_0082680 Sjp_0082680: Schistosoma japonicum expressed protein, putative, mRNA	-
Sj_007907	CCON0000098431.1	+	23877	24428	0	CNUS0000103164.1	PREDICTED Sjc_0082550 Sjp_0082550: Schistosoma japonicum Tyrosine-protein phosphatase 3 (EC 3.1.3.48) (Protein-tyrosine-phosphate phosphohydrolase 3), putative, mRNA	-
Sj_007883	CCON0000098411.1	-	6295	13658	0	CNUS0000103139.1	PREDICTED Sjc_0082290 Sjp_0082290: Schistosoma japonicum hypothetical protein, mRNA	-
CUFF.9394	CCON0000098393.1	-	5759	26254	0	CNUS0000103119.1	PREDICTED Sjc_0082080 Sjp_0082080: Schistosoma japonicum Npr1; natriuretic peptide receptor 1 [EC:4.6.1.2]; ko:K01769 guanylate cyclase, putative, mRNA	-		smm:Smp_085680	85	664	0	serine/threonine RGC		|GO:0004672|GO:0004713|GO:0005524|GO:0016849|GO:0006468|GO:0007242|GO:0009190|
Sj_007860	CCON0000098391.1	-	34375	35900	0	CNUS0000103117.1	PREDICTED Sjc_0082060 Sjp_0082060: Schistosoma japonicum hypothetical protein, mRNA	-
Sj_007715	CCON0000098311.1	-	28580	31490	0	CNUS0000102974.1	PREDICTED Sjc_0080560 Sjp_0080560: Schistosoma japonicum Tubulin beta-6 chain (Beta-tubulin class-VI), putative, mRNA	-		smm:Smp_079960	67	82	1e-14	tubulin subunit beta		|GO:0005874|GO:0043234|GO:0003924|GO:0005198|GO:0005525|GO:0007017|GO:0007018|GO:0051258|
Sj_007714	CCON0000098311.1	-	27289	27468	0	CNUS0000102973.1	PREDICTED Sjc_0080550 Sjp_0080550: Schistosoma japonicum Tubulin beta chain (Beta tubulin), putative, mRNA	-								|GO:0005874|GO:0005198|GO:0005525|GO:0007017|GO:0007018|
Sj_007633	CCON0000098207.1	+	11311	16524	0	CNUS0000102892.1	PREDICTED Sjc_0079710 Sjp_0079710: Schistosoma japonicum hypothetical protein, mRNA	-
CUFF.9094	CCON0000098179.1	-	6433	16389	0	CNUS0000102858.1	PREDICTED Sjc_0079350 Sjp_0079350: Schistosoma japonicum expressed protein, putative, mRNA	-
Sj_007554	CCON0000098147.1	+	1159	12662	0	CNUS0000102816.1	PREDICTED Sjc_0078900 Sjp_0078900: Schistosoma japonicum hypothetical protein, mRNA	-
Sj_007510	CCON0000098119.1	+	64983	65852	0	CNUS0000102772.1	PREDICTED Sjc_0078430 Sjp_0078430: Schistosoma japonicum pitx2a; paired-like homeodomain transcription factor 2a; ko:K04686 paired-like homeodomain transcription factor 2, putative, mRNA	-		smm:Smp_163140	80	169	2e-40	pituitary homeobox protein-related		|GO:0005634|GO:0003677|GO:0003700|GO:0043565|GO:0006355|GO:0045449|
Sj_007460	CCON0000098097.1	+	122555	130179	0	CNUS0000102724.1	PREDICTED Sjc_0077910 Sjp_0077910: Schistosoma japonicum hypothetical protein, mRNA	-
Sj_007459	CCON0000098097.1	+	7373	7663	0	CNUS0000102722.1	PREDICTED Sjc_0077890 Sjp_0077890: Schistosoma japonicum hypothetical protein, mRNA	-
Sj_007418	CCON0000098086.1	+	14091	17429	0	CNUS0000102681.1	PREDICTED Sjc_0077460 Sjp_0077460: Schistosoma japonicum hypothetical protein, mRNA	-
Sj_007403	CCON0000098080.1	+	1628	5498	0	CNUS0000102667.1	PREDICTED Sjc_0077310 Sjp_0077310: Schistosoma japonicum Selenide, water dikinase (EC 2.7.9.3) (Selenophosphate synthetase) (Selenium donor protein) (Protein patufet) (dSelD), putative, mRNA	-		smm:Smp_095650	52	92.4	9e-18	selinide water dikinase (EC:2.7.9.3); K01008 selenide, water dikinase [EC:2.7.9.3]	|Metabolism; Metabolism of Other Amino Acids; Selenocompound metabolism [PATH:ko00450-Map:ko00450];|
Sj_007376	CCON0000098073.1	+	176153	181687	0	CNUS0000102643.1	PREDICTED Sjc_0077050 Sjp_0077050: Schistosoma japonicum hypothetical protein, mRNA	-
Sj_007365	CCON0000098071.1	-	146044	146491	0	CNUS0000102629.1	PREDICTED Sjc_0076900 Sjp_0076900: Schistosoma japonicum hypothetical protein, mRNA	-
Sj_007361	CCON0000098071.1	+	70561	76592	0	CNUS0000102627.1	PREDICTED Sjc_0076880 Sjp_0076880: Schistosoma japonicum hypothetical protein, mRNA	-
Sj_007333	CCON0000098052.1	-	50690	58939	0	CNUS0000102598.1	PREDICTED Sjc_0076580 Sjp_0076580: Schistosoma japonicum hypothetical protein, mRNA	-
Sj_007315	CCON0000098039.1	-	94	8726	0	CNUS0000102580.1	PREDICTED Sjc_0076380 Sjp_0076380: Schistosoma japonicum Orphan nuclear receptor NR2E1 (Nuclear receptor TLX) (Tailless homolog) (Tll) (xTLL), putative, mRNA	-		smm:Smp_034860	61	186	1e-45	nuclear receptor 2DBD-gamma		|GO:0005634|GO:0003700|GO:0008270|GO:0043565|GO:0006355|
Sj_007308	CCON0000098034.1	-	20357	20724	0	CNUS0000102572.1	PREDICTED Sjc_0076290 Sjp_0076290: Schistosoma japonicum Histone H2A, putative, mRNA	-		smm:Smp_089840	57	105	1e-21	histone H2A ; K11251 histone H2A	|Genetic Information Processing; Replication and Repair; Chromosome [BR:ko03036];|Human Diseases; Immune System Diseases; Systemic lupus erythematosus [PATH:ko05322-Map:ko05322];|	|GO:0000786|GO:0005634|GO:0003677|GO:0006334|GO:0007001|
Sj_007287	CCON0000098026.1	-	33018	38097	0	CNUS0000102551.1	PREDICTED Sjc_0076070 Sjp_0076070: Schistosoma japonicum IPR001202 WW/Rsp5/WWP,domain-containing protein, mRNA	-								|GO:0005515|
Sj_007284	CCON0000098025.1	-	37054	37219	0	CNUS0000102549.1	PREDICTED Sjc_0076050 Sjp_0076050: Schistosoma japonicum expressed protein, putative, mRNA	-		smm:Smp_089400	77	91.3	2e-17	hypothetical protein ; K12864 beta-catenin-like protein 1	|Genetic Information Processing; Transcription; Spliceosome [BR:ko03041];|Genetic Information Processing; Transcription; Spliceosome [PATH:ko03040-Map:ko03040];|
CUFF.8679	CCON0000098005.1	-	13444	14542	0	CNUS0000102512.1	PREDICTED Sjc_0075680 Sjp_0075680: Schistosoma japonicum IPR000276 Rhodopsin-like GPCR superfamily,domain-containing protein, mRNA	-		smm:Smp_084270	68	487	1e-136	rhodopsin-like orphan GPCR		|GO:0016021|GO:0001584|GO:0007186|
Sj_007206	CCON0000097971.1	-	11302	17915	0	CNUS0000102471.1	PREDICTED Sjc_0075260 Sjp_0075260: Schistosoma japonicum hypothetical protein, mRNA	-
Sj_007198	CCON0000097967.1	-	17360	23771	0	CNUS0000102463.1	PREDICTED Sjc_0075170 Sjp_0075170: Schistosoma japonicum hypothetical protein, mRNA	-
Sj_007189	CCON0000097963.1	+	8747	33450	0	CNUS0000102455.1	PREDICTED Sjc_0075080 Sjp_0075080: Schistosoma japonicum hypothetical protein, mRNA	-
Sj_007176	CCON0000097957.1	+	13040	13201	0	CNUS0000102442.1	PREDICTED Sjc_0074930 Sjp_0074930: Schistosoma japonicum hypothetical protein, mRNA	-
CUFF.8472	CCON0000097899.1	-	165	19714	0	CNUS0000102327.1	PREDICTED Sjc_0073730 Sjp_0073730: Schistosoma japonicum hypothetical protein, mRNA	-
CUFF.8449	CCON0000097887.1	+	9313	14314	0	CNUS0000102316.1	PREDICTED Sjc_0073610 Sjp_0073610: Schistosoma japonicum hypothetical protein, mRNA	-
Sj_007042	CCON0000097883.1	-	5626	10605	0	CNUS0000102308.1	PREDICTED Sjc_0073530 Sjp_0073530: Schistosoma japonicum IPR001584 Integrase, catalytic region,domain-containing protein, mRNA	-								|GO:0003676|GO:0003677|GO:0015074|
Sj_007035	CCON0000097878.1	-	15106	16067	0	CNUS0000102302.1	PREDICTED Sjc_0073460 Sjp_0073460: Schistosoma japonicum expressed protein, putative, mRNA	-
Sj_007031	CCON0000097873.1	+	20676	33416	0	CNUS0000102299.1	PREDICTED Sjc_0073430 Sjp_0073430: Schistosoma japonicum hypothetical protein, mRNA	-
Sj_007027	CCON0000097869.1	-	2589	8197	0	CNUS0000102294.1	PREDICTED Sjc_0073380 Sjp_0073380: Schistosoma japonicum Conserved hypothetical protein, IPR001577 Peptidase M8, leishmanolysin,domain-containing, mRNA	-		smm:Smp_167090	66	201	1e-50	invadolysin (M08 family) ; K13539 leishmanolysin-like peptidase [EC:3.4.24.-]	|Metabolism; Enzyme Families; Peptidases [BR:ko01002];|	|GO:0016020|GO:0004222|GO:0008270|GO:0006508|GO:0007155|
Sj_006964	CCON0000097825.1	-	2248	5753	0	CNUS0000102234.1	PREDICTED Sjc_0072730 Sjp_0072730: Schistosoma japonicum expressed protein, putative, mRNA	-
CUFF.8342	CCON0000097823.1	+	9044	10644	0	CNUS0000102228.1	PREDICTED Sjc_0072670 Sjp_0072670: Schistosoma japonicum MORN repeat-containing protein 3, putative, mRNA	-		smm:Smp_047550	58	238	2e-61	morn protein
Sj_006951	CCON0000097819.1	-	88572	89386	0	CNUS0000102221.1	PREDICTED Sjc_0072600 Sjp_0072600: Schistosoma japonicum Conserved hypothetical protein, IPR001584 Integrase, catalytic region,IPR012337 Polynucleotidyl transferase, Ribonuclease H fold,domain-containing, mRNA	-		spu:760167	45	140	5e-32	similar to transposase		|GO:0003676|GO:0003677|GO:0015074|
Sj_006932	CCON0000097815.1	-	18824	20674	0	CNUS0000102201.1	PREDICTED Sjc_0072380 Sjp_0072380: Schistosoma japonicum chx10; ceh-10 homeodomain containing homolog (C.elegans); ko:K09336 visual system homeobox protein 2, putative, mRNA	-		smm:Smp_017020	75	136	5e-31	homeobox protein vsx-1-related		|GO:0005634|GO:0003700|GO:0043565|GO:0006355|
Sj_006909	CCON0000097810.1	+	60688	68031	0	CNUS0000102181.1	PREDICTED Sjc_0072170 Sjp_0072170: Schistosoma japonicum hypothetical protein, mRNA	-
Sj_006886	CCON0000097803.1	+	167484	168331	0	CNUS0000102159.1	PREDICTED Sjc_0071930 Sjp_0071930: Schistosoma japonicum hypothetical protein, mRNA	-
Sj_006872	CCON0000097800.1	-	58558	81945	0	CNUS0000102143.1	PREDICTED Sjc_0071760 Sjp_0071760: Schistosoma japonicum hypothetical protein, mRNA	-
CUFF.8228	CCON0000097799.1	+	233559	233760	0	CNUS0000102141.1	PREDICTED Sjc_0071740 Sjp_0071740: Schistosoma japonicum expressed protein, putative, mRNA	-
Sj_006838	CCON0000097787.1	+	37360	37680	0	CNUS0000102109.1	PREDICTED Sjc_0071400 Sjp_0071400: Schistosoma japonicum IPR005829 Sugar transporter superfamily,domain-containing protein, mRNA	-		smm:Smp_000280	55	93.2	4e-18	similar to female-specific protein 800 (fs800)		|GO:0016020|GO:0005215|GO:0006810|
CUFF.8186	CCON0000097777.1	-	65116	81303	0	CNUS0000102077.1	PREDICTED Sjc_0071070 Sjp_0071070: Schistosoma japonicum hypothetical protein, mRNA	-
Sj_006761	CCON0000097759.1	+	165	5863	0	CNUS0000102034.1	PREDICTED Sjc_0070620 Sjp_0070620: Schistosoma japonicum Protein VHS3 (Viable in a HAL3 SIT4 background protein 3), putative, mRNA	-
Sj_006754	CCON0000097755.1	+	113793	117783	0	CNUS0000102028.1	PREDICTED Sjc_0070550 Sjp_0070550: Schistosoma japonicum Pathogenesis-related protein 1A precursor (PR-1A), putative, mRNA	-		smm:Smp_160250	43	154	4e-36	SmVAL23; venom allergen-like (VAL) 23 protein		|GO:0005576|
CUFF.8091	CCON0000097753.1	+	9300	9497	0	CNUS0000102022.1	PREDICTED Sjc_0070490 Sjp_0070490: Schistosoma japonicum expressed protein, putative, mRNA	-
Sj_006716	CCON0000097746.1	+	203468	234775	0	CNUS0000101992.1	PREDICTED Sjc_0070180 Sjp_0070180: Schistosoma japonicum Gyc88E; Guanylyl cyclase at 88E; ko:K01549 ATP synthase, putative, mRNA	-		smm:Smp_097470	72	636	1e-180	soluble guanylate cyclase gcy		|GO:0004383|GO:0016849|GO:0020037|GO:0006182|GO:0007242|GO:0009190|
Sj_006715	CCON0000097746.1	+	185135	193715	0	CNUS0000101991.1	PREDICTED Sjc_0070170 Sjp_0070170: Schistosoma japonicum hypothetical protein, mRNA	-		smm:Smp_097470	54	202	2e-50	soluble guanylate cyclase gcy
Sj_006714	CCON0000097746.1	+	174471	175289	0	CNUS0000101990.1	PREDICTED Sjc_0070160 Sjp_0070160: Schistosoma japonicum Soluble guanylate cyclase gcy-33 (EC 4.6.1.2), putative, mRNA	-		smm:Smp_097460	77	427	1e-118	soluble guanylyl cyclase beta-3		|GO:0004383|GO:0020037|GO:0006182|
Sj_006713	CCON0000097746.1	+	169406	170224	0	CNUS0000101989.1	PREDICTED Sjc_0070150 Sjp_0070150: Schistosoma japonicum Soluble guanylate cyclase gcy-33 (EC 4.6.1.2), putative, mRNA	-		smm:Smp_097460	75	407	1e-112	soluble guanylyl cyclase beta-3		|GO:0004383|GO:0020037|GO:0006182|
Sj_006712	CCON0000097746.1	+	134779	160570	0	CNUS0000101988.1	PREDICTED Sjc_0070140 Sjp_0070140: Schistosoma japonicum Gycbeta100B; Guanylyl cyclase -subunit at 100B [EC:4.6.1.2]; ko:K01769 guanylate cyclase, putative, mRNA	-		smm:Smp_175690.1	49	410	1e-112	soluble guanylate cyclase gcy		|GO:0016849|GO:0007242|GO:0009190|
Sj_006617	CCON0000097716.1	-	5917	10658	0	CNUS0000101891.1	PREDICTED Sjc_0069090 Sjp_0069090: Schistosoma japonicum hypothetical protein, mRNA	-
Sj_006598	CCON0000097705.1	-	47095	54563	0	CNUS0000101872.1	PREDICTED Sjc_0068890 Sjp_0068890: Schistosoma japonicum expressed protein, putative, mRNA	-
Sj_006573	CCON0000097694.1	-	37787	53155	0	CNUS0000101846.1	PREDICTED Sjc_0068620 Sjp_0068620: Schistosoma japonicum Conserved hypothetical protein, IPR000175 Sodium:neurotransmitter symporter,domain-containing, mRNA	-		smm:Smp_129930	51	443	1e-122	sodium-dependent neurotransmitter transporter		|GO:0005887|GO:0016020|GO:0005328|GO:0006836|
Sj_006551	CCON0000097688.1	+	22747	30741	0	CNUS0000101827.1	PREDICTED Sjc_0068420 Sjp_0068420: Schistosoma japonicum hypothetical protein, mRNA	-
Sj_006534	CCON0000097684.1	+	171145	173033	0	CNUS0000101810.1	PREDICTED Sjc_0068240 Sjp_0068240: Schistosoma japonicum Potassium/sodium hyperpolarization-activated cyclic nucleotide-gated channel 3, putative, mRNA	-		smm:Smp_168880	60	97.1	4e-19	hyperpolarization activated cyclic nucleotide-gated potassium channel
CUFF.7805	CCON0000097679.1	+	237067	237439	0	CNUS0000101788.1	PREDICTED Sjc_0068020 Sjp_0068020: Schistosoma japonicum hypothetical protein, mRNA	-
Sj_006510	CCON0000097679.1	+	125866	128684	0	CNUS0000101785.1	PREDICTED Sjc_0067990 Sjp_0067990: Schistosoma japonicum nkx2.2a; NK2 transcription factor related 2a; ko:K08029 homeobox protein Nkx-2.2, putative, mRNA	-		smm:Smp_081400	59	232	6e-59	hypothetical protein		|GO:0005634|GO:0003677|GO:0003700|GO:0043565|GO:0006355|GO:0045449|
Sj_006509	CCON0000097679.1	+	101518	105155	0	CNUS0000101784.1	PREDICTED Sjc_0067980 Sjp_0067980: Schistosoma japonicum hypothetical protein, mRNA	-
Sj_006506	CCON0000097678.1	-	137713	139561	0	CNUS0000101781.1	PREDICTED Sjc_0067950 Sjp_0067950: Schistosoma japonicum Protein VHS3 (Viable in a HAL3 SIT4 background protein 3), putative, mRNA	-								|GO:0005509|
Sj_006475	CCON0000097655.1	-	29654	42680	0	CNUS0000101750.1	PREDICTED Sjc_0067620 Sjp_0067620: Schistosoma japonicum hypothetical protein, mRNA	-
CUFF.7751	CCON0000097648.1	-	41273	59055	0	CNUS0000101738.1	PREDICTED Sjc_0067500 Sjp_0067500: Schistosoma japonicum Leishmanolysin homolog precursor (EC 3.4.24.36) (Cell surface protease) (Major surface glycoprotein) (Protein gp63), putative, mRNA	-		smm:Smp_090100	71	818	0	invadolysin (M08 family) ; K13539 leishmanolysin-like peptidase [EC:3.4.24.-]	|Metabolism; Enzyme Families; Peptidases [BR:ko01002];|	|GO:0016020|GO:0004222|GO:0008237|GO:0008270|GO:0006508|GO:0007155|
Sj_006451	CCON0000097641.1	+	21403	21570	0	CNUS0000101726.1	PREDICTED Sjc_0067350 Sjp_0067350: Schistosoma japonicum hypothetical protein, mRNA	-
Sj_006391	CCON0000097620.1	+	184791	184937	0	CNUS0000101666.1	PREDICTED Sjc_0066730 Sjp_0066730: Schistosoma japonicum hypothetical protein, mRNA	-
Sj_006376	CCON0000097618.1	+	201795	202136	0	CNUS0000101653.1	PREDICTED Sjc_0066580 Sjp_0066580: Schistosoma japonicum hypothetical protein, mRNA	-
Sj_006371	CCON0000097618.1	+	50699	58500	0	CNUS0000101647.1	PREDICTED Sjc_0066520 Sjp_0066520: Schistosoma japonicum hypothetical protein, mRNA	-
Sj_006342	CCON0000097614.1	-	120657	121343	0	CNUS0000101618.1	PREDICTED Sjc_0066220 Sjp_0066220: Schistosoma japonicum IPR000985 Legume lectin, alpha,IPR001781 LIM, zinc-binding,domain-containing protein, mRNA	-		smm:Smp_079250	57	236	1e-60	hypothetical protein		|GO:0005529|GO:0008270|
Sj_006330	CCON0000097612.1	+	140283	140489	0	CNUS0000101606.1	PREDICTED Sjc_0066100 Sjp_0066100: Schistosoma japonicum Immunogenic miracidial antigen 8I, putative, mRNA	-
Sj_006304	CCON0000097607.1	+	75250	75525	0	CNUS0000101581.1	PREDICTED Sjc_0065840 Sjp_0065840: Schistosoma japonicum hypothetical protein, mRNA	-
Sj_006302	CCON0000097606.1	-	34551	34698	0	CNUS0000101577.1	PREDICTED Sjc_0065790 Sjp_0065790: Schistosoma japonicum hypothetical protein, mRNA	-
Sj_006300	CCON0000097606.1	+	24999	32477	0	CNUS0000101576.1	PREDICTED Sjc_0065780 Sjp_0065780: Schistosoma japonicum expressed protein, putative, mRNA	-		smm:Smp_160060	64	94.4	4e-18	hypothetical protein
Sj_006282	CCON0000097602.1	-	272758	310824	0	CNUS0000101558.1	PREDICTED Sjc_0065600 Sjp_0065600: Schistosoma japonicum hypothetical protein, mRNA	-
Sj_006275	CCON0000097602.1	+	74336	84934	0	CNUS0000101552.1	PREDICTED Sjc_0065530 Sjp_0065530: Schistosoma japonicum hypothetical protein, mRNA	-
Sj_006245	CCON0000097588.1	-	198599	206002	0	CNUS0000101522.1	PREDICTED Sjc_0065190 Sjp_0065190: Schistosoma japonicum expressed protein, putative, mRNA	-
Sj_006155	CCON0000097568.1	+	108835	113044	0	CNUS0000101439.1	PREDICTED Sjc_0064270 Sjp_0064270: Schistosoma japonicum hypothetical protein, mRNA	-
CUFF.7315	CCON0000097551.1	-	20461	20977	0	CNUS0000101398.1	PREDICTED Sjc_0063840 Sjp_0063840: Schistosoma japonicum hypothetical protein, mRNA	-
Sj_006102	CCON0000097545.1	-	38669	41203	0	CNUS0000101388.1	PREDICTED Sjc_0063700 Sjp_0063700: Schistosoma japonicum Conserved hypothetical protein, expressed protein, putative, mRNA	-		smm:Smp_118920	58	287	4e-76	hypothetical protein
Sj_006092	CCON0000097541.1	-	38476	44712	0	CNUS0000101376.1	PREDICTED Sjc_0063580 Sjp_0063580: Schistosoma japonicum hypothetical protein, mRNA	-
Sj_006071	CCON0000097535.1	-	159320	164419	0	CNUS0000101355.1	PREDICTED Sjc_0063360 Sjp_0063360: Schistosoma japonicum Glutamic acid-rich protein precursor, putative, mRNA	-
Sj_006050	CCON0000097532.1	+	7433	12262	0	CNUS0000101336.1	PREDICTED Sjc_0063160 Sjp_0063160: Schistosoma japonicum hypothetical protein, mRNA	-
Sj_006020	CCON0000097513.1	+	197687	198002	0	CNUS0000101307.1	PREDICTED Sjc_0062850 Sjp_0062850: Schistosoma japonicum hypothetical protein, mRNA	-		smm:Smp_157410	62	71.6	1e-11	hypothetical protein ; K10413 dynein heavy chain 1, cytosolic	|Cellular Processes; Cell Motility; Cytoskeleton proteins [BR:ko04812];|Cellular Processes; Transport and Catabolism; Phagosome [PATH:ko04145-Map:ko04145];|Genetic Information Processing; Replication and Repair; Chromosome [BR:ko03036];|Organismal Systems; Excretory System; Vasopressin-regulated water reabsorption [PATH:ko04962-Map:ko04962];|
Sj_006009	CCON0000097511.1	+	27704	27881	0	CNUS0000101296.1	PREDICTED Sjc_0062740 Sjp_0062740: Schistosoma japonicum hypothetical protein, mRNA	-
Sj_005993	CCON0000097508.1	+	8807	9223	0	CNUS0000101279.1	PREDICTED Sjc_0062570 Sjp_0062570: Schistosoma japonicum hypothetical protein, mRNA	-
Sj_005971	CCON0000097503.1	-	128651	133707	0	CNUS0000101253.1	PREDICTED Sjc_0062290 Sjp_0062290: Schistosoma japonicum hypothetical protein, mRNA	-
Sj_005898	CCON0000097489.1	-	14614	23873	0	CNUS0000101187.1	PREDICTED Sjc_0061540 Sjp_0061540: Schistosoma japonicum Conserved hypothetical protein, mRNA	-
Sj_005893	CCON0000097488.1	-	47798	67977	0	CNUS0000101177.1	PREDICTED Sjc_0061430 Sjp_0061430: Schistosoma japonicum hypothetical protein, mRNA	-
Sj_005880	CCON0000097487.1	+	116724	121910	0	CNUS0000101169.1	PREDICTED Sjc_0061350 Sjp_0061350: Schistosoma japonicum hypothetical protein, mRNA	-
Sj_005877	CCON0000097486.1	-	3774	6052	0	CNUS0000101164.1	PREDICTED Sjc_0061290 Sjp_0061290: Schistosoma japonicum hypothetical protein, mRNA	-
Sj_005875	CCON0000097485.1	-	28071	28887	0	CNUS0000101163.1	PREDICTED Sjc_0061280 Sjp_0061280: Schistosoma japonicum hypothetical protein, mRNA	-
CUFF.7002	CCON0000097483.1	+	8439	21373	0	CNUS0000101160.1	PREDICTED Sjc_0061250 Sjp_0061250: Schistosoma japonicum hypothetical protein, mRNA	-
Sj_005846	CCON0000097474.1	+	13610	13797	0	CNUS0000101134.1	PREDICTED Sjc_0060960 Sjp_0060960: Schistosoma japonicum hypothetical protein, mRNA	-								|GO:0005875|GO:0003777|GO:0005524|GO:0007018|
Sj_005803	CCON0000097464.1	+	117317	122183	0	CNUS0000101092.1	PREDICTED Sjc_0060540 Sjp_0060540: Schistosoma japonicum hypothetical protein, mRNA	-
Sj_005789	CCON0000097462.1	+	7604	8217	0	CNUS0000101077.1	PREDICTED Sjc_0060390 Sjp_0060390: Schistosoma japonicum expressed protein, putative, mRNA	-
Sj_005771	CCON0000097460.1	+	166612	167046	0	CNUS0000101062.1	PREDICTED Sjc_0060190 Sjp_0060190: Schistosoma japonicum expressed protein, putative, mRNA	-		smm:Smp_160670	53	149	6e-35	paired box protein pax-6
Sj_005777	CCON0000097460.1	-	75354	78287	0	CNUS0000101059.1	PREDICTED Sjc_0060150 Sjp_0060150: Schistosoma japonicum expressed protein, putative, mRNA	-
CUFF.6847	CCON0000097456.1	-	1486	19950	0	CNUS0000101050.1	PREDICTED Sjc_0060060 Sjp_0060060: Schistosoma japonicum hypothetical protein, mRNA	-		smm:Smp_141760	55	170	6e-41	hypothetical protein
Sj_005745	CCON0000097449.1	-	35345	37253	0	CNUS0000101031.1	PREDICTED Sjc_0059870 Sjp_0059870: Schistosoma japonicum hypothetical protein, mRNA	-
Sj_005720	CCON0000097442.1	-	50667	58997	0	CNUS0000101006.1	PREDICTED Sjc_0059620 Sjp_0059620: Schistosoma japonicum hypothetical protein, mRNA	-
Sj_005712	CCON0000097440.1	-	7857	17714	0	CNUS0000101000.1	PREDICTED Sjc_0059540 Sjp_0059540: Schistosoma japonicum Transient receptor potential cation channel subfamily A member 1 (Ankyrin-like with transmembrane domains protein 1), putative, mRNA	-		smm:Smp_125690	88	201	9e-50	transient receptor potential cation channel subfamily A member
Sj_005711	CCON0000097440.1	+	932	3021	0	CNUS0000100999.1	PREDICTED Sjc_0059530 Sjp_0059530: Schistosoma japonicum Transient receptor potential cation channel subfamily A member 1 (Ankyrin-like with transmembrane domains protein 1) (Transformation sensitive-protein p120), putative, mRNA	-		smm:Smp_125690	67	239	5e-62	transient receptor potential cation channel subfamily A member
Sj_005614	CCON0000097416.1	+	117609	123134	0	CNUS0000100906.1	PREDICTED Sjc_0058540 Sjp_0058540: Schistosoma japonicum hypothetical protein, mRNA	-
Sj_005612	CCON0000097416.1	+	94277	101728	0	CNUS0000100903.1	PREDICTED Sjc_0058510 Sjp_0058510: Schistosoma japonicum hypothetical protein, mRNA	-
Sj_005609	CCON0000097416.1	+	482	4703	0	CNUS0000100900.1	PREDICTED Sjc_0058480 Sjp_0058480: Schistosoma japonicum hypothetical protein, mRNA	-
Sj_005596	CCON0000097413.1	+	87039	87360	0	CNUS0000100889.1	PREDICTED Sjc_0058340 Sjp_0058340: Schistosoma japonicum expressed protein, putative, mRNA	-
Sj_005573	CCON0000097409.1	-	142785	142958	0	CNUS0000100864.1	PREDICTED Sjc_0058080 Sjp_0058080: Schistosoma japonicum hypothetical protein, mRNA	-
Sj_005567	CCON0000097408.1	+	167154	171352	0	CNUS0000100862.1	PREDICTED Sjc_0058060 Sjp_0058060: Schistosoma japonicum Conserved hypothetical protein, IPR001356 Homeobox,IPR009057 Homeodomain-like,domain-containing, mRNA	-		smm:Smp_060750	65	426	1e-117	homeobox protein		|GO:0005634|GO:0003677|GO:0003700|GO:0043565|GO:0006355|GO:0045449|
Sj_005551	CCON0000097403.1	-	78470	85559	0	CNUS0000100843.1	PREDICTED Sjc_0057860 Sjp_0057860: Schistosoma japonicum hypothetical protein, mRNA	-
CUFF.6590	CCON0000097400.1	+	28791	30447	0	CNUS0000100822.1	PREDICTED Sjc_0057650 Sjp_0057650: Schistosoma japonicum IPR001148 Carbonic anhydrase, eukaryotic,domain-containing protein, mRNA	-		smm:Smp_193670	77	93.6	4e-18	hypothetical protein		|GO:0004089|GO:0008270|GO:0006730|
Sj_005507	CCON0000097396.1	-	124336	125304	0	CNUS0000100802.1	PREDICTED Sjc_0057430 Sjp_0057430: Schistosoma japonicum hypothetical protein, mRNA	-		smm:Smp_126560	45	99	4e-19	orthopedia homeobox protein
CUFF.6511	CCON0000097379.1	+	7694	20190	0	CNUS0000100772.1	PREDICTED Sjc_0057100 Sjp_0057100: Schistosoma japonicum hypothetical protein, mRNA	-
Sj_005428	CCON0000097370.1	+	142016	148764	0	CNUS0000100728.1	PREDICTED Sjc_0056640 Sjp_0056640: Schistosoma japonicum hypothetical protein, mRNA	-
Sj_005426	CCON0000097370.1	+	46369	47058	0	CNUS0000100724.1	PREDICTED Sjc_0056600 Sjp_0056600: Schistosoma japonicum IPR000276 Rhodopsin-like GPCR superfamily,domain-containing protein, mRNA	-		smm:Smp_167870	77	315	1e-84	rhodopsin-like orphan GPCR		|GO:0016021|GO:0001584|GO:0007186|
Sj_005418	CCON0000097369.1	+	201416	209721	0	CNUS0000100716.1	PREDICTED Sjc_0056520 Sjp_0056520: Schistosoma japonicum Regulator of G-protein signaling 9 (RGS9), putative, mRNA	-		smm:Smp_141370	70	340	1e-91	z-protein (S1r protein)
Sj_005398	CCON0000097366.1	+	201435	209185	0	CNUS0000100697.1	PREDICTED Sjc_0056330 Sjp_0056330: Schistosoma japonicum IPR013090 Phospholipase A2, active site,domain-containing protein, mRNA	-								|GO:0004623|GO:0006644|GO:0016042|
Sj_005400	CCON0000097366.1	-	184018	190037	0	CNUS0000100696.1	PREDICTED Sjc_0056320 Sjp_0056320: Schistosoma japonicum Doublesex- and mab-3-related transcription factor 2 (Doublesex-like 2 protein) (DSXL-2), putative, mRNA	-		smm:Smp_163870	81	126	4e-28	doublesex and mab-3 related transcription factor		|GO:0005634|GO:0003677|GO:0003700|GO:0006355|GO:0007548|
Sj_005381	CCON0000097364.1	-	239078	247157	0	CNUS0000100678.1	PREDICTED Sjc_0056130 Sjp_0056130: Schistosoma japonicum expressed protein, putative, mRNA	-
Sj_005371	CCON0000097364.1	+	19110	19340	0	CNUS0000100670.1	PREDICTED Sjc_0056050 Sjp_0056050: Schistosoma japonicum expressed protein, putative, mRNA	-
Sj_005342	CCON0000097359.1	+	167829	168958	0	CNUS0000100641.1	PREDICTED Sjc_0055740 Sjp_0055740: Schistosoma japonicum IPR006202 Neurotransmitter-gated ion-channel ligand-binding,IPR006201 Neurotransmitter-gated ion-channel,domain-containing protein, mRNA	-		smm:Smp_130390	97	80.9	2e-14	nAChR subunit		|GO:0016020|GO:0016021|GO:0045211|GO:0005230|GO:0006810|GO:0006811|
Sj_005337	CCON0000097358.1	-	207028	216372	0	CNUS0000100633.1	PREDICTED Sjc_0055650 Sjp_0055650: Schistosoma japonicum IPR002048 Calcium-binding EF-hand,domain-containing protein, mRNA	-								|GO:0005509|
Sj_005325	CCON0000097354.1	+	14055	17249	0	CNUS0000100624.1	PREDICTED Sjc_0055560 Sjp_0055560: Schistosoma japonicum expressed protein, putative, mRNA	-
Sj_005319	CCON0000097352.1	+	47506	56235	0	CNUS0000100619.1	PREDICTED Sjc_0055490 Sjp_0055490: Schistosoma japonicum hypothetical protein, mRNA	-
Sj_005309	CCON0000097350.1	+	147588	150368	0	CNUS0000100610.1	PREDICTED Sjc_0055400 Sjp_0055400: Schistosoma japonicum expressed protein, putative, mRNA	-
Sj_005283	CCON0000097344.1	-	32162	33843	0	CNUS0000100583.1	PREDICTED Sjc_0055110 Sjp_0055110: Schistosoma japonicum hypothetical protein, mRNA	-		smm:Smp_151780	70	72.8	7e-12	hypothetical protein
Sj_005282	CCON0000097344.1	+	24931	31891	0	CNUS0000100582.1	PREDICTED Sjc_0055100 Sjp_0055100: Schistosoma japonicum IPR010916 TonB box, N-terminal,domain-containing protein, mRNA	-		smm:Smp_151770	52	190	7e-47	mitochondrial ribosomal protein L2		|GO:0005622|GO:0005840|GO:0003735|GO:0006412|
Sj_005280	CCON0000097342.1	-	49771	63062	0	CNUS0000100578.1	PREDICTED Sjc_0055060 Sjp_0055060: Schistosoma japonicum expressed protein, putative, mRNA	-
Sj_005232	CCON0000097331.1	+	183295	184588	0	CNUS0000100534.1	PREDICTED Sjc_0054570 Sjp_0054570: Schistosoma japonicum expressed protein, putative, mRNA	-
Sj_005222	CCON0000097329.1	+	150352	150621	0	CNUS0000100524.1	PREDICTED Sjc_0054430 Sjp_0054430: Schistosoma japonicum IPR001395 Aldo/keto reductase,domain-containing protein, mRNA	-								|GO:0016491|
Sj_005212	CCON0000097327.1	+	67771	69268	0	CNUS0000100514.1	PREDICTED Sjc_0054330 Sjp_0054330: Schistosoma japonicum expressed protein, putative, mRNA	-
Sj_005213	CCON0000097327.1	-	22304	60651	0	CNUS0000100512.1	PREDICTED Sjc_0054310 Sjp_0054310: Schistosoma japonicum hypothetical protein, mRNA	-
Sj_005168	CCON0000097314.1	-	105120	111895	0	CNUS0000100469.1	PREDICTED Sjc_0053850 Sjp_0053850: Schistosoma japonicum cGMP-dependent 3',5'-cyclic phosphodiesterase (EC 3.1.4.17) (Cyclic GMP-stimulated phosphodiesterase) (CGS-PDE) (cGSPDE), putative, mRNA	-		nve:NEMVE_v1g113222	41	174	5e-42	hypothetical protein ; K01120 3',5'-cyclic-nucleotide phosphodiesterase [EC:3.1.4.17]	|Metabolism; Nucleotide Metabolism; Purine metabolism [PATH:ko00230-Map:ko00230];|	|GO:0003824|GO:0004114|GO:0007165|
Sj_005119	CCON0000097308.1	+	73528	77930	0	CNUS0000100421.1	PREDICTED Sjc_0053310 Sjp_0053310: Schistosoma japonicum hypothetical protein, mRNA	-
Sj_005091	CCON0000097297.1	-	10691	15499	0	CNUS0000100392.1	PREDICTED Sjc_0053020 Sjp_0053020: Schistosoma japonicum hypothetical protein, mRNA	-
Sj_005039	CCON0000097278.1	-	71257	83777	0	CNUS0000100339.1	PREDICTED Sjc_0052480 Sjp_0052480: Schistosoma japonicum hypothetical protein, mRNA	-
Sj_005017	CCON0000097275.1	+	229052	233880	0	CNUS0000100321.1	PREDICTED Sjc_0052280 Sjp_0052280: Schistosoma japonicum hypothetical protein, mRNA	-
Sj_005019	CCON0000097275.1	-	123050	125663	0	CNUS0000100317.1	PREDICTED Sjc_0052240 Sjp_0052240: Schistosoma japonicum hypothetical protein, mRNA	-
Sj_005014	CCON0000097275.1	+	12118	18410	0	CNUS0000100315.1	PREDICTED Sjc_0052220 Sjp_0052220: Schistosoma japonicum Iroquois-class homeodomain protein IRX-6 (Iroquois homeobox protein 6) (Homeodomain protein IRXB3), putative, mRNA	-		smm:Smp_172260	49	90.5	2e-16	hypothetical protein		|GO:0005634|GO:0003677|GO:0003700|GO:0043565|GO:0006355|GO:0045449|
Sj_005003	CCON0000097273.1	-	420231	435417	0	CNUS0000100304.1	PREDICTED Sjc_0052110 Sjp_0052110: Schistosoma japonicum hypothetical protein, mRNA	-
Sj_004978	CCON0000097272.1	+	292888	293052	0	CNUS0000100285.1	PREDICTED Sjc_0051920 Sjp_0051920: Schistosoma japonicum hypothetical protein, mRNA	-
Sj_004976	CCON0000097272.1	+	152174	152386	0	CNUS0000100280.1	PREDICTED Sjc_0051870 Sjp_0051870: Schistosoma japonicum expressed protein, putative, mRNA	-
Sj_004980	CCON0000097272.1	-	25735	26328	0	CNUS0000100276.1	PREDICTED Sjc_0051820 Sjp_0051820: Schistosoma japonicum hypothetical protein, mRNA	-		smm:Smp_179090	46	75.9	2e-12	hypothetical protein
Sj_004942	CCON0000097267.1	+	84657	88502	0	CNUS0000100244.1	PREDICTED Sjc_0051500 Sjp_0051500: Schistosoma japonicum hypothetical protein, mRNA	-
Sj_004930	CCON0000097266.1	+	371913	377488	0	CNUS0000100240.1	PREDICTED Sjc_0051460 Sjp_0051460: Schistosoma japonicum hypothetical protein, mRNA	-
Sj_004921	CCON0000097265.1	-	350685	354118	0	CNUS0000100223.1	PREDICTED Sjc_0051270 Sjp_0051270: Schistosoma japonicum hypothetical protein, mRNA	-
Sj_004878	CCON0000097259.1	+	62781	63500	0	CNUS0000100184.1	PREDICTED Sjc_0050840 Sjp_0050840: Schistosoma japonicum hypothetical protein, mRNA	-
Sj_004853	CCON0000097255.1	-	153848	154282	0	CNUS0000100157.1	PREDICTED Sjc_0050570 Sjp_0050570: Schistosoma japonicum hypothetical protein, mRNA	-
Sj_004827	CCON0000097251.1	+	1713	34193	0	CNUS0000100133.1	PREDICTED Sjc_0050320 Sjp_0050320: Schistosoma japonicum expressed protein, putative, mRNA	-		smm:Smp_167120	44	96.3	6e-18	leishmanolysin-2 (M08 family)		|GO:0016020|GO:0004245|GO:0006508|
Sj_004769	CCON0000097242.1	+	8803	25423	0	CNUS0000100078.1	PREDICTED Sjc_0049700 Sjp_0049700: Schistosoma japonicum hypothetical protein, mRNA	-
Sj_004743	CCON0000097239.1	+	262528	271945	0	CNUS0000100057.1	PREDICTED Sjc_0049490 Sjp_0049490: Schistosoma japonicum hypothetical protein, mRNA	-
CUFF.5663	CCON0000097238.1	-	958	1110	0	CNUS0000100038.1	PREDICTED Sjc_0049300 Sjp_0049300: Schistosoma japonicum hypothetical protein, mRNA	-								|GO:0004190|GO:0004194|GO:0006508|
Sj_004721	CCON0000097237.1	-	12083	12247	0	CNUS0000100026.1	PREDICTED Sjc_0049180 Sjp_0049180: Schistosoma japonicum expressed protein, putative, mRNA	-								|GO:0005622|GO:0005840|GO:0003735|GO:0006412|
Sj_004703	CCON0000097232.1	+	118202	122034	0	CNUS0000100013.1	PREDICTED Sjc_0049040 Sjp_0049040: Schistosoma japonicum hypothetical protein, mRNA	-
Sj_004687	CCON0000097228.1	-	152753	153235	0	CNUS0000099996.1	PREDICTED Sjc_0048850 Sjp_0048850: Schistosoma japonicum expressed protein, putative, mRNA	-								|GO:0005515|
Sj_004681	CCON0000097227.1	-	121366	126733	0	CNUS0000099989.1	PREDICTED Sjc_0048780 Sjp_0048780: Schistosoma japonicum HMX1; homeo box (H6 family) 1; ko:K09349 homeobox protein Nkx-5, putative, mRNA	-		smm:Smp_013600	49	380	1e-103	nk homeobox protein ; K09349 homeobox protein Nkx-5	|Genetic Information Processing; Transcription; Transcription factors [BR:ko03000];|	|GO:0005634|GO:0003677|GO:0003700|GO:0043565|GO:0006355|GO:0045449|
Sj_004671	CCON0000097223.1	+	11734	12623	0	CNUS0000099981.1	PREDICTED Sjc_0048680 Sjp_0048680: Schistosoma japonicum expressed protein, putative, mRNA	-
Sj_004666	CCON0000097221.1	-	73758	77422	0	CNUS0000099975.1	PREDICTED Sjc_0048610 Sjp_0048610: Schistosoma japonicum hypothetical protein, mRNA	-
Sj_004654	CCON0000097218.1	-	37458	57376	0	CNUS0000099962.1	PREDICTED Sjc_0048470 Sjp_0048470: Schistosoma japonicum hypothetical protein, mRNA	-
CUFF.5569	CCON0000097217.1	-	110470	111038	0	CNUS0000099959.1	PREDICTED Sjc_0048440 Sjp_0048440: Schistosoma japonicum expressed protein, putative, mRNA	-
CUFF.5561	CCON0000097214.1	+	273854	278659	0	CNUS0000099941.1	PREDICTED Sjc_0048260 Sjp_0048260: Schistosoma japonicum Conserved hypothetical protein, IPR011048 Cytochrome cd1-nitrite reductase-like, C-terminal haem d1,IPR001680 WD-40 repeat,domain-containing, mRNA	-		smm:Smp_151390	81	277	2e-73	family S9 non-peptidase homologue (S09 family)
CUFF.5562	CCON0000097214.1	+	20765	23165	0	CNUS0000099935.1	PREDICTED Sjc_0048200 Sjp_0048200: Schistosoma japonicum expressed protein, putative, mRNA	-
Sj_004622	CCON0000097213.1	-	139593	139874	0	CNUS0000099931.1	PREDICTED Sjc_0048160 Sjp_0048160: Schistosoma japonicum expressed protein, putative, mRNA	-
Sj_004606	CCON0000097211.1	-	103452	108256	0	CNUS0000099913.1	PREDICTED Sjc_0047980 Sjp_0047980: Schistosoma japonicum hypothetical protein, mRNA	-
Sj_004578	CCON0000097204.1	-	41291	43983	0	CNUS0000099887.1	PREDICTED Sjc_0047710 Sjp_0047710: Schistosoma japonicum LOC617465; similar to Barx2 protein; ko:K09361 BarH-like homeobox, putative, mRNA	-		smm:Smp_114750	85	96.7	9e-19	homeobox protein distal-less-related		|GO:0005634|GO:0003677|GO:0003700|GO:0043565|GO:0006355|GO:0045449|
Sj_004537	CCON0000097199.1	+	243287	243578	0	CNUS0000099854.1	PREDICTED Sjc_0047370 Sjp_0047370: Schistosoma japonicum hypothetical protein, mRNA	-
Sj_004515	CCON0000097196.1	-	201447	202777	0	CNUS0000099824.1	PREDICTED Sjc_0047050 Sjp_0047050: Schistosoma japonicum Tegument antigen (I(H)A) (Antigen SmA22.6) (A12), putative, mRNA	-		smm:Smp_169190	80	244	1e-63	tegumental protein		|GO:0005875|GO:0003777|GO:0007017|
Sj_004512	CCON0000097196.1	-	155076	155445	0	CNUS0000099820.1	PREDICTED Sjc_0047010 Sjp_0047010: Schistosoma japonicum expressed protein, putative, mRNA	-		smm:Smp_072630	72	183	4e-45	hypothetical protein
Sj_004511	CCON0000097196.1	-	95755	96588	0	CNUS0000099818.1	PREDICTED Sjc_0046990 Sjp_0046990: Schistosoma japonicum Soluble guanylate cyclase gcy-31 (EC 4.6.1.2), putative, mRNA	-		smm:Smp_161470.3	76	429	1e-118	soluble guanylate cyclase gcy		|GO:0004383|GO:0020037|GO:0006182|
Sj_004510	CCON0000097196.1	-	75663	87051	0	CNUS0000099817.1	PREDICTED Sjc_0046980 Sjp_0046980: Schistosoma japonicum Soluble guanylate cyclase 88E (EC 4.6.1.2), putative, mRNA	-		smm:Smp_161470.3	33	184	9e-45	soluble guanylate cyclase gcy		|GO:0004383|GO:0020037|GO:0006182|
Sj_004496	CCON0000097195.1	+	223902	225875	0	CNUS0000099808.1	PREDICTED Sjc_0046890 Sjp_0046890: Schistosoma japonicum hypothetical protein, mRNA	-
Sj_004435	CCON0000097185.1	+	136679	137731	0	CNUS0000099749.1	PREDICTED Sjc_0046290 Sjp_0046290: Schistosoma japonicum IPR000276 Rhodopsin-like GPCR superfamily,domain-containing protein, mRNA	-		smm:Smp_180140	59	417	1e-115	amine GPCR		|GO:0016021|GO:0001584|GO:0007186|
Sj_004407	CCON0000097180.1	+	78679	84603	0	CNUS0000099720.1	PREDICTED Sjc_0046000 Sjp_0046000: Schistosoma japonicum hypothetical protein, mRNA	-
Sj_004394	CCON0000097176.1	-	34784	44930	0	CNUS0000099705.1	PREDICTED Sjc_0045810 Sjp_0045810: Schistosoma japonicum hypothetical protein, mRNA	-
Sj_004381	CCON0000097173.1	+	261104	267816	0	CNUS0000099697.1	PREDICTED Sjc_0045720 Sjp_0045720: Schistosoma japonicum hypothetical protein, mRNA	-		smm:Smp_134930	55	284	5e-75	hypothetical protein
Sj_004359	CCON0000097170.1	+	64240	66745	0	CNUS0000099675.1	PREDICTED Sjc_0045490 Sjp_0045490: Schistosoma japonicum hypothetical protein, mRNA	-		smm:Smp_160060	56	100	4e-20	hypothetical protein
Sj_004358	CCON0000097170.1	+	43309	45657	0	CNUS0000099674.1	PREDICTED Sjc_0045480 Sjp_0045480: Schistosoma japonicum hypothetical protein, mRNA	-
Sj_004362	CCON0000097170.1	-	38720	39126	0	CNUS0000099673.1	PREDICTED Sjc_0045470 Sjp_0045470: Schistosoma japonicum hypothetical protein, mRNA	-
Sj_004357	CCON0000097170.1	+	7053	12212	0	CNUS0000099671.1	PREDICTED Sjc_0045450 Sjp_0045450: Schistosoma japonicum hypothetical protein, mRNA	-
Sj_004354	CCON0000097169.1	-	274396	289181	0	CNUS0000099667.1	PREDICTED Sjc_0045410 Sjp_0045410: Schistosoma japonicum hypothetical protein, mRNA	-
Sj_004309	CCON0000097165.1	+	258544	264762	0	CNUS0000099622.1	PREDICTED Sjc_0044940 Sjp_0044940: Schistosoma japonicum High-affinity cGMP-specific 3',5'-cyclic phosphodiesterase 9A (EC 3.1.4.35), putative, mRNA	-		smm:Smp_163100	95	249	5e-65	high-affinity cgmp-specific 35-cyclic phosphodiesterase ; K13761 high affinity cGMP-specific 3',5'-cyclic phosphodiesterase 9 [EC:3.1.4.35]	|Metabolism; Nucleotide Metabolism; Purine metabolism [PATH:ko00230-Map:ko00230];|	|GO:0004114|GO:0007165|
Sj_004308	CCON0000097165.1	+	243121	255636	0	CNUS0000099621.1	PREDICTED Sjc_0044930 Sjp_0044930: Schistosoma japonicum High-affinity cGMP-specific 3',5'-cyclic phosphodiesterase 9A (EC 3.1.4.35), putative, mRNA	-		smm:Smp_163100	96	405	1e-111	high-affinity cgmp-specific 35-cyclic phosphodiesterase ; K13761 high affinity cGMP-specific 3',5'-cyclic phosphodiesterase 9 [EC:3.1.4.35]	|Metabolism; Nucleotide Metabolism; Purine metabolism [PATH:ko00230-Map:ko00230];|	|GO:0004114|GO:0007165|
Sj_004287	CCON0000097159.1	-	31538	33192	0	CNUS0000099598.1	PREDICTED Sjc_0044690 Sjp_0044690: Schistosoma japonicum IPR000276 Rhodopsin-like GPCR superfamily,domain-containing protein, mRNA	-		smm:Smp_010470	97	79.3	7e-14	alpha-1 adrenergic receptor		|GO:0016021|GO:0001584|GO:0007186|
Sj_004276	CCON0000097155.1	+	10062	11887	0	CNUS0000099589.1	PREDICTED Sjc_0044590 Sjp_0044590: Schistosoma japonicum expressed protein, putative, mRNA	-
Sj_004269	CCON0000097154.1	+	380	538	0	CNUS0000099583.1	PREDICTED Sjc_0044520 Sjp_0044520: Schistosoma japonicum expressed protein, putative, mRNA	-
Sj_004248	CCON0000097151.1	-	36103	36456	0	CNUS0000099562.1	PREDICTED Sjc_0044290 Sjp_0044290: Schistosoma japonicum Protein VHS3 (Viable in a HAL3 SIT4 background protein 3), putative, mRNA	-								|GO:0005509|
Sj_004207	CCON0000097144.1	-	63870	64872	0	CNUS0000099524.1	PREDICTED Sjc_0043860 Sjp_0043860: Schistosoma japonicum hypothetical protein, mRNA	-
Sj_004192	CCON0000097141.1	-	67876	73521	0	CNUS0000099509.1	PREDICTED Sjc_0043710 Sjp_0043710: Schistosoma japonicum hypothetical protein, mRNA	-
Sj_004188	CCON0000097141.1	-	5671	6475	0	CNUS0000099504.1	PREDICTED Sjc_0043660 Sjp_0043660: Schistosoma japonicum hypothetical protein, mRNA	-
Sj_004176	CCON0000097139.1	+	10657	30510	0	CNUS0000099494.1	PREDICTED Sjc_0043540 Sjp_0043540: Schistosoma japonicum hypothetical protein, mRNA	-
Sj_004135	CCON0000097130.1	-	82426	87476	0	CNUS0000099455.1	PREDICTED Sjc_0043100 Sjp_0043100: Schistosoma japonicum IPR007087 Zinc finger, C2H2-type,domain-containing protein, mRNA	-		smm:Smp_125970	63	316	4e-84	zinc finger protein		|GO:0005622|GO:0003676|GO:0008270|
Sj_004126	CCON0000097129.1	+	229985	233717	0	CNUS0000099451.1	PREDICTED Sjc_0043060 Sjp_0043060: Schistosoma japonicum hypothetical protein, mRNA	-
CUFF.4892	CCON0000097121.1	+	152791	168749	0	CNUS0000099401.1	PREDICTED Sjc_0042540 Sjp_0042540: Schistosoma japonicum CDO1; cysteine dioxygenase, type I [EC:1.13.11.20]; ko:K00456 cysteine dioxygenase, putative, mRNA	-		smm:Smp_165750	71	221	4e-56	cysteine dioxygenase ; K00456 cysteine dioxygenase [EC:1.13.11.20]	|Metabolism; Amino Acid Metabolism; Cysteine and methionine metabolism [PATH:ko00270-Map:ko00270];|Metabolism; Metabolism of Other Amino Acids; Taurine and hypotaurine metabolism [PATH:ko00430-Map:ko00430];|	|GO:0005506|GO:0017172|GO:0046439|
Sj_004066	CCON0000097120.1	+	503679	505104	0	CNUS0000099395.1	PREDICTED Sjc_0042480 Sjp_0042480: Schistosoma japonicum expressed protein, putative, mRNA	-
Sj_004063	CCON0000097120.1	+	26999	32660	0	CNUS0000099383.1	PREDICTED Sjc_0042350 Sjp_0042350: Schistosoma japonicum hypothetical protein, mRNA	-
Sj_004057	CCON0000097118.1	-	258111	269657	0	CNUS0000099372.1	PREDICTED Sjc_0042240 Sjp_0042240: Schistosoma japonicum hypothetical protein, mRNA	-
Sj_003992	CCON0000097110.1	+	329888	348924	0	CNUS0000099321.1	PREDICTED Sjc_0041660 Sjp_0041660: Schistosoma japonicum hypothetical protein, mRNA	-
CUFF.4777	CCON0000097110.1	-	109954	110803	0	CNUS0000099315.1	PREDICTED Sjc_0041590 Sjp_0041590: Schistosoma japonicum expressed protein, putative, mRNA	-
Sj_003916	CCON0000097098.1	+	73738	79239	0	CNUS0000099242.1	PREDICTED Sjc_0040820 Sjp_0040820: Schistosoma japonicum hypothetical protein, mRNA	-
Sj_003874	CCON0000097094.1	+	182324	188986	0	CNUS0000099202.1	PREDICTED Sjc_0040410 Sjp_0040410: Schistosoma japonicum hypothetical protein, mRNA	-
Sj_003867	CCON0000097092.1	+	19355	24413	0	CNUS0000099192.1	PREDICTED Sjc_0040300 Sjp_0040300: Schistosoma japonicum expressed protein, putative, mRNA	-
Sj_003862	CCON0000097090.1	-	111511	115509	0	CNUS0000099183.1	PREDICTED Sjc_0040210 Sjp_0040210: Schistosoma japonicum Histone H2A, putative, mRNA	-		nvi:100113551	58	129	5e-29	NV12094; histone H2A; K11251 histone H2A	|Genetic Information Processing; Replication and Repair; Chromosome [BR:ko03036];|Human Diseases; Immune System Diseases; Systemic lupus erythematosus [PATH:ko05322-Map:ko05322];|	|GO:0000786|GO:0005634|GO:0003677|GO:0006334|GO:0007001|
Sj_003822	CCON0000097086.1	+	423622	424278	0	CNUS0000099153.1	PREDICTED Sjc_0039910 Sjp_0039910: Schistosoma japonicum hypothetical protein, mRNA	-
Sj_003824	CCON0000097086.1	-	170966	171731	0	CNUS0000099147.1	PREDICTED Sjc_0039850 Sjp_0039850: Schistosoma japonicum hypothetical protein, mRNA	-
Sj_003818	CCON0000097086.1	+	419	3503	0	CNUS0000099143.1	PREDICTED Sjc_0039810 Sjp_0039810: Schistosoma japonicum hypothetical protein, mRNA	-		smm:Smp_125450	53	89.4	6e-17	protein tyrosine kinase
CUFF.4562	CCON0000097085.1	+	62950	65588	0	CNUS0000099141.1	PREDICTED Sjc_0039790 Sjp_0039790: Schistosoma japonicum hypothetical protein, mRNA	-								|GO:0016020|GO:0004930|GO:0004967|GO:0007186|
Sj_003805	CCON0000097082.1	+	195089	198436	0	CNUS0000099134.1	PREDICTED Sjc_0039710 Sjp_0039710: Schistosoma japonicum hypothetical protein, mRNA	-
CUFF.4541	CCON0000097081.1	-	137909	142036	0	CNUS0000099127.1	PREDICTED Sjc_0039640 Sjp_0039640: Schistosoma japonicum expressed protein, putative, mRNA	-		smm:Smp_043360	66	143	3e-33	hypothetical protein
Sj_003796	CCON0000097081.1	+	44129	45689	0	CNUS0000099124.1	PREDICTED Sjc_0039610 Sjp_0039610: Schistosoma japonicum Alpha-1A adrenergic receptor (Alpha 1A-adrenoceptor) (Alpha 1A-adrenoreceptor) (Alpha-1C adrenergic receptor), putative, mRNA	-		smm:Smp_043290	71	327	9e-88	biogenic amine receptor		|GO:0016021|GO:0001584|GO:0007186|
Sj_003799	CCON0000097081.1	-	28233	29803	0	CNUS0000099123.1	PREDICTED Sjc_0039600 Sjp_0039600: Schistosoma japonicum drd2l; dopamine receptor D2 like; ko:K04145 dopamine receptor D2, putative, mRNA	-		smm:Smp_043340	49	460	1e-127	biogenic amine (dopamine) receptor		|GO:0016021|GO:0001584|GO:0007186|
Sj_003776	CCON0000097078.1	-	82632	87011	0	CNUS0000099101.1	PREDICTED Sjc_0039370 Sjp_0039370: Schistosoma japonicum Neprilysin (EC 3.4.24.11) (Neutral endopeptidase) (NEP) (Enkephalinase) (Neutral endopeptidase 24.11) (Atriopeptidase) (CD10 antigen), putative, mRNA	-		smm:Smp_157440	43	94.7	2e-18	family M13 unassigned peptidase (M13 family)		|GO:0016020|GO:0004245|GO:0006508|
Sj_003755	CCON0000097073.1	-	273100	273374	0	CNUS0000099081.1	PREDICTED Sjc_0039120 Sjp_0039120: Schistosoma japonicum hypothetical protein, mRNA	-
CUFF.4469	CCON0000097072.1	-	1948	3284	0	CNUS0000099064.1	PREDICTED Sjc_0038930 Sjp_0038930: Schistosoma japonicum Venom allergen 5 (Antigen 5) (Ag5) (Allergen Ves s 5) (Ves s V), putative, mRNA	-		smm:Smp_159290	57	247	5e-64	SmVAL21; venom allergen-like (VAL) 21 protein		|GO:0005576|
Sj_003731	CCON0000097070.1	+	177674	184952	0	CNUS0000099060.1	PREDICTED Sjc_0038890 Sjp_0038890: Schistosoma japonicum hypothetical protein, mRNA	-
Sj_003715	CCON0000097067.1	+	143884	148604	0	CNUS0000099046.1	PREDICTED Sjc_0038740 Sjp_0038740: Schistosoma japonicum hypothetical protein, mRNA	-
Sj_003688	CCON0000097063.1	+	232910	237255	0	CNUS0000099018.1	PREDICTED Sjc_0038460 Sjp_0038460: Schistosoma japonicum expressed protein, putative, mRNA	-
Sj_003667	CCON0000097060.1	+	274088	274219	0	CNUS0000098999.1	PREDICTED Sjc_0038260 Sjp_0038260: Schistosoma japonicum hypothetical protein, mRNA	-
Sj_003668	CCON0000097060.1	-	19493	19841	0	CNUS0000098989.1	PREDICTED Sjc_0038150 Sjp_0038150: Schistosoma japonicum hypothetical protein, mRNA	-
Sj_003658	CCON0000097059.1	+	74152	79727	0	CNUS0000098987.1	PREDICTED Sjc_0038120 Sjp_0038120: Schistosoma japonicum hypothetical protein, mRNA	-
Sj_003654	CCON0000097058.1	+	187705	190052	0	CNUS0000098985.1	PREDICTED Sjc_0038100 Sjp_0038100: Schistosoma japonicum hypothetical protein, mRNA	-
Sj_003647	CCON0000097055.1	-	14131	15915	0	CNUS0000098975.1	PREDICTED Sjc_0037990 Sjp_0037990: Schistosoma japonicum expressed protein, putative, mRNA	-
Sj_003645	CCON0000097054.1	-	333925	341329	0	CNUS0000098973.1	PREDICTED Sjc_0037970 Sjp_0037970: Schistosoma japonicum hypothetical protein, mRNA	-
Sj_003629	CCON0000097053.1	+	223159	237766	0	CNUS0000098960.1	PREDICTED Sjc_0037840 Sjp_0037840: Schistosoma japonicum hypothetical protein, mRNA	-
Sj_003582	CCON0000097048.1	+	543293	543474	0	CNUS0000098919.1	PREDICTED Sjc_0037390 Sjp_0037390: Schistosoma japonicum Forkhead box protein J3, putative, mRNA	-		smm:Smp_127090	96	118	2e-25	forkhead protein/ forkhead protein domain C3503		|GO:0005634|GO:0003700|GO:0043565|GO:0006355|
Sj_003586	CCON0000097048.1	-	537094	540667	0	CNUS0000098918.1	PREDICTED Sjc_0037380 Sjp_0037380: Schistosoma japonicum Conserved hypothetical protein, mRNA	-								|GO:0005634|GO:0003700|GO:0043565|GO:0006355|
Sj_003577	CCON0000097048.1	+	105994	111726	0	CNUS0000098910.1	PREDICTED Sjc_0037300 Sjp_0037300: Schistosoma japonicum 60S ribosomal protein L10, putative, mRNA	-		smm:Smp_013200.2	58	102	6e-21	60S ribosomal protein L10 ; K02866 large subunit ribosomal protein L10e	|Genetic Information Processing; Translation; Ribosome [BR:ko03011];|Genetic Information Processing; Translation; Ribosome [PATH:ko03010-Map:ko03010];|	|GO:0005622|GO:0005840|GO:0003735|GO:0006412|
Sj_003561	CCON0000097046.1	+	355499	359261	0	CNUS0000098899.1	PREDICTED Sjc_0037180 Sjp_0037180: Schistosoma japonicum hypothetical protein, mRNA	-
Sj_003546	CCON0000097044.1	+	161672	165584	0	CNUS0000098881.1	PREDICTED Sjc_0036980 Sjp_0036980: Schistosoma japonicum IPR007110 Immunoglobulin-like,domain-containing protein, mRNA	-		smm:Smp_124370	75	280	3e-74	cell adhesion molecule
Sj_003505	CCON0000097040.1	-	122337	122699	0	CNUS0000098831.1	PREDICTED Sjc_0036480 Sjp_0036480: Schistosoma japonicum expressed protein, putative, mRNA	-		xtr:100494190	36	70.1	4e-11	uncharacterized protein K02A2.6-like
Sj_003481	CCON0000097039.1	+	177576	188549	0	CNUS0000098817.1	PREDICTED Sjc_0036340 Sjp_0036340: Schistosoma japonicum hypothetical protein, mRNA	-
Sj_003458	CCON0000097036.1	+	126801	128138	0	CNUS0000098795.1	PREDICTED Sjc_0036060 Sjp_0036060: Schistosoma japonicum Protein VHS3 (Viable in a HAL3 SIT4 background protein 3), putative, mRNA	-
Sj_003436	CCON0000097034.1	+	431965	432706	0	CNUS0000098779.1	PREDICTED Sjc_0035880 Sjp_0035880: Schistosoma japonicum Actin, plasmodial isoform, putative, mRNA	-		api:100166065	42	110	3e-23	similar to cytoplasmic actin		|GO:0005515|
CUFF.4056	CCON0000097032.1	-	516626	523851	0	CNUS0000098754.1	PREDICTED Sjc_0035610 Sjp_0035610: Schistosoma japonicum hypothetical protein, mRNA	-
Sj_003401	CCON0000097032.1	+	190920	193444	0	CNUS0000098741.1	PREDICTED Sjc_0035470 Sjp_0035470: Schistosoma japonicum hypothetical protein, mRNA	-
Sj_003396	CCON0000097031.1	-	183229	187537	0	CNUS0000098733.1	PREDICTED Sjc_0035390 Sjp_0035390: Schistosoma japonicum hypothetical protein, mRNA	-
Sj_003375	CCON0000097029.1	-	192470	194626	0	CNUS0000098714.1	PREDICTED Sjc_0035170 Sjp_0035170: Schistosoma japonicum IPR001092 Basic helix-loop-helix dimerisation region bHLH,domain-containing protein, mRNA	-								|GO:0005634|GO:0030528|GO:0045449|
Sj_003335	CCON0000097023.1	+	12044	12436	0	CNUS0000098676.1	PREDICTED Sjc_0034790 Sjp_0034790: Schistosoma japonicum expressed protein, putative, mRNA	-
Sj_003324	CCON0000097022.1	+	224966	230391	0	CNUS0000098668.1	PREDICTED Sjc_0034710 Sjp_0034710: Schistosoma japonicum hypothetical protein, mRNA	-
Sj_003330	CCON0000097022.1	-	157697	168250	0	CNUS0000098666.1	PREDICTED Sjc_0034680 Sjp_0034680: Schistosoma japonicum expressed protein, putative, mRNA	-
Sj_003309	CCON0000097020.1	+	88840	118734	0	CNUS0000098651.1	PREDICTED Sjc_0034520 Sjp_0034520: Schistosoma japonicum hypothetical protein, mRNA	-
Sj_003254	CCON0000097013.1	-	171657	177288	0	CNUS0000098597.1	PREDICTED Sjc_0033950 Sjp_0033950: Schistosoma japonicum hypothetical protein, mRNA	-
Sj_003246	CCON0000097012.1	+	201360	202089	0	CNUS0000098591.1	PREDICTED Sjc_0033890 Sjp_0033890: Schistosoma japonicum expressed protein, putative, mRNA	-
Sj_003236	CCON0000097011.1	+	153245	158146	0	CNUS0000098581.1	PREDICTED Sjc_0033790 Sjp_0033790: Schistosoma japonicum hypothetical protein, mRNA	-
Sj_003212	CCON0000097009.1	+	321642	327116	0	CNUS0000098560.1	PREDICTED Sjc_0033560 Sjp_0033560: Schistosoma japonicum hypothetical protein, mRNA	-
Sj_003180	CCON0000097002.1	-	102374	104131	0	CNUS0000098522.1	PREDICTED Sjc_0033160 Sjp_0033160: Schistosoma japonicum expressed protein, putative, mRNA	-
Sj_003179	CCON0000097002.1	-	65391	71711	0	CNUS0000098521.1	PREDICTED Sjc_0033150 Sjp_0033150: Schistosoma japonicum hypothetical protein, mRNA	-
Sj_003177	CCON0000097002.1	+	2288	8004	0	CNUS0000098519.1	PREDICTED Sjc_0033130 Sjp_0033130: Schistosoma japonicum hypothetical protein, mRNA	-
Sj_003172	CCON0000097001.1	-	125009	132428	0	CNUS0000098513.1	PREDICTED Sjc_0033060 Sjp_0033060: Schistosoma japonicum hypothetical protein, mRNA	-
Sj_003171	CCON0000097001.1	-	88172	88507	0	CNUS0000098512.1	PREDICTED Sjc_0033050 Sjp_0033050: Schistosoma japonicum hypothetical protein, mRNA	-
Sj_003120	CCON0000096995.1	-	68214	73770	0	CNUS0000098458.1	PREDICTED Sjc_0032490 Sjp_0032490: Schistosoma japonicum hypothetical protein, mRNA	-
Sj_003095	CCON0000096993.1	+	161362	172899	0	CNUS0000098443.1	PREDICTED Sjc_0032330 Sjp_0032330: Schistosoma japonicum IPR000437 Prokaryotic membrane lipoprotein lipid attachment site,domain-containing protein, mRNA	-
CUFF.3638	CCON0000096991.1	+	153052	158292	0	CNUS0000098418.1	PREDICTED Sjc_0032070 Sjp_0032070: Schistosoma japonicum hypothetical protein, mRNA	-
Sj_003046	CCON0000096988.1	+	86065	86484	0	CNUS0000098392.1	PREDICTED Sjc_0031780 Sjp_0031780: Schistosoma japonicum Immunogenic miracidial antigen 8I, putative, mRNA	-
Sj_003048	CCON0000096988.1	-	48227	48433	0	CNUS0000098389.1	PREDICTED Sjc_0031750 Sjp_0031750: Schistosoma japonicum Immunogenic miracidial antigen 8I, putative, mRNA	-
Sj_003017	CCON0000096984.1	-	129485	129658	0	CNUS0000098361.1	PREDICTED Sjc_0031470 Sjp_0031470: Schistosoma japonicum hypothetical protein, mRNA	-
CUFF.3545	CCON0000096982.1	-	411691	414667	0	CNUS0000098332.1	PREDICTED Sjc_0031150 Sjp_0031150: Schistosoma japonicum expressed protein, putative, mRNA	-
Sj_002973	CCON0000096981.1	+	221360	225349	0	CNUS0000098321.1	PREDICTED Sjc_0031040 Sjp_0031040: Schistosoma japonicum expressed protein, putative, mRNA	-		smm:Smp_132520	77	125	2e-27	hypothetical protein
Sj_002950	CCON0000096979.1	+	72782	75575	0	CNUS0000098297.1	PREDICTED Sjc_0030790 Sjp_0030790: Schistosoma japonicum IPR000718 Peptidase M13, neprilysin,domain-containing protein, mRNA	-								|GO:0016020|GO:0004245|GO:0006508|
Sj_002949	CCON0000096979.1	+	55765	59849	0	CNUS0000098295.1	PREDICTED Sjc_0030770 Sjp_0030770: Schistosoma japonicum IPR000718 Peptidase M13, neprilysin,domain-containing protein, mRNA	-		smm:Smp_157440	43	81.6	2e-14	family M13 unassigned peptidase (M13 family)		|GO:0016020|GO:0004245|GO:0006508|
Sj_002898	CCON0000096976.1	+	181614	186549	0	CNUS0000098248.1	PREDICTED Sjc_0030290 Sjp_0030290: Schistosoma japonicum expressed protein, putative, mRNA	-
Sj_002897	CCON0000096976.1	+	119369	126018	0	CNUS0000098245.1	PREDICTED Sjc_0030260 Sjp_0030260: Schistosoma japonicum hypothetical protein, mRNA	-
Sj_002789	CCON0000096967.1	+	277161	277656	0	CNUS0000098140.1	PREDICTED Sjc_0029130 Sjp_0029130: Schistosoma japonicum hypothetical protein, mRNA	-
Sj_002771	CCON0000096965.1	+	147330	147530	0	CNUS0000098123.1	PREDICTED Sjc_0028940 Sjp_0028940: Schistosoma japonicum IPR001584 Integrase, catalytic region,domain-containing protein, mRNA	-								|GO:0003676|GO:0003677|GO:0015074|
Sj_002705	CCON0000096957.1	+	191387	201517	0	CNUS0000098055.1	PREDICTED Sjc_0028240 Sjp_0028240: Schistosoma japonicum Lipopolysaccharide-induced tumor necrosis factor-alpha factor homolog (LPS-induced TNF-alpha factor homolog) (Small integral membrane protein of lysosome/late endosome), putative, mRNA	-		smm:Smp_060210	48	96.3	6e-19	lipopolysaccharide-induced transcription factor regulating tumor necrosis factor alpha
Sj_002690	CCON0000096956.1	+	73236	74359	0	CNUS0000098041.1	PREDICTED Sjc_0028090 Sjp_0028090: Schistosoma japonicum Cercarial protease precursor (EC 3.4.21.-) (Cercarial elastase), putative, mRNA	-		smm:Smp_006520	63	338	2e-91	cercarial elastase (S01 family)		|GO:0003824|GO:0004252|GO:0006508|
Sj_002689	CCON0000096956.1	+	9137	27820	0	CNUS0000098040.1	PREDICTED Sjc_0028080 Sjp_0028080: Schistosoma japonicum Transient receptor potential cation channel subfamily A member 1 (Ankyrin-like with transmembrane domains protein 1) (Transformation sensitive-protein p120), putative, mRNA	-		smm:Smp_125690	90	256	1e-66	transient receptor potential cation channel subfamily A member		|GO:0016020|GO:0005216|GO:0006811|
Sj_002696	CCON0000096956.1	-	1420	5297	0	CNUS0000098039.1	PREDICTED Sjc_0028070 Sjp_0028070: Schistosoma japonicum Transient receptor potential cation channel subfamily A member 1 (Ankyrin-like with transmembrane domains protein 1) (dANKTM1), putative, mRNA	-		smm:Smp_125690	88	148	9e-35	transient receptor potential cation channel subfamily A member
Sj_002596	CCON0000096948.1	+	85925	86621	0	CNUS0000097947.1	PREDICTED Sjc_0027110 Sjp_0027110: Schistosoma japonicum Homeobox protein SMOX-4 (Fragment), putative, mRNA	-		smm:Smp_029620	61	123	3e-27	Homeobox protein SMOX-4		|GO:0005634|GO:0003677|GO:0003700|GO:0043565|GO:0006355|GO:0045449|
Sj_002569	CCON0000096945.1	+	391070	401140	0	CNUS0000097926.1	PREDICTED Sjc_0026900 Sjp_0026900: Schistosoma japonicum hypothetical protein, mRNA	-
Sj_002568	CCON0000096945.1	+	353770	366617	0	CNUS0000097924.1	PREDICTED Sjc_0026870 Sjp_0026870: Schistosoma japonicum expressed protein, putative, mRNA	-		smm:Smp_160060	49	90.1	2e-16	hypothetical protein
Sj_002509	CCON0000096939.1	+	47813	47998	0	CNUS0000097859.1	PREDICTED Sjc_0026180 Sjp_0026180: Schistosoma japonicum expressed protein, putative, mRNA	-
Sj_002483	CCON0000096937.1	+	476906	481832	0	CNUS0000097840.1	PREDICTED Sjc_0025990 Sjp_0025990: Schistosoma japonicum hypothetical protein, mRNA	-
Sj_002478	CCON0000096937.1	+	373539	377833	0	CNUS0000097831.1	PREDICTED Sjc_0025900 Sjp_0025900: Schistosoma japonicum hypothetical protein, mRNA	-
Sj_002477	CCON0000096937.1	+	357572	362512	0	CNUS0000097830.1	PREDICTED Sjc_0025890 Sjp_0025890: Schistosoma japonicum hypothetical protein, mRNA	-
Sj_002437	CCON0000096932.1	-	239371	256874	0	CNUS0000097782.1	PREDICTED Sjc_0025410 Sjp_0025410: Schistosoma japonicum hypothetical protein, mRNA	-		smm:Smp_138420	67	121	1e-25	zinc finger protein
Sj_002402	CCON0000096930.1	+	69916	74088	0	CNUS0000097754.1	PREDICTED Sjc_0025110 Sjp_0025110: Schistosoma japonicum hypothetical protein, mRNA	-
Sj_002356	CCON0000096924.1	-	615405	621324	0	CNUS0000097706.1	PREDICTED Sjc_0024620 Sjp_0024620: Schistosoma japonicum Papilin precursor (EC 3.4.24.-), putative, mRNA	-		smm:Smp_147700	59	79.3	8e-14	hypothetical protein
Sj_002354	CCON0000096924.1	-	466793	487793	0	CNUS0000097701.1	PREDICTED Sjc_0024570 Sjp_0024570: Schistosoma japonicum hypothetical protein, mRNA	-
Sj_002334	CCON0000096924.1	+	111980	112183	0	CNUS0000097686.1	PREDICTED Sjc_0024420 Sjp_0024420: Schistosoma japonicum expressed protein, putative, mRNA	-
Sj_002315	CCON0000096922.1	+	71757	76356	0	CNUS0000097669.1	PREDICTED Sjc_0024230 Sjp_0024230: Schistosoma japonicum hypothetical protein, mRNA	-
Sj_002321	CCON0000096922.1	-	36921	44162	0	CNUS0000097667.1	PREDICTED Sjc_0024210 Sjp_0024210: Schistosoma japonicum hypothetical protein, mRNA	-
Sj_002308	CCON0000096921.1	-	307540	319100	0	CNUS0000097649.1	PREDICTED Sjc_0024030 Sjp_0024030: Schistosoma japonicum hypothetical protein, mRNA	-
Sj_002302	CCON0000096921.1	-	103621	112399	0	CNUS0000097640.1	PREDICTED Sjc_0023940 Sjp_0023940: Schistosoma japonicum hypothetical protein, mRNA	-
Sj_002264	CCON0000096919.1	+	216031	234398	0	CNUS0000097619.1	PREDICTED Sjc_0023730 Sjp_0023730: Schistosoma japonicum hypothetical protein, mRNA	-
Sj_002211	CCON0000096914.1	-	307319	313542	0	CNUS0000097560.1	PREDICTED Sjc_0023130 Sjp_0023130: Schistosoma japonicum IPR000595 Cyclic nucleotide-binding,domain-containing protein, mRNA	-		smm:Smp_080650	68	118	1e-24	hypothetical protein
Sj_002188	CCON0000096911.1	-	199182	200288	0	CNUS0000097534.1	PREDICTED Sjc_0022830 Sjp_0022830: Schistosoma japonicum Asparagine-rich protein (Ag319) (ARP) (Fragment), putative, mRNA	-		smm:Smp_157900	55	108	5e-22	asparagine-rich antigen
Sj_002177	CCON0000096910.1	-	55925	58635	0	CNUS0000097527.1	PREDICTED Sjc_0022750 Sjp_0022750: Schistosoma japonicum expressed protein, putative, mRNA	-
Sj_002162	CCON0000096909.1	+	200433	203320	0	CNUS0000097519.1	PREDICTED Sjc_0022670 Sjp_0022670: Schistosoma japonicum expressed protein, putative, mRNA	-
CUFF.2545	CCON0000096907.1	+	240166	257078	0	CNUS0000097499.1|CNUS0000097500.1	PREDICTED Sjc_0022460 Sjp_0022460: Schistosoma japonicum LOC483401; similar to phosphatidylserine synthase 2; ko:K08730 phosphatidylserine synthase 2, putative, mRNA	-
Sj_002110	CCON0000096904.1	+	107460	122320	0	CNUS0000097466.1	PREDICTED Sjc_0022100 Sjp_0022100: Schistosoma japonicum hypothetical protein, mRNA	-
Sj_002031	CCON0000096898.1	+	473046	482262	0	CNUS0000097391.1	PREDICTED Sjc_0021320 Sjp_0021320: Schistosoma japonicum LOC531306; similar to LIM homeodomain protein LMX1B; ko:K09371 LIM homeobox transcription factor 1, putative, mRNA	-		smm:Smp_192730	57	247	2e-63	hypothetical protein		|GO:0005634|GO:0003677|GO:0003700|GO:0005515|GO:0008270|GO:0043565|GO:0006355|GO:0045449|
Sj_002030	CCON0000096898.1	+	420903	424399	0	CNUS0000097390.1	PREDICTED Sjc_0021310 Sjp_0021310: Schistosoma japonicum hypothetical protein, mRNA	-
Sj_002036	CCON0000096898.1	-	111478	111826	0	CNUS0000097381.1	PREDICTED Sjc_0021220 Sjp_0021220: Schistosoma japonicum hypothetical protein, mRNA	-
CUFF.2352	CCON0000096897.1	+	461190	462173	0	CNUS0000097364.1	PREDICTED Sjc_0021040 Sjp_0021040: Schistosoma japonicum hypothetical protein, mRNA	-
Sj_001971	CCON0000096895.1	+	102371	111123	0	CNUS0000097328.1	PREDICTED Sjc_0020660 Sjp_0020660: Schistosoma japonicum hypothetical protein, mRNA	-
Sj_001946	CCON0000096893.1	+	6792	11655	0	CNUS0000097301.1	PREDICTED Sjc_0020370 Sjp_0020370: Schistosoma japonicum Annexin-B12 (Annexin-12) (Annexin XII), putative, mRNA	-		smm:Smp_164100	83	194	1e-48	annexin		|GO:0005509|GO:0005544|
Sj_001906	CCON0000096889.1	+	300218	300616	0	CNUS0000097266.1	PREDICTED Sjc_0020000 Sjp_0020000: Schistosoma japonicum hypothetical protein, mRNA	-
Sj_001862	CCON0000096885.1	+	106178	113694	0	CNUS0000097220.1	PREDICTED Sjc_0019510 Sjp_0019510: Schistosoma japonicum hypothetical protein, mRNA	-
Sj_001793	CCON0000096876.1	+	328828	337628	0	CNUS0000097153.1	PREDICTED Sjc_0018810 Sjp_0018810: Schistosoma japonicum hypothetical protein, mRNA	-
Sj_001781	CCON0000096875.1	+	54575	61947	0	CNUS0000097139.1	PREDICTED Sjc_0018660 Sjp_0018660: Schistosoma japonicum hypothetical protein, mRNA	-
Sj_001766	CCON0000096874.1	+	135228	138677	0	CNUS0000097127.1	PREDICTED Sjc_0018540 Sjp_0018540: Schistosoma japonicum expressed protein, putative, mRNA	-		smm:Smp_185890	50	111	2e-23	hypothetical protein
Sj_001737	CCON0000096871.1	-	526904	527896	0	CNUS0000097094.1	PREDICTED Sjc_0018200 Sjp_0018200: Schistosoma japonicum hypothetical protein, mRNA	-
Sj_001716	CCON0000096870.1	+	563316	565488	0	CNUS0000097080.1	PREDICTED Sjc_0018050 Sjp_0018050: Schistosoma japonicum hypothetical protein, mRNA	-		smm:Smp_164830	63	240	1e-61	ssm4 protein ; K10661 E3 ubiquitin-protein ligase MARCH6 [EC:6.3.2.19]	|Genetic Information Processing; Folding, Sorting and Degradation; Protein processing in endoplasmic reticulum [PATH:ko04141-Map:ko04141];|Genetic Information Processing; Folding, Sorting and Degradation; Ubiquitin system [BR:ko04121];|
Sj_001679	CCON0000096868.1	-	142349	149592	0	CNUS0000097034.1	PREDICTED Sjc_0017540 Sjp_0017540: Schistosoma japonicum expressed protein, putative, mRNA	-
Sj_001678	CCON0000096868.1	-	88476	95242	0	CNUS0000097032.1	PREDICTED Sjc_0017520 Sjp_0017520: Schistosoma japonicum hypothetical protein, mRNA	-
Sj_001651	CCON0000096866.1	-	699508	699657	0	CNUS0000097011.1	PREDICTED Sjc_0017300 Sjp_0017300: Schistosoma japonicum hypothetical protein, mRNA	-
Sj_001602	CCON0000096864.1	+	5550	10794	0	CNUS0000096966.1	PREDICTED Sjc_0016800 Sjp_0016800: Schistosoma japonicum hypothetical protein, mRNA	-
Sj_001578	CCON0000096861.1	-	276682	280692	0	CNUS0000096934.1	PREDICTED Sjc_0016470 Sjp_0016470: Schistosoma japonicum expressed protein, putative, mRNA	-								|GO:0003723|GO:0004521|
Sj_001553	CCON0000096860.1	+	583124	586872	0	CNUS0000096920.1	PREDICTED Sjc_0016330 Sjp_0016330: Schistosoma japonicum hypothetical protein, mRNA	-
Sj_001539	CCON0000096859.1	-	274277	275734	0	CNUS0000096902.1	PREDICTED Sjc_0016120 Sjp_0016120: Schistosoma japonicum Glutamate receptor 1 precursor, putative, mRNA	-		smm:Smp_133920	82	322	9e-87	glutamate receptor AMPA
Sj_001520	CCON0000096858.1	+	393482	393993	0	CNUS0000096888.1	PREDICTED Sjc_0015970 Sjp_0015970: Schistosoma japonicum hypothetical protein, mRNA	-
Sj_001401	CCON0000096849.1	+	487279	494616	0	CNUS0000096772.1	PREDICTED Sjc_0014760 Sjp_0014760: Schistosoma japonicum hypothetical protein, mRNA	-
CUFF.1571	CCON0000096846.1	+	393900	404451	0	CNUS0000096727.1	PREDICTED Sjc_0014250 Sjp_0014250: Schistosoma japonicum Conserved hypothetical protein, mRNA	-		smm:Smp_127760	80	72	2e-11	hypothetical protein
Sj_001348	CCON0000096845.1	-	517585	524993	0	CNUS0000096713.1	PREDICTED Sjc_0014110 Sjp_0014110: Schistosoma japonicum hypothetical protein, mRNA	-
Sj_001337	CCON0000096845.1	+	454745	454942	0	CNUS0000096710.1	PREDICTED Sjc_0014080 Sjp_0014080: Schistosoma japonicum hypothetical protein, mRNA	-
Sj_001315	CCON0000096843.1	-	700125	701065	0	CNUS0000096674.1	PREDICTED Sjc_0013710 Sjp_0013710: Schistosoma japonicum Conserved hypothetical protein, expressed protein, putative, mRNA	-		tca:100142382	51	95.9	7e-19	similar to pol polyprotein
Sj_001207	CCON0000096838.1	+	344278	347586	0	CNUS0000096577.1	PREDICTED Sjc_0012690 Sjp_0012690: Schistosoma japonicum expressed protein, putative, mRNA	-
CUFF.1352	CCON0000096835.1	-	375408	378717	0	CNUS0000096540.1	PREDICTED Sjc_0012300 Sjp_0012300: Schistosoma japonicum hypothetical protein, mRNA	-
Sj_001163	CCON0000096835.1	+	296297	307094	0	CNUS0000096538.1	PREDICTED Sjc_0012280 Sjp_0012280: Schistosoma japonicum Glycoprotein 3-alpha-L-fucosyltransferase A (EC 2.4.1.214) (Core alpha-(1,3)-fucosyltransferase), putative, mRNA	-		smm:Smp_129750	75	427	1e-118	alpha(13)fucosyltransferase		|GO:0016020|GO:0008417|GO:0006486|
Sj_001164	CCON0000096835.1	-	188	5688	0	CNUS0000096529.1	PREDICTED Sjc_0012190 Sjp_0012190: Schistosoma japonicum hypothetical protein, mRNA	-
Sj_001114	CCON0000096832.1	+	16643	16827	0	CNUS0000096483.1	PREDICTED Sjc_0011710 Sjp_0011710: Schistosoma japonicum expressed protein, putative, mRNA	-		smm:Smp_142220	66	70.9	2e-11	apobec-1 complementation factor
Sj_001082	CCON0000096830.1	+	580128	580601	0	CNUS0000096467.1	PREDICTED Sjc_0011520 Sjp_0011520: Schistosoma japonicum IPR000276 Rhodopsin-like GPCR superfamily,domain-containing protein, mRNA	-		smm:Smp_023710	65	198	1e-49	G-protein coupled receptor fragment		|GO:0016021|GO:0001584|GO:0007186|
Sj_001067	CCON0000096829.1	+	330902	343911	0	CNUS0000096440.1	PREDICTED Sjc_0011250 Sjp_0011250: Schistosoma japonicum Conserved hypothetical protein, IPR001577 Peptidase M8, leishmanolysin,domain-containing, mRNA	-		smm:Smp_167070	43	212	2e-53	leishmanolysin-2 (M08 family)		|GO:0016020|GO:0004222|GO:0008270|GO:0006508|GO:0007155|
Sj_001071	CCON0000096829.1	-	282015	287633	0	CNUS0000096439.1	PREDICTED Sjc_0011240 Sjp_0011240: Schistosoma japonicum IPR006025 Peptidase M, neutral zinc metallopeptidases, zinc-binding site,domain-containing protein, mRNA	-		smm:Smp_167120	40	89	2e-16	leishmanolysin-2 (M08 family)		|GO:0008237|GO:0008270|GO:0006508|
Sj_001062	CCON0000096828.1	+	203833	214110	0	CNUS0000096434.1	PREDICTED Sjc_0011190 Sjp_0011190: Schistosoma japonicum hypothetical protein, mRNA	-
Sj_001037	CCON0000096826.1	+	865906	868620	0	CNUS0000096414.1	PREDICTED Sjc_0010980 Sjp_0010980: Schistosoma japonicum hypothetical protein, mRNA	-		smm:Smp_057790	67	191	2e-47	fibrocystin l
Sj_001039	CCON0000096826.1	-	49832	64047	0	CNUS0000096395.1	PREDICTED Sjc_0010780 Sjp_0010780: Schistosoma japonicum hypothetical protein, mRNA	-
Sj_001003	CCON0000096825.1	+	137452	137879	0	CNUS0000096379.1	PREDICTED Sjc_0010610 Sjp_0010610: Schistosoma japonicum expressed protein, putative, mRNA	-
Sj_001013	CCON0000096825.1	-	82992	83153	0	CNUS0000096376.1	PREDICTED Sjc_0010580 Sjp_0010580: Schistosoma japonicum hypothetical protein, mRNA	-
Sj_000971	CCON0000096822.1	+	189939	205031	0	CNUS0000096345.1	PREDICTED Sjc_0010240 Sjp_0010240: Schistosoma japonicum Leishmanolysin homolog precursor (EC 3.4.24.36) (Cell surface protease) (Major surface glycoprotein) (Protein gp63), putative, mRNA	-		smm:Smp_167090	67	531	1e-149	invadolysin (M08 family) ; K13539 leishmanolysin-like peptidase [EC:3.4.24.-]	|Metabolism; Enzyme Families; Peptidases [BR:ko01002];|	|GO:0016020|GO:0004222|GO:0008237|GO:0008270|GO:0006508|GO:0007155|
Sj_000977	CCON0000096822.1	-	127983	133382	0	CNUS0000096344.1	PREDICTED Sjc_0010230 Sjp_0010230: Schistosoma japonicum hypothetical protein, mRNA	-
CUFF.1131	CCON0000096821.1	+	361518	364194	0	CNUS0000096337.1	PREDICTED Sjc_0010150 Sjp_0010150: Schistosoma japonicum hypothetical protein, mRNA	-		smm:Smp_160010	73	126	6e-28	hypothetical protein
Sj_000948	CCON0000096819.1	-	522005	531500	0	CNUS0000096321.1	PREDICTED Sjc_0009960 Sjp_0009960: Schistosoma japonicum hypothetical protein, mRNA	-
Sj_000943	CCON0000096819.1	-	247831	248856	0	CNUS0000096310.1	PREDICTED Sjc_0009830 Sjp_0009830: Schistosoma japonicum expressed protein, putative, mRNA	-
Sj_000918	CCON0000096818.1	+	605673	606620	0	CNUS0000096299.1	PREDICTED Sjc_0009700 Sjp_0009700: Schistosoma japonicum Ascl4_predicted; achaete-scute complex-like 4 (predicted); ko:K09067 achaete-scute complex protein, putative, mRNA	-		smm:Smp_137220	47	180	1e-43	hypothetical protein		|GO:0005634|GO:0030528|GO:0045449|
Sj_000912	CCON0000096818.1	+	31556	31761	0	CNUS0000096287.1	PREDICTED Sjc_0009570 Sjp_0009570: Schistosoma japonicum hypothetical protein, mRNA	-
Sj_000910	CCON0000096817.1	-	341787	352057	0	CNUS0000096284.1	PREDICTED Sjc_0009530 Sjp_0009530: Schistosoma japonicum hypothetical protein, mRNA	-
Sj_000903	CCON0000096817.1	+	303861	307907	0	CNUS0000096283.1	PREDICTED Sjc_0009520 Sjp_0009520: Schistosoma japonicum hypothetical protein, mRNA	-
Sj_000876	CCON0000096816.1	+	872868	873150	0	CNUS0000096266.1	PREDICTED Sjc_0009330 Sjp_0009330: Schistosoma japonicum hypothetical protein, mRNA	-
Sj_000873	CCON0000096816.1	+	783298	783987	0	CNUS0000096260.1	PREDICTED Sjc_0009270 Sjp_0009270: Schistosoma japonicum hypothetical protein, mRNA	-		smm:Smp_115510	48	190	7e-47	hypothetical protein
Sj_000866	CCON0000096816.1	+	158238	162722	0	CNUS0000096244.1	PREDICTED Sjc_0009080 Sjp_0009080: Schistosoma japonicum hypothetical protein, mRNA	-
Sj_000882	CCON0000096816.1	-	15593	15796	0	CNUS0000096242.1	PREDICTED Sjc_0009060 Sjp_0009060: Schistosoma japonicum expressed protein, putative, mRNA	-								|GO:0003676|
Sj_000865	CCON0000096815.1	-	953624	956657	0	CNUS0000096241.1	PREDICTED Sjc_0009050 Sjp_0009050: Schistosoma japonicum hypothetical protein, mRNA	-
Sj_000847	CCON0000096815.1	+	682633	691467	0	CNUS0000096233.1	PREDICTED Sjc_0008970 Sjp_0008970: Schistosoma japonicum hypothetical protein, mRNA	-		smm:Smp_128120	65	305	4e-81	polybromo-1 ; K11757 protein polybromo-1	|Genetic Information Processing; Replication and Repair; Chromosome [BR:ko03036];|
Sj_000855	CCON0000096815.1	-	480603	495482	0	CNUS0000096225.1	PREDICTED Sjc_0008890 Sjp_0008890: Schistosoma japonicum Conserved hypothetical protein, expressed protein, putative, mRNA	-		smm:Smp_128120	65	305	4e-81	polybromo-1 ; K11757 protein polybromo-1	|Genetic Information Processing; Replication and Repair; Chromosome [BR:ko03036];|
Sj_000853	CCON0000096815.1	-	169130	169306	0	CNUS0000096220.1	PREDICTED Sjc_0008840 Sjp_0008840: Schistosoma japonicum hypothetical protein, mRNA	-		smm:Smp_128120	65	305	4e-81	polybromo-1 ; K11757 protein polybromo-1	|Genetic Information Processing; Replication and Repair; Chromosome [BR:ko03036];|
Sj_000852	CCON0000096815.1	-	132102	138436	0	CNUS0000096218.1	PREDICTED Sjc_0008820 Sjp_0008820: Schistosoma japonicum hypothetical protein, mRNA	-		smm:Smp_128120	65	305	4e-81	polybromo-1 ; K11757 protein polybromo-1	|Genetic Information Processing; Replication and Repair; Chromosome [BR:ko03036];|
CUFF.955	CCON0000096814.1	+	108542	108735	0	CNUS0000096205.1	PREDICTED Sjc_0008670 Sjp_0008670: Schistosoma japonicum IPR001372 Dynein light chain, type 1,domain-containing protein, mRNA	-		smm:Smp_128120	65	305	4e-81	polybromo-1 ; K11757 protein polybromo-1	|Genetic Information Processing; Replication and Repair; Chromosome [BR:ko03036];|
Sj_000796	CCON0000096812.1	+	256346	261400	0	CNUS0000096175.1	PREDICTED Sjc_0008350 Sjp_0008350: Schistosoma japonicum hypothetical protein, mRNA	-
Sj_000792	CCON0000096812.1	+	137144	137562	0	CNUS0000096172.1	PREDICTED Sjc_0008310 Sjp_0008310: Schistosoma japonicum hypothetical protein, mRNA	-
Sj_000800	CCON0000096812.1	-	50439	58985	0	CNUS0000096171.1	PREDICTED Sjc_0008300 Sjp_0008300: Schistosoma japonicum hypothetical protein, mRNA	-
Sj_000775	CCON0000096811.1	+	793197	797387	0	CNUS0000096168.1	PREDICTED Sjc_0008260 Sjp_0008260: Schistosoma japonicum hypothetical protein, mRNA	-
Sj_000762	CCON0000096811.1	+	59724	63246	0	CNUS0000096144.1	PREDICTED Sjc_0008000 Sjp_0008000: Schistosoma japonicum hypothetical protein, mRNA	-
Sj_000704	CCON0000096808.1	-	162915	164680	0	CNUS0000096079.1	PREDICTED Sjc_0007290 Sjp_0007290: Schistosoma japonicum expressed protein, putative, mRNA	-
Sj_000686	CCON0000096807.1	-	710341	714715	0	CNUS0000096064.1	PREDICTED Sjc_0007140 Sjp_0007140: Schistosoma japonicum hypothetical protein, mRNA	-
Sj_000667	CCON0000096807.1	+	520131	526954	0	CNUS0000096056.1	PREDICTED Sjc_0007060 Sjp_0007060: Schistosoma japonicum hypothetical protein, mRNA	-
Sj_000663	CCON0000096807.1	+	283429	284633	0	CNUS0000096049.1	PREDICTED Sjc_0006980 Sjp_0006980: Schistosoma japonicum expressed protein, putative, mRNA	-		smm:Smp_096790	67	81.6	1e-14	hypothetical protein
Sj_000581	CCON0000096804.1	+	730031	734732	0	CNUS0000095975.1	PREDICTED Sjc_0006210 Sjp_0006210: Schistosoma japonicum hypothetical protein, mRNA	-
Sj_000542	CCON0000096802.1	-	427509	428023	0	CNUS0000095924.1	PREDICTED Sjc_0005670 Sjp_0005670: Schistosoma japonicum hypothetical protein, mRNA	-
CUFF.580	CCON0000096801.1	-	888480	902825	0	CNUS0000095891.1	PREDICTED Sjc_0005340 Sjp_0005340: Schistosoma japonicum expressed protein, putative, mRNA	-
Sj_000475	CCON0000096800.1	-	449522	449748	0	CNUS0000095856.1	PREDICTED Sjc_0004910 Sjp_0004910: Schistosoma japonicum Cullin-5 (CUL-5), putative, mRNA	-		smm:Smp_143030	84	123	5e-27	cullin ; K10612 cullin 5	|Genetic Information Processing; Folding, Sorting and Degradation; Ubiquitin mediated proteolysis [PATH:ko04120-Map:ko04120];|Genetic Information Processing; Folding, Sorting and Degradation; Ubiquitin system [BR:ko04121];|
Sj_000472	CCON0000096800.1	-	213591	225378	0	CNUS0000095850.1	PREDICTED Sjc_0004850 Sjp_0004850: Schistosoma japonicum hypothetical protein, mRNA	-								|GO:0016021|GO:0007186|
Sj_000418	CCON0000096797.1	-	8517	8887	0	CNUS0000095797.1	PREDICTED Sjc_0004300 Sjp_0004300: Schistosoma japonicum Histone H4, putative, mRNA	-								|GO:0005634|GO:0003677|GO:0003700|GO:0043565|GO:0006355|GO:0045449|
Sj_000409	CCON0000096796.1	-	641410	641654	0	CNUS0000095794.1	PREDICTED Sjc_0004270 Sjp_0004270: Schistosoma japonicum expressed protein, putative, mRNA	-								|GO:0005634|GO:0003677|GO:0003700|GO:0043565|GO:0006355|GO:0045449|
CUFF.434	CCON0000096795.1	-	1064573	1069381	0	CNUS0000095772.1	PREDICTED Sjc_0004020 Sjp_0004020: Schistosoma japonicum Homeobox protein DLL-1 (DLL) (XDLL), putative, mRNA	-								|GO:0005634|GO:0003677|GO:0003700|GO:0043565|GO:0006355|GO:0045449|
Sj_000372	CCON0000096795.1	+	1042192	1049201	0	CNUS0000095770.1	PREDICTED Sjc_0004000 Sjp_0004000: Schistosoma japonicum hypothetical protein, mRNA	-
Sj_000307	CCON0000096792.1	-	699574	704885	0	CNUS0000095688.1	PREDICTED Sjc_0003130 Sjp_0003130: Schistosoma japonicum hypothetical protein, mRNA	-
Sj_000280	CCON0000096792.1	+	508043	520643	0	CNUS0000095681.1	PREDICTED Sjc_0003060 Sjp_0003060: Schistosoma japonicum hypothetical protein, mRNA	-
Sj_000231	CCON0000096790.1	+	1140701	1155486	0	CNUS0000095638.1	PREDICTED Sjc_0002600 Sjp_0002600: Schistosoma japonicum hypothetical protein, mRNA	-
Sj_000241	CCON0000096790.1	-	548367	553691	0	CNUS0000095612.1	PREDICTED Sjc_0002340 Sjp_0002340: Schistosoma japonicum hypothetical protein, mRNA	-
CUFF.193	CCON0000096788.1	-	1453715	1455595	0	CNUS0000095561.1	PREDICTED Sjc_0001780 Sjp_0001780: Schistosoma japonicum IPR003533 Doublecortin,domain-containing protein, mRNA	-								|GO:0007242|
CUFF.152	CCON0000096788.1	-	272561	284139	0	CNUS0000095533.1	PREDICTED Sjc_0001480 Sjp_0001480: Schistosoma japonicum hypothetical protein, mRNA	-		smm:Smp_015820	94	109	2e-22	notum
Sj_000133	CCON0000096787.1	-	1295323	1298609	0	CNUS0000095523.1	PREDICTED Sjc_0001380 Sjp_0001380: Schistosoma japonicum hypothetical protein, mRNA	-
Sj_000050	CCON0000096786.1	+	439475	456629	0	CNUS0000095447.1	PREDICTED Sjc_0000600 Sjp_0000600: Schistosoma japonicum Conserved hypothetical protein, mRNA	-
Sj_000024	CCON0000096785.1	+	1492288	1507931	0	CNUS0000095430.1	PREDICTED Sjc_0000420 Sjp_0000420: Schistosoma japonicum hypothetical protein, mRNA	-
Sj_000039	CCON0000096785.1	-	1178605	1181174	0	CNUS0000095425.1	PREDICTED Sjc_0000370 Sjp_0000370: Schistosoma japonicum Histone H4, putative, mRNA	-		cfa:611231	89	104	2e-21	similar to germinal histone H4 gene		|GO:0000786|GO:0005634|GO:0003677|GO:0006334|GO:0007001|
Sj_000036	CCON0000096785.1	-	1056553	1057113	0	CNUS0000095420.1	PREDICTED Sjc_0000320 Sjp_0000320: Schistosoma japonicum Helix-loop-helix protein 2 (HEN2) (Nescient helix loop helix 2) (NSCL-2), putative, mRNA	-								|GO:0005634|GO:0030528|GO:0045449|
CUFF.14344					33987.9	CNUS0000107702.1|CNUS0000107191.1|CNUS0000107080.1|CNUS0000106858.1|CNUS0000107281.1|CNUS0000107703.1|CNUS0000107009.1|CNUS0000106985.1	PREDICTED Sjc_0124600 Sjp_0124600: Schistosoma japonicum Cytochrome c oxidase subunit 1 (EC 1.9.3.1) (Cytochrome c oxidase polypeptide I), putative, mRNA			smm:COX1	79	93.6	4e-18	cytochrome c oxidase subunit I ; K02256 cytochrome c oxidase subunit I [EC:1.9.3.1]	|Human Diseases; Neurodegenerative Diseases; Alzheimer's disease [PATH:ko05010-Map:ko05010];|Human Diseases; Neurodegenerative Diseases; Huntington's disease [PATH:ko05016-Map:ko05016];|Human Diseases; Neurodegenerative Diseases; Parkinson's disease [PATH:ko05012-Map:ko05012];|Metabolism; Energy Metabolism; Oxidative phosphorylation [PATH:ko00190-Map:ko00190];|Organismal Systems; Circulatory Syst…	|GO:0016021|GO:0005506|GO:0020037|GO:0006118|GO:0009060|
