# Supplementary material for: Transcriptome Bioinformatical Analysis of Vertebrate Stages of Schistosoma japonicum Reveals Alternative Splicing Events
Source: PLoS One. 2015 Sep 25;10(9):e0138470. doi: 10.1371/journal.pone.0138470 (PMC4583307; doi:10.1371/journal.pone.0138470)
Supplement: S7 Table — (XLSX) [file pone.0138470.s008.xlsx]

## Sheet: no reference-gene_comon
S7 Table. List of overlapping novel genes identified in this study.
Gene Locus	Position				Expression(FPKM)	Reference	Description	Predicted	Alternative Splicing Class	Blastx KEGG						GO
	Chr	Strand	Start	End						Best hits	Identity	Score	E-value	Annotation	Pathway
CUFF.1	CCON0000096785.1	-	970	5605	3.05235	-	-	CUFF.1.1		smm:Smp_124250	87	154	1e-35	high-affinity cgmp-specific 35-cyclic phosphodiesterase		|GO:0004114|GO:0007165|
CUFF.3	CCON0000096785.1	.	79555	80004	4.1079	-	-	CUFF.3.1		smm:Smp_134000	64	154	1e-36	plakoglobin
CUFF.16	CCON0000096785.1	-	763133	782881	21.0981	-	-	CUFF.16.1		smm:Smp_096200	75	583	1e-164	tRNA-dihydrouridine synthase ; K05542 tRNA-dihydrouridine synthase 1 [EC:1.-.-.-]	|Unclassified; Genetic Information Processing; Translation proteins|	|GO:0003824|GO:0017150|GO:0050660|GO:0008033|GO:0055114|
CUFF.22	CCON0000096785.1	-	956843	957908	34.9833	-	-	CUFF.22.1
CUFF.23	CCON0000096785.1	-	929733	956742	11.5164	-	-	CUFF.23.1		smm:Smp_124110	82	680	0	smad nuclear interacting protein		|GO:0005515|
CUFF.36	CCON0000096785.1	+	1401332	1402601	7954.14	-	-	CUFF.36.1
CUFF.39	CCON0000096785.1	+	1431911	1445026	5.71182	-	-	CUFF.39.1
CUFF.41	CCON0000096785.1	+	1659930	1660909	6964.85	-	-	CUFF.41.1
CUFF.43	CCON0000096785.1	-	1681273	1683014	300.422	-	-	CUFF.43.1
CUFF.48	CCON0000096786.1	.	119431	120611	8.86009	-	-	CUFF.48.1
CUFF.50	CCON0000096786.1	-	206767	211900	2.77059	-	-	CUFF.50.1
CUFF.54	CCON0000096786.1	.	247336	247682	218.388	-	-	CUFF.54.1		smm:Smp_080130.1	57	102	9e-21	protein-s-isoprenylcysteine o-methyltransferase (EC:2.1.1.100); K00587 protein-S-isoprenylcysteine O-methyltransferase [EC:2.1.1.100]	|Unclassified; Genetic Information Processing; Protein folding and associated processing|
CUFF.57	CCON0000096786.1	+	392118	437609	1.93735	-	-	CUFF.57.1		smm:Smp_130890	83	1322	0	transporter
CUFF.58	CCON0000096786.1	.	529573	530178	26.7419	-	-	CUFF.58.1
CUFF.59	CCON0000096786.1	.	625080	625402	6.11292	-	-	CUFF.59.1		smm:Smp_130860	59	74.3	3e-12	phenylalanine decarboxylase (EC:4.1.1.53)
CUFF.63	CCON0000096786.1	.	737296	738256	0.91632	-	-	CUFF.63.1
CUFF.67	CCON0000096786.1	.	775529	776746	11.3515	-	-	CUFF.67.1
CUFF.74	CCON0000096786.1	.	897334	897806	1.8865	-	-	CUFF.74.1
CUFF.82	CCON0000096786.1	+	926483	929036	5.42181	-	-	CUFF.82.1|CUFF.82.2
CUFF.86	CCON0000096786.1	.	1368317	1368474	151.038	-	-	CUFF.86.1		smm:Smp_076500	86	90.9	3e-17	dystrophin-like protein
CUFF.95	CCON0000096786.1	+	1527063	1537087	387.667	-	-	CUFF.95.1|CUFF.95.2		smm:Smp_042060	77	306	6e-82	hypothetical protein
CUFF.110	CCON0000096787.1	.	468455	468837	2.21031	-	-	CUFF.110.1		smm:Smp_144020	50	87	4e-16	hypothetical protein
CUFF.143	CCON0000096788.1	.	6975	7460	10.0989	-	-	CUFF.143.1
CUFF.145	CCON0000096788.1	.	146669	146975	29.8315	-	-	CUFF.145.1
CUFF.149	CCON0000096788.1	.	258012	259002	1.19035	-	-	CUFF.149.1
CUFF.159	CCON0000096788.1	.	575618	576228	2.27922	-	-	CUFF.159.1
CUFF.160	CCON0000096788.1	-	580698	587672	1.41866	-	-	CUFF.160.1		smm:Smp_130770	71	109	8e-23	hypothetical protein
CUFF.162	CCON0000096788.1	-	588668	591222	0.888151	-	-	CUFF.162.1		smm:Smp_130760	44	152	2e-35	histidine kinase
CUFF.163	CCON0000096788.1	-	593112	595268	1.166	-	-	CUFF.163.1		smm:Smp_130760	35	99	2e-19	histidine kinase
CUFF.165	CCON0000096788.1	-	596366	609315	0.929638	-	-	CUFF.165.1		smm:Smp_130760	46	335	7e-90	histidine kinase		|GO:0005515|
CUFF.167	CCON0000096788.1	.	623952	624450	2.31982	-	-	CUFF.167.1
CUFF.168	CCON0000096788.1	.	774094	774419	2.60025	-	-	CUFF.168.1
CUFF.169	CCON0000096788.1	.	775296	775554	12.5723	-	-	CUFF.169.1
CUFF.164	CCON0000096788.1	+	449849	457143	22.6436	-	-	CUFF.164.1|CUFF.164.2		smm:Smp_015780	89	90.5	6e-17	atpase n2b ; K06916	|Unclassified; Poorly Characterized; General function prediction only|
CUFF.173	CCON0000096788.1	.	660685	660940	14.4317	-	-	CUFF.173.1
CUFF.178	CCON0000096788.1	.	1013478	1015320	0.521111	-	-	CUFF.178.1		cqu:CpipJ_CPIJ019442	37	168	1e-39	hypothetical protein		|GO:0004190|GO:0006508|
CUFF.181	CCON0000096788.1	.	1021379	1021524	3660.11	-	-	CUFF.181.1		smm:Smp_167230	89	88.2	2e-16	hypothetical protein
CUFF.183	CCON0000096788.1	+	1085348	1088813	24.1872	-	-	CUFF.183.1		smm:Smp_133820	85	345	2e-93	peptidyl-prolyl cis-trans isomerase-like ; K12736 peptidylprolyl isomerase domain and WD repeat-containing protein 1 [EC:5.2.1.8]	|Genetic Information Processing; Folding, Sorting and Degradation; Chaperones and folding catalysts [BR:ko03110];|Genetic Information Processing; Transcription; Spliceosome [BR:ko03041];|	|GO:0003755|GO:0006457|
CUFF.184	CCON0000096788.1	.	1280339	1280482	1787	-	-	CUFF.184.1
CUFF.189	CCON0000096788.1	.	1203532	1204052	3.65415	-	-	CUFF.189.1		smm:Smp_131560	73	182	7e-57	rna polymerase II ctd phosphatase
CUFF.197	CCON0000096789.1	.	35848	36918	1.32185	-	-	CUFF.197.1
CUFF.198	CCON0000096789.1	-	38483	41297	48.1665	-	-	CUFF.198.1		smm:Smp_165910	88	92.4	1e-41	peptidase
CUFF.203	CCON0000096789.1	.	100360	101395	5.50772	-	-	CUFF.203.1
CUFF.206	CCON0000096789.1	.	284293	284629	20.4763	-	-	CUFF.206.1
CUFF.207	CCON0000096789.1	.	284843	285041	153.622	-	-	CUFF.207.1
CUFF.215	CCON0000096789.1	.	365337	365634	11.7301	-	-	CUFF.215.1
CUFF.217	CCON0000096789.1	.	388101	389235	0.410585	-	-	CUFF.217.1		smm:Smp_191250	51	85.5	7e-15	hypothetical protein
CUFF.218	CCON0000096789.1	.	468620	469161	69.013	-	-	CUFF.218.1		smm:Smp_057130	78	273	4e-72	adiponectin receptor		|GO:0016021|
CUFF.220	CCON0000096789.1	-	456529	463048	32.1311	-	-	CUFF.220.1		smm:Smp_057130	80	276	6e-72	adiponectin receptor		|GO:0016021|
CUFF.225	CCON0000096789.1	.	621837	622129	5.46002	-	-	CUFF.225.1
CUFF.229	CCON0000096789.1	.	838560	838811	12.8137	-	-	CUFF.229.1
CUFF.233	CCON0000096789.1	.	1114832	1115840	2.96557	-	-	CUFF.233.1		dre:100332136	43	104	1e-20	polyprotein-like		|GO:0003676|GO:0004190|GO:0006508|GO:0015074|
CUFF.236	CCON0000096790.1	.	1304	1524	229.799	-	-	CUFF.236.1
CUFF.249	CCON0000096790.1	+	378101	395875	8.91077	-	-	CUFF.249.1		smm:Smp_155050	61	239	1e-61	agrin（聚集蛋白） ; K06254 agrin	|Environmental Information Processing; Signaling Molecules and Interaction; CAM ligands [BR:ko04516];|Environmental Information Processing; Signaling Molecules and Interaction; ECM-receptor interaction [PATH:ko04512-Map:ko04512];|Metabolism; Glycan Biosynthesis and Metabolism; Proteoglycans [BR:ko00535];|
CUFF.250	CCON0000096790.1	+	276598	284064	29.357	-	-	CUFF.250.1|CUFF.250.2		smm:Smp_061250	85	449	1e-124	mitochondrial carrier protein
CUFF.264	CCON0000096790.1	.	788274	789051	1.20446	-	-	CUFF.264.1
CUFF.273	CCON0000096790.1	+	728021	730840	1273.34	-	-	CUFF.273.1		smm:Smp_073400	66	85.1	3e-15	lysosome-associated membrane glycoprotein
CUFF.287	CCON0000096791.1	+	386808	399743	93.8045	-	-	CUFF.287.1		smm:Smp_139340	90	430	1e-118	rab		|GO:0005622|GO:0016020|GO:0003924|GO:0005525|GO:0006184|GO:0007165|GO:0007264|GO:0015031|
CUFF.289	CCON0000096791.1	+	412885	413698	248.296	-	-	CUFF.289.1|CUFF.289.2
CUFF.295	CCON0000096791.1	.	580325	580796	2.52428	-	-	CUFF.295.1
CUFF.298	CCON0000096791.1	.	671871	672757	22.6731	-	-	CUFF.298.1
CUFF.301	CCON0000096791.1	.	719953	720638	3.71959	-	-	CUFF.301.1		smm:Smp_122060	74	209	1e-52	hypothetical protein
CUFF.307	CCON0000096791.1	+	561597	570391	2261.33	-	-	CUFF.307.1
CUFF.308	CCON0000096791.1	.	571333	572426	1.28799	-	-	CUFF.308.1
CUFF.313	CCON0000096792.1	.	138794	139472	0.870804	-	-	CUFF.313.1
CUFF.314	CCON0000096792.1	.	141054	142110	37.7765	-	-	CUFF.314.1		smm:Smp_063250.1	65	110	2e-22	basic fgf-repressed zic binding protein homolog (zic3-binding protein)
CUFF.315	CCON0000096792.1	.	177103	177658	1.749	-	-	CUFF.315.1
CUFF.318	CCON0000096792.1	.	335206	336415	9.95472	-	-	CUFF.318.1
CUFF.324	CCON0000096792.1	.	478424	479011	18.2225	-	-	CUFF.324.1
CUFF.327	CCON0000096792.1	.	493332	493565	63.0618	-	-	CUFF.327.1
CUFF.331	CCON0000096792.1	.	474182	474825	2.34684	-	-	CUFF.331.1
CUFF.337	CCON0000096792.1	+	760673	764056	4.73647	-	-	CUFF.337.1		smm:Smp_157920	85	180	9e-44	suppressor of actin (sac)-related
CUFF.340	CCON0000096792.1	.	816380	817652	2.86379	-	-	CUFF.340.1
CUFF.341	CCON0000096792.1	.	819608	819967	89.1462	-	-	CUFF.341.1
CUFF.343	CCON0000096792.1	.	736591	737166	17.5019	-	-	CUFF.343.1
CUFF.344	CCON0000096792.1	.	929532	930906	9.86955	-	-	CUFF.344.1
CUFF.347	CCON0000096792.1	-	941238	944441	253.551	-	-	CUFF.347.1|CUFF.347.2		smm:Smp_066200	57	117	1e-27	cytochrome-c oxidase (EC:1.9.3.1); K02265 cytochrome c oxidase subunit Vb [EC:1.9.3.1]	|Human Diseases; Neurodegenerative Diseases; Alzheimer's disease [PATH:ko05010-Map:ko05010];|Human Diseases; Neurodegenerative Diseases; Huntington's disease [PATH:ko05016-Map:ko05016];|Human Diseases; Neurodegenerative Diseases; Parkinson's disease [PATH:ko05012-Map:ko05012];|Metabolism; Energy Metabolism; Oxidative phosphorylation [PATH:ko00190-Map:ko00190];|Organismal Systems; Circulatory Syst…
CUFF.352	CCON0000096793.1	.	142178	142939	1.85776	-	-	CUFF.352.1		smm:Smp_153820	80	118	5e-25	transcriptional regulator atrx homolog (X-linked nuclear protein-1) ; K10779 transcriptional regulator ATRX [EC:3.6.4.12]	|Genetic Information Processing; Transcription; Transcription factors [BR:ko03000];|
CUFF.350	CCON0000096792.1	+	825045	903107	85.2138	-	-	CUFF.350.1|CUFF.350.2		smm:Smp_126710	67	88.2	3e-16	cadherin
CUFF.355	CCON0000096793.1	.	184638	185959	6.19424	-	-	CUFF.355.1
CUFF.357	CCON0000096793.1	.	186890	187467	4.21538	-	-	CUFF.357.1
CUFF.365	CCON0000096793.1	.	419199	420049	6.58181	-	-	CUFF.365.1
CUFF.366	CCON0000096793.1	-	232079	289298	257.193	-	-	CUFF.366.1		smm:Smp_058880	75	151	1e-35	hypothetical protein
CUFF.379	CCON0000096793.1	.	781113	781396	20.1425	-	-	CUFF.379.1
CUFF.381	CCON0000096793.1	.	783357	784076	13.4807	-	-	CUFF.381.1
CUFF.383	CCON0000096794.1	.	27567	28574	0.86328	-	-	CUFF.383.1
CUFF.387	CCON0000096794.1	-	12070	23892	25.4962	-	-	CUFF.387.1|CUFF.387.2		smm:Smp_194760	64	428	1e-118	hypothetical protein
CUFF.391	CCON0000096794.1	.	329054	329821	1.65444	-	-	CUFF.391.1
CUFF.396	CCON0000096794.1	.	461271	461700	1.48358	-	-	CUFF.396.1
CUFF.398	CCON0000096794.1	.	370564	371484	4.49598	-	-	CUFF.398.1
CUFF.403	CCON0000096794.1	-	591422	595658	119.68	-	-	CUFF.403.1		smm:Smp_062520	98	166	4e-40	n-terminal acetlytransferase-related ; K00670 peptide alpha-N-acetyltransferase [EC:2.3.1.88]	|Unclassified; Metabolism; Others|
CUFF.412	CCON0000096795.1	-	191049	197902	1175.61	-	-	CUFF.412.1
CUFF.415	CCON0000096795.1	-	345451	357138	4.18486	-	-	CUFF.415.1		smm:Smp_152480	96	347	2e-94	cyclic-nucleotide-gated cation channel
CUFF.417	CCON0000096795.1	-	339282	340327	5.40884	-	-	CUFF.417.1		smm:Smp_152480	83	74.7	2e-12	cyclic-nucleotide-gated cation channel
CUFF.425	CCON0000096795.1	-	889915	895862	29.9369	-	-	CUFF.425.1		smm:Smp_175430	68	370	1e-141	DNA repair protein xp-E ; K10610 DNA damage-binding protein 1	|Genetic Information Processing; Folding, Sorting and Degradation; Ubiquitin mediated proteolysis [PATH:ko04120-Map:ko04120];|Genetic Information Processing; Folding, Sorting and Degradation; Ubiquitin system [BR:ko04121];|Genetic Information Processing; Replication and Repair; DNA repair and recombination proteins [BR:ko03400];|Genetic Information Processing; Replication and Repair; Nucleotide e…	|GO:0005634|GO:0003676|
CUFF.430	CCON0000096795.1	.	917541	917944	12.9848	-	-	CUFF.430.1
CUFF.432	CCON0000096795.1	.	991390	991519	1615.61	-	-	CUFF.432.1
CUFF.435	CCON0000096794.1	-	560774	578265	970.571	-	-	CUFF.435.1|CUFF.435.2		smm:Smp_062420.3	52	258	2e-90	heat shock protein 70 ; K09560 suppressor of tumorigenicity protein 13	|Genetic Information Processing; Folding, Sorting and Degradation; Chaperones and folding catalysts [BR:ko03110];|	|GO:0005488|GO:0005515|
CUFF.442	CCON0000096796.1	.	73975	74436	9.29177	-	-	CUFF.442.1
CUFF.441	CCON0000096796.1	+	60708	68242	40.7013	-	-	CUFF.441.1		smm:Smp_088990	57	132	1e-29	hypothetical protein ; K11971 E3 ubiquitin-protein ligase RNF14 [EC:6.3.2.19]	|Genetic Information Processing; Folding, Sorting and Degradation; Ubiquitin system [BR:ko04121];|	|GO:0008270|
CUFF.447	CCON0000096796.1	-	218236	232467	1.53952	-	-	CUFF.447.1		smm:Smp_170690	76	412	0	proline oxidase ; K00318 proline dehydrogenase [EC:1.5.99.8]	|Metabolism; Amino Acid Metabolism; Arginine and proline metabolism [PATH:ko00330-Map:ko00330];|	|GO:0004657|GO:0006537|GO:0006562|GO:0055114|
CUFF.460	CCON0000096796.1	.	681069	681464	24.6199	-	-	CUFF.460.1
CUFF.461	CCON0000096797.1	-	98224	101620	14.6861	-	-	CUFF.461.1		smm:Smp_167650	60	163	3e-39	hypothetical protein
CUFF.462	CCON0000096797.1	-	103635	107955	16.4864	-	-	CUFF.462.1		smm:Smp_167650	94	174	1e-42	hypothetical protein
CUFF.464	CCON0000096797.1	+	170718	173079	2.85987	-	-	CUFF.464.1
CUFF.475	CCON0000096797.1	.	702279	703256	5.19912	-	-	CUFF.475.1
CUFF.478	CCON0000096797.1	-	810635	827768	16.7959	-	-	CUFF.478.1|CUFF.478.2		smm:Smp_000180	76	94	5e-18	similar to potassium channel-interacting protein 4 isoform 4-related		|GO:0005509|
CUFF.485	CCON0000096797.1	.	1058420	1058979	22.6826	-	-	CUFF.485.1
CUFF.492	CCON0000096798.1	.	185559	186131	16.5957	-	-	CUFF.492.1|CUFF.492.2
CUFF.495	CCON0000096798.1	.	217097	218502	16.9964	-	-	CUFF.495.1		smm:Smp_099210	71	455	1e-126	hypothetical protein
CUFF.496	CCON0000096798.1	.	225554	225846	306.443	-	-	CUFF.496.1
CUFF.497	CCON0000096798.1	.	226033	227376	0.396894	-	-	CUFF.497.1
CUFF.500	CCON0000096798.1	.	318269	318738	1.27119	-	-	CUFF.500.1		smm:Smp_124770.2	63	81.3	2e-14	scy1(yeast) protein kinase-like
CUFF.501	CCON0000096798.1	.	318792	319440	0.773671	-	-	CUFF.501.1
CUFF.503	CCON0000096799.1	-	161716	183933	61.3469	-	-	CUFF.503.1|CUFF.503.2
CUFF.505	CCON0000096799.1	.	209544	209988	1.81509	-	-	CUFF.505.1
CUFF.512	CCON0000096799.1	-	264499	276966	236.528	-	-	CUFF.512.1|CUFF.512.2
CUFF.520	CCON0000096800.1	.	62305	62518	24.5121	-	-	CUFF.520.1
CUFF.522	CCON0000096800.1	-	114026	133176	9.49572	-	-	CUFF.522.1		smm:Smp_160070	64	92	1e-17	RING finger protein		|GO:0005515|
CUFF.523	CCON0000096800.1	.	320380	321317	2.83417	-	-	CUFF.523.1
CUFF.524	CCON0000096800.1	.	321700	322363	1.38549	-	-	CUFF.524.1
CUFF.527	CCON0000096800.1	.	461835	462389	2.92301	-	-	CUFF.527.1
CUFF.531	CCON0000096800.1	.	504665	505425	4.34244	-	-	CUFF.531.1
CUFF.534	CCON0000096800.1	-	548113	558689	4.19177	-	-	CUFF.534.1		smm:Smp_081720	82	122	9e-27	hypothetical protein
CUFF.544	CCON0000096800.1	-	887284	902868	24.007	-	-	CUFF.544.1		smm:Smp_088280	77	1088	0	chromatin-specific transcription elongation factor 140 kDa subunit (M24 family)
CUFF.545	CCON0000096800.1	.	908310	908917	1.78554	-	-	CUFF.545.1		smm:Smp_146170	75	298	2e-79	DNA polymerase epsilon catalytic subunit ; K02324 DNA polymerase epsilon subunit 1 [EC:2.7.7.7]	|Genetic Information Processing; Replication and Repair; Base excision repair [PATH:ko03410-Map:ko03410];|Genetic Information Processing; Replication and Repair; DNA repair and recombination proteins [BR:ko03400];|Genetic Information Processing; Replication and Repair; DNA replication [PATH:ko03030-Map:ko03030];|Genetic Information Processing; Replication and Repair; DNA replication proteins [BR:…
CUFF.546	CCON0000096800.1	.	955337	956428	2.74027	-	-	CUFF.546.1		smm:Smp_191130	57	139	4e-31	hypothetical protein
CUFF.547	CCON0000096800.1	.	956839	957885	0.475696	-	-	CUFF.547.1		spu:763991	31	107	3e-37	similar to endonuclease-reverse transcriptase		|GO:0003723|GO:0003964|GO:0006278|
CUFF.552	CCON0000096801.1	.	63662	64301	2.99935	-	-	CUFF.552.1		smm:Smp_174410	87	77.4	5e-21	hypothetical protein
CUFF.555	CCON0000096801.1	.	73603	73839	301.709	-	-	CUFF.555.1
CUFF.562	CCON0000096801.1	.	314510	314984	3.49667	-	-	CUFF.562.1
CUFF.563	CCON0000096801.1	+	316564	332796	7.453	-	-	CUFF.563.1
CUFF.564	CCON0000096801.1	-	421721	431046	14.357	-	-	CUFF.564.1		smm:Smp_154890	73	122	1e-25	hypothetical protein
CUFF.574	CCON0000096801.1	.	762750	763403	53.1844	-	-	CUFF.574.1		smm:Smp_043780	67	142	2e-32	hypothetical protein
CUFF.579	CCON0000096801.1	.	903096	903211	70592.6	-	-	CUFF.579.1
CUFF.584	CCON0000096801.1	+	1057116	1058612	6.27628	-	-	CUFF.584.1
CUFF.591	CCON0000096802.1	.	18455	18805	2.8635	-	-	CUFF.591.1
CUFF.592	CCON0000096802.1	.	59450	59841	14.6142	-	-	CUFF.592.1		smm:Smp_039650	72	77	9e-20	Crumbs complex protein; Patj homolog; cell polarity protein
CUFF.593	CCON0000096802.1	.	126871	128049	1.7471	-	-	CUFF.593.1
CUFF.606	CCON0000096802.1	.	350291	350832	10.8117	-	-	CUFF.606.1
CUFF.607	CCON0000096803.1	-	2268	7072	14.544	-	-	CUFF.607.1		smm:Smp_123520	81	278	5e-73	rna m5u methyltransferase
CUFF.604	CCON0000096802.1	-	195191	220678	342.963	-	-	CUFF.604.1		smm:Smp_143780	83	145	9e-34	t-complex-associated-testis-expressed 1-related ; K10420 dynein light chain Tctex-type 1	|Cellular Processes; Cell Motility; Cytoskeleton proteins [BR:ko04812];|
CUFF.617	CCON0000096803.1	.	191303	191638	10.7364	-	-	CUFF.617.1		xtr:100488186	43	95.1	1e-18	transposon Ty3-I Gag-Pol polyprotein-like
CUFF.624	CCON0000096803.1	-	399536	407394	2.45046	-	-	CUFF.624.1		smm:Smp_158230	52	349	2e-94	hypothetical protein
CUFF.627	CCON0000096803.1	.	443815	444365	56.5487	-	-	CUFF.627.1
CUFF.628	CCON0000096803.1	.	445844	446799	8.57785	-	-	CUFF.628.1		nve:NEMVE_v1g94732	53	90.5	2e-16	hypothetical protein
CUFF.640	CCON0000096803.1	.	787810	788970	2.61505	-	-	CUFF.640.1
CUFF.646	CCON0000096804.1	.	74347	78837	9.69434	-	-	CUFF.646.1		smm:Smp_024220	81	1046	0	hypothetical protein
CUFF.647	CCON0000096803.1	+	1005087	1017521	1.44893	-	-	CUFF.647.1		smm:Smp_122950	34	111	4e-23	hypothetical protein
CUFF.652	CCON0000096804.1	+	110831	120185	534.017	-	-	CUFF.652.1
CUFF.653	CCON0000096804.1	.	125170	125452	24.4989	-	-	CUFF.653.1
CUFF.655	CCON0000096804.1	-	160688	162752	29.9583	-	-	CUFF.655.1		smm:Smp_135270	85	125	1e-27	hypothetical protein
CUFF.662	CCON0000096804.1	.	554230	555482	12.103	-	-	CUFF.662.1		smm:Smp_149550	87	110	3e-22	hypothetical protein
CUFF.663	CCON0000096804.1	-	587037	591861	0.667616	-	-	CUFF.663.1		smm:Smp_051290	49	220	8e-56	hypothetical protein
CUFF.665	CCON0000096804.1	.	601870	602403	217.453	-	-	CUFF.665.1
CUFF.673	CCON0000096804.1	.	914784	915110	6.19589	-	-	CUFF.673.1
CUFF.674	CCON0000096804.1	.	915683	916217	3.81472	-	-	CUFF.674.1
CUFF.675	CCON0000096804.1	-	916732	925483	4.88468	-	-	CUFF.675.1		smm:Smp_163680	56	769	0	rna-binding protein related		|GO:0003723|
CUFF.676	CCON0000096804.1	.	925881	926312	1.47133	-	-	CUFF.676.1
CUFF.678	CCON0000096804.1	.	883663	884865	1.2878	-	-	CUFF.678.1
CUFF.710	CCON0000096805.1	-	713263	716137	2.84045	-	-	CUFF.710.1		smm:Smp_137670	75	112	1e-23	calcium-dependent activator protein for secretion
CUFF.711	CCON0000096806.1	+	96455	99564	3.16934	-	-	CUFF.711.1
CUFF.713	CCON0000096806.1	.	69475	69820	3.40829	-	-	CUFF.713.1
CUFF.731	CCON0000096806.1	+	460201	461836	6.42832	-	-	CUFF.731.1|CUFF.731.2|CUFF.731.3
CUFF.733	CCON0000096806.1	.	499105	499647	3.728	-	-	CUFF.733.1
CUFF.740	CCON0000096806.1	.	835426	835864	4.2898	-	-	CUFF.740.1
CUFF.734	CCON0000096806.1	.	372684	373123	59.8166	-	-	CUFF.734.1
CUFF.743	CCON0000096806.1	.	392601	392857	52.7628	-	-	CUFF.743.1		smm:Smp_084610	85	153	4e-36	fas-associated factor-related
CUFF.750	CCON0000096806.1	.	933690	935079	10.6555	-	-	CUFF.750.1
CUFF.753	CCON0000096802.1	.	434892	435052	5431.24	-	-	CUFF.753.1
CUFF.754	CCON0000096802.1	.	439136	439470	160.904	-	-	CUFF.754.1
CUFF.755	CCON0000096806.1	.	1065163	1066119	0.736909	-	-	CUFF.755.1		smm:Smp_127480	73	128	2e-77	hypothetical protein
CUFF.757	CCON0000096806.1	.	1093709	1094520	1.19487	-	-	CUFF.757.1
CUFF.762	CCON0000096806.1	-	813411	815878	7.79019	-	-	CUFF.762.1
CUFF.765	CCON0000096807.1	.	48678	48981	18.2759	-	-	CUFF.765.1
CUFF.775	CCON0000096807.1	-	344962	346101	593.299	-	-	CUFF.775.1
CUFF.776	CCON0000096807.1	-	376724	377487	7798.23	-	-	CUFF.776.1
CUFF.784	CCON0000096807.1	.	740086	740789	1.31092	-	-	CUFF.784.1
CUFF.785	CCON0000096807.1	.	740842	741818	14.4505	-	-	CUFF.785.1		smm:Smp_169250	94	75.5	6e-12	hypothetical protein
CUFF.786	CCON0000096807.1	.	747992	748447	2.81047	-	-	CUFF.786.1
CUFF.789	CCON0000096807.1	.	732553	733147	5.6175	-	-	CUFF.789.1		smm:Smp_079370.2	52	191	2e-47	hypothetical protein
CUFF.788	CCON0000096807.1	-	628621	639150	17.6233	-	-	CUFF.788.1		smm:Smp_175270	83	302	2e-80	hypothetical protein		|GO:0016020|GO:0005515|GO:0007154|
CUFF.802	CCON0000096808.1	.	34585	35322	0.646675	-	-	CUFF.802.1
CUFF.806	CCON0000096808.1	.	96973	97539	1.60348	-	-	CUFF.806.1
CUFF.809	CCON0000096808.1	+	208540	274576	4.88124	-	-	CUFF.809.1		smm:Smp_169910	65	674	0	stomatin-related
CUFF.811	CCON0000096808.1	.	270703	271062	5.01056	-	-	CUFF.811.1
CUFF.813	CCON0000096808.1	.	403739	403922	119.953	-	-	CUFF.813.1
CUFF.819	CCON0000096808.1	.	355401	355625	406.357	-	-	CUFF.819.1		smm:Smp_065210.2	84	123	5e-27	hypothetical protein
CUFF.820	CCON0000096808.1	.	371684	372427	0.895432	-	-	CUFF.820.1
CUFF.821	CCON0000096808.1	-	454433	540000	4.46436	-	-	CUFF.821.1		smm:Smp_176780	51	121	3e-26	hypothetical protein
CUFF.822	CCON0000096808.1	-	468539	478984	3.01377	-	-	CUFF.822.1		smm:Smp_192740	56	96.3	4e-18	hypothetical protein
CUFF.826	CCON0000096809.1	.	158342	158669	11.791	-	-	CUFF.826.1
CUFF.830	CCON0000096808.1	.	663178	664429	1.78674	-	-	CUFF.830.1|CUFF.830.2
CUFF.837	CCON0000096809.1	.	185177	186219	1.86211	-	-	CUFF.837.1
CUFF.839	CCON0000096809.1	+	222766	223196	52.6552	-	-	CUFF.839.1		smm:Smp_160450	85	110	2e-23	hypothetical protein
CUFF.859	CCON0000096810.1	.	101084	101465	3.70281	-	-	CUFF.859.1
CUFF.862	CCON0000096810.1	.	21329	21551	33.8192	-	-	CUFF.862.1		smm:Smp_165080	79	92.8	9e-20	hypothetical protein
CUFF.870	CCON0000096810.1	.	273128	273260	702.961	-	-	CUFF.870.1		smm:Smp_186720	97	90.9	3e-17	hypothetical protein
CUFF.881	CCON0000096810.1	.	671783	672167	3.6465	-	-	CUFF.881.1
CUFF.896	CCON0000096811.1	.	108926	109612	8.13787	-	-	CUFF.896.1
CUFF.884	CCON0000096810.1	+	501384	512403	89.8077	-	-	CUFF.884.1|CUFF.884.2
CUFF.891	CCON0000096810.1	-	471134	476145	3.69999	-	-	CUFF.891.1		smm:Smp_141580	90	580	1e-164	protein kinase ; K08864 tousled-like kinase [EC:2.7.11.1]	|Metabolism; Enzyme Families; Protein kinases [BR:ko01001];|	|GO:0004672|GO:0004674|GO:0004713|GO:0005524|GO:0016772|GO:0006468|
CUFF.892	CCON0000096810.1	-	479236	481753	4.15001	-	-	CUFF.892.1		smm:Smp_141580	82	558	1e-157	protein kinase ; K08864 tousled-like kinase [EC:2.7.11.1]	|Metabolism; Enzyme Families; Protein kinases [BR:ko01001];|
CUFF.893	CCON0000096810.1	-	483244	488459	3.787	-	-	CUFF.893.1		smm:Smp_141580	76	478	1e-133	protein kinase ; K08864 tousled-like kinase [EC:2.7.11.1]	|Metabolism; Enzyme Families; Protein kinases [BR:ko01001];|
CUFF.901	CCON0000096811.1	-	185783	189366	4.99341	-	-	CUFF.901.1		smm:Smp_166420	85	124	2e-27	hypothetical protein
CUFF.913	CCON0000096811.1	.	681981	682215	37.0005	-	-	CUFF.913.1
CUFF.914	CCON0000096811.1	.	683268	683788	20.6142	-	-	CUFF.914.1
CUFF.918	CCON0000096811.1	-	692196	693607	4.47821	-	-	CUFF.918.1
CUFF.922	CCON0000096811.1	-	752846	757046	14.798	-	-	CUFF.922.1|CUFF.922.2
CUFF.920	CCON0000096811.1	.	705504	705905	118.837	-	-	CUFF.920.1		smm:Smp_088620	92	76.6	5e-13	protease
CUFF.923	CCON0000096811.1	.	721005	721244	141.365	-	-	CUFF.923.1		smm:Smp_032800.2	100	102	9e-21	smu-1 suppressor of mec-8 and unc-52 homolog ; K13111 WD40 repeat-containing protein SMU1	|Genetic Information Processing; Transcription; Spliceosome [BR:ko03041];|	|GO:0005515|
CUFF.927	CCON0000096811.1	.	841479	842378	2.68845	-	-	CUFF.927.1		smm:Smp_168360	62	57	2e-13	hypothetical protein
CUFF.929	CCON0000096811.1	+	850232	852349	383.363	-	-	CUFF.929.1|CUFF.929.2		smm:Smp_139920	80	75.5	1e-12	cdc50-related
CUFF.930	CCON0000096811.1	+	852446	863882	1835.89	-	-	CUFF.930.1|CUFF.930.2		smm:Smp_139920	92	110	3e-23	cdc50-related		|GO:0016020|
CUFF.936	CCON0000096812.1	.	447244	448249	6.6204	-	-	CUFF.936.1
CUFF.940	CCON0000096812.1	-	599964	600465	374.909	-	-	CUFF.940.1
CUFF.941	CCON0000096812.1	.	442711	443029	21.6348	-	-	CUFF.941.1		smm:Smp_157540	97	100	4e-20	smad
CUFF.968	CCON0000096814.1	-	383199	384788	62.0002	-	-	CUFF.968.1
CUFF.972	CCON0000096814.1	+	597441	615168	17.7691	-	-	CUFF.972.1		smm:Smp_161510	80	162	5e-39	hypothetical protein
CUFF.962	CCON0000096813.1	-	589877	599404	2.79984	-	-	CUFF.962.1|CUFF.962.2		smm:Smp_095440	75	88.2	8e-16	hypothetical protein
CUFF.969	CCON0000096813.1	.	536406	536737	2.99079	-	-	CUFF.969.1
CUFF.980	CCON0000096813.1	-	585193	589675	1.26655	-	-	CUFF.980.1		smm:Smp_174500	64	257	3e-67	hypothetical protein
CUFF.982	CCON0000096815.1	+	143082	144842	29237.5	-	-	CUFF.982.1
CUFF.987	CCON0000096815.1	.	112126	113425	2.12706	-	-	CUFF.987.1
CUFF.993	CCON0000096815.1	+	603272	627776	27.4725	-	-	CUFF.993.1		smm:Smp_059690.2	91	73.9	6e-12	kappa B-ras
CUFF.988	CCON0000096814.1	.	278981	280080	10.4543	-	-	CUFF.988.1
CUFF.1001	CCON0000096815.1	.	704267	707808	1.26444	-	-	CUFF.1001.1		spu:580084	24	80.5	9e-13	hypothetical LOC580084
CUFF.1003	CCON0000096815.1	+	722877	724251	3737.56	-	-	CUFF.1003.1
CUFF.1004	CCON0000096815.1	.	832419	832936	769.53	-	-	CUFF.1004.1
CUFF.1006	CCON0000096816.1	.	71339	71733	2.94991	-	-	CUFF.1006.1
CUFF.1008	CCON0000096816.1	-	189865	194855	26.4957	-	-	CUFF.1008.1		smm:Smp_028630	79	199	9e-50	exocyst complex component sec6 3' fragment
CUFF.1010	CCON0000096816.1	.	169805	170305	12.6993	-	-	CUFF.1010.1
CUFF.1011	CCON0000096816.1	.	170535	171358	5.52533	-	-	CUFF.1011.1
CUFF.1012	CCON0000096816.1	-	211823	213813	2002.81	-	-	CUFF.1012.1
CUFF.1014	CCON0000096816.1	-	200114	211700	17.3701	-	-	CUFF.1014.1		smm:Smp_028630	93	317	0	exocyst complex component sec6 3' fragment
CUFF.1015	CCON0000096816.1	.	288859	289331	5.15643	-	-	CUFF.1015.1
CUFF.1017	CCON0000096816.1	-	220614	225948	7.19206	-	-	CUFF.1017.1		smm:Smp_137610	61	281	5e-74	tyrosine kinase ; K05725 PTK2 protein tyrosine kinase 2 [EC:2.7.10.2]	|Cellular Processes; Cell Communication; Focal adhesion [PATH:ko04510-Map:ko04510];|Cellular Processes; Cell Motility; Regulation of actin cytoskeleton [PATH:ko04810-Map:ko04810];|Environmental Information Processing; Signal Transduction; ErbB signaling pathway [PATH:ko04012-Map:ko04012];|Environmental Information Processing; Signal Transduction; VEGF signaling pathway [PATH:ko04370-Map:ko04370];…
CUFF.1018	CCON0000096816.1	-	227772	256673	6.95377	-	-	CUFF.1018.1|CUFF.1018.2		smm:Smp_137610	78	519	1e-145	tyrosine kinase ; K05725 PTK2 protein tyrosine kinase 2 [EC:2.7.10.2]	|Cellular Processes; Cell Communication; Focal adhesion [PATH:ko04510-Map:ko04510];|Cellular Processes; Cell Motility; Regulation of actin cytoskeleton [PATH:ko04810-Map:ko04810];|Environmental Information Processing; Signal Transduction; ErbB signaling pathway [PATH:ko04012-Map:ko04012];|Environmental Information Processing; Signal Transduction; VEGF signaling pathway [PATH:ko04370-Map:ko04370];…	|GO:0004672|GO:0004713|GO:0005524|GO:0016772|GO:0006468|
CUFF.1016	CCON0000096816.1	-	261810	262192	18.4588	-	-	CUFF.1016.1								|GO:0004672|GO:0005524|GO:0016772|GO:0006468|
CUFF.1021	CCON0000096816.1	-	475729	479322	524.006	-	-	CUFF.1021.1
CUFF.1024	CCON0000096816.1	+	684055	689543	8.47596	-	-	CUFF.1024.1		smm:Smp_137530	64	275	4e-72	TATA element modulatory factor
CUFF.1025	CCON0000096816.1	.	739803	740495	2.60348	-	-	CUFF.1025.1
CUFF.1032	CCON0000096816.1	-	574903	576904	374.506	-	-	CUFF.1032.1
CUFF.1034	CCON0000096816.1	.	826243	826450	30.0529	-	-	CUFF.1034.1
CUFF.1044	CCON0000096816.1	.	1059921	1060761	1.14115	-	-	CUFF.1044.1
CUFF.1046	CCON0000096816.1	.	1087049	1087200	17094.8	-	-	CUFF.1046.1
CUFF.1047	CCON0000096816.1	+	1128922	1147324	0.946354	-	-	CUFF.1047.1		smm:Smp_137480	81	530	1e-158	serine esterase
CUFF.1048	CCON0000096816.1	+	1150371	1167519	0.998787	-	-	CUFF.1048.1		smm:Smp_137480	50	541	1e-151	serine esterase
CUFF.1049	CCON0000096816.1	+	1170273	1171783	2.16136	-	-	CUFF.1049.1		smm:Smp_137440	97	237	3e-61	hypothetical protein
CUFF.1050	CCON0000096816.1	-	1248811	1250830	3.38199	-	-	CUFF.1050.1
CUFF.1054	CCON0000096817.1	.	49853	52559	4.24321	-	-	CUFF.1054.1
CUFF.1055	CCON0000096817.1	.	156396	156862	6.0395	-	-	CUFF.1055.1
CUFF.1063	CCON0000096817.1	-	247917	249149	1.23413	-	-	CUFF.1063.1
CUFF.1065	CCON0000096818.1	+	135	2226	3.9817	-	-	CUFF.1065.1		smm:Smp_172420	82	456	1e-126	ubiquitin protein ligase E3a ; K10590 E3 ubiquitin-protein ligase TRIP12 [EC:6.3.2.19]	|Genetic Information Processing; Folding, Sorting and Degradation; Ubiquitin mediated proteolysis [PATH:ko04120-Map:ko04120];|Genetic Information Processing; Folding, Sorting and Degradation; Ubiquitin system [BR:ko04121];|	|GO:0005622|GO:0016881|GO:0006464|
CUFF.1067	CCON0000096818.1	+	22854	25402	20.4352	-	-	CUFF.1067.1		smm:Smp_137130	60	394	1e-108	hypothetical protein
CUFF.1071	CCON0000096818.1	+	135405	136356	3.89016	-	-	CUFF.1071.1
CUFF.1072	CCON0000096817.1	.	357398	358031	26.0823	-	-	CUFF.1072.1
CUFF.1075	CCON0000096818.1	.	284498	284950	3.92553	-	-	CUFF.1075.1
CUFF.1079	CCON0000096818.1	.	277991	278327	5.05886	-	-	CUFF.1079.1
CUFF.1084	CCON0000096818.1	.	769326	769822	8.46098	-	-	CUFF.1084.1		smm:Smp_142960	89	75.1	2e-12	glutathione synthetase (EC:6.3.2.3)
CUFF.1091	CCON0000096819.1	.	218411	218782	2.34223	-	-	CUFF.1091.1
CUFF.1097	CCON0000096819.1	+	317633	320710	16.0939	-	-	CUFF.1097.1		smm:Smp_128150	57	172	1e-41	oxysterol-binding protein 1
CUFF.1098	CCON0000096819.1	+	281081	303028	27.8762	-	-	CUFF.1098.1		smm:Smp_128130	92	713	0	phosphatidylinositol-45-bisphosphate 3-kinase catalytic subunit alpha PI3K ; K00914 phosphatidylinositol 3-kinase [EC:2.7.1.137]	|Cellular Processes; Transport and Catabolism; Phagosome [PATH:ko04145-Map:ko04145];|Cellular Processes; Transport and Catabolism; Regulation of autophagy [PATH:ko04140-Map:ko04140];|Environmental Information Processing; Signal Transduction; Phosphatidylinositol signaling system [PATH:ko04070-Map:ko04070];|Human Diseases; Infectious Diseases; Tuberculosis [PATH:ko05152-Map:ko05152];|Metabolism; C…	|GO:0005488|GO:0016772|GO:0016773|GO:0035004|GO:0046854|GO:0048015|
CUFF.1103	CCON0000096820.1	.	23209	24425	8.34171	-	-	CUFF.1103.1
CUFF.1105	CCON0000096820.1	.	56831	56957	1128.13	-	-	CUFF.1105.1		smm:Smp_081260	85	73.9	3e-12	hypothetical protein ; K01109 inositol polyphosphate-4-phosphatase [EC:3.1.3.66]	|Environmental Information Processing; Signal Transduction; Phosphatidylinositol signaling system [PATH:ko04070-Map:ko04070];|Metabolism; Carbohydrate Metabolism; Inositol phosphate metabolism [PATH:ko00562-Map:ko00562];|
CUFF.1110	CCON0000096820.1	.	172503	173033	5.32	-	-	CUFF.1110.1
CUFF.1113	CCON0000096820.1	.	103844	104763	8.90756	-	-	CUFF.1113.1
CUFF.1116	CCON0000096821.1	.	33439	34524	2.91419	-	-	CUFF.1116.1
CUFF.1119	CCON0000096820.1	-	226411	236204	117.313	-	-	CUFF.1119.1		smm:Smp_058170.2	83	1288	0	hypothetical protein		|GO:0003723|
CUFF.1122	CCON0000096821.1	+	4874	5473	271.688	-	-	CUFF.1122.1|CUFF.1122.2		spu:759611	51	70.1	5e-11	similar to Chromosome 3 open reading frame 10; K05752 chromosome 3 open reading frame 10	|Cellular Processes; Cell Motility; Regulation of actin cytoskeleton [PATH:ko04810-Map:ko04810];|
CUFF.1126	CCON0000096821.1	.	111753	113086	1.07795	-	-	CUFF.1126.1
CUFF.1134	CCON0000096821.1	-	460984	462955	4.35359	-	-	CUFF.1134.1		smm:Smp_160030	95	365	1e-99	strawberry notch-related
CUFF.1135	CCON0000096821.1	-	453555	458274	3.33634	-	-	CUFF.1135.1		smm:Smp_160030	74	1464	0	strawberry notch-related
CUFF.1118	CCON0000096820.1	-	246828	264115	15.6168	-	-	CUFF.1118.1
CUFF.1128	CCON0000096820.1	.	264731	265586	2.30931	-	-	CUFF.1128.1		smm:Smp_191130	53	107	1e-21	hypothetical protein
CUFF.1136	CCON0000096821.1	-	464175	471063	2.25272	-	-	CUFF.1136.1		smm:Smp_160030	68	422	1e-123	strawberry notch-related
CUFF.1139	CCON0000096821.1	.	157465	157957	7.2812	-	-	CUFF.1139.1		smm:Smp_009150.2	74	107	4e-22	3-oxoacyl-[ACP] synthase (EC:2.3.1.41); K09458 3-oxoacyl-[acyl-carrier-protein] synthase II [EC:2.3.1.179]	|Metabolism; Lipid Metabolism; Fatty acid biosynthesis [PATH:ko00061-Map:ko00061];|Metabolism; Lipid Metabolism; Lipid biosynthesis proteins [BR:ko01004];|
CUFF.1155	CCON0000096824.1	-	107758	108206	7.18394	-	-	CUFF.1155.1		smm:Smp_148680	55	82.4	9e-15	DNA double-strand break repair rad50 ATPase
CUFF.1160	CCON0000096824.1	.	178318	178719	10.9102	-	-	CUFF.1160.1
CUFF.1168	CCON0000096824.1	-	480554	481009	3.88112	-	-	CUFF.1168.1
CUFF.1169	CCON0000096824.1	.	578135	578605	3.96883	-	-	CUFF.1169.1
CUFF.1186	CCON0000096825.1	.	751934	752159	235.996	-	-	CUFF.1186.1
CUFF.1191	CCON0000096825.1	.	644395	644875	4.64731	-	-	CUFF.1191.1
CUFF.1192	CCON0000096825.1	.	645219	645939	2.06961	-	-	CUFF.1192.1
CUFF.1213	CCON0000096827.1	.	119477	120064	5.35956	-	-	CUFF.1213.1
CUFF.1216	CCON0000096827.1	+	287226	292215	27.3432	-	-	CUFF.1216.1		smm:Smp_143430	65	95.5	1e-18	mannosidase alpha class 2a ; K01231 alpha-mannosidase II [EC:3.2.1.114]	|Metabolism; Glycan Biosynthesis and Metabolism; N-Glycan biosynthesis [PATH:ko00510-Map:ko00510];|Metabolism; Glycan Biosynthesis and Metabolism; Various types of N-glycan biosynthesis [PATH:ko00513-Map:ko00513];|
CUFF.1218	CCON0000096827.1	+	294685	310939	8.68218	-	-	CUFF.1218.1		smm:Smp_143430	74	900	0	mannosidase alpha class 2a ; K01231 alpha-mannosidase II [EC:3.2.1.114]	|Metabolism; Glycan Biosynthesis and Metabolism; N-Glycan biosynthesis [PATH:ko00510-Map:ko00510];|Metabolism; Glycan Biosynthesis and Metabolism; Various types of N-glycan biosynthesis [PATH:ko00513-Map:ko00513];|	|GO:0003824|GO:0004553|GO:0004559|GO:0008270|GO:0005975|
CUFF.1219	CCON0000096827.1	+	317291	324065	13.3437	-	-	CUFF.1219.1		smm:Smp_143430	63	272	1e-71	mannosidase alpha class 2a ; K01231 alpha-mannosidase II [EC:3.2.1.114]	|Metabolism; Glycan Biosynthesis and Metabolism; N-Glycan biosynthesis [PATH:ko00510-Map:ko00510];|Metabolism; Glycan Biosynthesis and Metabolism; Various types of N-glycan biosynthesis [PATH:ko00513-Map:ko00513];|	|GO:0003824|GO:0015923|GO:0030246|GO:0005975|GO:0006013|
CUFF.1221	CCON0000096827.1	+	325744	329999	12.4483	-	-	CUFF.1221.1		smm:Smp_143430	71	336	1e-90	mannosidase alpha class 2a ; K01231 alpha-mannosidase II [EC:3.2.1.114]	|Metabolism; Glycan Biosynthesis and Metabolism; N-Glycan biosynthesis [PATH:ko00510-Map:ko00510];|Metabolism; Glycan Biosynthesis and Metabolism; Various types of N-glycan biosynthesis [PATH:ko00513-Map:ko00513];|	|GO:0003824|GO:0030246|GO:0005975|
CUFF.1223	CCON0000096827.1	.	340216	341271	5.29812	-	-	CUFF.1223.1
CUFF.1227	CCON0000096828.1	-	5975	10296	2.67577	-	-	CUFF.1227.1		smm:Smp_121240	41	166	2e-39	hypothetical protein
CUFF.1230	CCON0000096828.1	.	16434	16972	32.6129	-	-	CUFF.1230.1
CUFF.1232	CCON0000096828.1	.	129870	130643	7.45867	-	-	CUFF.1232.1
CUFF.1237	CCON0000096828.1	.	211293	212793	1.58458	-	-	CUFF.1237.1		smm:Smp_163810	53	111	2e-22	laminin gamma-1 chain ; K05635 laminin, gamma 1	|Cellular Processes; Cell Communication; Focal adhesion [PATH:ko04510-Map:ko04510];|Environmental Information Processing; Signaling Molecules and Interaction; CAM ligands [BR:ko04516];|Environmental Information Processing; Signaling Molecules and Interaction; ECM-receptor interaction [PATH:ko04512-Map:ko04512];|Human Diseases; Cancers; Pathways in cancer [PATH:ko05200-Map:ko05200];|Human Diseases…
CUFF.1239	CCON0000096829.1	.	152185	152600	1.89027	-	-	CUFF.1239.1
CUFF.1244	CCON0000096830.1	.	63718	64301	1.89498	-	-	CUFF.1244.1
CUFF.1249	CCON0000096830.1	.	142933	143799	8.40978	-	-	CUFF.1249.1
CUFF.1258	CCON0000096830.1	.	317820	318427	1.19036	-	-	CUFF.1258.1
CUFF.1277	CCON0000096831.1	-	627780	638366	33.0777	-	-	CUFF.1277.1		smm:Smp_129560	68	696	0	hypothetical protein
CUFF.1278	CCON0000096831.1	-	639276	643437	37.9535	-	-	CUFF.1278.1|CUFF.1278.2		smm:Smp_129560	82	390	1e-107	hypothetical protein
CUFF.1296	CCON0000096833.1	-	646540	651740	1.60754	-	-	CUFF.1296.1		smm:Smp_124510	72	179	1e-43	hypothetical protein
CUFF.1300	CCON0000096833.1	.	701640	702133	5.05193	-	-	CUFF.1300.1
CUFF.1302	CCON0000096833.1	-	702459	722117	33.3678	-	-	CUFF.1302.1		smm:Smp_124520	63	84	3e-15	hypothetical protein
CUFF.1301	CCON0000096833.1	+	682284	692807	5.45163	-	-	CUFF.1301.1|CUFF.1301.2		smm:Smp_004440	65	192	8e-48	hypothetical protein
CUFF.1303	CCON0000096833.1	.	784406	784948	58.4893	-	-	CUFF.1303.1		smm:Smp_029750	79	226	5e-58	hypothetical protein
CUFF.1308	CCON0000096833.1	-	908786	915572	69.5961	-	-	CUFF.1308.1		smm:Smp_136010	75	99.8	6e-20	hypothetical protein ; K14556 U3 small nucleolar RNA-associated protein 12	|Genetic Information Processing; Translation; Ribosome Biogenesis [BR:ko03009];|Genetic Information Processing; Translation; Ribosome biogenesis in eukaryotes [PATH:ko03008-Map:ko03008];|
CUFF.1309	CCON0000096833.1	.	911639	911790	844.914	-	-	CUFF.1309.1
CUFF.1319	CCON0000096834.1	-	49140	51289	192.871	-	-	CUFF.1319.1		smm:Smp_153300	69	144	2e-33	hypothetical protein
CUFF.1312	CCON0000096833.1	.	801476	802057	46.0494	-	-	CUFF.1312.1		smm:Smp_029740	76	73.2	1e-11	hypothetical protein
CUFF.1321	CCON0000096834.1	.	234798	235325	31.5727	-	-	CUFF.1321.1
CUFF.1322	CCON0000096834.1	.	241622	242031	54.404	-	-	CUFF.1322.1
CUFF.1325	CCON0000096834.1	.	292865	294235	6.11489	-	-	CUFF.1325.1
CUFF.1326	CCON0000096834.1	.	262249	262867	2.65053	-	-	CUFF.1326.1
CUFF.1329	CCON0000096834.1	-	297286	337596	18.307	-	-	CUFF.1329.1|CUFF.1329.2|CUFF.1329.3		ttu:TERTU_3450	37	492	1e-137	thrombospondin type 3 repeat family protein
CUFF.1332	CCON0000096834.1	.	545939	546468	1.25546	-	-	CUFF.1332.1
CUFF.1333	CCON0000096834.1	.	546659	546798	1216.39	-	-	CUFF.1333.1
CUFF.1337	CCON0000096834.1	.	542457	543440	0.678784	-	-	CUFF.1337.1
CUFF.1339	CCON0000096834.1	.	541258	541987	1.64091	-	-	CUFF.1339.1
CUFF.1341	CCON0000096835.1	-	176311	180239	8.23849	-	-	CUFF.1341.1
CUFF.1343	CCON0000096835.1	-	185355	194980	16.9747	-	-	CUFF.1343.1
CUFF.1344	CCON0000096835.1	.	200394	200618	36.8556	-	-	CUFF.1344.1
CUFF.1347	CCON0000096834.1	.	341141	341866	6.15026	-	-	CUFF.1347.1
CUFF.1348	CCON0000096835.1	-	337163	342155	8.70028	-	-	CUFF.1348.1		smm:Smp_195040	60	65.5	6e-21	fimbrin		|GO:0005515|
CUFF.1358	CCON0000096836.1	+	89675	94494	42.5238	-	-	CUFF.1358.1
CUFF.1359	CCON0000096836.1	-	44564	49974	9.38468	-	-	CUFF.1359.1|CUFF.1359.2		smm:Smp_155870	61	166	9e-39	mitochondrial import inner membrane translocase subunit Tim17
CUFF.1360	CCON0000096836.1	-	100711	101682	11.6927	-	-	CUFF.1360.1|CUFF.1360.2|CUFF.1360.3
CUFF.1365	CCON0000096836.1	.	520700	521040	3.51931	-	-	CUFF.1365.1
CUFF.1370	CCON0000096836.1	.	494328	495298	1.22107	-	-	CUFF.1370.1
CUFF.1396	CCON0000096839.1	+	129930	131761	91.5284	-	-	CUFF.1396.1		smm:Smp_089220	46	213	4e-53	hypothetical protein
CUFF.1413	CCON0000096839.1	.	568232	568559	13.5852	-	-	CUFF.1413.1
CUFF.1419	CCON0000096840.1	.	82222	83319	5.01256	-	-	CUFF.1419.1
CUFF.1422	CCON0000096840.1	+	105281	109145	2.20378	-	-	CUFF.1422.1|CUFF.1422.2		smm:Smp_173230.2	57	135	6e-30	hypothetical protein
CUFF.1425	CCON0000096840.1	+	255372	275982	1.24246	-	-	CUFF.1425.1
CUFF.1432	CCON0000096841.1	.	345857	346085	12.0166	-	-	CUFF.1432.1
CUFF.1436	CCON0000096841.1	.	407860	408523	1.72251	-	-	CUFF.1436.1
CUFF.1437	CCON0000096841.1	.	468390	469666	32.9414	-	-	CUFF.1437.1
CUFF.1446	CCON0000096841.1	.	642324	643168	2.70027	-	-	CUFF.1446.1
CUFF.1438	CCON0000096841.1	.	174428	174920	66.7052	-	-	CUFF.1438.1
CUFF.1457	CCON0000096842.1	.	179571	180208	112.906	-	-	CUFF.1457.1
CUFF.1464	CCON0000096842.1	.	376879	377084	42.5737	-	-	CUFF.1464.1
CUFF.1481	CCON0000096843.1	.	185451	185620	307.596	-	-	CUFF.1481.1
CUFF.1487	CCON0000096843.1	.	195850	196189	12.0441	-	-	CUFF.1487.1
CUFF.1493	CCON0000096843.1	.	589565	590554	23.2631	-	-	CUFF.1493.1
CUFF.1495	CCON0000096843.1	.	510379	510575	56.7167	-	-	CUFF.1495.1
CUFF.1502	CCON0000096843.1	.	735293	736227	213.995	-	-	CUFF.1502.1
CUFF.1503	CCON0000096843.1	.	749899	751418	84.2069	-	-	CUFF.1503.1		smm:Smp_000660	89	75.9	8e-12	ornithine--oxo-acid transaminase ; K00819 ornithine--oxo-acid transaminase [EC:2.6.1.13]	|Metabolism; Amino Acid Metabolism; Amino acid related enzymes [BR:ko01007];|Metabolism; Amino Acid Metabolism; Arginine and proline metabolism [PATH:ko00330-Map:ko00330];|	|GO:0003824|GO:0008483|GO:0030170|
CUFF.1504	CCON0000096843.1	.	634326	634494	104.05	-	-	CUFF.1504.1
CUFF.1508	CCON0000096843.1	-	789480	793788	7.58785	-	-	CUFF.1508.1|CUFF.1508.2
CUFF.1511	CCON0000096843.1	.	939240	939928	1.493	-	-	CUFF.1511.1
CUFF.1516	CCON0000096844.1	+	50279	52874	39.5837	-	-	CUFF.1516.1		smm:Smp_135970	53	77.4	3e-13	Polcalcin Che a 3 (Calcium-binding pollen allergen Che a 3)		|GO:0005509|
CUFF.1517	CCON0000096844.1	+	103803	112309	268.15	-	-	CUFF.1517.1|CUFF.1517.2		smm:Smp_025370	88	79.3	8e-14	lipopolysaccharide-induced transcription factor regulating tumor necrosis factor alpha
CUFF.1519	CCON0000096844.1	.	171955	172330	5.73121	-	-	CUFF.1519.1
CUFF.1523	CCON0000096844.1	.	281308	282395	0.471512	-	-	CUFF.1523.1		spu:763991	32	108	5e-22	similar to endonuclease-reverse transcriptase
CUFF.1531	CCON0000096844.1	.	391994	392519	55.8997	-	-	CUFF.1531.1
CUFF.1535	CCON0000096844.1	.	436520	437294	2.72407	-	-	CUFF.1535.1
CUFF.1536	CCON0000096844.1	.	461047	461831	11.3063	-	-	CUFF.1536.1		cbr:CBG19995	43	53.5	1e-14	Cbr-soc-2; C. briggsae CBR-SOC-2 protein		|GO:0005515|
CUFF.1538	CCON0000096844.1	-	414623	416487	177.237	-	-	CUFF.1538.1		smm:Smp_043210	61	77.4	4e-24	tetraspanin
CUFF.1542	CCON0000096845.1	.	137739	137985	7.84588	-	-	CUFF.1542.1
CUFF.1554	CCON0000096845.1	.	570178	571293	1.02861	-	-	CUFF.1554.1
CUFF.1555	CCON0000096845.1	.	555325	555631	8.13587	-	-	CUFF.1555.1		smm:Smp_004690	84	96.3	6e-19	hypothetical protein
CUFF.1556	CCON0000096846.1	.	85586	86899	0.313496	-	-	CUFF.1556.1
CUFF.1557	CCON0000096845.1	+	282953	288826	142.58	-	-	CUFF.1557.1|CUFF.1557.2
CUFF.1563	CCON0000096846.1	-	87898	92806	7.77294	-	-	CUFF.1563.1|CUFF.1563.2
CUFF.1564	CCON0000096846.1	.	87898	92806	0.505537	-	-	CUFF.1564.1		spu:594003	32	65.1	1e-24	hypothetical LOC594003
CUFF.1565	CCON0000096846.1	+	212514	216482	138.946	-	-	CUFF.1565.1|CUFF.1565.2|CUFF.1565.3
CUFF.1569	CCON0000096846.1	+	264101	268321	22.6954	-	-	CUFF.1569.1
CUFF.1577	CCON0000096846.1	+	483796	493643	0.628115	-	-	CUFF.1577.1		smm:Smp_127770	50	191	8e-47	ras GTP exchange factor
CUFF.1578	CCON0000096846.1	.	551616	551752	2136.33	-	-	CUFF.1578.1
CUFF.1568	CCON0000096846.1	.	189563	189980	45.47	-	-	CUFF.1568.1
CUFF.1579	CCON0000096846.1	-	536382	543329	10.5617	-	-	CUFF.1579.1
CUFF.1580	CCON0000096847.1	.	15129	15572	36.41	-	-	CUFF.1580.1
CUFF.1582	CCON0000096847.1	+	70386	88126	11.7501	-	-	CUFF.1582.1		smm:Smp_139230	81	668	0	n-acetylgalactosaminyltransferase ; K00710 polypeptide N-acetylgalactosaminyltransferase [EC:2.4.1.41]	|Metabolism; Glycan Biosynthesis and Metabolism; Glycosyltransferases [BR:ko01003];|Metabolism; Glycan Biosynthesis and Metabolism; Mucin type O-glycan biosynthesis [PATH:ko00512-Map:ko00512];|
CUFF.1593	CCON0000096848.1	+	94023	98211	6.59594	-	-	CUFF.1593.1		smm:Smp_142970	61	171	2e-48	palmitoyl-protein thioesterase ; K01074 palmitoyl-protein thioesterase [EC:3.1.2.22]	|Cellular Processes; Transport and Catabolism; Lysosome [PATH:ko04142-Map:ko04142];|Metabolism; Lipid Metabolism; Fatty acid elongation in mitochondria [PATH:ko00062-Map:ko00062];|Metabolism; Lipid Metabolism; Lipid biosynthesis proteins [BR:ko01004];|	|GO:0008474|GO:0006464|
CUFF.1594	CCON0000096848.1	+	103387	104794	25.4022	-	-	CUFF.1594.1		smm:Smp_142970	70	103	4e-21	palmitoyl-protein thioesterase ; K01074 palmitoyl-protein thioesterase [EC:3.1.2.22]	|Cellular Processes; Transport and Catabolism; Lysosome [PATH:ko04142-Map:ko04142];|Metabolism; Lipid Metabolism; Fatty acid elongation in mitochondria [PATH:ko00062-Map:ko00062];|Metabolism; Lipid Metabolism; Lipid biosynthesis proteins [BR:ko01004];|	|GO:0008474|GO:0006464|
CUFF.1603	CCON0000096848.1	.	272177	272314	5049.08	-	-	CUFF.1603.1		smm:Smp_143020	85	81.3	2e-14	hypothetical protein
CUFF.1614	CCON0000096849.1	-	67631	70876	213.36	-	-	CUFF.1614.1|CUFF.1614.2
CUFF.1617	CCON0000096849.1	+	184312	186426	183.378	-	-	CUFF.1617.1
CUFF.1619	CCON0000096849.1	-	190156	196030	4.1238	-	-	CUFF.1619.1		nve:NEMVE_v1g227643	67	218	8e-56	hypothetical protein
CUFF.1622	CCON0000096849.1	+	250158	268140	19.114	-	-	CUFF.1622.1|CUFF.1622.2		smm:Smp_149820	57	166	1e-39	glycoprotein-N-acetylgalactosamine 3-beta-galactosyltransferase ; K00731 glycoprotein-N-acetylgalactosamine 3-beta-galactosyltransferase [EC:2.4.1.122]	|Metabolism; Glycan Biosynthesis and Metabolism; Glycosyltransferases [BR:ko01003];|Metabolism; Glycan Biosynthesis and Metabolism; Mucin type O-glycan biosynthesis [PATH:ko00512-Map:ko00512];|	|GO:0016020|GO:0016757|
CUFF.1623	CCON0000096849.1	+	348346	348829	24.1388	-	-	CUFF.1623.1
CUFF.1626	CCON0000096849.1	+	358348	359346	258.734	-	-	CUFF.1626.1
CUFF.1628	CCON0000096849.1	+	364693	367851	79.4531	-	-	CUFF.1628.1		smm:Smp_121940	89	101	2e-20	hypothetical protein
CUFF.1629	CCON0000096849.1	.	381758	382122	8.92713	-	-	CUFF.1629.1
CUFF.1635	CCON0000096849.1	.	381408	381657	16.6694	-	-	CUFF.1635.1
CUFF.1642	CCON0000096849.1	-	405516	440246	159.374	-	-	CUFF.1642.1|CUFF.1642.2|CUFF.1642.3|CUFF.1642.4		smm:Smp_121950	75	167	2e-40	hypothetical protein
CUFF.1644	CCON0000096850.1	.	266695	267945	7.44166	-	-	CUFF.1644.1		smm:Smp_176060	97	88.6	9e-16	ubiquitin ligase E3 alpha-related ; K10626 E3 ubiquitin-protein ligase UBR2 [EC:6.3.2.19]	|Genetic Information Processing; Folding, Sorting and Degradation; Ubiquitin system [BR:ko04121];|
CUFF.1645	CCON0000096850.1	-	244088	263629	10.0163	-	-	CUFF.1645.1		smm:Smp_176070	52	742	0	hypothetical protein		|GO:0005622|GO:0007165|
CUFF.1646	CCON0000096850.1	-	296893	307994	3.09398	-	-	CUFF.1646.1		smm:Smp_176060	67	651	0	ubiquitin ligase E3 alpha-related ; K10626 E3 ubiquitin-protein ligase UBR2 [EC:6.3.2.19]	|Genetic Information Processing; Folding, Sorting and Degradation; Ubiquitin system [BR:ko04121];|
CUFF.1647	CCON0000096850.1	-	310685	315494	3.5199	-	-	CUFF.1647.1		smm:Smp_176060	86	378	1e-103	ubiquitin ligase E3 alpha-related ; K10626 E3 ubiquitin-protein ligase UBR2 [EC:6.3.2.19]	|Genetic Information Processing; Folding, Sorting and Degradation; Ubiquitin system [BR:ko04121];|
CUFF.1648	CCON0000096850.1	-	318647	323584	3.1802	-	-	CUFF.1648.1		smm:Smp_176060	85	419	1e-116	ubiquitin ligase E3 alpha-related ; K10626 E3 ubiquitin-protein ligase UBR2 [EC:6.3.2.19]	|Genetic Information Processing; Folding, Sorting and Degradation; Ubiquitin system [BR:ko04121];|
CUFF.1649	CCON0000096850.1	-	324997	326723	3.35085	-	-	CUFF.1649.1		smm:Smp_176060	76	385	1e-105	ubiquitin ligase E3 alpha-related ; K10626 E3 ubiquitin-protein ligase UBR2 [EC:6.3.2.19]	|Genetic Information Processing; Folding, Sorting and Degradation; Ubiquitin system [BR:ko04121];|
CUFF.1650	CCON0000096850.1	-	270808	295799	4.59307	-	-	CUFF.1650.1|CUFF.1650.2		smm:Smp_176060	61	467	1e-129	ubiquitin ligase E3 alpha-related ; K10626 E3 ubiquitin-protein ligase UBR2 [EC:6.3.2.19]	|Genetic Information Processing; Folding, Sorting and Degradation; Ubiquitin system [BR:ko04121];|
CUFF.1658	CCON0000096851.1	.	223857	224079	10.9415	-	-	CUFF.1658.1
CUFF.1660	CCON0000096851.1	+	281610	287008	4.99923	-	-	CUFF.1660.1		smm:Smp_141440	66	162	8e-49	protein kinase		|GO:0004672|GO:0005524|GO:0016772|GO:0006468|
CUFF.1664	CCON0000096851.1	.	297022	297418	2.57797	-	-	CUFF.1664.1
CUFF.1669	CCON0000096852.1	.	176002	176539	7.05242	-	-	CUFF.1669.1
CUFF.1678	CCON0000096852.1	.	501168	502154	2.48136	-	-	CUFF.1678.1
CUFF.1681	CCON0000096852.1	+	476030	479736	422.489	-	-	CUFF.1681.1
CUFF.1686	CCON0000096852.1	.	492798	492972	308.921	-	-	CUFF.1686.1		smm:Smp_027390	88	84.7	2e-15	exocyst componenet sec8 ; K06111 exocyst complex component 4	|Cellular Processes; Cell Communication; Tight junction [PATH:ko04530-Map:ko04530];|
CUFF.1688	CCON0000096852.1	.	524169	524590	7.21282	-	-	CUFF.1688.1		smm:Smp_027400	85	90.5	3e-17	tyrosine kinase
CUFF.1691	CCON0000096853.1	.	297659	298908	5.52003	-	-	CUFF.1691.1		smm:Smp_179110	74	121	1e-25	purine nucleoside phosphorylase		|GO:0003824|GO:0016763|GO:0009116|
CUFF.1692	CCON0000096853.1	.	304988	305188	74.7337	-	-	CUFF.1692.1
CUFF.1708	CCON0000096854.1	.	196139	196682	4.16956	-	-	CUFF.1708.1
CUFF.1710	CCON0000096854.1	.	206775	207105	60.5043	-	-	CUFF.1710.1
CUFF.1716	CCON0000096855.1	.	244731	245014	23.1266	-	-	CUFF.1716.1
CUFF.1718	CCON0000096855.1	+	253619	256439	4.26554	-	-	CUFF.1718.1
CUFF.1717	CCON0000096853.1	.	607530	608393	23.9073	-	-	CUFF.1717.1|CUFF.1717.2		smm:Smp_134290	68	96.3	6e-19	serine-rich repeat protein
CUFF.1719	CCON0000096853.1	.	611800	613248	4.19578	-	-	CUFF.1719.1
CUFF.1721	CCON0000096853.1	.	631965	633150	6.30173	-	-	CUFF.1721.1
CUFF.1726	CCON0000096855.1	+	579392	580399	49.2231	-	-	CUFF.1726.1		smm:Smp_121810	91	95.9	2e-23	hypothetical protein
CUFF.1732	CCON0000096856.1	+	200	1554	8.4024	-	-	CUFF.1732.1
CUFF.1733	CCON0000096856.1	+	10502	21560	4.25522	-	-	CUFF.1733.1|CUFF.1733.2
CUFF.1735	CCON0000096856.1	.	59816	60186	30.1572	-	-	CUFF.1735.1
CUFF.1742	CCON0000096856.1	.	187902	188091	51.3549	-	-	CUFF.1742.1
CUFF.1745	CCON0000096856.1	.	99477	99855	5.19212	-	-	CUFF.1745.1		smm:Smp_183860	78	150	4e-35	hypothetical protein
CUFF.1748	CCON0000096856.1	.	209925	210413	2.02325	-	-	CUFF.1748.1
CUFF.1754	CCON0000096856.1	-	262886	263941	1428.23	-	-	CUFF.1754.1|CUFF.1754.2
CUFF.1758	CCON0000096857.1	-	275	2307	37.674	-	-	CUFF.1758.1
CUFF.1757	CCON0000096856.1	.	353313	353587	13.5719	-	-	CUFF.1757.1		smm:Smp_125330	77	71.2	2e-11	DEAD box ATP-dependent RNA helicase
CUFF.1760	CCON0000096857.1	.	12856	13995	6.68307	-	-	CUFF.1760.1
CUFF.1763	CCON0000096858.1	.	1	816	5.25743	-	-	CUFF.1763.1
CUFF.1770	CCON0000096858.1	.	261843	262727	1.27175	-	-	CUFF.1770.1
CUFF.1776	CCON0000096858.1	.	399512	399968	29.4657	-	-	CUFF.1776.1
CUFF.1777	CCON0000096858.1	.	402806	403003	842.305	-	-	CUFF.1777.1
CUFF.1792	CCON0000096859.1	-	301685	305898	193.793	-	-	CUFF.1792.1|CUFF.1792.2		smm:Smp_133920	62	75.9	9e-13	glutamate receptor AMPA
CUFF.1797	CCON0000096860.1	.	138638	139136	1.72727	-	-	CUFF.1797.1
CUFF.1802	CCON0000096859.1	.	295725	296266	3.33445	-	-	CUFF.1802.1
CUFF.1808	CCON0000096860.1	.	450059	450623	1.23275	-	-	CUFF.1808.1
CUFF.1811	CCON0000096860.1	-	494848	497755	2.15611	-	-	CUFF.1811.1		smm:Smp_145210	76	261	6e-68	cadherin
CUFF.1812	CCON0000096860.1	.	414817	415264	14.3514	-	-	CUFF.1812.1
CUFF.1803	CCON0000096859.1	-	223784	228043	42.9236	-	-	CUFF.1803.1|CUFF.1803.2|CUFF.1803.3
CUFF.1814	CCON0000096860.1	-	501103	535488	2.16099	-	-	CUFF.1814.1		smm:Smp_145210	77	707	0	cadherin		|GO:0005886|GO:0016020|GO:0005509|GO:0007155|GO:0007156|
CUFF.1815	CCON0000096860.1	.	535608	537023	1.95354	-	-	CUFF.1815.1		smm:Smp_145210	78	572	1e-161	cadherin		|GO:0005886|GO:0016020|GO:0005509|GO:0007155|GO:0007156|
CUFF.1816	CCON0000096860.1	-	321410	342967	530.41	-	-	CUFF.1816.1		smm:Smp_024820.2	98	254	2e-66	tetraspanin family protein 16 invertebrate		|GO:0016021|
CUFF.1818	CCON0000096861.1	.	1559	1957	6.97966	-	-	CUFF.1818.1
CUFF.1827	CCON0000096861.1	.	442725	444359	24.4049	-	-	CUFF.1827.1
CUFF.1828	CCON0000096862.1	+	50593	53738	126.107	-	-	CUFF.1828.1
CUFF.1837	CCON0000096863.1	-	48290	55365	31.248	-	-	CUFF.1837.1|CUFF.1837.2		smm:Smp_156470	63	104	2e-21	hypothetical protein
CUFF.1840	CCON0000096863.1	.	293667	294120	58.0368	-	-	CUFF.1840.1
CUFF.1830	CCON0000096862.1	.	59803	60145	31.7296	-	-	CUFF.1830.1
CUFF.1843	CCON0000096862.1	-	105459	108528	2508.59	-	-	CUFF.1843.1
CUFF.1845	CCON0000096863.1	-	588648	591950	5.01126	-	-	CUFF.1845.1		smm:Smp_124700	60	493	1e-137	hypothetical protein ; K13144 integrator complex subunit 7	|Genetic Information Processing; Transcription; Spliceosome [BR:ko03041];|
CUFF.1846	CCON0000096863.1	-	555175	566132	5.91557	-	-	CUFF.1846.1		smm:Smp_124700	68	436	1e-132	hypothetical protein ; K13144 integrator complex subunit 7	|Genetic Information Processing; Transcription; Spliceosome [BR:ko03041];|
CUFF.1847	CCON0000096863.1	-	561913	569977	8.23807	-	-	CUFF.1847.1		smm:Smp_124700	70	310	5e-83	hypothetical protein ; K13144 integrator complex subunit 7	|Genetic Information Processing; Transcription; Spliceosome [BR:ko03041];|
CUFF.1852	CCON0000096864.1	+	103920	106698	36.2647	-	-	CUFF.1852.1|CUFF.1852.2
CUFF.1854	CCON0000096864.1	+	143584	147632	2.94991	-	-	CUFF.1854.1		smm:Smp_035190.2	73	124	2e-34	ras GTP exchange factor son of sevenless
CUFF.1873	CCON0000096864.1	+	546990	558201	28.9947	-	-	CUFF.1873.1|CUFF.1873.2
CUFF.1875	CCON0000096864.1	+	596202	624578	2.59837	-	-	CUFF.1875.1|CUFF.1875.2		smm:Smp_141180	52	134	7e-30	hypothetical protein
CUFF.1880	CCON0000096866.1	+	138514	143014	47.6783	-	-	CUFF.1880.1		smm:Smp_103570	65	142	1e-32	serine/threonine protein kinase ; K08790 serine/threonine kinase 38 [EC:2.7.11.1]	|Metabolism; Enzyme Families; Protein kinases [BR:ko01001];|
CUFF.1885	CCON0000096866.1	.	192163	193764	25.2769	-	-	CUFF.1885.1
CUFF.1884	CCON0000096866.1	+	151133	169410	27.9403	-	-	CUFF.1884.1		smm:Smp_103570	100	314	3e-84	serine/threonine protein kinase ; K08790 serine/threonine kinase 38 [EC:2.7.11.1]	|Metabolism; Enzyme Families; Protein kinases [BR:ko01001];|	|GO:0004672|GO:0004674|GO:0005524|GO:0016772|GO:0006468|
CUFF.1886	CCON0000096866.1	+	177490	192021	27.8864	-	-	CUFF.1886.1		smm:Smp_103570	90	410	1e-113	serine/threonine protein kinase ; K08790 serine/threonine kinase 38 [EC:2.7.11.1]	|Metabolism; Enzyme Families; Protein kinases [BR:ko01001];|	|GO:0004672|GO:0004674|GO:0005524|GO:0016772|GO:0006468|
CUFF.1896	CCON0000096867.1	-	29899	31825	64.4312	-	-	CUFF.1896.1		smm:Smp_143470.1	88	372	1e-102	Spectrin beta chain brain 3 (Spectrin non-erythroid beta chain 3) (Beta-IV spectrin)		|GO:0005515|
CUFF.1908	CCON0000096868.1	.	1889	2553	41.551	-	-	CUFF.1908.1		smm:Smp_065150	77	259	4e-86	establishment of cohesion 1 (eco1) homolog ; K11268 N-acetyltransferase [EC:2.3.1.-]	|Genetic Information Processing; Replication and Repair; Chromosome [BR:ko03036];|
CUFF.1910	CCON0000096868.1	-	6227	8708	157.154	-	-	CUFF.1910.1		smm:Smp_157320	83	92.4	9e-18	Breast cancer metastasis-suppressor
CUFF.1902	CCON0000096867.1	-	34473	38531	34.0746	-	-	CUFF.1902.1		smm:Smp_143490	100	118	2e-51	DNA replication licensing factor MCM5 ; K02209 minichromosome maintenance protein 5 (cell division control protein 46)	|Cellular Processes; Cell Growth and Death; Cell cycle - yeast [PATH:ko04111-Map:ko04111];|Cellular Processes; Cell Growth and Death; Cell cycle [PATH:ko04110-Map:ko04110];|Cellular Processes; Cell Growth and Death; Meiosis - yeast [PATH:ko04113-Map:ko04113];|Genetic Information Processing; Replication and Repair; DNA replication [PATH:ko03030-Map:ko03030];|Genetic Information Processing; Replica…	|GO:0003677|GO:0005524|GO:0006260|
CUFF.1904	CCON0000096867.1	-	39141	46427	29.7215	-	-	CUFF.1904.1		smm:Smp_143470.1	96	1146	0	Spectrin beta chain brain 3 (Spectrin non-erythroid beta chain 3) (Beta-IV spectrin)		|GO:0003779|GO:0005515|
CUFF.1916	CCON0000096868.1	.	57996	58153	4818.11	-	-	CUFF.1916.1
CUFF.1921	CCON0000096868.1	+	128195	130358	4.9255	-	-	CUFF.1921.1
CUFF.1924	CCON0000096868.1	-	132556	134850	44.6486	-	-	CUFF.1924.1		smm:Smp_065170	61	247	4e-64	hypothetical protein
CUFF.1931	CCON0000096868.1	-	475099	476118	2.67788	-	-	CUFF.1931.1
CUFF.1957	CCON0000096870.1	.	214378	216458	3.49555	-	-	CUFF.1957.1
CUFF.1962	CCON0000096870.1	.	316489	317226	8.85945	-	-	CUFF.1962.1
CUFF.1968	CCON0000096870.1	-	426692	431173	20.6906	-	-	CUFF.1968.1		smm:Smp_029780	66	274	7e-72	hypothetical protein
CUFF.1972	CCON0000096870.1	.	555391	556874	0.534063	-	-	CUFF.1972.1		dre:796821	44	462	1e-128	polyprotein-like		|GO:0003723|GO:0003964|GO:0006278|
CUFF.1978	CCON0000096871.1	.	264125	264595	2.27996	-	-	CUFF.1978.1
CUFF.1983	CCON0000096871.1	.	270249	270652	1644.98	-	-	CUFF.1983.1		smm:Smp_050940.2	86	173	3e-42	60S ribosomal protein L11		|GO:0005622|GO:0005840|GO:0003735|GO:0006412|
CUFF.1985	CCON0000096871.1	.	337861	338308	2.89788	-	-	CUFF.1985.1
CUFF.1988	CCON0000096871.1	.	289624	290118	2.79999	-	-	CUFF.1988.1
CUFF.1989	CCON0000096871.1	+	416522	422480	18.8401	-	-	CUFF.1989.1		smm:Smp_050890	92	231	1e-59	hypothetical protein
CUFF.1990	CCON0000096871.1	+	407186	414537	21.4651	-	-	CUFF.1990.1		smm:Smp_050890	77	455	1e-126	hypothetical protein
CUFF.1971	CCON0000096861.1	-	182972	348508	42.2591	-	-	CUFF.1971.1		smm:Smp_015030	80	86.3	6e-16	choline/ethanolamine kinase ; K14156 choline/ethanolamine kinase [EC:2.7.1.32 2.7.1.82]	|Metabolism; Lipid Metabolism; Glycerophospholipid metabolism [PATH:ko00564-Map:ko00564];|
CUFF.1993	CCON0000096871.1	-	451041	459572	6.0869	-	-	CUFF.1993.1
CUFF.1995	CCON0000096871.1	+	422578	430618	17.2454	-	-	CUFF.1995.1|CUFF.1995.2		smm:Smp_050890	63	365	6e-99	hypothetical protein
CUFF.1998	CCON0000096871.1	.	566825	567350	4.23483	-	-	CUFF.1998.1
CUFF.1999	CCON0000096871.1	.	566477	566682	18.7324	-	-	CUFF.1999.1
CUFF.2000	CCON0000096871.1	-	587673	588685	10.6847	-	-	CUFF.2000.1		smm:Smp_149370	64	129	9e-29	hypothetical protein
CUFF.2001	CCON0000096871.1	+	577389	580002	5049.2	-	-	CUFF.2001.1
CUFF.2014	CCON0000096873.1	-	24664	35829	23.9031	-	-	CUFF.2014.1		smm:Smp_045400	58	633	1e-179	hypothetical protein
CUFF.2019	CCON0000096873.1	.	247242	247610	4.76196	-	-	CUFF.2019.1		smm:Smp_130000	74	78.2	2e-13	hypothetical protein
CUFF.2021	CCON0000096873.1	.	247894	248096	49.7485	-	-	CUFF.2021.1		smm:Smp_130000	56	82	1e-14	hypothetical protein
CUFF.2022	CCON0000096873.1	.	282604	283556	3.56512	-	-	CUFF.2022.1
CUFF.2028	CCON0000096873.1	-	15235	22950	106.773	-	-	CUFF.2028.1|CUFF.2028.2		smm:Smp_146630	61	282	2e-74	zinc finger protein		|GO:0008270|
CUFF.2031	CCON0000096873.1	.	402128	402887	1.49148	-	-	CUFF.2031.1
CUFF.2034	CCON0000096873.1	.	484559	486639	0.650767	-	-	CUFF.2034.1		spu:757912	53	400	1e-109	similar to gag-pol polyprotein		|GO:0003676|GO:0015074|
CUFF.2036	CCON0000096873.1	.	538581	539533	0.972305	-	-	CUFF.2036.1
CUFF.2049	CCON0000096874.1	.	306573	307277	20.2449	-	-	CUFF.2049.1		smm:Smp_158620	66	115	2e-24	retinaldehyde binding protein-related
CUFF.2051	CCON0000096874.1	+	250160	251904	24.0961	-	-	CUFF.2051.1		bfo:BRAFLDRAFT_277366	43	101	2e-21	hypothetical protein
CUFF.2052	CCON0000096874.1	.	317579	317722	2079.95	-	-	CUFF.2052.1		smm:Smp_165970	89	73.2	6e-12	acidic fibroblast growth factor intracellular binding protein
CUFF.2054	CCON0000096874.1	-	312875	313834	38.8983	-	-	CUFF.2054.1		smm:Smp_165970	93	124	3e-27	acidic fibroblast growth factor intracellular binding protein		|GO:0017134|
CUFF.2055	CCON0000096874.1	.	368769	368934	466.858	-	-	CUFF.2055.1
CUFF.2062	CCON0000096875.1	.	292868	293339	3.02914	-	-	CUFF.2062.1
CUFF.2063	CCON0000096875.1	.	293407	293732	2.60025	-	-	CUFF.2063.1
CUFF.2069	CCON0000096876.1	-	92693	111835	3.12763	-	-	CUFF.2069.1		smm:Smp_145860	53	259	3e-67	nuclear hormone receptor
CUFF.2070	CCON0000096876.1	.	119614	119762	996.162	-	-	CUFF.2070.1
CUFF.2072	CCON0000096876.1	.	122089	122405	29.1988	-	-	CUFF.2072.1		smm:Smp_044020	74	160	3e-38	folate carrier protein
CUFF.2073	CCON0000096876.1	+	113754	117016	24.4643	-	-	CUFF.2073.1|CUFF.2073.2
CUFF.2074	CCON0000096876.1	.	251277	251419	309.595	-	-	CUFF.2074.1
CUFF.2076	CCON0000096876.1	.	300443	302048	0.522001	-	-	CUFF.2076.1		spu:758890	32	132	5e-34	hypothetical protein LOC758890		|GO:0003723|GO:0003964|GO:0006278|
CUFF.2079	CCON0000096876.1	.	389250	390306	54.8329	-	-	CUFF.2079.1
CUFF.2095	CCON0000096879.1	.	144190	147356	6.67698	-	-	CUFF.2095.1		dre:100331908	40	87.4	1e-16	Gag-Pol polyprotein-like
CUFF.2082	CCON0000096875.1	-	55232	84527	10.7691	-	-	CUFF.2082.1|CUFF.2082.2|CUFF.2082.3
CUFF.2083	CCON0000096875.1	.	84014	84525	5.19886	-	-	CUFF.2083.1
CUFF.2085	CCON0000096875.1	.	78230	79503	2.44875	-	-	CUFF.2085.1
CUFF.2086	CCON0000096875.1	.	124770	126035	1.23912	-	-	CUFF.2086.1		hmg:100197190	28	67.8	2e-13	hypothetical protein LOC100197190
CUFF.2102	CCON0000096875.1	.	181692	182598	62.3593	-	-	CUFF.2102.1
CUFF.2104	CCON0000096879.1	-	401985	410089	66.7144	-	-	CUFF.2104.1|CUFF.2104.2		smm:Smp_151580	83	164	2e-39	pdz domain containing protein
CUFF.2116	CCON0000096880.1	+	63169	64835	11.2957	-	-	CUFF.2116.1|CUFF.2116.2
CUFF.2129	CCON0000096881.1	.	309548	310481	19.5193	-	-	CUFF.2129.1
CUFF.2113	CCON0000096874.1	.	95132	95528	3.03985	-	-	CUFF.2113.1
CUFF.2133	CCON0000096874.1	.	226922	227094	173.593	-	-	CUFF.2133.1		smm:Smp_158610.1	82	77	4e-13	helicase
CUFF.2134	CCON0000096881.1	.	327997	328783	2.16466	-	-	CUFF.2134.1
CUFF.2135	CCON0000096882.1	.	66949	67146	63.7037	-	-	CUFF.2135.1
CUFF.2136	CCON0000096882.1	.	67277	67479	114.804	-	-	CUFF.2136.1
CUFF.2142	CCON0000096882.1	+	41581	46196	6.98083	-	-	CUFF.2142.1|CUFF.2142.2
CUFF.2158	CCON0000096884.1	-	189192	200103	6.26811	-	-	CUFF.2158.1|CUFF.2158.2|CUFF.2158.3		smm:Smp_157090	72	118	2e-25	subfamily C1A unassigned peptidase (C01 family)
CUFF.2162	CCON0000096885.1	.	182095	182349	45.2639	-	-	CUFF.2162.1		smm:Smp_150980.2	93	164	2e-39	P53 inducible protein-related
CUFF.2165	CCON0000096885.1	+	252850	255654	1.83976	-	-	CUFF.2165.1
CUFF.2166	CCON0000096885.1	.	262926	263123	30.6722	-	-	CUFF.2166.1
CUFF.2169	CCON0000096885.1	.	375107	375642	5.03728	-	-	CUFF.2169.1		smm:Smp_150580	44	110	3e-23	Nst1p-like protein
CUFF.2170	CCON0000096886.1	.	46467	46747	15.398	-	-	CUFF.2170.1
CUFF.2177	CCON0000096886.1	+	142197	152210	3.25243	-	-	CUFF.2177.1|CUFF.2177.2|CUFF.2177.3
CUFF.2178	CCON0000096886.1	.	150852	152210	0.810913	-	-	CUFF.2178.1
CUFF.2183	CCON0000096887.1	.	177490	178606	5.86053	-	-	CUFF.2183.1
CUFF.2184	CCON0000096887.1	-	283688	306795	5.43497	-	-	CUFF.2184.1		smm:Smp_167010	93	626	1e-178	talin		|GO:0005856|GO:0005158|GO:0005488|
CUFF.2186	CCON0000096887.1	.	384366	384695	8.59279	-	-	CUFF.2186.1
CUFF.2188	CCON0000096887.1	.	384801	385141	4.4578	-	-	CUFF.2188.1
CUFF.2189	CCON0000096887.1	.	385212	385741	5.02183	-	-	CUFF.2189.1
CUFF.2192	CCON0000096887.1	.	327827	328842	6.96709	-	-	CUFF.2192.1
CUFF.2200	CCON0000096888.1	-	120123	130768	35.3244	-	-	CUFF.2200.1		smm:Smp_071950	86	256	3e-67	tetratricopeptide repeat protein tpr		|GO:0005488|
CUFF.2203	CCON0000096887.1	.	230709	231418	4.18917	-	-	CUFF.2203.1
CUFF.2205	CCON0000096887.1	-	253505	277696	4.36044	-	-	CUFF.2205.1		smm:Smp_167010	80	1311	0	talin		|GO:0001726|GO:0005925|GO:0005200|GO:0007016|
CUFF.2209	CCON0000096889.1	-	28149	32177	6.88567	-	-	CUFF.2209.1		smm:Smp_152150	35	83.6	1e-14	hypothetical protein
CUFF.2217	CCON0000096889.1	.	96379	97332	3.74537	-	-	CUFF.2217.1
CUFF.2221	CCON0000096889.1	.	268801	269694	4.78258	-	-	CUFF.2221.1
CUFF.2228	CCON0000096889.1	.	269976	270624	5.12498	-	-	CUFF.2228.1		cin:100181795	40	160	5e-38	similar to pol polyprotein		|GO:0003676|GO:0015074|
CUFF.2226	CCON0000096890.1	.	2274	2640	2.40753	-	-	CUFF.2226.1
CUFF.2230	CCON0000096890.1	+	71595	75753	1.05413	-	-	CUFF.2230.1
CUFF.2236	CCON0000096890.1	+	85667	90918	634.104	-	-	CUFF.2236.1|CUFF.2236.2|CUFF.2236.3|CUFF.2236.4		xla:446666	58	85.9	9e-16	slc30a6-a, MGC83075, slc30a6, znt-6, znt6, znt6-A; solute carrier family 30 (zinc transporter), member 6; K14693 solute carrier family 30 (zinc transporter), member 6		|GO:0016021|GO:0008324|GO:0006812|GO:0055085|
CUFF.2237	CCON0000096890.1	.	93629	94202	65.1882	-	-	CUFF.2237.1		gga:421480	44	73.2	1e-11	SLC30A6, ZnT6; solute carrier family 30 (zinc transporter), member 6; K14693 solute carrier family 30 (zinc transporter), member 6
CUFF.2241	CCON0000096890.1	.	391715	392183	19.2639	-	-	CUFF.2241.1
CUFF.2244	CCON0000096891.1	-	134288	143633	32.5829	-	-	CUFF.2244.1
CUFF.2246	CCON0000096891.1	+	236302	239391	39.5929	-	-	CUFF.2246.1
CUFF.2251	CCON0000096891.1	-	245925	246925	9.23556	-	-	CUFF.2251.1
CUFF.2249	CCON0000096891.1	.	29461	29674	58.0549	-	-	CUFF.2249.1		smm:Smp_136550	79	72.8	7e-12	tyrosine kinase
CUFF.2253	CCON0000096892.1	-	51415	76919	19.5025	-	-	CUFF.2253.1
CUFF.2263	CCON0000096892.1	.	455209	455484	8.13274	-	-	CUFF.2263.1
CUFF.2264	CCON0000096892.1	+	236841	242165	2.28662	-	-	CUFF.2264.1
CUFF.2266	CCON0000096892.1	.	492025	492570	12.8546	-	-	CUFF.2266.1
CUFF.2269	CCON0000096892.1	.	427897	430250	2.66355	-	-	CUFF.2269.1
CUFF.2270	CCON0000096892.1	.	430302	430855	1.75864	-	-	CUFF.2270.1
CUFF.2273	CCON0000096892.1	.	605185	605999	1.01921	-	-	CUFF.2273.1
CUFF.2277	CCON0000096893.1	+	23694	29307	13.8567	-	-	CUFF.2277.1		smm:Smp_164100	80	135	7e-31	annexin		|GO:0005509|GO:0005544|
CUFF.2274	CCON0000096892.1	+	571187	575300	0.959621	-	-	CUFF.2274.1|CUFF.2274.2
CUFF.2282	CCON0000096893.1	+	37684	42334	1331.62	-	-	CUFF.2282.1|CUFF.2282.2|CUFF.2282.3
CUFF.2288	CCON0000096893.1	+	370658	384190	2.2518	-	-	CUFF.2288.1		smm:Smp_164130	63	1027	0	dopey-related
CUFF.2289	CCON0000096893.1	+	385070	391509	3.4017	-	-	CUFF.2289.1		smm:Smp_164130	78	474	1e-132	dopey-related
CUFF.2290	CCON0000096893.1	+	392262	398021	2.4653	-	-	CUFF.2290.1		smm:Smp_164130	62	270	3e-70	dopey-related
CUFF.2278	CCON0000096892.1	-	497060	550904	67.8037	-	-	CUFF.2278.1
CUFF.2291	CCON0000096892.1	+	563641	564689	2.36616	-	-	CUFF.2291.1|CUFF.2291.2
CUFF.2295	CCON0000096893.1	+	328038	370499	1.5801	-	-	CUFF.2295.1		smm:Smp_164120	67	946	0	dopey-related
CUFF.2304	CCON0000096894.1	-	278611	284286	3.39765	-	-	CUFF.2304.1
CUFF.2305	CCON0000096894.1	.	317751	318006	11.0206	-	-	CUFF.2305.1
CUFF.2309	CCON0000096895.1	+	46547	53172	237.306	-	-	CUFF.2309.1		smm:Smp_052500	90	102	9e-21	hypothetical protein
CUFF.2311	CCON0000096895.1	.	56739	57503	0.923982	-	-	CUFF.2311.1
CUFF.2314	CCON0000096895.1	.	82669	82995	7.22854	-	-	CUFF.2314.1
CUFF.2318	CCON0000096895.1	-	184532	198645	19.0254	-	-	CUFF.2318.1		smm:Smp_012560	72	258	6e-67	o-methyltransferase		|GO:0008171|
CUFF.2326	CCON0000096895.1	.	242510	243447	9.2583	-	-	CUFF.2326.1		smm:Smp_151020	66	166	1e-80	transmembrane protein 17
CUFF.2328	CCON0000096895.1	+	220586	221968	8.71792	-	-	CUFF.2328.1
CUFF.2315	CCON0000096893.1	.	182475	182762	26.8647	-	-	CUFF.2315.1
CUFF.2329	CCON0000096896.1	.	42301	42806	8.78222	-	-	CUFF.2329.1		smm:Smp_086420	69	89.7	7e-17	hypothetical protein
CUFF.2330	CCON0000096896.1	+	14548	36036	19.7516	-	-	CUFF.2330.1		smm:Smp_086420	46	535	1e-150	hypothetical protein
CUFF.2342	CCON0000096897.1	+	30203	33891	23.0801	-	-	CUFF.2342.1|CUFF.2342.2
CUFF.2343	CCON0000096897.1	-	47971	56371	13.0699	-	-	CUFF.2343.1|CUFF.2343.2|CUFF.2343.3
CUFF.2358	CCON0000096897.1	.	787928	788644	8.14018	-	-	CUFF.2358.1
CUFF.2366	CCON0000096897.1	+	825985	851601	70.3472	-	-	CUFF.2366.1		smm:Smp_148080	70	214	3e-54	hypothetical protein
CUFF.2380	CCON0000096898.1	-	503116	519686	9.60163	-	-	CUFF.2380.1		smm:Smp_148580	68	520	0	supervillin		|GO:0003779|GO:0007010|
CUFF.2381	CCON0000096898.1	-	529487	539454	8.66375	-	-	CUFF.2381.1		smm:Smp_148580	68	621	1e-176	supervillin		|GO:0003779|
CUFF.2382	CCON0000096898.1	.	597846	599004	5.89609	-	-	CUFF.2382.1
CUFF.2383	CCON0000096898.1	+	589774	595706	21.5471	-	-	CUFF.2383.1		smm:Smp_148590	65	207	5e-52	hypothetical protein
CUFF.2392	CCON0000096899.1	.	371378	371866	8.56908	-	-	CUFF.2392.1
CUFF.2395	CCON0000096899.1	-	375629	378162	23.0542	-	-	CUFF.2395.1		smm:Smp_105730	77	70.9	3e-11	CAI-2 protein
CUFF.2415	CCON0000096901.1	.	236028	236426	173.64	-	-	CUFF.2415.1
CUFF.2417	CCON0000096901.1	.	237319	237488	1338.95	-	-	CUFF.2417.1
CUFF.2421	CCON0000096901.1	-	243520	246128	15.0243	-	-	CUFF.2421.1
CUFF.2432	CCON0000096902.1	.	259003	259811	0.99107	-	-	CUFF.2432.1
CUFF.2447	CCON0000096903.1	.	42337	42843	14.1418	-	-	CUFF.2447.1		smm:Smp_081460.4	92	77	5e-13	6-phosphogluconolactonase (EC:3.1.1.31); K01057 6-phosphogluconolactonase [EC:3.1.1.31]	|Metabolism; Carbohydrate Metabolism; Pentose phosphate pathway [PATH:ko00030-Map:ko00030];|
CUFF.2444	CCON0000096902.1	-	397537	533791	5.38203	-	-	CUFF.2444.1		nve:NEMVE_v1g241105	48	88.2	2e-16	hypothetical protein		|GO:0005515|
CUFF.2414	CCON0000096897.1	+	165130	165939	7.33194	-	-	CUFF.2414.1
CUFF.2459	CCON0000096897.1	-	242270	243513	4984.08	-	-	CUFF.2459.1|CUFF.2459.2
CUFF.2466	CCON0000096903.1	.	449929	451234	3.03125	-	-	CUFF.2466.1
CUFF.2470	CCON0000096903.1	-	442567	446006	31.1928	-	-	CUFF.2470.1|CUFF.2470.2
CUFF.2471	CCON0000096903.1	.	505705	505978	92.7702	-	-	CUFF.2471.1		smm:Smp_026460	53	85.1	1e-15	hypothetical protein
CUFF.2480	CCON0000096905.1	.	147426	147645	19.4164	-	-	CUFF.2480.1		smm:Smp_123300	97	101	2e-20	follistatin
CUFF.2485	CCON0000096905.1	.	75035	75324	25.6391	-	-	CUFF.2485.1
CUFF.2491	CCON0000096906.1	-	31750	35291	74.0886	-	-	CUFF.2491.1		smm:Smp_150050	84	124	3e-27	gtpase-activating protein gyp2
CUFF.2493	CCON0000096906.1	-	25194	30609	9.88226	-	-	CUFF.2493.1		smm:Smp_150040.2	87	702	0	serine/threonine protein kinase ; K02202 cyclin-dependent kinase 7 [EC:2.7.11.22]	|Cellular Processes; Cell Growth and Death; Cell cycle [PATH:ko04110-Map:ko04110];|Genetic Information Processing; Replication and Repair; DNA repair and recombination proteins [BR:ko03400];|Genetic Information Processing; Replication and Repair; Nucleotide excision repair [PATH:ko03420-Map:ko03420];|Genetic Information Processing; Transcription; Basal transcription factors [PATH:ko03022-Map:ko03…	|GO:0004672|GO:0004674|GO:0004713|GO:0005524|GO:0016772|GO:0006468|
CUFF.2494	CCON0000096906.1	.	63755	64947	4.88646	-	-	CUFF.2494.1
CUFF.2495	CCON0000096906.1	-	68171	93240	8.50991	-	-	CUFF.2495.1		smm:Smp_150050	76	880	0	gtpase-activating protein gyp2		|GO:0005622|GO:0005097|GO:0032313|
CUFF.2497	CCON0000096906.1	.	188027	189092	1.28916	-	-	CUFF.2497.1
CUFF.2498	CCON0000096906.1	+	46178	47720	4.1216	-	-	CUFF.2498.1		smm:Smp_150050	73	180	3e-44	gtpase-activating protein gyp2
CUFF.2499	CCON0000096906.1	-	46178	57062	4.90375	-	-	CUFF.2499.1		smm:Smp_150050	65	516	1e-154	gtpase-activating protein gyp2
CUFF.2500	CCON0000096906.1	-	93621	95378	12.8137	-	-	CUFF.2500.1
CUFF.2506	CCON0000096906.1	-	347689	349404	42.9838	-	-	CUFF.2506.1|CUFF.2506.2
CUFF.2509	CCON0000096906.1	.	394921	395269	31.2197	-	-	CUFF.2509.1
CUFF.2508	CCON0000096906.1	.	261790	262224	7.55719	-	-	CUFF.2508.1
CUFF.2510	CCON0000096906.1	.	286485	286907	3.05615	-	-	CUFF.2510.1
CUFF.2515	CCON0000096906.1	.	431078	431248	294.05	-	-	CUFF.2515.1
CUFF.2514	CCON0000096906.1	-	399232	406059	1.29247	-	-	CUFF.2514.1		smm:Smp_150090	65	600	1e-169	monocarboxylate transporter		|GO:0016021|GO:0055085|
CUFF.2516	CCON0000096907.1	-	5030	7486	36.1929	-	-	CUFF.2516.1		smm:Smp_147810	84	128	2e-28	tatd dnase-related ; K03424 TatD DNase family protein [EC:3.1.21.-]	|Unclassified; Genetic Information Processing; Replication, recombination and repair proteins|	|GO:0016888|
CUFF.2517	CCON0000096907.1	-	18655	43069	18.2126	-	-	CUFF.2517.1		smm:Smp_147810	88	171	3e-41	tatd dnase-related ; K03424 TatD DNase family protein [EC:3.1.21.-]	|Unclassified; Genetic Information Processing; Replication, recombination and repair proteins|	|GO:0016888|
CUFF.2521	CCON0000096907.1	.	187587	188211	28.9137	-	-	CUFF.2521.1		smm:Smp_066150	52	102	2e-20	solute carrier family 35 member C2
CUFF.2526	CCON0000096907.1	.	206114	206519	6.92019	-	-	CUFF.2526.1		smm:Smp_125790	86	106	6e-22	hypothetical protein ; K11672 actin-related protein 5	|Genetic Information Processing; Replication and Repair; Chromosome [BR:ko03036];|
CUFF.2530	CCON0000096907.1	-	329107	348281	51.317	-	-	CUFF.2530.1		smm:Smp_188580	70	92.4	1e-17	hypothetical protein
CUFF.2534	CCON0000096908.1	.	118607	119271	1.79357	-	-	CUFF.2534.1		spu:765208	34	90.9	6e-17	similar to putative reverse transcriptase
CUFF.2539	CCON0000096908.1	-	182044	183860	8.74741	-	-	CUFF.2539.1		smm:Smp_012670.2	68	98.6	3e-21	hypothetical protein
CUFF.2541	CCON0000096908.1	.	257931	258996	4.06892	-	-	CUFF.2541.1
CUFF.2542	CCON0000096908.1	.	241146	241828	7.14913	-	-	CUFF.2542.1
CUFF.2548	CCON0000096909.1	.	125274	125632	13.2294	-	-	CUFF.2548.1
CUFF.2549	CCON0000096909.1	+	97417	106787	26.6297	-	-	CUFF.2549.1|CUFF.2549.2		smm:Smp_068750	69	257	6e-67	hypothetical protein
CUFF.2559	CCON0000096909.1	.	239163	239542	2.806	-	-	CUFF.2559.1
CUFF.2565	CCON0000096909.1	.	278131	278357	25.1925	-	-	CUFF.2565.1
CUFF.2567	CCON0000096910.1	.	10654	11409	1.55178	-	-	CUFF.2567.1
CUFF.2571	CCON0000096910.1	.	201871	202447	3.67506	-	-	CUFF.2571.1
CUFF.2572	CCON0000096910.1	.	199240	200017	15.7954	-	-	CUFF.2572.1
CUFF.2573	CCON0000096910.1	.	221430	221658	9.44165	-	-	CUFF.2573.1
CUFF.2576	CCON0000096911.1	-	7465	26370	33.7775	-	-	CUFF.2576.1
CUFF.2579	CCON0000096911.1	.	226888	228013	1.20599	-	-	CUFF.2579.1
CUFF.2582	CCON0000096911.1	-	160418	161381	67.192	-	-	CUFF.2582.1|CUFF.2582.2|CUFF.2582.3
CUFF.2583	CCON0000096911.1	+	271350	272695	1.42137	-	-	CUFF.2583.1		smm:Smp_126210	78	315	3e-84	hypothetical protein
CUFF.2586	CCON0000096911.1	.	321310	321897	1.07191	-	-	CUFF.2586.1
CUFF.2587	CCON0000096911.1	.	323787	324249	1.95584	-	-	CUFF.2587.1
CUFF.2589	CCON0000096911.1	-	324447	328268	1.30783	-	-	CUFF.2589.1		smm:Smp_126240	75	365	2e-99	protein kinase; titin		|GO:0005515|
CUFF.2590	CCON0000096911.1	-	329678	338760	0.493651	-	-	CUFF.2590.1		smm:Smp_126240	91	627	1e-178	protein kinase; titin		|GO:0005515|GO:0016772|
CUFF.2592	CCON0000096912.1	.	143564	144725	11.1388	-	-	CUFF.2592.1
CUFF.2600	CCON0000096913.1	+	31423	38872	396.745	-	-	CUFF.2600.1		smm:Smp_067890	96	365	1e-99	proteasome subunit alpha 2 (T01 family) ; K02726 20S proteasome subunit alpha 2 [EC:3.4.25.1]	|Genetic Information Processing; Folding, Sorting and Degradation; Proteasome [BR:ko03051];|Genetic Information Processing; Folding, Sorting and Degradation; Proteasome [PATH:ko03050-Map:ko03050];|Metabolism; Enzyme Families; Peptidases [BR:ko01002];|	|GO:0005839|GO:0019773|GO:0004175|GO:0004298|GO:0006511|GO:0051603|
CUFF.2601	CCON0000096913.1	.	156014	156359	4.7716	-	-	CUFF.2601.1
CUFF.2606	CCON0000096913.1	.	219390	219992	3.09824	-	-	CUFF.2606.1
CUFF.2609	CCON0000096914.1	-	63683	87789	3.14327	-	-	CUFF.2609.1		smm:Smp_194320	61	223	3e-56	run and tbc1 domain containing		|GO:0005622|GO:0005097|GO:0032313|
CUFF.2613	CCON0000096914.1	.	125156	125473	5.79505	-	-	CUFF.2613.1		smm:Smp_098250	64	122	1e-26	hypothetical protein
CUFF.2612	CCON0000096914.1	-	92918	116697	3.07887	-	-	CUFF.2612.1		smm:Smp_194320	48	355	9e-96	run and tbc1 domain containing
CUFF.2621	CCON0000096915.1	.	53823	54106	40.2851	-	-	CUFF.2621.1
CUFF.2626	CCON0000096915.1	+	253570	268319	0.968568	-	-	CUFF.2626.1|CUFF.2626.2		smm:Smp_179280	80	549	1e-154	hypothetical protein		|GO:0000166|GO:0005524|GO:0017111|
CUFF.2625	CCON0000096915.1	+	274439	288696	0.987287	-	-	CUFF.2625.1		smm:Smp_179290	60	334	1e-89	hypothetical protein		|GO:0005515|
CUFF.2635	CCON0000096916.1	+	77263	80110	6.70528	-	-	CUFF.2635.1		smm:Smp_103670	84	92.8	7e-18	glycolipid transfer protein-related
CUFF.2646	CCON0000096916.1	.	295581	295897	10.5672	-	-	CUFF.2646.1
CUFF.2650	CCON0000096917.1	.	46283	47111	13.7873	-	-	CUFF.2650.1
CUFF.2653	CCON0000096917.1	-	49839	52134	58.6692	-	-	CUFF.2653.1
CUFF.2656	CCON0000096916.1	-	330461	333889	6.97648	-	-	CUFF.2656.1
CUFF.2663	CCON0000096918.1	.	63303	63990	3.27703	-	-	CUFF.2663.1
CUFF.2667	CCON0000096919.1	.	106659	107271	7.64521	-	-	CUFF.2667.1
CUFF.2668	CCON0000096918.1	+	101840	103483	25.252	-	-	CUFF.2668.1|CUFF.2668.2
CUFF.2670	CCON0000096919.1	.	116911	117546	1.67887	-	-	CUFF.2670.1
CUFF.2671	CCON0000096919.1	.	118109	119025	0.530875	-	-	CUFF.2671.1
CUFF.2676	CCON0000096919.1	-	244643	246887	3.52847	-	-	CUFF.2676.1		smm:Smp_163960	69	191	3e-47	limd1
CUFF.2678	CCON0000096919.1	-	270625	272880	22.7974	-	-	CUFF.2678.1
CUFF.2680	CCON0000096919.1	+	277455	284604	13.7055	-	-	CUFF.2680.1|CUFF.2680.2
CUFF.2685	CCON0000096919.1	-	355367	358545	4.41007	-	-	CUFF.2685.1
CUFF.2686	CCON0000096919.1	-	322379	324768	25.3137	-	-	CUFF.2686.1
CUFF.2704	CCON0000096921.1	.	187249	187385	979.149	-	-	CUFF.2704.1
CUFF.2705	CCON0000096921.1	.	187498	188464	0.454595	-	-	CUFF.2705.1
CUFF.2711	CCON0000096921.1	.	270100	271560	232.014	-	-	CUFF.2711.1		nve:NEMVE_v1g106330	24	81.3	2e-13	hypothetical protein		|GO:0016021|GO:0007186|
CUFF.2716	CCON0000096921.1	.	511027	511600	18.2416	-	-	CUFF.2716.1
CUFF.2729	CCON0000096922.1	.	139728	139948	32.5287	-	-	CUFF.2729.1		smm:Smp_092320.1	83	72	1e-11	ell related
CUFF.2734	CCON0000096922.1	.	256376	256681	8.81218	-	-	CUFF.2734.1		smm:Smp_172600	90	147	3e-34	hypothetical protein
CUFF.2738	CCON0000096922.1	+	399772	414646	8.56928	-	-	CUFF.2738.1		smm:Smp_172630	57	94	3e-18	hypothetical protein
CUFF.2725	CCON0000096921.1	-	347895	353696	15.0339	-	-	CUFF.2725.1
CUFF.2743	CCON0000096923.1	+	84212	87431	2.4506	-	-	CUFF.2743.1		smm:Smp_162250	73	145	7e-34	rpgr-interacting protein 1 related
CUFF.2750	CCON0000096923.1	-	144234	146130	625.914	-	-	CUFF.2750.1
CUFF.2751	CCON0000096923.1	.	146250	147295	1.81431	-	-	CUFF.2751.1
CUFF.2752	CCON0000096923.1	-	147463	148294	45.5248	-	-	CUFF.2752.1
CUFF.2753	CCON0000096923.1	+	112400	121907	511.359	-	-	CUFF.2753.1
CUFF.2757	CCON0000096923.1	+	126582	127959	47.7903	-	-	CUFF.2757.1
CUFF.2759	CCON0000096923.1	+	128777	134700	232.079	-	-	CUFF.2759.1
CUFF.2764	CCON0000096924.1	.	95577	95801	13.2302	-	-	CUFF.2764.1
CUFF.2771	CCON0000096924.1	.	413321	414376	1.18189	-	-	CUFF.2771.1
CUFF.2784	CCON0000096925.1	.	139624	140875	1.04549	-	-	CUFF.2784.1
CUFF.2785	CCON0000096925.1	.	149526	150325	0.76405	-	-	CUFF.2785.1
CUFF.2783	CCON0000096925.1	.	93244	93855	1.93692	-	-	CUFF.2783.1		nve:NEMVE_v1g94732	51	82.8	1e-14	hypothetical protein
CUFF.2786	CCON0000096925.1	.	127460	127754	8.70774	-	-	CUFF.2786.1
CUFF.2791	CCON0000096925.1	.	155718	156058	2.81545	-	-	CUFF.2791.1
CUFF.2802	CCON0000096928.1	+	52596	105473	38.5741	-	-	CUFF.2802.1		smm:Smp_194720	50	128	2e-28	family S33 non-peptidase homologue (S33 family)
CUFF.2806	CCON0000096928.1	.	126743	127195	10.8855	-	-	CUFF.2806.1
CUFF.2814	CCON0000096929.1	+	75912	78668	86.2981	-	-	CUFF.2814.1		smm:Smp_123420	96	119	9e-26	aryl hydrocarbon receptor nuclear translocator homolog (darnt) ; K09097 hypoxia-inducible factor 1 beta	|Genetic Information Processing; Transcription; Transcription factors [BR:ko03000];|Human Diseases; Cancers; Pathways in cancer [PATH:ko05200-Map:ko05200];|Human Diseases; Cancers; Renal cell carcinoma [PATH:ko05211-Map:ko05211];|	|GO:0005634|GO:0005667|GO:0005737|GO:0003700|GO:0006355|
CUFF.2830	CCON0000096928.1	.	225225	226335	0.536269	-	-	CUFF.2830.1
CUFF.2834	CCON0000096928.1	.	276051	276818	1.93502	-	-	CUFF.2834.1
CUFF.2837	CCON0000096929.1	+	81019	98878	6.62378	-	-	CUFF.2837.1		smm:Smp_123420	63	724	0	aryl hydrocarbon receptor nuclear translocator homolog (darnt) ; K09097 hypoxia-inducible factor 1 beta	|Genetic Information Processing; Transcription; Transcription factors [BR:ko03000];|Human Diseases; Cancers; Pathways in cancer [PATH:ko05200-Map:ko05200];|Human Diseases; Cancers; Renal cell carcinoma [PATH:ko05211-Map:ko05211];|
CUFF.2847	CCON0000096931.1	-	312599	319426	82.2772	-	-	CUFF.2847.1		smm:Smp_124860	77	447	1e-150	hypothetical protein		|GO:0008168|
CUFF.2850	CCON0000096931.1	.	266555	266779	29.2955	-	-	CUFF.2850.1		smm:Smp_136750	98	147	2e-34	serine/threonine protein kinase
CUFF.2852	CCON0000096931.1	+	274425	275764	5.21631	-	-	CUFF.2852.1
CUFF.2857	CCON0000096932.1	.	201019	201762	2.11066	-	-	CUFF.2857.1
CUFF.2858	CCON0000096932.1	.	202091	202719	2.02316	-	-	CUFF.2858.1
CUFF.2865	CCON0000096931.1	.	391894	392304	29.1529	-	-	CUFF.2865.1
CUFF.2868	CCON0000096931.1	-	399943	403851	41.347	-	-	CUFF.2868.1
CUFF.2894	CCON0000096935.1	.	132231	132874	10.639	-	-	CUFF.2894.1
CUFF.2907	CCON0000096930.1	.	85744	85912	2553.95	-	-	CUFF.2907.1
CUFF.2910	CCON0000096930.1	.	114662	115797	0.410148	-	-	CUFF.2910.1		smm:Smp_186170	35	111	1e-22	hypothetical protein
CUFF.2911	CCON0000096930.1	.	116336	119068	1.84428	-	-	CUFF.2911.1		tca:100142580	39	172	1e-83	similar to putative gag-pol protein
CUFF.2913	CCON0000096930.1	-	147392	153921	11.08	-	-	CUFF.2913.1|CUFF.2913.2		smm:Smp_164930	62	145	1e-38	tyrosine kinase
CUFF.2914	CCON0000096930.1	.	148001	148539	6.21683	-	-	CUFF.2914.1
CUFF.2915	CCON0000096930.1	-	156120	170814	6.04352	-	-	CUFF.2915.1		smm:Smp_164930	52	618	1e-175	tyrosine kinase		|GO:0004672|GO:0004713|GO:0005515|GO:0005524|GO:0016772|GO:0006468|
CUFF.2916	CCON0000096930.1	-	160437	162941	6.53331	-	-	CUFF.2916.1		smm:Smp_164930	83	270	4e-71	tyrosine kinase		|GO:0004672|GO:0004713|GO:0005524|GO:0016772|GO:0006468|
CUFF.2918	CCON0000096932.1	.	433428	434242	1.56845	-	-	CUFF.2918.1
CUFF.2923	CCON0000096937.1	.	70845	71083	47.3251	-	-	CUFF.2923.1		smm:Smp_141680	78	87.8	2e-16	hypothetical protein
CUFF.2935	CCON0000096937.1	+	169892	173077	62.2646	-	-	CUFF.2935.1		smm:Smp_092990	73	77.4	3e-13	hypothetical protein
CUFF.2938	CCON0000096937.1	.	454595	454775	246.657	-	-	CUFF.2938.1
CUFF.2940	CCON0000096937.1	.	566795	567818	9.98985	-	-	CUFF.2940.1
CUFF.2949	CCON0000096938.1	-	110829	113262	2.56111	-	-	CUFF.2949.1		smm:Smp_150410	85	155	2e-39	hypothetical protein
CUFF.2956	CCON0000096939.1	.	63284	63615	20.1878	-	-	CUFF.2956.1
CUFF.2974	CCON0000096941.1	.	176238	176797	24.8932	-	-	CUFF.2974.1		smm:Smp_157820	72	117	3e-25	ataxia telangiectasia mutated (atm) ; K04728 ataxia telangectasia mutated family protein [EC:2.7.11.1]	|Cellular Processes; Cell Growth and Death; Apoptosis [PATH:ko04210-Map:ko04210];|Cellular Processes; Cell Growth and Death; Cell cycle [PATH:ko04110-Map:ko04110];|Cellular Processes; Cell Growth and Death; p53 signaling pathway [PATH:ko04115-Map:ko04115];|Genetic Information Processing; Replication and Repair; DNA repair and recombination proteins [BR:ko03400];|Genetic Information Processing; Re…
CUFF.2975	CCON0000096942.1	+	85476	88079	7.04469	-	-	CUFF.2975.1
CUFF.2971	CCON0000096937.1	.	405190	405991	0.867564	-	-	CUFF.2971.1
CUFF.2972	CCON0000096937.1	.	406503	407425	0.626742	-	-	CUFF.2972.1
CUFF.2973	CCON0000096937.1	.	409054	409616	530.075	-	-	CUFF.2973.1
CUFF.2984	CCON0000096942.1	.	225456	225908	36.8188	-	-	CUFF.2984.1
CUFF.2986	CCON0000096942.1	.	332151	332894	119.668	-	-	CUFF.2986.1
CUFF.2990	CCON0000096942.1	.	438533	439331	26.9121	-	-	CUFF.2990.1		smm:Smp_163460.1	79	168	5e-40	hypothetical protein
CUFF.2995	CCON0000096943.1	+	46436	50091	9.57133	-	-	CUFF.2995.1		smm:Smp_122780	79	348	1e-94	leucyl-tRNA synthetase ; K01869 leucyl-tRNA synthetase [EC:6.1.1.4]	|Genetic Information Processing; Translation; Aminoacyl-tRNA biosynthesis [PATH:ko00970-Map:ko00970];|Metabolism; Amino Acid Metabolism; Amino acid related enzymes [BR:ko01007];|Metabolism; Amino Acid Metabolism; Valine, leucine and isoleucine biosynthesis [PATH:ko00290-Map:ko00290];|	|GO:0005737|GO:0000166|GO:0004812|GO:0004823|GO:0005524|GO:0006418|GO:0006429|
CUFF.3000	CCON0000096943.1	.	228159	229054	3.4048	-	-	CUFF.3000.1
CUFF.3004	CCON0000096943.1	.	271461	272538	2.62272	-	-	CUFF.3004.1
CUFF.2999	CCON0000096943.1	-	54529	55192	36.6969	-	-	CUFF.2999.1		smm:Smp_150210.2	69	301	2e-80	autocrine motility factor receptor amfr		|GO:0005515|GO:0008270|
CUFF.3001	CCON0000096943.1	-	57885	59863	1.798	-	-	CUFF.3001.1
CUFF.3002	CCON0000096943.1	+	56781	59125	21.3424	-	-	CUFF.3002.1		smm:Smp_150210.2	69	134	2e-29	autocrine motility factor receptor amfr
CUFF.3015	CCON0000096944.1	.	16672	17848	486.684	-	-	CUFF.3015.1		smm:Smp_046290	86	149	5e-34	marvel-containing potential lipid raft-associated protein
CUFF.3017	CCON0000096944.1	+	306179	311001	43.4035	-	-	CUFF.3017.1		smm:Smp_149430	80	330	6e-89	phenylalanyl-tRNA synthetase mitochondrial ; K01889 phenylalanyl-tRNA synthetase alpha chain [EC:6.1.1.20]	|Genetic Information Processing; Translation; Aminoacyl-tRNA biosynthesis [PATH:ko00970-Map:ko00970];|Metabolism; Amino Acid Metabolism; Amino acid related enzymes [BR:ko01007];|	|GO:0005737|GO:0000049|GO:0004812|GO:0005524|GO:0043039|
CUFF.3018	CCON0000096944.1	+	311362	316965	47.0406	-	-	CUFF.3018.1		smm:Smp_149430	80	373	1e-102	phenylalanyl-tRNA synthetase mitochondrial ; K01889 phenylalanyl-tRNA synthetase alpha chain [EC:6.1.1.20]	|Genetic Information Processing; Translation; Aminoacyl-tRNA biosynthesis [PATH:ko00970-Map:ko00970];|Metabolism; Amino Acid Metabolism; Amino acid related enzymes [BR:ko01007];|	|GO:0005737|GO:0000049|GO:0000287|GO:0004812|GO:0004826|GO:0005524|GO:0006432|GO:0008033|GO:0043039|
CUFF.3020	CCON0000096944.1	+	369091	378371	29.4856	-	-	CUFF.3020.1
CUFF.3021	CCON0000096944.1	+	433160	435529	8.14637	-	-	CUFF.3021.1
CUFF.3032	CCON0000096945.1	.	160622	160980	31.9187	-	-	CUFF.3032.1
CUFF.3037	CCON0000096945.1	+	229343	248988	0.801326	-	-	CUFF.3037.1		smm:Smp_175860	39	388	1e-105	hypothetical protein
CUFF.3038	CCON0000096945.1	+	241314	243920	16.9208	-	-	CUFF.3038.1		smm:Smp_153760.1	98	274	1e-72	DNA-directed RNA polymerase III subunit ; K03021 DNA-directed RNA polymerase III subunit RPC2 [EC:2.7.7.6]	|Genetic Information Processing; Transcription; RNA polymerase [PATH:ko03020-Map:ko03020];|Metabolism; Nucleotide Metabolism; Purine metabolism [PATH:ko00230-Map:ko00230];|Metabolism; Nucleotide Metabolism; Pyrimidine metabolism [PATH:ko00240-Map:ko00240];|Organismal Systems; Immune System; Cytosolic DNA-sensing pathway [PATH:ko04623-Map:ko04623];|	|GO:0003677|GO:0003899|GO:0032549|GO:0006351|
CUFF.3040	CCON0000096945.1	+	253084	260266	0.558863	-	-	CUFF.3040.1		smm:Smp_175860	54	248	7e-64	hypothetical protein
CUFF.3041	CCON0000096945.1	+	262644	268321	1.20732	-	-	CUFF.3041.1		smm:Smp_175860	46	274	8e-72	hypothetical protein
CUFF.3047	CCON0000096946.1	.	18869	19811	75.2129	-	-	CUFF.3047.1
CUFF.3049	CCON0000096946.1	.	156850	158091	6.96957	-	-	CUFF.3049.1
CUFF.3052	CCON0000096946.1	.	189593	190552	3.6242	-	-	CUFF.3052.1
CUFF.3055	CCON0000096946.1	-	171285	178110	14.2236	-	-	CUFF.3055.1
CUFF.3060	CCON0000096946.1	.	59399	61643	0.724432	-	-	CUFF.3060.1
CUFF.3062	CCON0000096946.1	-	59403	61643	2.45488	-	-	CUFF.3062.1
CUFF.3068	CCON0000096947.1	.	115436	116630	0.631512	-	-	CUFF.3068.1
CUFF.3070	CCON0000096947.1	.	149330	149469	1437.55	-	-	CUFF.3070.1		smm:Smp_186740	75	74.7	2e-12	hypothetical protein
CUFF.3071	CCON0000096947.1	.	148406	148678	19.3596	-	-	CUFF.3071.1
CUFF.3079	CCON0000096948.1	.	327473	328481	15.3906	-	-	CUFF.3079.1
CUFF.3084	CCON0000096948.1	.	449931	450442	41.5435	-	-	CUFF.3084.1		smm:Smp_084940.1	71	105	1e-21	GTP-binding protein rit
CUFF.3087	CCON0000096948.1	.	193934	194076	1764.69	-	-	CUFF.3087.1
CUFF.3094	CCON0000096949.1	.	136937	137827	55.6251	-	-	CUFF.3094.1
CUFF.3102	CCON0000096949.1	.	230167	230459	5.11877	-	-	CUFF.3102.1
CUFF.3105	CCON0000096950.1	-	8863	10090	10.3574	-	-	CUFF.3105.1		spu:760621	40	75.5	6e-14	similar to gag-pol polyprotein
CUFF.3118	CCON0000096951.1	+	60760	63234	22.8327	-	-	CUFF.3118.1		smm:Smp_127690	77	226	1e-57	hypothetical protein
CUFF.3119	CCON0000096951.1	.	101706	102736	0.92345	-	-	CUFF.3119.1
CUFF.3122	CCON0000096951.1	+	296368	305211	0.743657	-	-	CUFF.3122.1		smm:Smp_140060	59	192	5e-47	hypothetical protein
CUFF.3124	CCON0000096951.1	+	305278	313549	0.881911	-	-	CUFF.3124.1		smm:Smp_140050	45	303	4e-80	CCAAT-box DNA binding protein subunit B
CUFF.3125	CCON0000096951.1	.	318079	319409	1.2352	-	-	CUFF.3125.1
CUFF.3126	CCON0000096951.1	.	344044	344386	27.2713	-	-	CUFF.3126.1
CUFF.3131	CCON0000096951.1	-	467094	473032	44.733	-	-	CUFF.3131.1		smm:Smp_033110	96	119	5e-26	zinc finger protein
CUFF.3134	CCON0000096952.1	.	156688	157235	2.78166	-	-	CUFF.3134.1
CUFF.3136	CCON0000096951.1	.	521770	522359	2.66631	-	-	CUFF.3136.1
CUFF.3141	CCON0000096952.1	.	287751	292817	4.74887	-	-	CUFF.3141.1
CUFF.3143	CCON0000096952.1	-	38333	42866	124.082	-	-	CUFF.3143.1		smm:Smp_130580	76	204	2e-51	hypothetical protein		|GO:0005515|
CUFF.3150	CCON0000096952.1	.	440737	440940	90.1155	-	-	CUFF.3150.1		smm:Smp_149640	69	93.2	5e-18	hypothetical protein
CUFF.3151	CCON0000096952.1	-	503928	509206	637.062	-	-	CUFF.3151.1		smm:Smp_152140	94	103	5e-21	hypothetical protein
CUFF.3169	CCON0000096955.1	+	424545	531497	16.4197	-	-	CUFF.3169.1|CUFF.3169.2
CUFF.3178	CCON0000096955.1	-	481401	486182	110.519	-	-	CUFF.3178.1
CUFF.3184	CCON0000096957.1	.	89786	90214	8.49178	-	-	CUFF.3184.1
CUFF.3185	CCON0000096957.1	.	88370	89602	0.490076	-	-	CUFF.3185.1
CUFF.3189	CCON0000096957.1	-	90559	92709	7.10853	-	-	CUFF.3189.1
CUFF.3205	CCON0000096958.1	.	71201	71395	191.671	-	-	CUFF.3205.1
CUFF.3215	CCON0000096959.1	.	8862	9955	20.2566	-	-	CUFF.3215.1
CUFF.3220	CCON0000096959.1	.	148578	149675	4.66284	-	-	CUFF.3220.1
CUFF.3216	CCON0000096953.1	+	123083	255743	61.7645	-	-	CUFF.3216.1
CUFF.3222	CCON0000096953.1	.	228495	228833	118.304	-	-	CUFF.3222.1
CUFF.3228	CCON0000096960.1	.	32581	33205	24.0948	-	-	CUFF.3228.1
CUFF.3235	CCON0000096960.1	-	89072	94294	3.74249	-	-	CUFF.3235.1|CUFF.3235.2
CUFF.3247	CCON0000096961.1	.	172735	174156	0.596534	-	-	CUFF.3247.1		smm:Smp_184820	35	90.9	2e-16	hypothetical protein
CUFF.3248	CCON0000096961.1	.	174289	175080	0.852718	-	-	CUFF.3248.1
CUFF.3193	CCON0000096955.1	.	4949	6787	1.68531	-	-	CUFF.3193.1
CUFF.3237	CCON0000096955.1	+	137624	158671	190.712	-	-	CUFF.3237.1|CUFF.3237.2		smm:Smp_171780	71	95.1	1e-18	hypothetical protein
CUFF.3243	CCON0000096955.1	.	188129	188300	206.575	-	-	CUFF.3243.1
CUFF.3254	CCON0000096963.1	.	295290	296344	11.2206	-	-	CUFF.3254.1
CUFF.3255	CCON0000096963.1	.	300393	300904	33.3674	-	-	CUFF.3255.1		smm:Smp_124290	64	173	4e-42	hypothetical protein
CUFF.3263	CCON0000096963.1	.	533904	534415	1.76781	-	-	CUFF.3263.1
CUFF.3270	CCON0000096964.1	+	73866	86550	38.6209	-	-	CUFF.3270.1|CUFF.3270.2|CUFF.3270.3		smm:Smp_162060	70	229	1e-58	hypothetical protein
CUFF.3272	CCON0000096964.1	.	284051	284845	1.05324	-	-	CUFF.3272.1
CUFF.3274	CCON0000096964.1	.	285355	286950	8.01805	-	-	CUFF.3274.1		dre:100332136	42	254	3e-68	polyprotein-like		|GO:0003676|GO:0015074|
CUFF.3276	CCON0000096965.1	+	5052	12020	17.3634	-	-	CUFF.3276.1		smm:Smp_169060	72	169	3e-40	hypothetical protein ; K12662 U4/U6 small nuclear ribonucleoprotein PRP4	|Genetic Information Processing; Transcription; Spliceosome [BR:ko03041];|Genetic Information Processing; Transcription; Spliceosome [PATH:ko03040-Map:ko03040];|
CUFF.3279	CCON0000096965.1	-	133227	135027	21.9056	-	-	CUFF.3279.1		smm:Smp_134630	55	122	1e-26	chromatin regulatory protein sir2 ; K08098 phosphatidylinositol glycan, class Z [EC:2.4.1.-]	|Metabolism; Glycan Biosynthesis and Metabolism; Glycosylphosphatidylinositol(GPI)-anchor biosynthesis [PATH:ko00563-Map:ko00563];|Metabolism; Glycan Biosynthesis and Metabolism; Glycosyltransferases [BR:ko01003];|	|GO:0031227|GO:0016757|GO:0006506|
CUFF.3296	CCON0000096967.1	+	267166	274397	2.87996	-	-	CUFF.3296.1		smm:Smp_116270	76	115	3e-24	hypothetical protein		|GO:0016020|GO:0003924|GO:0005525|GO:0006184|GO:0007165|GO:0007264|
CUFF.3303	CCON0000096966.1	-	26152	29812	107.151	-	-	CUFF.3303.1
CUFF.3312	CCON0000096968.1	.	348762	349044	7.91504	-	-	CUFF.3312.1
CUFF.3315	CCON0000096968.1	.	157305	157837	2.9037	-	-	CUFF.3315.1
CUFF.3316	CCON0000096968.1	.	157972	158472	6.06364	-	-	CUFF.3316.1
CUFF.3320	CCON0000096968.1	.	397086	397881	2.97922	-	-	CUFF.3320.1
CUFF.3309	CCON0000096967.1	.	320971	321167	110.968	-	-	CUFF.3309.1		smm:Smp_139030	73	99.4	8e-20	hypothetical protein
CUFF.3328	CCON0000096969.1	.	195789	195991	227.695	-	-	CUFF.3328.1		smm:Smp_028070.1	87	123	5e-27	bicaudal D-like protein
CUFF.3333	CCON0000096970.1	.	64744	65619	0.876235	-	-	CUFF.3333.1
CUFF.3347	CCON0000096971.1	.	124630	124950	74.723	-	-	CUFF.3347.1
CUFF.3349	CCON0000096971.1	+	412565	419223	2.07799	-	-	CUFF.3349.1		smm:Smp_136150	74	122	6e-37	nalp (nacht leucine rich repeat and pyrin domain containing)-related
CUFF.3354	CCON0000096972.1	.	135770	135971	37.8529	-	-	CUFF.3354.1
CUFF.3357	CCON0000096972.1	.	36691	37134	12.4754	-	-	CUFF.3357.1		smm:Smp_106110	100	89	1e-16	hypothetical protein
CUFF.3361	CCON0000096973.1	+	118669	121230	743.029	-	-	CUFF.3361.1
CUFF.3364	CCON0000096973.1	+	152290	153892	46.8887	-	-	CUFF.3364.1
CUFF.3363	CCON0000096974.1	-	127618	144251	3.03356	-	-	CUFF.3363.1		smm:Smp_129130	79	395	0	DNA helicase recq5 ; K10902 ATP-dependent DNA helicase Q5 [EC:3.6.4.12]	|Genetic Information Processing; Replication and Repair; DNA repair and recombination proteins [BR:ko03400];|	|GO:0003676|GO:0004386|GO:0005524|GO:0008026|GO:0006310|
CUFF.3375	CCON0000096974.1	.	376343	376581	211.571	-	-	CUFF.3375.1
CUFF.3372	CCON0000096974.1	-	115481	121937	2.8289	-	-	CUFF.3372.1		smm:Smp_129130	54	273	3e-71	DNA helicase recq5 ; K10902 ATP-dependent DNA helicase Q5 [EC:3.6.4.12]	|Genetic Information Processing; Replication and Repair; DNA repair and recombination proteins [BR:ko03400];|
CUFF.3376	CCON0000096974.1	-	123218	124906	3.96592	-	-	CUFF.3376.1		smm:Smp_129130	42	117	2e-25	DNA helicase recq5 ; K10902 ATP-dependent DNA helicase Q5 [EC:3.6.4.12]	|Genetic Information Processing; Replication and Repair; DNA repair and recombination proteins [BR:ko03400];|
CUFF.3377	CCON0000096974.1	.	378321	378741	78.4504	-	-	CUFF.3377.1		smm:Smp_136350	78	171	2e-41	Ribonuclease P/MRP protein subunit POP5 ; K03537 ribonuclease P/MRP protein subunit POP5 [EC:3.1.26.5]	|Genetic Information Processing; Translation; RNA transport [PATH:ko03013-Map:ko03013];|Genetic Information Processing; Translation; Ribosome Biogenesis [BR:ko03009];|Genetic Information Processing; Translation; Ribosome biogenesis in eukaryotes [PATH:ko03008-Map:ko03008];|
CUFF.3378	CCON0000096974.1	+	373426	376246	152.22	-	-	CUFF.3378.1		smm:Smp_026260	71	216	2e-54	rnf5 ; K10666 E3 ubiquitin-protein ligase RNF5 [EC:6.3.2.19]	|Genetic Information Processing; Folding, Sorting and Degradation; Protein processing in endoplasmic reticulum [PATH:ko04141-Map:ko04141];|Genetic Information Processing; Folding, Sorting and Degradation; Ubiquitin system [BR:ko04121];|
CUFF.3390	CCON0000096974.1	-	632471	634699	4.77046	-	-	CUFF.3390.1
CUFF.3393	CCON0000096974.1	-	770813	774456	15.7158	-	-	CUFF.3393.1		smm:Smp_012970	63	309	6e-82	myotubularin-related protein		|GO:0046872|
CUFF.3398	CCON0000096974.1	-	775323	797468	9.38403	-	-	CUFF.3398.1|CUFF.3398.2|CUFF.3398.3		smm:Smp_012970	62	923	0	myotubularin-related protein		|GO:0016791|GO:0016311|
CUFF.3399	CCON0000096974.1	-	818299	826335	20.1378	-	-	CUFF.3399.1		smm:Smp_129120	91	338	1e-91	shoc2		|GO:0005515|
CUFF.3394	CCON0000096974.1	.	674594	675085	49.3703	-	-	CUFF.3394.1
CUFF.3407	CCON0000096975.1	.	145730	146072	4.01445	-	-	CUFF.3407.1
CUFF.3412	CCON0000096975.1	.	240860	242264	17.5389	-	-	CUFF.3412.1
CUFF.3417	CCON0000096975.1	.	232505	233298	1.20153	-	-	CUFF.3417.1
CUFF.3422	CCON0000096975.1	-	618979	620484	61.9625	-	-	CUFF.3422.1
CUFF.3419	CCON0000096975.1	+	303596	323491	25.2768	-	-	CUFF.3419.1		smm:Smp_010280	73	119	1e-25	family S9 unassigned peptidase (S09 family)		|GO:0016787|
CUFF.3426	CCON0000096975.1	.	713456	713997	3.63758	-	-	CUFF.3426.1		smm:Smp_127370	84	177	4e-43	glycosyltransferase 14 family member
CUFF.3430	CCON0000096975.1	-	762296	766197	26.6961	-	-	CUFF.3430.1		smm:Smp_127340	83	350	8e-95	NADH-ubiquinone oxidoreductase ; K03935 NADH dehydrogenase (ubiquinone) Fe-S protein 2 [EC:1.6.5.3 1.6.99.3]	|Human Diseases; Neurodegenerative Diseases; Alzheimer's disease [PATH:ko05010-Map:ko05010];|Human Diseases; Neurodegenerative Diseases; Huntington's disease [PATH:ko05016-Map:ko05016];|Human Diseases; Neurodegenerative Diseases; Parkinson's disease [PATH:ko05012-Map:ko05012];|Metabolism; Energy Metabolism; Oxidative phosphorylation [PATH:ko00190-Map:ko00190];|
CUFF.3431	CCON0000096975.1	-	774788	780470	218.75	-	-	CUFF.3431.1		dse:Dsec_GM26777	83	322	1e-86	GM26777 gene product from transcript GM26777-RA; K03935 NADH dehydrogenase (ubiquinone) Fe-S protein 2 [EC:1.6.5.3 1.6.99.3]	|Human Diseases; Neurodegenerative Diseases; Alzheimer's disease [PATH:ko05010-Map:ko05010];|Human Diseases; Neurodegenerative Diseases; Huntington's disease [PATH:ko05016-Map:ko05016];|Human Diseases; Neurodegenerative Diseases; Parkinson's disease [PATH:ko05012-Map:ko05012];|Metabolism; Energy Metabolism; Oxidative phosphorylation [PATH:ko00190-Map:ko00190];|	|GO:0016651|GO:0048038|GO:0051287|GO:0055114|
CUFF.3433	CCON0000096975.1	-	767132	774068	293.427	-	-	CUFF.3433.1		smm:Smp_127340	90	258	9e-69	NADH-ubiquinone oxidoreductase ; K03935 NADH dehydrogenase (ubiquinone) Fe-S protein 2 [EC:1.6.5.3 1.6.99.3]	|Human Diseases; Neurodegenerative Diseases; Alzheimer's disease [PATH:ko05010-Map:ko05010];|Human Diseases; Neurodegenerative Diseases; Huntington's disease [PATH:ko05016-Map:ko05016];|Human Diseases; Neurodegenerative Diseases; Parkinson's disease [PATH:ko05012-Map:ko05012];|Metabolism; Energy Metabolism; Oxidative phosphorylation [PATH:ko00190-Map:ko00190];|	|GO:0016651|GO:0048038|GO:0051287|GO:0055114|
CUFF.3434	CCON0000096975.1	.	641646	642115	7.11864	-	-	CUFF.3434.1
CUFF.3438	CCON0000096976.1	.	196677	197419	114.697	-	-	CUFF.3438.1
CUFF.3447	CCON0000096976.1	.	526040	527200	35.3032	-	-	CUFF.3447.1
CUFF.3449	CCON0000096976.1	-	537984	540082	74.1643	-	-	CUFF.3449.1|CUFF.3449.2		smm:Smp_082780	81	149	5e-35	wiskott-aldrich syndrome protein ; K05747 Wiskott-Aldrich syndrome protein	|Cellular Processes; Cell Communication; Adherens junction [PATH:ko04520-Map:ko04520];|Cellular Processes; Cell Motility; Cytoskeleton proteins [BR:ko04812];|Cellular Processes; Cell Motility; Regulation of actin cytoskeleton [PATH:ko04810-Map:ko04810];|Human Diseases; Infectious Diseases; Bacterial invasion of epithelial cells [PATH:ko05100-Map:ko05100];|Human Diseases; Infectious Diseases; Path…	|GO:0005515|
CUFF.3460	CCON0000096977.1	.	93272	94375	46.1273	-	-	CUFF.3460.1
CUFF.3462	CCON0000096977.1	.	211425	211681	23.2777	-	-	CUFF.3462.1
CUFF.3470	CCON0000096977.1	.	281755	282557	1.67453	-	-	CUFF.3470.1
CUFF.3468	CCON0000096977.1	+	279667	281613	4.53784	-	-	CUFF.3468.1|CUFF.3468.2
CUFF.3472	CCON0000096977.1	-	352569	355270	9.52965	-	-	CUFF.3472.1		smm:Smp_121140.1	79	160	5e-38	hypothetical protein
CUFF.3477	CCON0000096978.1	.	60399	60745	2.93533	-	-	CUFF.3477.1
CUFF.3494	CCON0000096979.1	.	68499	69277	7.73538	-	-	CUFF.3494.1
CUFF.3495	CCON0000096980.1	-	225824	237612	3.09356	-	-	CUFF.3495.1		smm:Smp_158180	64	165	1e-39	hypothetical protein
CUFF.3499	CCON0000096980.1	-	307698	310963	6.05132	-	-	CUFF.3499.1		smm:Smp_158160	64	171	2e-41	rna-binding protein lin-28
CUFF.3497	CCON0000096980.1	.	109973	110565	2.82277	-	-	CUFF.3497.1
CUFF.3500	CCON0000096980.1	.	110934	113043	1.7396	-	-	CUFF.3500.1
CUFF.3502	CCON0000096980.1	.	355820	357430	1.73385	-	-	CUFF.3502.1		smm:Smp_158160	74	82	1e-13	rna-binding protein lin-28
CUFF.3505	CCON0000096980.1	-	393340	403980	19.9519	-	-	CUFF.3505.1		smm:Smp_080840	74	471	1e-131	hypothetical protein
CUFF.3509	CCON0000096980.1	.	78190	79006	43.6285	-	-	CUFF.3509.1
CUFF.3512	CCON0000096980.1	.	601806	602262	1.76635	-	-	CUFF.3512.1
CUFF.3524	CCON0000096982.1	.	6475	7001	9.60556	-	-	CUFF.3524.1
CUFF.3526	CCON0000096982.1	.	224765	225247	75.3053	-	-	CUFF.3526.1
CUFF.3529	CCON0000096982.1	+	245499	248110	1018.24	-	-	CUFF.3529.1|CUFF.3529.2
CUFF.3531	CCON0000096982.1	+	229392	230983	126.502	-	-	CUFF.3531.1		smm:Smp_081380	74	77.4	3e-13	tumor protein d52
CUFF.3539	CCON0000096982.1	-	399783	400149	18.177	-	-	CUFF.3539.1
CUFF.3540	CCON0000096982.1	.	444965	445350	239.818	-	-	CUFF.3540.1
CUFF.3541	CCON0000096982.1	.	32164	32496	225.985	-	-	CUFF.3541.1		smm:Smp_036370	78	127	3e-28	peroxisomal membrane protein 2 pxmp2		|GO:0016021|
CUFF.3543	CCON0000096982.1	+	411283	425583	32.7337	-	-	CUFF.3543.1		smm:Smp_080790	72	187	2e-45	hypothetical protein		|GO:0016881|
CUFF.3557	CCON0000096983.1	.	216018	216710	157.655	-	-	CUFF.3557.1
CUFF.3556	CCON0000096983.1	.	355527	356016	3.79574	-	-	CUFF.3556.1
CUFF.3560	CCON0000096983.1	+	398870	411443	33.7285	-	-	CUFF.3560.1		smm:Smp_000890.2	75	546	1e-153	mitotic phosphoprotein 44
CUFF.3562	CCON0000096983.1	+	687607	694214	10.8559	-	-	CUFF.3562.1		smm:Smp_000990	73	231	1e-110	EXOC1; exocyst complex component 1
CUFF.3564	CCON0000096983.1	+	700527	704449	15.6957	-	-	CUFF.3564.1		smm:Smp_000990	60	153	3e-36	EXOC1; exocyst complex component 1
CUFF.3563	CCON0000096983.1	.	482774	483336	2.47877	-	-	CUFF.3563.1
CUFF.3565	CCON0000096983.1	+	705062	713262	14.291	-	-	CUFF.3565.1		tca:657785	60	196	2e-48	similar to Probable exocyst complex component 1 (Exocyst complex component Sec3)
CUFF.3570	CCON0000096983.1	-	871426	897443	57.7476	-	-	CUFF.3570.1|CUFF.3570.2		smm:Smp_126390	55	169	7e-41	dihydropyrimidinase related protein-3 (M38 family)		|GO:0016810|
CUFF.3577	CCON0000096984.1	.	281403	281936	62.5577	-	-	CUFF.3577.1		smm:Smp_029410	98	129	9e-29	dendritic cell protein
CUFF.3576	CCON0000096984.1	-	179897	187737	9.13621	-	-	CUFF.3576.1
CUFF.3584	CCON0000096984.1	.	143895	145664	0.512145	-	-	CUFF.3584.1
CUFF.3591	CCON0000096986.1	.	11225	12761	2.78224	-	-	CUFF.3591.1|CUFF.3591.2
CUFF.3596	CCON0000096986.1	+	121004	152521	110.028	-	-	CUFF.3596.1		smm:Smp_042140	75	323	1e-86	dynein light chain
CUFF.3603	CCON0000096988.1	.	118686	121123	12.2091	-	-	CUFF.3603.1		smm:Smp_180050	42	97.4	5e-18	hypothetical protein
CUFF.3615	CCON0000096989.1	-	296632	302345	97.7513	-	-	CUFF.3615.1		smm:Smp_050520	66	211	2e-53	notch
CUFF.3619	CCON0000096989.1	-	305348	311776	127.556	-	-	CUFF.3619.1|CUFF.3619.2		smm:Smp_050520	79	184	4e-45	notch		|GO:0005509|GO:0005515|
CUFF.3617	CCON0000096989.1	+	315164	324491	2.96027	-	-	CUFF.3617.1|CUFF.3617.2		smm:Smp_149180	57	163	2e-38	hypothetical protein
CUFF.3621	CCON0000096990.1	.	82680	82877	254.815	-	-	CUFF.3621.1		smm:Smp_126390	61	87.8	2e-16	dihydropyrimidinase related protein-3 (M38 family)
CUFF.3624	CCON0000096990.1	-	53760	54888	21.2192	-	-	CUFF.3624.1
CUFF.3627	CCON0000096990.1	.	123903	124413	24.3833	-	-	CUFF.3627.1
CUFF.3628	CCON0000096990.1	.	308244	308858	3.59544	-	-	CUFF.3628.1
CUFF.3635	CCON0000096991.1	.	55685	56456	23.7316	-	-	CUFF.3635.1
CUFF.3642	CCON0000096991.1	+	348491	359948	3.63777	-	-	CUFF.3642.1		smm:Smp_160280	63	317	6e-85	hypothetical protein
CUFF.3643	CCON0000096991.1	.	361790	361914	1235.36	-	-	CUFF.3643.1
CUFF.3647	CCON0000096991.1	.	502770	503421	0.845452	-	-	CUFF.3647.1
CUFF.3649	CCON0000096991.1	.	380119	380338	885.606	-	-	CUFF.3649.1		smm:Smp_160260	90	94	3e-18	hypothetical protein
CUFF.3669	CCON0000096993.1	-	441693	442867	12.2601	-	-	CUFF.3669.1
CUFF.3680	CCON0000096995.1	.	151508	151652	416.357	-	-	CUFF.3680.1		smm:Smp_123570	81	84	3e-15	hypothetical protein
CUFF.3684	CCON0000096995.1	.	180425	181275	7.45582	-	-	CUFF.3684.1		smm:Smp_123590	69	83.6	2e-14	hypothetical protein
CUFF.3685	CCON0000096995.1	.	181808	182415	5.92346	-	-	CUFF.3685.1
CUFF.3688	CCON0000096996.1	.	67574	67748	366.395	-	-	CUFF.3688.1
CUFF.3691	CCON0000096996.1	+	132366	138547	35475.5	-	-	CUFF.3691.1
CUFF.3693	CCON0000096996.1	.	142561	143228	26.9554	-	-	CUFF.3693.1
CUFF.3701	CCON0000096997.1	+	8925	9867	1.10948	-	-	CUFF.3701.1
CUFF.3702	CCON0000096997.1	+	10360	13107	0.931772	-	-	CUFF.3702.1
CUFF.3708	CCON0000096997.1	.	168356	168630	13.9832	-	-	CUFF.3708.1		smm:Smp_094570	65	64.7	9e-14	hypothetical protein ; K14552 NET1-associated nuclear protein 1 (U3 small nucleolar RNA-associated protein 17)	|Genetic Information Processing; Translation; Ribosome Biogenesis [BR:ko03009];|Genetic Information Processing; Translation; Ribosome biogenesis in eukaryotes [PATH:ko03008-Map:ko03008];|
CUFF.3709	CCON0000096997.1	-	148630	154552	3.1545	-	-	CUFF.3709.1		smm:Smp_168780	65	218	4e-55	hypothetical protein
CUFF.3711	CCON0000096998.1	.	26906	27271	7.06132	-	-	CUFF.3711.1		smm:Smp_043250	37	79.3	8e-14	hypothetical protein
CUFF.3714	CCON0000096998.1	.	101787	102669	1.83665	-	-	CUFF.3714.1
CUFF.3719	CCON0000096999.1	+	50719	71117	14.4012	-	-	CUFF.3719.1		smm:Smp_158430	35	129	4e-28	ribonuclease t2		|GO:0003723|GO:0033897|
CUFF.3732	CCON0000097000.1	+	384453	388297	6.66636	-	-	CUFF.3732.1		smm:Smp_181590	75	99	3e-19	hypothetical protein		|GO:0005509|
CUFF.3736	CCON0000097000.1	.	457351	457891	3.14131	-	-	CUFF.3736.1
CUFF.3737	CCON0000097000.1	-	497631	503028	31.1713	-	-	CUFF.3737.1		smm:Smp_057530	52	75.5	1e-12	subfamily S9B unassigned peptidase (S09 family) (EC:3.4.14.5)
CUFF.3743	CCON0000097001.1	-	109353	113825	1.75451	-	-	CUFF.3743.1		smm:Smp_063060	60	113	4e-24	hypothetical protein
CUFF.3744	CCON0000097001.1	-	184342	189034	13.1395	-	-	CUFF.3744.1|CUFF.3744.2		smm:Smp_125820	43	137	1e-30	hypothetical protein
CUFF.3745	CCON0000097001.1	-	173699	180640	14.3793	-	-	CUFF.3745.1|CUFF.3745.2		smm:Smp_125820	52	204	8e-51	hypothetical protein
CUFF.3746	CCON0000097001.1	.	172826	173441	0.834171	-	-	CUFF.3746.1
CUFF.3749	CCON0000097002.1	.	12536	12800	18.1012	-	-	CUFF.3749.1
CUFF.3750	CCON0000097002.1	.	24615	24980	52.4555	-	-	CUFF.3750.1
CUFF.3751	CCON0000097002.1	.	107105	107450	51.2379	-	-	CUFF.3751.1
CUFF.3752	CCON0000097004.1	.	8561	8896	20.3717	-	-	CUFF.3752.1
CUFF.3754	CCON0000097005.1	.	33836	34200	15.2167	-	-	CUFF.3754.1
CUFF.3761	CCON0000097005.1	.	91784	92145	34.8781	-	-	CUFF.3761.1
CUFF.3778	CCON0000097006.1	.	236751	237124	2.124	-	-	CUFF.3778.1
CUFF.3779	CCON0000097006.1	.	290806	291151	2.95385	-	-	CUFF.3779.1
CUFF.3787	CCON0000097009.1	+	9730	15041	1.0675	-	-	CUFF.3787.1		smm:Smp_129400	67	362	2e-98	hypothetical protein
CUFF.3788	CCON0000097009.1	+	59795	65015	5.26279	-	-	CUFF.3788.1
CUFF.3793	CCON0000097009.1	.	157201	157330	6315.55	-	-	CUFF.3793.1		smm:Smp_137830	85	75.9	9e-13	hypothetical protein
CUFF.3796	CCON0000097009.1	+	181178	192995	3.44843	-	-	CUFF.3796.1		smm:Smp_137840	43	150	9e-35	hypothetical protein
CUFF.3804	CCON0000097010.1	+	50596	87655	20.3918	-	-	CUFF.3804.1|CUFF.3804.2		smm:Smp_153590	69	1232	0	beta-tubulin cofactor d		|GO:0005488|
CUFF.3805	CCON0000097010.1	+	89383	93927	16.0415	-	-	CUFF.3805.1		smm:Smp_153590	81	161	2e-46	beta-tubulin cofactor d
CUFF.3811	CCON0000097010.1	.	180569	181220	3.22809	-	-	CUFF.3811.1
CUFF.3815	CCON0000097011.1	.	162207	162870	1.87525	-	-	CUFF.3815.1
CUFF.3820	CCON0000097011.1	.	259345	260618	2.92616	-	-	CUFF.3820.1
CUFF.3835	CCON0000097012.1	.	148813	149355	15.1738	-	-	CUFF.3835.1
CUFF.3839	CCON0000097013.1	.	52391	53385	0.657995	-	-	CUFF.3839.1
CUFF.3840	CCON0000097013.1	.	50488	51206	31.1814	-	-	CUFF.3840.1
CUFF.3846	CCON0000097015.1	.	69590	71597	0.696327	-	-	CUFF.3846.1		smm:Smp_024930	64	94.4	3e-17	enoyl hydratase
CUFF.3847	CCON0000097015.1	.	71777	72981	2.01471	-	-	CUFF.3847.1
CUFF.3851	CCON0000097015.1	.	81167	82132	0.500703	-	-	CUFF.3851.1
CUFF.3853	CCON0000097015.1	-	48946	61502	70.1531	-	-	CUFF.3853.1		smm:Smp_135720	72	190	9e-47	Bloc1s2-like protein
CUFF.3873	CCON0000097016.1	-	175473	178733	1.79593	-	-	CUFF.3873.1		smm:Smp_170360	71	123	5e-27	ubiquitin-specific peptidase 48 (C19 family)
CUFF.3876	CCON0000097016.1	-	124990	139538	3.48474	-	-	CUFF.3876.1		smm:Smp_125870	79	96.7	2e-32	hypothetical protein
CUFF.3884	CCON0000097016.1	.	255357	255909	5.87834	-	-	CUFF.3884.1
CUFF.3854	CCON0000097009.1	.	341713	342428	21.261	-	-	CUFF.3854.1		smm:Smp_074930	64	165	3e-39	zinc finger protein		|GO:0008270|
CUFF.3871	CCON0000097009.1	+	419732	422853	4218.04	-	-	CUFF.3871.1|CUFF.3871.2		cel:Y62E10A.10	59	70.5	4e-11	hypothetical protein		|GO:0016020|
CUFF.3880	CCON0000097009.1	.	459490	459700	41.2926	-	-	CUFF.3880.1
CUFF.3889	CCON0000097016.1	-	400719	402579	1.54307	-	-	CUFF.3889.1		smm:Smp_170320	80	159	1e-37	hypothetical protein
CUFF.3888	CCON0000097013.1	.	113348	114079	1.83096	-	-	CUFF.3888.1
CUFF.3890	CCON0000097016.1	.	424125	425074	28.8204	-	-	CUFF.3890.1		smm:Smp_170310	90	78.6	6e-13	hypothetical protein ; K06114 spectrin alpha	|Cellular Processes; Cell Motility; Cytoskeleton proteins [BR:ko04812];|
CUFF.3891	CCON0000097016.1	.	480463	481358	12.5176	-	-	CUFF.3891.1
CUFF.3898	CCON0000097017.1	-	4161	6264	507.567	-	-	CUFF.3898.1
CUFF.3901	CCON0000097016.1	.	492059	492189	5640.68	-	-	CUFF.3901.1
CUFF.3908	CCON0000097018.1	.	58990	59346	10.6235	-	-	CUFF.3908.1		smm:Smp_160160	64	152	8e-36	sialin (solute carrier family 17 member 5) (sodium/sialic acid cotransporter) (ast) (membrane glycoprotein hp59)
CUFF.3913	CCON0000097019.1	.	9069	9510	14.5527	-	-	CUFF.3913.1
CUFF.3914	CCON0000097019.1	-	7314	8971	481.643	-	-	CUFF.3914.1|CUFF.3914.2
CUFF.3922	CCON0000097019.1	-	282026	284262	177.26	-	-	CUFF.3922.1
CUFF.3920	CCON0000097019.1	+	202241	204811	7.01371	-	-	CUFF.3920.1		smm:Smp_130810	93	170	3e-41	hypothetical protein		|GO:0030286|GO:0003777|GO:0007018|
CUFF.3925	CCON0000097019.1	-	302191	324596	21.4451	-	-	CUFF.3925.1		smm:Smp_015880	65	696	0	ecsit (evolutionarily conserved signaling intermediate in toll pathways)
CUFF.3932	CCON0000097021.1	+	13780	28954	64.0486	-	-	CUFF.3932.1		spu:574667	50	144	3e-33	hypothetical LOC574667
CUFF.3937	CCON0000097021.1	.	152109	152658	3.53806	-	-	CUFF.3937.1
CUFF.3940	CCON0000097022.1	-	47982	50233	1.56932	-	-	CUFF.3940.1		smm:Smp_130830	73	249	8e-65	wimple/ift172
CUFF.3954	CCON0000097024.1	.	1553	1838	13.5218	-	-	CUFF.3954.1		smm:Smp_128890.2	65	114	2e-24	helicase ; K11320 E1A-binding protein p400 [EC:3.6.4.-]	|Genetic Information Processing; Replication and Repair; Chromosome [BR:ko03036];|
CUFF.3953	CCON0000097022.1	+	311980	312657	25.6592	-	-	CUFF.3953.1
CUFF.3965	CCON0000097024.1	-	12463	26366	90.4694	-	-	CUFF.3965.1		smm:Smp_128890.1	65	76.6	5e-13	helicase ; K11681 helicase SWR1 [EC:3.6.4.12]	|Genetic Information Processing; Replication and Repair; Chromosome [BR:ko03036];|
CUFF.3977	CCON0000097026.1	.	144098	144415	7.45078	-	-	CUFF.3977.1
CUFF.3970	CCON0000097024.1	.	53459	53924	17.7975	-	-	CUFF.3970.1
CUFF.3981	CCON0000097026.1	+	150350	154183	11.5796	-	-	CUFF.3981.1|CUFF.3981.2
CUFF.3985	CCON0000097028.1	.	188135	188570	1.59213	-	-	CUFF.3985.1
CUFF.3987	CCON0000097028.1	+	180079	183191	19.3742	-	-	CUFF.3987.1		smm:Smp_074060	75	102	6e-53	hypothetical protein
CUFF.3991	CCON0000097028.1	.	252713	254825	7.66056	-	-	CUFF.3991.1
CUFF.3993	CCON0000097028.1	+	190983	198728	3.3151	-	-	CUFF.3993.1|CUFF.3993.2
CUFF.3999	CCON0000097029.1	+	216646	225870	3.86625	-	-	CUFF.3999.1		smm:Smp_082300	57	277	5e-73	hypothetical protein
CUFF.4004	CCON0000097029.1	+	229806	243038	3.45929	-	-	CUFF.4004.1|CUFF.4004.2		smm:Smp_082300	73	178	6e-43	hypothetical protein		|GO:0016020|GO:0003824|
CUFF.4015	CCON0000097031.1	-	1318	31666	27.6531	-	-	CUFF.4015.1		smm:Smp_030780	75	1380	0	ubiquitination factor E4a ; K10596 ubiquitin conjugation factor E4 A [EC:6.3.2.19]	|Genetic Information Processing; Folding, Sorting and Degradation; Ubiquitin mediated proteolysis [PATH:ko04120-Map:ko04120];|Genetic Information Processing; Folding, Sorting and Degradation; Ubiquitin system [BR:ko04121];|	|GO:0000151|GO:0034450|GO:0006511|GO:0016567|
CUFF.4017	CCON0000097031.1	.	141028	141250	52.7182	-	-	CUFF.4017.1
CUFF.4023	CCON0000097031.1	.	125174	125321	1807.46	-	-	CUFF.4023.1		smm:Smp_138840	100	96.7	5e-19	syntaxin ; K08489 syntaxin 16	|Genetic Information Processing; Folding, Sorting and Degradation; SNARE interactions in vesicular transport [PATH:ko04130-Map:ko04130];|Genetic Information Processing; Folding, Sorting and Degradation; SNAREs [BR:ko04131];|	|GO:0016020|GO:0005515|GO:0016192|
CUFF.4033	CCON0000097032.1	-	32430	36449	206.03	-	-	CUFF.4033.1		smm:Smp_142080	87	110	9e-23	hypothetical protein
CUFF.4039	CCON0000097032.1	.	370963	371300	3.11087	-	-	CUFF.4039.1
CUFF.4040	CCON0000097032.1	.	372533	373657	0.679098	-	-	CUFF.4040.1
CUFF.4045	CCON0000097032.1	.	290518	290745	25.4787	-	-	CUFF.4045.1
CUFF.4051	CCON0000097032.1	.	605211	605360	1337.64	-	-	CUFF.4051.1
CUFF.4059	CCON0000097033.1	.	20439	20808	4.14386	-	-	CUFF.4059.1		smm:Smp_046120	67	84.7	2e-15	vesicular acetylcholine transporter ; K14636 MFS transporter, DHA1 family, solute carrier family 18 (vesicular acetylcholine transporter), member 3	|Environmental Information Processing; Membrane Transport; Transporters [BR:ko02000];|
CUFF.4061	CCON0000097033.1	.	268765	269291	1.68889	-	-	CUFF.4061.1
CUFF.4062	CCON0000097033.1	.	315368	315812	41.747	-	-	CUFF.4062.1
CUFF.4066	CCON0000097033.1	+	328332	344995	2.06949	-	-	CUFF.4066.1		smm:Smp_157220	69	657	0	hypothetical protein ; K14311 nuclear pore complex protein Nup188	|Genetic Information Processing; Translation; RNA transport [PATH:ko03013-Map:ko03013];|
CUFF.4068	CCON0000097033.1	+	346374	348771	5.98058	-	-	CUFF.4068.1		smm:Smp_157220	74	147	2e-34	hypothetical protein ; K14311 nuclear pore complex protein Nup188	|Genetic Information Processing; Translation; RNA transport [PATH:ko03013-Map:ko03013];|
CUFF.4069	CCON0000097033.1	+	348881	354703	152.566	-	-	CUFF.4069.1
CUFF.4070	CCON0000097033.1	+	355442	359464	3.75988	-	-	CUFF.4070.1		smm:Smp_157220	61	283	1e-74	hypothetical protein ; K14311 nuclear pore complex protein Nup188	|Genetic Information Processing; Translation; RNA transport [PATH:ko03013-Map:ko03013];|
CUFF.4071	CCON0000097033.1	+	360321	367500	5.08775	-	-	CUFF.4071.1		smm:Smp_157220	62	372	1e-110	hypothetical protein ; K14311 nuclear pore complex protein Nup188	|Genetic Information Processing; Translation; RNA transport [PATH:ko03013-Map:ko03013];|
CUFF.4075	CCON0000097033.1	-	390809	405226	11.5151	-	-	CUFF.4075.1|CUFF.4075.2		smm:Smp_187030	77	131	7e-29	hypothetical protein
CUFF.4079	CCON0000097034.1	-	61295	69032	4.75623	-	-	CUFF.4079.1		smm:Smp_144270	66	139	1e-31	hypothetical protein
CUFF.4084	CCON0000097034.1	-	190969	214194	2.81106	-	-	CUFF.4084.1		smm:Smp_144290	80	429	1e-118	hypothetical protein
CUFF.4085	CCON0000097034.1	-	247593	264371	1.71613	-	-	CUFF.4085.1		smm:Smp_144300	79	265	1e-69	TNS1 protein
CUFF.4094	CCON0000097034.1	.	128567	129390	10.2693	-	-	CUFF.4094.1
CUFF.4106	CCON0000097036.1	+	210608	211512	4.65726	-	-	CUFF.4106.1		smm:Smp_127070	58	135	1e-30	origin recognition complex subunit
CUFF.4108	CCON0000097036.1	-	247745	255122	521.792	-	-	CUFF.4108.1|CUFF.4108.2
CUFF.4109	CCON0000097036.1	.	265916	266028	15370.1	-	-	CUFF.4109.1
CUFF.4117	CCON0000097038.1	+	287332	288374	4.51815	-	-	CUFF.4117.1
CUFF.4118	CCON0000097038.1	.	431160	432170	15.5679	-	-	CUFF.4118.1		smm:Smp_084770	60	76.6	3e-12	hypothetical protein
CUFF.4121	CCON0000097038.1	+	435223	440777	68.2478	-	-	CUFF.4121.1		smm:Smp_084780	82	384	1e-105	hypothetical protein
CUFF.4129	CCON0000097039.1	.	136879	137644	4.08913	-	-	CUFF.4129.1
CUFF.4130	CCON0000097039.1	.	192822	193921	15.4826	-	-	CUFF.4130.1
CUFF.4134	CCON0000097039.1	.	172352	173362	1.80119	-	-	CUFF.4134.1		xtr:100493261	42	98.2	8e-19	hypothetical protein LOC100493261
CUFF.4146	CCON0000097039.1	.	374689	374996	4.48247	-	-	CUFF.4146.1
CUFF.4162	CCON0000097040.1	.	266811	267556	4.75522	-	-	CUFF.4162.1
CUFF.4142	CCON0000097038.1	-	303591	306762	36.4456	-	-	CUFF.4142.1|CUFF.4142.2
CUFF.4152	CCON0000097038.1	+	367382	386039	1.51251	-	-	CUFF.4152.1		smm:Smp_176580	80	882	0	serine/threonine protein kinase		|GO:0004672|GO:0004674|GO:0004709|GO:0004713|GO:0005515|GO:0005524|GO:0016772|GO:0006468|
CUFF.4153	CCON0000097038.1	+	388333	391920	3.7301	-	-	CUFF.4153.1		smm:Smp_176580	57	103	4e-21	serine/threonine protein kinase
CUFF.4156	CCON0000097038.1	+	392199	396065	4.46337	-	-	CUFF.4156.1|CUFF.4156.2|CUFF.4156.3		smm:Smp_176580	57	345	2e-93	serine/threonine protein kinase
CUFF.4167	CCON0000097038.1	-	409210	409960	109.844	-	-	CUFF.4167.1|CUFF.4167.2|CUFF.4167.3|CUFF.4167.4
CUFF.4168	CCON0000097040.1	.	645814	646228	54.9019	-	-	CUFF.4168.1
CUFF.4174	CCON0000097040.1	.	664742	665090	6.02094	-	-	CUFF.4174.1
CUFF.4171	CCON0000097040.1	.	542508	543404	1.04998	-	-	CUFF.4171.1
CUFF.4172	CCON0000097040.1	.	543508	544247	0.773157	-	-	CUFF.4172.1
CUFF.4176	CCON0000097040.1	.	683204	683609	4.28393	-	-	CUFF.4176.1
CUFF.4178	CCON0000097040.1	.	714637	714955	6.02488	-	-	CUFF.4178.1
CUFF.4186	CCON0000097040.1	.	770189	770759	224.08	-	-	CUFF.4186.1		smm:Smp_089570	70	64.7	9e-21	stress associated endoplasmic reticulum protein (serp1/ramp4)
CUFF.4187	CCON0000097041.1	.	186428	187446	6.00478	-	-	CUFF.4187.1		smm:Smp_034660	82	119	3e-25	cytohesin-related guanine nucleotide-exchange protein
CUFF.4190	CCON0000097041.1	.	229619	230216	5.83731	-	-	CUFF.4190.1
CUFF.4194	CCON0000097041.1	.	24020	24443	156.873	-	-	CUFF.4194.1
CUFF.4202	CCON0000097033.1	.	247025	247627	7.70258	-	-	CUFF.4202.1
CUFF.4203	CCON0000097033.1	.	248712	249834	41.3631	-	-	CUFF.4203.1
CUFF.4206	CCON0000097042.1	.	218068	219413	0.487636	-	-	CUFF.4206.1
CUFF.4223	CCON0000097043.1	.	299728	299937	24.9919	-	-	CUFF.4223.1
CUFF.4226	CCON0000097044.1	-	228105	235178	0.790895	-	-	CUFF.4226.1		smm:Smp_124380	54	226	2e-57	hypothetical protein
CUFF.4236	CCON0000097044.1	-	281561	285846	7.57819	-	-	CUFF.4236.1		smm:Smp_096900	75	249	3e-64	hypothetical protein
CUFF.4239	CCON0000097047.1	.	79330	79693	16.5272	-	-	CUFF.4239.1
CUFF.4241	CCON0000097047.1	.	86833	87843	37.0704	-	-	CUFF.4241.1
CUFF.4254	CCON0000097048.1	+	398593	401114	51.2511	-	-	CUFF.4254.1
CUFF.4261	CCON0000097048.1	.	487228	487683	4.95177	-	-	CUFF.4261.1
CUFF.4263	CCON0000097050.1	.	3334	5275	3.9545	-	-	CUFF.4263.1
CUFF.4265	CCON0000097049.1	.	43654	45620	2.96853	-	-	CUFF.4265.1
CUFF.4278	CCON0000097051.1	.	209819	210673	1.17009	-	-	CUFF.4278.1
CUFF.4279	CCON0000097051.1	-	154471	155608	427.77	-	-	CUFF.4279.1
CUFF.4284	CCON0000097051.1	-	207343	208568	44.7726	-	-	CUFF.4284.1		smm:Smp_169010	65	180	3e-44	adenylate cyclase
CUFF.4285	CCON0000097051.1	.	209368	209604	49.1996	-	-	CUFF.4285.1
CUFF.4290	CCON0000097052.1	.	100297	100604	3.28714	-	-	CUFF.4290.1
CUFF.4294	CCON0000097052.1	.	182955	183886	1.80961	-	-	CUFF.4294.1
CUFF.4297	CCON0000097052.1	+	286267	295290	285.464	-	-	CUFF.4297.1		smm:Smp_144420	82	140	4e-32	hypothetical protein
CUFF.4307	CCON0000097052.1	+	422465	431246	529.949	-	-	CUFF.4307.1|CUFF.4307.2
CUFF.4308	CCON0000097053.1	.	65761	66425	0.896784	-	-	CUFF.4308.1
CUFF.4319	CCON0000097055.1	.	22772	23043	24.6978	-	-	CUFF.4319.1
CUFF.4321	CCON0000097055.1	.	45518	46351	5.77658	-	-	CUFF.4321.1
CUFF.4326	CCON0000097056.1	.	122647	122845	29.369	-	-	CUFF.4326.1
CUFF.4325	CCON0000097056.1	+	104638	107034	1826.12	-	-	CUFF.4325.1
CUFF.4333	CCON0000097058.1	-	40998	45574	1.74692	-	-	CUFF.4333.1		smm:Smp_181260	64	791	0	hypothetical protein
CUFF.4334	CCON0000097057.1	+	140714	143516	1.08874	-	-	CUFF.4334.1
CUFF.4335	CCON0000097059.1	.	30069	30784	4.85306	-	-	CUFF.4335.1
CUFF.4337	CCON0000097059.1	.	6499	10430	1.03999	-	-	CUFF.4337.1		spu:580084	24	88.2	5e-15	hypothetical LOC580084
CUFF.4343	CCON0000097060.1	.	27900	29608	1.04242	-	-	CUFF.4343.1		spu:581171	36	342	4e-92	similar to OSJNBa0059D20.6		|GO:0003676|GO:0015074|
CUFF.4344	CCON0000097060.1	.	37864	38041	715.18	-	-	CUFF.4344.1		smm:Smp_161680	98	105	8e-22	phosphorylase B kinase beta kpbb ; K07190 phosphorylase kinase alpha/beta subunit	|Environmental Information Processing; Signal Transduction; Calcium signaling pathway [PATH:ko04020-Map:ko04020];|Organismal Systems; Endocrine System; Insulin signaling pathway [PATH:ko04910-Map:ko04910];|	|GO:0005516|GO:0005977|
CUFF.4345	CCON0000097060.1	.	14975	15449	44.4264	-	-	CUFF.4345.1
CUFF.4346	CCON0000097060.1	+	55635	63650	40.5541	-	-	CUFF.4346.1		smm:Smp_161680	69	652	0	phosphorylase B kinase beta kpbb ; K07190 phosphorylase kinase alpha/beta subunit	|Environmental Information Processing; Signal Transduction; Calcium signaling pathway [PATH:ko04020-Map:ko04020];|Organismal Systems; Endocrine System; Insulin signaling pathway [PATH:ko04910-Map:ko04910];|	|GO:0004553|GO:0005516|GO:0005976|GO:0005977|
CUFF.4348	CCON0000097060.1	+	33409	35443	48.6299	-	-	CUFF.4348.1		smm:Smp_161680	91	248	8e-65	phosphorylase B kinase beta kpbb ; K07190 phosphorylase kinase alpha/beta subunit	|Environmental Information Processing; Signal Transduction; Calcium signaling pathway [PATH:ko04020-Map:ko04020];|Organismal Systems; Endocrine System; Insulin signaling pathway [PATH:ko04910-Map:ko04910];|	|GO:0004553|GO:0005516|GO:0005976|GO:0005977|
CUFF.4349	CCON0000097060.1	+	39836	53783	40.485	-	-	CUFF.4349.1		smm:Smp_161680	88	664	0	phosphorylase B kinase beta kpbb ; K07190 phosphorylase kinase alpha/beta subunit	|Environmental Information Processing; Signal Transduction; Calcium signaling pathway [PATH:ko04020-Map:ko04020];|Organismal Systems; Endocrine System; Insulin signaling pathway [PATH:ko04910-Map:ko04910];|	|GO:0004553|GO:0005516|GO:0005976|GO:0005977|
CUFF.4350	CCON0000097060.1	-	131781	132140	57.204	-	-	CUFF.4350.1
CUFF.4357	CCON0000097060.1	.	268897	269305	2.27537	-	-	CUFF.4357.1
CUFF.4360	CCON0000097060.1	.	307977	308351	2.49678	-	-	CUFF.4360.1
CUFF.4364	CCON0000097061.1	+	84063	94749	15093.3	-	-	CUFF.4364.1
CUFF.4369	CCON0000097062.1	+	76687	77114	51.753	-	-	CUFF.4369.1
CUFF.4370	CCON0000097062.1	+	51700	65075	65.1143	-	-	CUFF.4370.1
CUFF.4366	CCON0000097061.1	+	241	24505	859.828	-	-	CUFF.4366.1|CUFF.4366.2|CUFF.4366.3
CUFF.4372	CCON0000097061.1	-	34345	39746	73.9744	-	-	CUFF.4372.1
CUFF.4383	CCON0000097063.1	.	226992	227370	8.83809	-	-	CUFF.4383.1
CUFF.4380	CCON0000097062.1	.	155707	156016	9.70061	-	-	CUFF.4380.1
CUFF.4384	CCON0000097062.1	.	188091	188687	2.09615	-	-	CUFF.4384.1
CUFF.4386	CCON0000097063.1	.	220445	220688	36.8431	-	-	CUFF.4386.1		smm:Smp_178560	58	72	1e-11	hypothetical protein
CUFF.4388	CCON0000097063.1	.	314745	315148	322.609	-	-	CUFF.4388.1		smm:Smp_176910	75	131	2e-29	hypothetical protein
CUFF.4397	CCON0000097064.1	-	203178	206001	10.292	-	-	CUFF.4397.1|CUFF.4397.2		smm:Smp_016510.1	40	76.3	3e-23	hypothetical protein
CUFF.4398	CCON0000097064.1	-	1396	3090	137.005	-	-	CUFF.4398.1
CUFF.4407	CCON0000097065.1	-	97407	100091	2343.2	-	-	CUFF.4407.1		smm:Smp_144770	95	82.8	7e-15	hypothetical protein
CUFF.4417	CCON0000097067.1	.	68584	69502	3.39541	-	-	CUFF.4417.1		cqu:CpipJ_CPIJ007353	47	98.6	6e-19	hypothetical protein
CUFF.4418	CCON0000097065.1	.	232670	232933	40.9052	-	-	CUFF.4418.1
CUFF.4419	CCON0000097067.1	.	84826	85772	4.57367	-	-	CUFF.4419.1
CUFF.4426	CCON0000097067.1	.	37605	38966	2.8785	-	-	CUFF.4426.1
CUFF.4428	CCON0000097067.1	-	11241	28054	26.3174	-	-	CUFF.4428.1|CUFF.4428.2		smm:Smp_077880.2	47	209	2e-52	annexin		|GO:0005509|GO:0005544|
CUFF.4436	CCON0000097070.1	.	40064	40801	28.9064	-	-	CUFF.4436.1
CUFF.4442	CCON0000097071.1	.	114922	115301	2.03769	-	-	CUFF.4442.1
CUFF.4444	CCON0000097071.1	.	115439	116244	0.717459	-	-	CUFF.4444.1		cqu:CpipJ_CPIJ019442	41	171	7e-41	hypothetical protein
CUFF.4445	CCON0000097072.1	.	122195	123016	1.17578	-	-	CUFF.4445.1
CUFF.4448	CCON0000097072.1	.	156411	156925	29.4461	-	-	CUFF.4448.1
CUFF.4455	CCON0000097072.1	-	194380	217194	8.92888	-	-	CUFF.4455.1		smm:Smp_156740	64	810	0	ocrl type II inositol 5-phosphatase		|GO:0046854|
CUFF.4456	CCON0000097072.1	-	222121	224387	107.873	-	-	CUFF.4456.1
CUFF.4458	CCON0000097072.1	.	225460	225701	33.5698	-	-	CUFF.4458.1
CUFF.4465	CCON0000097072.1	.	336877	337127	9.61901	-	-	CUFF.4465.1
CUFF.4467	CCON0000097072.1	.	291404	291803	105.895	-	-	CUFF.4467.1
CUFF.4466	CCON0000097073.1	.	67511	68221	2.82441	-	-	CUFF.4466.1
CUFF.4468	CCON0000097073.1	.	275983	276744	0.774066	-	-	CUFF.4468.1		spu:577247	34	69.3	7e-17	similar to transposase
CUFF.4470	CCON0000097073.1	-	235924	263871	31.7802	-	-	CUFF.4470.1|CUFF.4470.2		smm:Smp_164280	77	85.5	1e-15	hypothetical protein
CUFF.4472	CCON0000097073.1	.	287332	288660	5.50635	-	-	CUFF.4472.1		smm:Smp_088570	44	92.8	5e-17	hypothetical protein
CUFF.4476	CCON0000097074.1	.	17775	18960	1.82325	-	-	CUFF.4476.1
CUFF.4478	CCON0000097075.1	.	54725	56136	0.345876	-	-	CUFF.4478.1
CUFF.4473	CCON0000097072.1	.	19060	20275	12.3187	-	-	CUFF.4473.1		smm:Smp_179340	30	86.3	4e-15	protein disulfide-isomerase
CUFF.4487	CCON0000097075.1	.	183479	183816	130.656	-	-	CUFF.4487.1		smm:Smp_001950	58	115	8e-25	hypothetical protein
CUFF.4496	CCON0000097076.1	.	58544	60639	3.339	-	-	CUFF.4496.1		smm:Smp_063500	69	179	1e-42	hypothetical protein
CUFF.4493	CCON0000097076.1	.	370	1035	0.745732	-	-	CUFF.4493.1
CUFF.4499	CCON0000097076.1	.	60789	61091	15.6686	-	-	CUFF.4499.1
CUFF.4504	CCON0000097076.1	+	129397	140524	16.9643	-	-	CUFF.4504.1		smm:Smp_123490	75	144	5e-42	nicotinamide mononucleotide adenylyltransferase ; K06210 nicotinamide mononucleotide adenylyltransferase [EC:2.7.7.1 2.7.7.18]	|Metabolism; Metabolism of Cofactors and Vitamins; Nicotinate and nicotinamide metabolism [PATH:ko00760-Map:ko00760];|	|GO:0016779|GO:0009058|GO:0009435|
CUFF.4481	CCON0000097073.1	+	291902	350080	1.59196	-	-	CUFF.4481.1
CUFF.4482	CCON0000097073.1	-	349655	354869	0.996033	-	-	CUFF.4482.1
CUFF.4490	CCON0000097073.1	-	299853	366929	2.76969	-	-	CUFF.4490.1|CUFF.4490.2
CUFF.4492	CCON0000097073.1	.	364136	364611	4.13461	-	-	CUFF.4492.1
CUFF.4494	CCON0000097073.1	+	314271	364611	2.58248	-	-	CUFF.4494.1
CUFF.4500	CCON0000097073.1	-	299490	364019	0.966493	-	-	CUFF.4500.1
CUFF.4501	CCON0000097073.1	.	362927	364019	2.32909	-	-	CUFF.4501.1
CUFF.4505	CCON0000097073.1	.	307907	308979	0.736539	-	-	CUFF.4505.1
CUFF.4506	CCON0000097073.1	.	311046	313123	0.490711	-	-	CUFF.4506.1		dre:100332136	42	215	9e-56	polyprotein-like		|GO:0003676|GO:0015074|
CUFF.4507	CCON0000097073.1	-	310277	324729	1.33986	-	-	CUFF.4507.1
CUFF.4514	CCON0000097077.1	+	93765	122556	34.5304	-	-	CUFF.4514.1		smm:Smp_133290	61	451	1e-125	phospholipase ; K01047 phospholipase A2 [EC:3.1.1.4]	|Environmental Information Processing; Signal Transduction; MAPK signaling pathway [PATH:ko04010-Map:ko04010];|Environmental Information Processing; Signal Transduction; VEGF signaling pathway [PATH:ko04370-Map:ko04370];|Human Diseases; Infectious Diseases; Toxoplasmosis [PATH:ko05145-Map:ko05145];|Metabolism; Lipid Metabolism; Arachidonic acid metabolism [PATH:ko00590-Map:ko00590];|Metabolism; L…	|GO:0008152|
CUFF.4516	CCON0000097077.1	+	127476	133806	32.1286	-	-	CUFF.4516.1		smm:Smp_133290	77	445	1e-123	phospholipase ; K01047 phospholipase A2 [EC:3.1.1.4]	|Environmental Information Processing; Signal Transduction; MAPK signaling pathway [PATH:ko04010-Map:ko04010];|Environmental Information Processing; Signal Transduction; VEGF signaling pathway [PATH:ko04370-Map:ko04370];|Human Diseases; Infectious Diseases; Toxoplasmosis [PATH:ko05145-Map:ko05145];|Metabolism; Lipid Metabolism; Arachidonic acid metabolism [PATH:ko00590-Map:ko00590];|Metabolism; L…	|GO:0006629|GO:0008152|
CUFF.4517	CCON0000097077.1	+	79619	89407	85.1961	-	-	CUFF.4517.1|CUFF.4517.2		smm:Smp_133290	86	260	1e-67	phospholipase ; K01047 phospholipase A2 [EC:3.1.1.4]	|Environmental Information Processing; Signal Transduction; MAPK signaling pathway [PATH:ko04010-Map:ko04010];|Environmental Information Processing; Signal Transduction; VEGF signaling pathway [PATH:ko04370-Map:ko04370];|Human Diseases; Infectious Diseases; Toxoplasmosis [PATH:ko05145-Map:ko05145];|Metabolism; Lipid Metabolism; Arachidonic acid metabolism [PATH:ko00590-Map:ko00590];|Metabolism; L…	|GO:0005515|
CUFF.4524	CCON0000097078.1	.	45163	45565	72.6744	-	-	CUFF.4524.1
CUFF.4525	CCON0000097078.1	.	57485	59013	0.653227	-	-	CUFF.4525.1		smm:Smp_088570	43	60.1	1e-16	hypothetical protein
CUFF.4538	CCON0000097080.1	.	316966	317142	509.231	-	-	CUFF.4538.1		smm:Smp_150340	90	102	9e-21	monocarboxylate transporter
CUFF.4544	CCON0000097081.1	.	116457	116589	7732.58	-	-	CUFF.4544.1
CUFF.4547	CCON0000097082.1	.	120802	121408	5.62525	-	-	CUFF.4547.1
CUFF.4552	CCON0000097082.1	-	198698	227014	8.87071	-	-	CUFF.4552.1		smm:Smp_161530	61	588	1e-166	myocyte-specific enhancer factor 2a		|GO:0003677|GO:0046983|
CUFF.4556	CCON0000097084.1	.	5248	5993	193.156	-	-	CUFF.4556.1		smm:Smp_063530.2	85	74.3	8e-12	apoferritin-2
CUFF.4555	CCON0000097083.1	-	65758	78943	269.924	-	-	CUFF.4555.1
CUFF.4565	CCON0000097086.1	+	127219	188636	3.35366	-	-	CUFF.4565.1|CUFF.4565.2		smm:Smp_125490	70	426	1e-117	hypothetical protein
CUFF.4574	CCON0000097086.1	.	431161	431491	42.9993	-	-	CUFF.4574.1
CUFF.4578	CCON0000097087.1	+	83036	88507	27.8181	-	-	CUFF.4578.1		smm:Smp_028490	73	70.5	4e-11	1-acyl-sn-glycerol-3-phosphate acyltransferase epsilon
CUFF.4579	CCON0000097087.1	.	89096	90436	6.47408	-	-	CUFF.4579.1		smm:Smp_028490	77	115	8e-24	1-acyl-sn-glycerol-3-phosphate acyltransferase epsilon
CUFF.4584	CCON0000097087.1	.	117605	118945	0.789035	-	-	CUFF.4584.1
CUFF.4586	CCON0000097087.1	-	117605	126215	6.20575	-	-	CUFF.4586.1|CUFF.4586.2
CUFF.4592	CCON0000097089.1	.	119408	119538	1834.92	-	-	CUFF.4592.1		smm:Smp_130260	88	79.3	8e-14	hypothetical protein
CUFF.4596	CCON0000097089.1	.	64723	65188	8.12493	-	-	CUFF.4596.1
CUFF.4612	CCON0000097089.1	.	163955	164098	17606.3	-	-	CUFF.4612.1
CUFF.4613	CCON0000097090.1	-	53188	53570	3.28578	-	-	CUFF.4613.1
CUFF.4614	CCON0000097090.1	.	53226	53570	4.98857	-	-	CUFF.4614.1
CUFF.4615	CCON0000097090.1	-	54830	57278	121.71	-	-	CUFF.4615.1|CUFF.4615.2		smm:Smp_029230	80	128	6e-28	hypothetical protein
CUFF.4625	CCON0000097091.1	.	77902	78154	9.87604	-	-	CUFF.4625.1
CUFF.4627	CCON0000097090.1	.	395003	395198	206.336	-	-	CUFF.4627.1
CUFF.4628	CCON0000097092.1	-	45717	53749	64.5757	-	-	CUFF.4628.1		smm:Smp_083740	92	77	7e-13	centrin
CUFF.4646	CCON0000097095.1	-	219395	220854	286.682	-	-	CUFF.4646.1		smm:Smp_152270	81	110	4e-23	hypothetical protein
CUFF.4647	CCON0000097095.1	.	220247	220863	68.0979	-	-	CUFF.4647.1		smm:Smp_152270	70	114	6e-24	hypothetical protein
CUFF.4650	CCON0000097095.1	.	198405	199280	11.1873	-	-	CUFF.4650.1
CUFF.4655	CCON0000097096.1	-	14445	24764	2.92071	-	-	CUFF.4655.1		smm:Smp_092150	56	121	2e-25	hypothetical protein
CUFF.4664	CCON0000097097.1	-	67382	68982	20.0529	-	-	CUFF.4664.1|CUFF.4664.2		nve:NEMVE_v1g237431	36	79.3	2e-20	hypothetical protein
CUFF.4671	CCON0000097097.1	.	330992	332596	1.29728	-	-	CUFF.4671.1		smm:Smp_184820	35	90.9	3e-16	hypothetical protein
CUFF.4674	CCON0000097097.1	.	332670	333593	0.846143	-	-	CUFF.4674.1		spu:762083	28	88.2	8e-16	similar to endonuclease/reverse transcriptase
CUFF.4676	CCON0000097097.1	.	301154	301790	24.7931	-	-	CUFF.4676.1
CUFF.4679	CCON0000097097.1	.	400367	401070	5.58867	-	-	CUFF.4679.1		smm:Smp_060030	80	139	2e-31	hypothetical protein
CUFF.4680	CCON0000097097.1	.	430084	430619	6.88771	-	-	CUFF.4680.1
CUFF.4681	CCON0000097097.1	+	422201	429982	15.2676	-	-	CUFF.4681.1		smm:Smp_060030	90	571	1e-161	hypothetical protein
CUFF.4682	CCON0000097097.1	.	434719	435495	38.3073	-	-	CUFF.4682.1
CUFF.4685	CCON0000097098.1	.	109210	110223	42.3761	-	-	CUFF.4685.1
CUFF.4687	CCON0000097098.1	.	200915	201732	2.59209	-	-	CUFF.4687.1
CUFF.4699	CCON0000097098.1	.	170240	172702	4.13274	-	-	CUFF.4699.1|CUFF.4699.2
CUFF.4704	CCON0000097100.1	.	12260	13563	2.40407	-	-	CUFF.4704.1
CUFF.4705	CCON0000097100.1	.	107360	108987	1.24824	-	-	CUFF.4705.1
CUFF.4714	CCON0000097101.1	-	181834	189095	49.1418	-	-	CUFF.4714.1
CUFF.4718	CCON0000097103.1	+	93469	98157	5.43006	-	-	CUFF.4718.1
CUFF.4733	CCON0000097105.1	.	20672	21384	2.30502	-	-	CUFF.4733.1
CUFF.4732	CCON0000097105.1	+	53730	69210	2.7543	-	-	CUFF.4732.1|CUFF.4732.2		smm:Smp_136630	75	109	7e-23	diacylglycerol kinase zeta iota
CUFF.4737	CCON0000097105.1	.	108621	109098	3.33655	-	-	CUFF.4737.1
CUFF.4741	CCON0000097107.1	+	155657	160677	67.5353	-	-	CUFF.4741.1
CUFF.4745	CCON0000097107.1	.	338629	339107	7.01937	-	-	CUFF.4745.1
CUFF.4752	CCON0000097107.1	.	410574	411185	9.68459	-	-	CUFF.4752.1		smm:Smp_172060	52	84.7	4e-15	exostosin-1 ; K02366 glucuronyl/N-acetylglucosaminyl transferase EXT1 [EC:2.4.1.224 2.4.1.225]	|Metabolism; Glycan Biosynthesis and Metabolism; Glycosaminoglycan biosynthesis - heparan sulfate [PATH:ko00534-Map:ko00534];|Metabolism; Glycan Biosynthesis and Metabolism; Glycosyltransferases [BR:ko01003];|
CUFF.4753	CCON0000097107.1	.	476502	476639	500.735	-	-	CUFF.4753.1
CUFF.4763	CCON0000097107.1	.	610582	611010	3.72447	-	-	CUFF.4763.1
CUFF.4768	CCON0000097109.1	-	159555	173527	4.18231	-	-	CUFF.4768.1		smm:Smp_105920	66	963	0	hypothetical protein		|GO:0005488|
CUFF.4769	CCON0000097109.1	.	180980	181258	15.7336	-	-	CUFF.4769.1		smm:Smp_105920	69	130	3e-29	hypothetical protein
CUFF.4770	CCON0000097109.1	.	185846	186154	88.9124	-	-	CUFF.4770.1
CUFF.4771	CCON0000097109.1	.	218353	219293	1.45843	-	-	CUFF.4771.1
CUFF.4779	CCON0000097110.1	.	2145	2752	8.75765	-	-	CUFF.4779.1
CUFF.4788	CCON0000097111.1	.	38778	39619	3.0926	-	-	CUFF.4788.1		dre:100332175	49	252	3e-65	Gag-Pol polyprotein-like
CUFF.4796	CCON0000097113.1	-	8526	8829	11.3961	-	-	CUFF.4796.1
CUFF.4801	CCON0000097112.1	+	43372	57102	560.607	-	-	CUFF.4801.1|CUFF.4801.2		smm:Smp_136700	74	86.7	5e-16	hypothetical protein		|GO:0008430|GO:0045454|
CUFF.4789	CCON0000097097.1	.	118128	119175	4.40511	-	-	CUFF.4789.1|CUFF.4789.2
CUFF.4790	CCON0000097097.1	.	119307	120005	1.18459	-	-	CUFF.4790.1
CUFF.4791	CCON0000097097.1	-	130698	131725	3.22918	-	-	CUFF.4791.1		smm:Smp_154440	55	89	1e-16	protein kinase
CUFF.4808	CCON0000097114.1	.	38552	39557	5.58191	-	-	CUFF.4808.1		smm:Smp_147260	48	110	2e-22	ras-like family ; K07851 Ras-like, family 10, member B	|Environmental Information Processing; Signaling Molecules and Interaction; GTP-binding proteins [BR:ko04031];|
CUFF.4809	CCON0000097113.1	.	64111	65076	0.784132	-	-	CUFF.4809.1
CUFF.4811	CCON0000097113.1	+	118626	135769	7.11204	-	-	CUFF.4811.1|CUFF.4811.2|CUFF.4811.3		smm:Smp_196030	69	237	4e-61	GTPase activating protein
CUFF.4814	CCON0000097113.1	+	129218	142038	1.62389	-	-	CUFF.4814.1		smm:Smp_135910	82	179	4e-43	excision repair helicase ercc-6-related ; K10841 DNA excision repair protein ERCC-6	|Genetic Information Processing; Replication and Repair; DNA repair and recombination proteins [BR:ko03400];|Genetic Information Processing; Replication and Repair; Nucleotide excision repair [PATH:ko03420-Map:ko03420];|	|GO:0003677|GO:0005524|
CUFF.4820	CCON0000097114.1	+	351060	373378	4.60213	-	-	CUFF.4820.1		smm:Smp_147330	71	636	0	ATP-dependent RNA Helicase		|GO:0004386|
CUFF.4821	CCON0000097114.1	+	435688	436382	1.96444	-	-	CUFF.4821.1
CUFF.4827	CCON0000097115.1	.	142945	143549	0.856447	-	-	CUFF.4827.1
CUFF.4830	CCON0000097116.1	+	18098	19356	789.127	-	-	CUFF.4830.1
CUFF.4838	CCON0000097117.1	.	322944	323344	3.87865	-	-	CUFF.4838.1		smm:Smp_138630	56	85.1	1e-15	hypothetical protein
CUFF.4840	CCON0000097117.1	.	323626	324255	1.53408	-	-	CUFF.4840.1
CUFF.4849	CCON0000097118.1	.	266349	267607	85.0339	-	-	CUFF.4849.1
CUFF.4854	CCON0000097118.1	+	369183	370058	8.70649	-	-	CUFF.4854.1		smm:Smp_160620.1	50	72.4	1e-11	subfamily M12B unassigned peptidase (M12 family)
CUFF.4870	CCON0000097120.1	-	38482	39784	2.81614	-	-	CUFF.4870.1
CUFF.4867	CCON0000097115.1	.	24575	25173	0.956006	-	-	CUFF.4867.1		spu:757501	50	114	4e-30	similar to gag-pol polyprotein
CUFF.4869	CCON0000097115.1	.	26081	27648	2.55031	-	-	CUFF.4869.1		spu:763016	46	181	1e-43	similar to gag-pol polyprotein		|GO:0003723|GO:0003964|GO:0006278|
CUFF.4872	CCON0000097120.1	.	50214	50684	1.64664	-	-	CUFF.4872.1
CUFF.4873	CCON0000097120.1	.	62194	62865	2.13538	-	-	CUFF.4873.1		smm:Smp_159340	50	162	2e-38	hypothetical protein ; K10417 dynein light intermediate chain 2, cytosolic	|Cellular Processes; Cell Motility; Cytoskeleton proteins [BR:ko04812];|Genetic Information Processing; Replication and Repair; Chromosome [BR:ko03036];|Organismal Systems; Excretory System; Vasopressin-regulated water reabsorption [PATH:ko04962-Map:ko04962];|
CUFF.4880	CCON0000097120.1	.	140160	141289	30.5558	-	-	CUFF.4880.1		smm:Smp_068580.1	76	184	1e-44	hypothetical protein
CUFF.4876	CCON0000097117.1	.	65970	66295	64.7463	-	-	CUFF.4876.1
CUFF.4888	CCON0000097120.1	.	505225	505409	2000.85	-	-	CUFF.4888.1		smm:Smp_095910.2	97	80.1	5e-14	signal recognition particle receptor alpha subunit (sr-alpha) ; K13431 signal recognition particle receptor subunit alpha	|Environmental Information Processing; Membrane Transport; Secretion system [BR:ko02044];|Genetic Information Processing; Folding, Sorting and Degradation; Protein export [PATH:ko03060-Map:ko03060];|	|GO:0006810|
CUFF.4891	CCON0000097121.1	+	141668	146210	5.60001	-	-	CUFF.4891.1
CUFF.4900	CCON0000097122.1	.	130809	131246	2.87142	-	-	CUFF.4900.1
CUFF.4905	CCON0000097093.1	.	5863	6575	1.28424	-	-	CUFF.4905.1
CUFF.4906	CCON0000097093.1	+	6030	19415	2.89295	-	-	CUFF.4906.1
CUFF.4909	CCON0000097093.1	.	9331	10037	1.28842	-	-	CUFF.4909.1
CUFF.4912	CCON0000097093.1	+	12653	21891	91796.6	-	-	CUFF.4912.1
CUFF.4918	CCON0000097122.1	-	221678	229686	223.857	-	-	CUFF.4918.1		smm:Smp_147170	84	88.6	1e-16	hypothetical protein
CUFF.4917	CCON0000097122.1	-	171427	183119	11.0679	-	-	CUFF.4917.1		smm:Smp_147150	60	547	1e-153	heterogeneous nuclear ribonucleoprotein		|GO:0005622|GO:0008270|
CUFF.4919	CCON0000097122.1	-	183583	184026	28.5672	-	-	CUFF.4919.1		smm:Smp_147150	98	175	1e-42	heterogeneous nuclear ribonucleoprotein		|GO:0000166|GO:0003676|
CUFF.4926	CCON0000097125.1	+	97659	116455	15.6996	-	-	CUFF.4926.1		smm:Smp_150020	63	285	5e-75	hypothetical protein		|GO:0005515|
CUFF.4927	CCON0000097125.1	.	186718	187155	3.58927	-	-	CUFF.4927.1
CUFF.4935	CCON0000097125.1	-	370684	377745	13.2697	-	-	CUFF.4935.1		smm:Smp_149970	77	140	2e-32	hypothetical protein
CUFF.4941	CCON0000097126.1	.	95821	96554	5.86335	-	-	CUFF.4941.1
CUFF.4943	CCON0000097126.1	.	139677	140290	2.43059	-	-	CUFF.4943.1
CUFF.4949	CCON0000097126.1	-	234606	249354	20.069	-	-	CUFF.4949.1		smm:Smp_156540	75	771	0	wnt related		|GO:0005576|GO:0005102|GO:0007275|GO:0016055|
CUFF.4956	CCON0000097129.1	.	92283	92494	224.425	-	-	CUFF.4956.1
CUFF.4965	CCON0000097132.1	.	107	856	0.885734	-	-	CUFF.4965.1
CUFF.4968	CCON0000097131.1	.	102374	102997	3.60215	-	-	CUFF.4968.1
CUFF.4972	CCON0000097134.1	-	102	1820	2.50644	-	-	CUFF.4972.1		smm:Smp_120740	60	181	1e-44	hypothetical protein
CUFF.4983	CCON0000097134.1	.	257234	258377	3.36441	-	-	CUFF.4983.1		smm:Smp_138030	97	301	5e-80	mixed-lineage leukemia protein mll		|GO:0005515|
CUFF.4984	CCON0000097134.1	.	258478	261293	3.4647	-	-	CUFF.4984.1		smm:Smp_138030	76	625	1e-177	mixed-lineage leukemia protein mll		|GO:0005634|
CUFF.4987	CCON0000097135.1	-	50075	51387	26.4871	-	-	CUFF.4987.1		smm:Smp_127660	69	159	2e-37	hypothetical protein
CUFF.4988	CCON0000097135.1	+	59922	61245	14.3724	-	-	CUFF.4988.1		smm:Smp_127660	62	71.6	3e-11	hypothetical protein
CUFF.4989	CCON0000097135.1	.	61644	62742	2.98868	-	-	CUFF.4989.1
CUFF.4992	CCON0000097135.1	+	190375	196155	54.4235	-	-	CUFF.4992.1|CUFF.4992.2		smm:Smp_010380	80	130	1e-29	hypothetical protein		|GO:0003824|GO:0008152|
CUFF.4993	CCON0000097136.1	.	19217	19513	8.54896	-	-	CUFF.4993.1
CUFF.4999	CCON0000097136.1	+	43417	46754	9.3025	-	-	CUFF.4999.1		smm:Smp_158840	84	301	1e-80	hypothetical protein		|GO:0005634|
CUFF.5000	CCON0000097136.1	+	49153	54845	9.84958	-	-	CUFF.5000.1		smm:Smp_158840	79	456	1e-126	hypothetical protein		|GO:0005634|
CUFF.5015	CCON0000097138.1	.	243857	244437	1.36399	-	-	CUFF.5015.1
CUFF.5017	CCON0000097139.1	.	84861	85480	0.908984	-	-	CUFF.5017.1
CUFF.5022	CCON0000097140.1	.	64289	64428	368.604	-	-	CUFF.5022.1
CUFF.5043	CCON0000097143.1	-	119979	132242	2.5376	-	-	CUFF.5043.1|CUFF.5043.2
CUFF.5044	CCON0000097144.1	.	17749	18223	5.74453	-	-	CUFF.5044.1
CUFF.5046	CCON0000097145.1	.	5782	5985	20.23	-	-	CUFF.5046.1
CUFF.5047	CCON0000097145.1	.	8691	9324	1.92017	-	-	CUFF.5047.1
CUFF.5050	CCON0000097145.1	.	179582	180236	0.839938	-	-	CUFF.5050.1
CUFF.5052	CCON0000097145.1	+	241732	260423	10.8059	-	-	CUFF.5052.1		smm:Smp_133650	61	131	1e-37	hypothetical protein
CUFF.5062	CCON0000097145.1	.	423465	424306	1.89897	-	-	CUFF.5062.1
CUFF.5064	CCON0000097146.1	.	29727	30172	5.98024	-	-	CUFF.5064.1		smm:Smp_172400	46	102	1e-20	phosphatidylinositol-45-bisphosphate 3-kinase catalytic subunit alpha PI3K
CUFF.5065	CCON0000097146.1	-	1310	13740	3.72121	-	-	CUFF.5065.1|CUFF.5065.2		smm:Smp_172400	87	137	2e-31	phosphatidylinositol-45-bisphosphate 3-kinase catalytic subunit alpha PI3K
CUFF.5069	CCON0000097146.1	+	191185	194412	149.594	-	-	CUFF.5069.1		smm:Smp_172380	87	118	1e-25	hypothetical protein
CUFF.5073	CCON0000097147.1	.	124586	125189	28.9325	-	-	CUFF.5073.1
CUFF.5074	CCON0000097147.1	-	9144	46449	12.0362	-	-	CUFF.5074.1|CUFF.5074.2		smm:Smp_137750	95	236	3e-61	calbindin-32		|GO:0005509|
CUFF.5077	CCON0000097149.1	+	105680	109398	13.2294	-	-	CUFF.5077.1		bfo:BRAFLDRAFT_278063	36	83.2	6e-15	hypothetical protein		|GO:0005515|
CUFF.5082	CCON0000097150.1	.	43086	43821	32.0533	-	-	CUFF.5082.1		smm:Smp_063330	58	101	6e-20	hypothetical protein
CUFF.5080	CCON0000097149.1	+	11092	19728	19.9568	-	-	CUFF.5080.1		smm:Smp_187680	83	62.4	4e-17	hypothetical protein
CUFF.5091	CCON0000097151.1	.	49010	49604	269.918	-	-	CUFF.5091.1
CUFF.5089	CCON0000097148.1	-	53058	54352	14.997	-	-	CUFF.5089.1		smm:Smp_126490	92	120	4e-26	PIM1 peptidase (S16 family) ; K08675 Lon-like ATP-dependent protease [EC:3.4.21.-]	|Metabolism; Enzyme Families; Peptidases [BR:ko01002];|	|GO:0004176|GO:0006508|
CUFF.5092	CCON0000097148.1	-	64869	155685	0.796573	-	-	CUFF.5092.1
CUFF.5093	CCON0000097148.1	.	65398	65878	1.48986	-	-	CUFF.5093.1
CUFF.5100	CCON0000097151.1	+	123740	128431	11.7937	-	-	CUFF.5100.1		smm:Smp_164540	91	435	1e-120	cation-transporting atpase 13a1 (G-box binding protein) ; K01552 [EC:3.6.3.-]	|Unclassified; Metabolism; Others|	|GO:0016820|
CUFF.5101	CCON0000097151.1	.	148906	149275	89.1917	-	-	CUFF.5101.1		smm:Smp_074330	55	69.7	6e-11	hypothetical protein
CUFF.5103	CCON0000097151.1	+	131732	145101	49.0786	-	-	CUFF.5103.1|CUFF.5103.2		smm:Smp_162270	86	286	7e-76	hypothetical protein ; K07556 ATP synthase mitochondrial F1 complex assembly factor 2	|Unclassified; Metabolism; Energy metabolism|	|GO:0043461|
CUFF.5104	CCON0000097152.1	+	141771	142211	81.6585	-	-	CUFF.5104.1		smm:Smp_126470	68	182	5e-45	hypothetical protein
CUFF.5106	CCON0000097152.1	.	64462	64590	6442.85	-	-	CUFF.5106.1		smm:Smp_126500	87	80.1	5e-14	tensin
CUFF.5113	CCON0000097153.1	-	41611	57340	72.6562	-	-	CUFF.5113.1		smm:Smp_006730	84	401	1e-118	fasting-inducible integral membrane protein tm6p1-related
CUFF.5117	CCON0000097153.1	+	143966	152191	9.93495	-	-	CUFF.5117.1		smm:Smp_160470	72	73.9	3e-12	hypothetical protein
CUFF.5119	CCON0000097154.1	.	1907	2230	81.5244	-	-	CUFF.5119.1
CUFF.5121	CCON0000097153.1	+	70572	84756	152.605	-	-	CUFF.5121.1|CUFF.5121.2|CUFF.5121.3		smm:Smp_006750	75	197	4e-81	fasting-inducible integral membrane protein tm6p1-related
CUFF.5126	CCON0000097155.1	.	29131	29536	17.7948	-	-	CUFF.5126.1
CUFF.5130	CCON0000097156.1	+	40436	44354	15.2405	-	-	CUFF.5130.1		smm:Smp_081370	62	98.2	2e-19	hypothetical protein
CUFF.5131	CCON0000097156.1	.	32686	33012	49.9544	-	-	CUFF.5131.1
CUFF.5133	CCON0000097157.1	.	692	1424	58.8406	-	-	CUFF.5133.1		smm:Smp_191130	59	76.3	2e-12	hypothetical protein
CUFF.5135	CCON0000097157.1	.	15968	16215	10.092	-	-	CUFF.5135.1
CUFF.5136	CCON0000097157.1	.	27019	27474	75.3473	-	-	CUFF.5136.1
CUFF.5137	CCON0000097158.1	.	57963	59926	3.39978	-	-	CUFF.5137.1
CUFF.5143	CCON0000097159.1	.	91642	92987	3.10868	-	-	CUFF.5143.1
CUFF.5147	CCON0000097159.1	.	152130	152552	2.59773	-	-	CUFF.5147.1
CUFF.5149	CCON0000097159.1	.	202001	202493	30.0643	-	-	CUFF.5149.1
CUFF.5151	CCON0000097159.1	.	205569	205677	15378.4	-	-	CUFF.5151.1
CUFF.5150	CCON0000097159.1	.	153939	158623	1.71331	-	-	CUFF.5150.1		spu:757912	43	330	1e-177	similar to gag-pol polyprotein		|GO:0003676|GO:0003723|GO:0003964|GO:0006278|GO:0015074|
CUFF.5154	CCON0000097159.1	.	215208	215387	1476.54	-	-	CUFF.5154.1		smm:Smp_140000	85	94.7	2e-18	tetraspanin-CD63 receptor
CUFF.5155	CCON0000097159.1	.	229922	230381	4.48265	-	-	CUFF.5155.1
CUFF.5156	CCON0000097160.1	.	1575	2607	29.9823	-	-	CUFF.5156.1
CUFF.5159	CCON0000097160.1	.	182330	182637	3.58597	-	-	CUFF.5159.1
CUFF.5160	CCON0000097160.1	.	183050	184826	1.99517	-	-	CUFF.5160.1
CUFF.5162	CCON0000097161.1	+	33331	59507	50.2821	-	-	CUFF.5162.1		aag:AaeL_AAEL001206	66	908	0	threonyl-tRNA synthetase ; K01868 threonyl-tRNA synthetase [EC:6.1.1.3]	|Genetic Information Processing; Translation; Aminoacyl-tRNA biosynthesis [PATH:ko00970-Map:ko00970];|Metabolism; Amino Acid Metabolism; Amino acid related enzymes [BR:ko01007];|	|GO:0005737|GO:0000166|GO:0004812|GO:0004829|GO:0005524|GO:0016876|GO:0006418|GO:0006435|GO:0043039|
CUFF.5166	CCON0000097162.1	.	92696	93233	1.22651	-	-	CUFF.5166.1
CUFF.5173	CCON0000097165.1	.	67517	68417	0.6463	-	-	CUFF.5173.1
CUFF.5176	CCON0000097165.1	+	333651	343814	1.69433	-	-	CUFF.5176.1
CUFF.5178	CCON0000097165.1	-	341198	347105	3.23585	-	-	CUFF.5178.1
CUFF.5180	CCON0000097165.1	.	423599	424208	0.930797	-	-	CUFF.5180.1		smm:Smp_113550	61	115	2e-24	hypothetical protein
CUFF.5181	CCON0000097165.1	-	357598	399900	5.32824	-	-	CUFF.5181.1|CUFF.5181.2|CUFF.5181.3
CUFF.5185	CCON0000097166.1	.	51121	51745	4.98231	-	-	CUFF.5185.1
CUFF.5187	CCON0000097166.1	+	92587	93246	131.718	-	-	CUFF.5187.1
CUFF.5190	CCON0000097166.1	.	124119	126933	1.71554	-	-	CUFF.5190.1		smm:Smp_148990	68	319	7e-85	nucleolar protein NOP56 ; K14565 nucleolar protein 58	|Genetic Information Processing; Translation; Ribosome Biogenesis [BR:ko03009];|Genetic Information Processing; Translation; Ribosome biogenesis in eukaryotes [PATH:ko03008-Map:ko03008];|	|GO:0005789|GO:0016021|GO:0016746|GO:0006506|
CUFF.5191	CCON0000097166.1	-	124325	129499	2.13636	-	-	CUFF.5191.1		smm:Smp_148990	68	319	6e-85	nucleolar protein NOP56 ; K14565 nucleolar protein 58	|Genetic Information Processing; Translation; Ribosome Biogenesis [BR:ko03009];|Genetic Information Processing; Translation; Ribosome biogenesis in eukaryotes [PATH:ko03008-Map:ko03008];|	|GO:0005789|GO:0016021|GO:0016746|GO:0006506|
CUFF.5205	CCON0000097167.1	.	149292	149824	6.01481	-	-	CUFF.5205.1
CUFF.5209	CCON0000097167.1	-	218910	229151	180.261	-	-	CUFF.5209.1		smm:Smp_045010	90	84.7	2e-15	tegument antigen
CUFF.5210	CCON0000097167.1	.	239899	240251	9.05604	-	-	CUFF.5210.1
CUFF.5211	CCON0000097167.1	-	240562	259639	5.92947	-	-	CUFF.5211.1		smm:Smp_157570	43	67.4	2e-22	hypothetical protein
CUFF.5212	CCON0000097167.1	.	358082	358223	1802.07	-	-	CUFF.5212.1
CUFF.5247	CCON0000097173.1	+	314422	321323	4.10311	-	-	CUFF.5247.1		smm:Smp_134910.2	100	103	4e-21	serine/threonine protein kinase		|GO:0004672|GO:0005524|GO:0016772|GO:0006468|
CUFF.5254	CCON0000097176.1	.	53891	54050	249.879	-	-	CUFF.5254.1
CUFF.5256	CCON0000097177.1	.	39254	39391	459.007	-	-	CUFF.5256.1
CUFF.5267	CCON0000097178.1	.	39819	41938	0.42038	-	-	CUFF.5267.1		dre:100332136	37	248	1e-63	polyprotein-like		|GO:0003676|GO:0015074|
CUFF.5269	CCON0000097177.1	.	187228	187762	11.1349	-	-	CUFF.5269.1
CUFF.5273	CCON0000097178.1	.	61887	62487	0.951323	-	-	CUFF.5273.1
CUFF.5272	CCON0000097158.1	-	69612	70771	3.07224	-	-	CUFF.5272.1		spu:757912	51	154	5e-47	similar to gag-pol polyprotein		|GO:0003676|GO:0015074|
CUFF.5274	CCON0000097179.1	.	1989	2539	12.0191	-	-	CUFF.5274.1
CUFF.5276	CCON0000097180.1	+	8004	26933	1.25022	-	-	CUFF.5276.1		smm:Smp_169450	57	358	3e-97	DNA replication licensing factor MCM8		|GO:0016772|
CUFF.5277	CCON0000097180.1	-	38807	49159	1.79877	-	-	CUFF.5277.1		smm:Smp_050380	62	548	1e-154	protein kinase
CUFF.5285	CCON0000097180.1	.	166117	166341	9.45015	-	-	CUFF.5285.1
CUFF.5286	CCON0000097180.1	.	167238	167515	6.36281	-	-	CUFF.5286.1
CUFF.5308	CCON0000097183.1	+	34921	40722	474.345	-	-	CUFF.5308.1
CUFF.5311	CCON0000097185.1	.	8166	8366	149.467	-	-	CUFF.5311.1
CUFF.5320	CCON0000097186.1	.	66398	67030	1.36322	-	-	CUFF.5320.1
CUFF.5325	CCON0000097187.1	.	107927	108556	31.0853	-	-	CUFF.5325.1
CUFF.5326	CCON0000097186.1	-	94951	96163	2.47393	-	-	CUFF.5326.1
CUFF.5332	CCON0000097188.1	.	207017	207397	9.67713	-	-	CUFF.5332.1
CUFF.5338	CCON0000097189.1	.	33321	34226	3.30747	-	-	CUFF.5338.1
CUFF.5342	CCON0000097188.1	+	233297	238028	72.7819	-	-	CUFF.5342.1		smm:Smp_155750.2	71	79	1e-13	bile acid beta-glucosidase-related
CUFF.5348	CCON0000097190.1	.	133033	133868	20.7011	-	-	CUFF.5348.1
CUFF.5353	CCON0000097191.1	.	86222	86600	6.01742	-	-	CUFF.5353.1
CUFF.5356	CCON0000097191.1	.	102124	103134	6.23574	-	-	CUFF.5356.1
CUFF.5354	CCON0000097191.1	-	89979	101127	2.63545	-	-	CUFF.5354.1		smm:Smp_133230.1	68	363	2e-98	membrane-bound acyltransferase/hhat
CUFF.5357	CCON0000097191.1	.	116438	117419	2.45255	-	-	CUFF.5357.1
CUFF.5360	CCON0000097191.1	.	203292	204328	1.79205	-	-	CUFF.5360.1
CUFF.5362	CCON0000097192.1	+	49082	50867	13.3086	-	-	CUFF.5362.1
CUFF.5366	CCON0000097192.1	.	71578	72281	0.862449	-	-	CUFF.5366.1		spu:763016	58	221	4e-63	similar to gag-pol polyprotein		|GO:0003723|GO:0003964|GO:0006278|
CUFF.5367	CCON0000097194.1	.	104579	105115	1.84508	-	-	CUFF.5367.1
CUFF.5383	CCON0000097195.1	-	73939	77395	63.8637	-	-	CUFF.5383.1
CUFF.5384	CCON0000097195.1	-	81414	84443	12.4946	-	-	CUFF.5384.1|CUFF.5384.2
CUFF.5385	CCON0000097195.1	.	192743	193212	3.05085	-	-	CUFF.5385.1
CUFF.5386	CCON0000097195.1	-	182377	191030	2.32286	-	-	CUFF.5386.1		smm:Smp_162730	86	246	7e-91	hypothetical protein
CUFF.5388	CCON0000097195.1	-	205282	211590	4.24229	-	-	CUFF.5388.1		smm:Smp_075140	81	94.4	2e-18	hypothetical protein
CUFF.5392	CCON0000097195.1	-	223126	227816	3.19991	-	-	CUFF.5392.1		smm:Smp_075140	73	220	1e-66	hypothetical protein
CUFF.5395	CCON0000097195.1	.	295457	295789	15.5937	-	-	CUFF.5395.1		smm:Smp_075110	81	134	2e-30	rad1 DNA damage checkpoint protein ; K02830 cell cycle checkpoint protein [EC:3.1.11.2]	|Cellular Processes; Cell Growth and Death; Cell cycle - yeast [PATH:ko04111-Map:ko04111];|Cellular Processes; Cell Growth and Death; Meiosis - yeast [PATH:ko04113-Map:ko04113];|Genetic Information Processing; Replication and Repair; DNA repair and recombination proteins [BR:ko03400];|	|GO:0005634|GO:0003684|GO:0008853|GO:0006281|
CUFF.5407	CCON0000097197.1	-	1059	3040	9.0514	-	-	CUFF.5407.1
CUFF.5408	CCON0000097197.1	.	49287	49868	87.3537	-	-	CUFF.5408.1		smm:Smp_073950	71	156	8e-46	hypothetical protein
CUFF.5425	CCON0000097199.1	.	102581	103360	1.94854	-	-	CUFF.5425.1		dre:100151397	41	128	5e-28	Gag-Pol polyprotein-like
CUFF.5428	CCON0000097199.1	+	112443	124937	18.1741	-	-	CUFF.5428.1		smm:Smp_007190	83	593	0	RNA lariat debranching enzyme		|GO:0016787|GO:0016788|GO:0006397|
CUFF.5426	CCON0000097199.1	.	3965	5009	5.49226	-	-	CUFF.5426.1|CUFF.5426.2
CUFF.5427	CCON0000097199.1	.	5111	5417	8.73853	-	-	CUFF.5427.1		smm:Smp_126080	80	110	4e-23	beta-arrestin 1 ; K04439 beta-arrestin	|Cellular Processes; Transport and Catabolism; Endocytosis [PATH:ko04144-Map:ko04144];|Environmental Information Processing; Signal Transduction; MAPK signaling pathway [PATH:ko04010-Map:ko04010];|Organismal Systems; Immune System; Chemokine signaling pathway [PATH:ko04062-Map:ko04062];|Organismal Systems; Sensory System; Phototransduction [PATH:ko04744-Map:ko04744];|
CUFF.5429	CCON0000097199.1	+	24153	32992	11.5589	-	-	CUFF.5429.1|CUFF.5429.2		smm:Smp_007180	84	487	1e-136	sr-related ctd associated factor		|GO:0003723|GO:0006396|
CUFF.5432	CCON0000097199.1	-	176361	183941	2.67782	-	-	CUFF.5432.1		smm:Smp_126100	56	250	9e-65	hypothetical protein
CUFF.5442	CCON0000097201.1	-	224724	226381	53.4935	-	-	CUFF.5442.1		smm:Smp_146720	66	100	3e-20	hypothetical protein
CUFF.5444	CCON0000097200.1	.	81571	82804	3.03892	-	-	CUFF.5444.1
CUFF.5446	CCON0000097201.1	.	436146	436486	49.7396	-	-	CUFF.5446.1		smm:Smp_045620.1	96	106	5e-22	hypothetical protein ; K12880 THO complex subunit 3	|Genetic Information Processing; Transcription; Spliceosome [BR:ko03041];|Genetic Information Processing; Transcription; Spliceosome [PATH:ko03040-Map:ko03040];|Genetic Information Processing; Translation; RNA transport [PATH:ko03013-Map:ko03013];|
CUFF.5450	CCON0000097201.1	.	551604	551850	38.6259	-	-	CUFF.5450.1
CUFF.5463	CCON0000097202.1	.	274158	274906	8.93674	-	-	CUFF.5463.1
CUFF.5468	CCON0000097202.1	-	275170	285069	7.9164	-	-	CUFF.5468.1|CUFF.5468.2|CUFF.5468.3		smm:Smp_061480	59	414	1e-113	Ubiquitin-protein ligase BRE1
CUFF.5470	CCON0000097203.1	.	7063	7724	47.9857	-	-	CUFF.5470.1		smm:Smp_016340	83	130	5e-29	hypothetical protein
CUFF.5473	CCON0000097203.1	.	21625	22646	1.65486	-	-	CUFF.5473.1
CUFF.5474	CCON0000097203.1	.	29903	30242	19.3651	-	-	CUFF.5474.1
CUFF.5475	CCON0000097202.1	-	430377	434685	12.6903	-	-	CUFF.5475.1|CUFF.5475.2
CUFF.5476	CCON0000097203.1	.	53158	53887	4.59455	-	-	CUFF.5476.1		spu:757912	49	79.3	7e-19	similar to gag-pol polyprotein
CUFF.5480	CCON0000097204.1	.	2342	2665	24.5365	-	-	CUFF.5480.1
CUFF.5484	CCON0000097202.1	.	325428	325632	21.2283	-	-	CUFF.5484.1		smm:Smp_169450	76	96.7	5e-19	DNA replication licensing factor MCM8
CUFF.5492	CCON0000097205.1	.	313551	314214	0.748916	-	-	CUFF.5492.1
CUFF.5501	CCON0000097209.1	+	24580	36032	23.2682	-	-	CUFF.5501.1		smm:Smp_141890	51	478	1e-133	hypothetical protein		|GO:0005515|
CUFF.5502	CCON0000097209.1	.	30009	30424	44.8938	-	-	CUFF.5502.1		smm:Smp_141890	82	102	7e-21	hypothetical protein		|GO:0005515|
CUFF.5512	CCON0000097210.1	.	6420	7230	92.5537	-	-	CUFF.5512.1
CUFF.5499	CCON0000097207.1	+	70826	116373	5.15739	-	-	CUFF.5499.1
CUFF.5503	CCON0000097207.1	+	80675	83598	51.5899	-	-	CUFF.5503.1
CUFF.5509	CCON0000097207.1	.	110626	111260	4.86937	-	-	CUFF.5509.1		smm:Smp_057580	71	174	3e-42	hypothetical protein
CUFF.5513	CCON0000097207.1	.	112345	113926	32.9751	-	-	CUFF.5513.1		smm:Smp_057590	60	270	8e-76	hypothetical protein
CUFF.5515	CCON0000097207.1	+	123795	126113	7.64038	-	-	CUFF.5515.1		smm:Smp_179540	73	137	3e-31	hypothetical protein
CUFF.5516	CCON0000097210.1	-	31542	47525	26.2786	-	-	CUFF.5516.1		smm:Smp_180940	76	138	3e-31	hypothetical protein
CUFF.5519	CCON0000097211.1	-	10	7578	4879.73	-	-	CUFF.5519.1|CUFF.5519.2|CUFF.5519.3		smm:Smp_048830	76	98.6	1e-19	hypothetical protein		|GO:0005739|GO:0008137|
CUFF.5528	CCON0000097212.1	.	64333	64596	6.58245	-	-	CUFF.5528.1
CUFF.5530	CCON0000097212.1	+	48788	50076	2.4506	-	-	CUFF.5530.1		smm:Smp_176500	72	72.4	1e-11	mitotic and DNA damage checkpoint protein hus1 ; K10903 HUS1 checkpoint protein	|Genetic Information Processing; Replication and Repair; DNA repair and recombination proteins [BR:ko03400];|
CUFF.5536	CCON0000097213.1	.	122437	123083	2.87524	-	-	CUFF.5536.1
CUFF.5540	CCON0000097213.1	.	152701	153278	16.9532	-	-	CUFF.5540.1
CUFF.5542	CCON0000097214.1	.	44638	45754	0.761108	-	-	CUFF.5542.1
CUFF.5545	CCON0000097214.1	.	190401	190836	3.18427	-	-	CUFF.5545.1
CUFF.5548	CCON0000097213.1	.	106777	107472	33.648	-	-	CUFF.5548.1
CUFF.5553	CCON0000097214.1	.	186522	186942	3.08253	-	-	CUFF.5553.1
CUFF.5557	CCON0000097215.1	.	138308	139078	4.87648	-	-	CUFF.5557.1		smm:Smp_110310	53	121	6e-26	hypothetical protein
CUFF.5566	CCON0000097217.1	-	19274	35539	7.02074	-	-	CUFF.5566.1|CUFF.5566.2
CUFF.5574	CCON0000097219.1	+	95975	98066	103.126	-	-	CUFF.5574.1
CUFF.5580	CCON0000097221.1	-	41968	62656	15.3752	-	-	CUFF.5580.1		smm:Smp_180810	66	801	0	serine-type protease inhibitor		|GO:0004867|
CUFF.5583	CCON0000097222.1	.	14107	14434	3.33223	-	-	CUFF.5583.1		smm:Smp_080030	55	82	1e-14	GATA binding factor-1b (transcription factor xgata-1b)
CUFF.5585	CCON0000097222.1	-	32917	35828	8977.59	-	-	CUFF.5585.1		smm:Smp_080040	83	71.6	2e-11	adhesion regulating molecule 1 (110 kD cell membrane glycoprotein)
CUFF.5587	CCON0000097222.1	-	29030	32815	206.933	-	-	CUFF.5587.1		smm:Smp_080040	73	163	4e-39	adhesion regulating molecule 1 (110 kD cell membrane glycoprotein)
CUFF.5588	CCON0000097222.1	.	41277	42085	81.5346	-	-	CUFF.5588.1		smm:Smp_080040	50	151	4e-35	adhesion regulating molecule 1 (110 kD cell membrane glycoprotein)		|GO:0005634|GO:0005737|
CUFF.5594	CCON0000097223.1	-	51363	67315	8.52744	-	-	CUFF.5594.1|CUFF.5594.2		smm:Smp_171860	96	176	1e-83	hypothetical protein
CUFF.5596	CCON0000097223.1	.	26722	26831	17265.3	-	-	CUFF.5596.1
CUFF.5597	CCON0000097225.1	.	3900	4453	2.34486	-	-	CUFF.5597.1
CUFF.5598	CCON0000097225.1	+	10745	30318	2.98549	-	-	CUFF.5598.1		smm:Smp_173570	80	382	1e-104	hypothetical protein		|GO:0005622|GO:0007165|
CUFF.5600	CCON0000097225.1	+	3	2960	8.01894	-	-	CUFF.5600.1		smm:Smp_145740	67	234	4e-60	cdc6 ; K02213 cell division control protein 6	|Cellular Processes; Cell Growth and Death; Cell cycle - yeast [PATH:ko04111-Map:ko04111];|Cellular Processes; Cell Growth and Death; Cell cycle [PATH:ko04110-Map:ko04110];|Cellular Processes; Cell Growth and Death; Meiosis - yeast [PATH:ko04113-Map:ko04113];|Genetic Information Processing; Replication and Repair; DNA replication proteins [BR:ko03032];|
CUFF.5603	CCON0000097226.1	-	32307	34284	16.9948	-	-	CUFF.5603.1		smm:Smp_147460	76	165	8e-40	ceramidase
CUFF.5602	CCON0000097223.1	.	9925	11154	0.542343	-	-	CUFF.5602.1
CUFF.5604	CCON0000097223.1	-	14193	14568	60.7101	-	-	CUFF.5604.1
CUFF.5607	CCON0000097223.1	.	69226	69687	17.6016	-	-	CUFF.5607.1		smm:Smp_053460	87	96.3	6e-19	glycosyltransferase ; K05286 phosphatidylinositol glycan, class B [EC:2.4.1.-]	|Metabolism; Glycan Biosynthesis and Metabolism; Glycosylphosphatidylinositol(GPI)-anchor biosynthesis [PATH:ko00563-Map:ko00563];|Metabolism; Glycan Biosynthesis and Metabolism; Glycosyltransferases [BR:ko01003];|	|GO:0031227|GO:0016757|GO:0006506|
CUFF.5610	CCON0000097223.1	.	74696	76146	0.809891	-	-	CUFF.5610.1
CUFF.5614	CCON0000097223.1	.	96843	97328	29.4552	-	-	CUFF.5614.1		smm:Smp_053460	68	150	4e-35	glycosyltransferase ; K05286 phosphatidylinositol glycan, class B [EC:2.4.1.-]	|Metabolism; Glycan Biosynthesis and Metabolism; Glycosylphosphatidylinositol(GPI)-anchor biosynthesis [PATH:ko00563-Map:ko00563];|Metabolism; Glycan Biosynthesis and Metabolism; Glycosyltransferases [BR:ko01003];|
CUFF.5616	CCON0000097223.1	.	97458	97712	168.275	-	-	CUFF.5616.1		smm:Smp_053460	72	124	2e-27	glycosyltransferase ; K05286 phosphatidylinositol glycan, class B [EC:2.4.1.-]	|Metabolism; Glycan Biosynthesis and Metabolism; Glycosylphosphatidylinositol(GPI)-anchor biosynthesis [PATH:ko00563-Map:ko00563];|Metabolism; Glycan Biosynthesis and Metabolism; Glycosyltransferases [BR:ko01003];|	|GO:0031227|GO:0016757|GO:0006506|
CUFF.5617	CCON0000097223.1	.	98434	98970	1.02504	-	-	CUFF.5617.1
CUFF.5621	CCON0000097223.1	-	100661	101853	83.2329	-	-	CUFF.5621.1		smm:Smp_053460	83	216	3e-55	glycosyltransferase ; K05286 phosphatidylinositol glycan, class B [EC:2.4.1.-]	|Metabolism; Glycan Biosynthesis and Metabolism; Glycosylphosphatidylinositol(GPI)-anchor biosynthesis [PATH:ko00563-Map:ko00563];|Metabolism; Glycan Biosynthesis and Metabolism; Glycosyltransferases [BR:ko01003];|	|GO:0031227|GO:0016757|GO:0006506|
CUFF.5627	CCON0000097230.1	.	113956	114308	2.82889	-	-	CUFF.5627.1
CUFF.5628	CCON0000097230.1	+	153687	159424	37.3249	-	-	CUFF.5628.1		smm:Smp_144340	91	490	1e-136	hypothetical protein		|GO:0005515|
CUFF.5629	CCON0000097230.1	-	117640	120859	3280.57	-	-	CUFF.5629.1
CUFF.5630	CCON0000097230.1	+	123479	123704	2430.24	-	-	CUFF.5630.1
CUFF.5631	CCON0000097230.1	+	127432	132153	141.826	-	-	CUFF.5631.1		smm:Smp_144330	62	150	3e-35	hypothetical protein		|GO:0046872|
CUFF.5633	CCON0000097230.1	.	144134	144316	1537.84	-	-	CUFF.5633.1		smm:Smp_144330	70	75.1	1e-12	hypothetical protein
CUFF.5646	CCON0000097234.1	.	41781	41892	9313	-	-	CUFF.5646.1
CUFF.5654	CCON0000097237.1	.	246825	247209	25.3432	-	-	CUFF.5654.1		smm:Smp_040720.4	77	82.8	7e-15	hypothetical protein
CUFF.5658	CCON0000097237.1	.	273084	273451	14.1656	-	-	CUFF.5658.1		smm:Smp_138460	90	79.3	8e-14	myelin proteolipid-related
CUFF.5659	CCON0000097237.1	.	273529	273816	9.67127	-	-	CUFF.5659.1
CUFF.5675	CCON0000097239.1	+	223755	224744	65.2767	-	-	CUFF.5675.1
CUFF.5696	CCON0000097242.1	.	173431	174977	0.363199	-	-	CUFF.5696.1
CUFF.5697	CCON0000097242.1	.	194436	194962	3.06111	-	-	CUFF.5697.1
CUFF.5698	CCON0000097242.1	.	195175	195497	710.959	-	-	CUFF.5698.1		smm:Smp_031300	78	106	5e-22	universal stress protein
CUFF.5699	CCON0000097242.1	.	195594	195986	191.336	-	-	CUFF.5699.1
CUFF.5702	CCON0000097242.1	.	73953	75267	2.22383	-	-	CUFF.5702.1
CUFF.5714	CCON0000097243.1	.	78886	79993	2.76703	-	-	CUFF.5714.1
CUFF.5715	CCON0000097244.1	.	40476	41229	1.25626	-	-	CUFF.5715.1
CUFF.5725	CCON0000097244.1	.	223508	224146	0.949295	-	-	CUFF.5725.1		smm:Smp_131310	54	156	9e-37	hypothetical protein
CUFF.5728	CCON0000097245.1	.	8	1311	2.08775	-	-	CUFF.5728.1
CUFF.5731	CCON0000097246.1	.	49	1395	0.700367	-	-	CUFF.5731.1
CUFF.5734	CCON0000097246.1	.	11707	11972	12.8309	-	-	CUFF.5734.1
CUFF.5735	CCON0000097246.1	.	5715	6394	16.3663	-	-	CUFF.5735.1
CUFF.5736	CCON0000097246.1	.	10803	11595	6.44016	-	-	CUFF.5736.1		smm:Smp_093710	74	233	9e-60	hypothetical protein
CUFF.5740	CCON0000097245.1	.	164371	165154	1.91287	-	-	CUFF.5740.1
CUFF.5741	CCON0000097245.1	.	165269	166203	6.87276	-	-	CUFF.5741.1
CUFF.5743	CCON0000097246.1	-	16266	18260	3.15791	-	-	CUFF.5743.1
CUFF.5751	CCON0000097248.1	.	16497	16650	879.853	-	-	CUFF.5751.1		smm:Smp_120920.2	91	70.5	4e-11	hypothetical protein
CUFF.5754	CCON0000097248.1	.	59463	59969	56.7915	-	-	CUFF.5754.1
CUFF.5753	CCON0000097248.1	-	4833	11381	17.4213	-	-	CUFF.5753.1		smm:Smp_120920.2	67	315	3e-84	hypothetical protein
CUFF.5756	CCON0000097248.1	-	7889	16311	16.0659	-	-	CUFF.5756.1|CUFF.5756.2		smm:Smp_120920.1	85	615	0	hypothetical protein		|GO:0005488|
CUFF.5758	CCON0000097248.1	.	193846	194627	2.99059	-	-	CUFF.5758.1
CUFF.5777	CCON0000097252.1	-	18402	22867	33.4779	-	-	CUFF.5777.1
CUFF.5786	CCON0000097252.1	.	319140	319451	6.3633	-	-	CUFF.5786.1		rno:257642	96	215	9e-55	ribin; rRNA promoter binding protein
CUFF.5794	CCON0000097254.1	.	179312	179869	7.24777	-	-	CUFF.5794.1
CUFF.5795	CCON0000097254.1	+	153876	156446	0.613426	-	-	CUFF.5795.1
CUFF.5808	CCON0000097256.1	.	146407	146674	20.1108	-	-	CUFF.5808.1
CUFF.5809	CCON0000097256.1	.	199400	199801	1.84633	-	-	CUFF.5809.1
CUFF.5810	CCON0000097255.1	+	177000	187335	95.3893	-	-	CUFF.5810.1		smm:Smp_045260	69	141	2e-32	5-aminolevulinic acid synthase (EC:2.3.1.37); K00643 5-aminolevulinate synthase [EC:2.3.1.37]	|Metabolism; Amino Acid Metabolism; Amino acid related enzymes [BR:ko01007];|Metabolism; Amino Acid Metabolism; Glycine, serine and threonine metabolism [PATH:ko00260-Map:ko00260];|Metabolism; Metabolism of Cofactors and Vitamins; Porphyrin and chlorophyll metabolism [PATH:ko00860-Map:ko00860];|
CUFF.5823	CCON0000097258.1	.	201800	202729	1.24153	-	-	CUFF.5823.1
CUFF.5826	CCON0000097259.1	.	102267	102653	12.2736	-	-	CUFF.5826.1
CUFF.5834	CCON0000097260.1	.	70148	71414	8.1977	-	-	CUFF.5834.1		smm:Smp_163810	53	120	2e-25	laminin gamma-1 chain ; K05635 laminin, gamma 1	|Cellular Processes; Cell Communication; Focal adhesion [PATH:ko04510-Map:ko04510];|Environmental Information Processing; Signaling Molecules and Interaction; CAM ligands [BR:ko04516];|Environmental Information Processing; Signaling Molecules and Interaction; ECM-receptor interaction [PATH:ko04512-Map:ko04512];|Human Diseases; Cancers; Pathways in cancer [PATH:ko05200-Map:ko05200];|Human Diseases…
CUFF.5839	CCON0000097260.1	.	101359	102170	35.9048	-	-	CUFF.5839.1
CUFF.5843	CCON0000097260.1	+	24748	28687	66.7863	-	-	CUFF.5843.1		smm:Smp_026090	94	377	1e-103	ras-related GTP binding rag Cd/gtr2		|GO:0005634|GO:0005737|GO:0005525|
CUFF.5835	CCON0000097258.1	+	7885	17474	3.4925	-	-	CUFF.5835.1		smm:Smp_166630	83	271	4e-71	hypothetical protein
CUFF.5848	CCON0000097262.1	.	32607	32913	8.73853	-	-	CUFF.5848.1
CUFF.5851	CCON0000097263.1	.	30139	30372	42.2976	-	-	CUFF.5851.1		smm:Smp_140440	88	82	1e-14	hypothetical protein
CUFF.5858	CCON0000097263.1	.	127055	127267	15.9876	-	-	CUFF.5858.1
CUFF.5865	CCON0000097263.1	.	222775	223483	1.36647	-	-	CUFF.5865.1
CUFF.5854	CCON0000097261.1	+	183521	187912	8.08792	-	-	CUFF.5854.1		smm:Smp_130260	77	144	6e-33	hypothetical protein
CUFF.5860	CCON0000097261.1	.	191587	191799	64.2251	-	-	CUFF.5860.1		smm:Smp_151460	75	98.2	2e-19	hypothetical protein
CUFF.5879	CCON0000097266.1	.	124879	126384	3.06174	-	-	CUFF.5879.1		spu:757501	36	127	2e-27	similar to gag-pol polyprotein
CUFF.5880	CCON0000097265.1	+	15078	15942	80.1933	-	-	CUFF.5880.1
CUFF.5883	CCON0000097265.1	+	29279	33669	2.76416	-	-	CUFF.5883.1
CUFF.5890	CCON0000097265.1	.	90231	90546	54.9282	-	-	CUFF.5890.1		smm:Smp_135120	88	194	1e-48	ribosome biogenesis protein bop1 (block of proliferation 1 protein)		|GO:0006364|GO:0051726|
CUFF.5891	CCON0000097265.1	+	94355	96367	16.9838	-	-	CUFF.5891.1		smm:Smp_135120	93	181	3e-44	ribosome biogenesis protein bop1 (block of proliferation 1 protein)		|GO:0005515|GO:0006364|GO:0051726|
CUFF.5892	CCON0000097265.1	+	100335	109245	14.6728	-	-	CUFF.5892.1		smm:Smp_135120	89	535	1e-150	ribosome biogenesis protein bop1 (block of proliferation 1 protein)		|GO:0005515|
CUFF.5894	CCON0000097266.1	.	159019	159447	22.6447	-	-	CUFF.5894.1		smm:Smp_177060	47	88.6	1e-16	synoviolin
CUFF.5895	CCON0000097266.1	.	162261	162566	7.90058	-	-	CUFF.5895.1
CUFF.5897	CCON0000097266.1	+	262127	264868	47.8681	-	-	CUFF.5897.1		smm:Smp_177040	62	625	1e-177	hypothetical protein ; K07542 phosphatidylinositol glycan, class V [EC:2.4.1.-]	|Metabolism; Glycan Biosynthesis and Metabolism; Glycosylphosphatidylinositol(GPI)-anchor biosynthesis [PATH:ko00563-Map:ko00563];|Metabolism; Glycan Biosynthesis and Metabolism; Glycosyltransferases [BR:ko01003];|	|GO:0005789|GO:0016021|GO:0016758|GO:0006506|
CUFF.5902	CCON0000097267.1	.	1172	1973	6.82484	-	-	CUFF.5902.1		smm:Smp_139750	63	166	1e-39	hypothetical protein
CUFF.5904	CCON0000097267.1	.	151483	152184	1.80098	-	-	CUFF.5904.1
CUFF.5913	CCON0000097268.1	+	50421	52307	17.0415	-	-	CUFF.5913.1|CUFF.5913.2
CUFF.5927	CCON0000097270.1	.	248528	249453	9.45851	-	-	CUFF.5927.1
CUFF.5928	CCON0000097270.1	.	270573	271041	5.99606	-	-	CUFF.5928.1
CUFF.5929	CCON0000097270.1	+	240906	243924	72.4055	-	-	CUFF.5929.1
CUFF.5933	CCON0000097270.1	.	391448	392343	22.1812	-	-	CUFF.5933.1
CUFF.5935	CCON0000097271.1	.	80457	81019	68.1661	-	-	CUFF.5935.1
CUFF.5936	CCON0000097271.1	+	75522	79955	333.15	-	-	CUFF.5936.1|CUFF.5936.2
CUFF.5941	CCON0000097272.1	+	53395	103563	5.37754	-	-	CUFF.5941.1		smm:Smp_040510	74	1102	0	alpha-mannoside beta-16-n-acetylglucosaminyltransferase ; K00744 alpha-1,3(6)-mannosylglycoprotein beta-1,6-N-acetyl-glucosaminyltransferase [EC:2.4.1.155]	|Metabolism; Glycan Biosynthesis and Metabolism; Glycosyltransferases [BR:ko01003];|Metabolism; Glycan Biosynthesis and Metabolism; N-Glycan biosynthesis [PATH:ko00510-Map:ko00510];|
CUFF.5943	CCON0000097272.1	.	103726	104133	3.75513	-	-	CUFF.5943.1
CUFF.5944	CCON0000097272.1	+	47928	52283	20.2633	-	-	CUFF.5944.1		smm:Smp_040510	59	80.5	4e-14	alpha-mannoside beta-16-n-acetylglucosaminyltransferase ; K00744 alpha-1,3(6)-mannosylglycoprotein beta-1,6-N-acetyl-glucosaminyltransferase [EC:2.4.1.155]	|Metabolism; Glycan Biosynthesis and Metabolism; Glycosyltransferases [BR:ko01003];|Metabolism; Glycan Biosynthesis and Metabolism; N-Glycan biosynthesis [PATH:ko00510-Map:ko00510];|
CUFF.5948	CCON0000097273.1	-	20847	22253	27.5609	-	-	CUFF.5948.1		smm:Smp_150800	88	76.6	5e-13	mediator complex subunit 28
CUFF.5979	CCON0000097277.1	-	108957	110737	66.1421	-	-	CUFF.5979.1		smm:Smp_091650	94	80.1	5e-14	cation-transporting ATPase ; K01530 phospholipid-translocating ATPase [EC:3.6.3.1]	|Unclassified; Metabolism; Energy metabolism|
CUFF.5980	CCON0000097277.1	-	117389	117918	3.33655	-	-	CUFF.5980.1
CUFF.5981	CCON0000097277.1	.	121941	122963	5.08573	-	-	CUFF.5981.1		smm:Smp_193420	45	89.7	4e-29	hypothetical protein
CUFF.5982	CCON0000097277.1	.	123810	124834	3.04408	-	-	CUFF.5982.1
CUFF.5984	CCON0000097277.1	+	136215	136474	25.9443	-	-	CUFF.5984.1
CUFF.6003	CCON0000097277.1	+	99281	100026	18.6082	-	-	CUFF.6003.1
CUFF.6004	CCON0000097277.1	.	302301	302673	6.72994	-	-	CUFF.6004.1
CUFF.6005	CCON0000097277.1	+	311982	320962	9.98194	-	-	CUFF.6005.1		smm:Smp_158700	77	775	0	hypothetical protein		|GO:0005515|
CUFF.6006	CCON0000097277.1	+	323891	336219	2.2585	-	-	CUFF.6006.1		smm:Smp_067440	44	256	4e-66	hypothetical protein
CUFF.6013	CCON0000097279.1	-	143010	153493	19.1889	-	-	CUFF.6013.1		smm:Smp_126310	95	80.5	4e-14	syntrophin
CUFF.6015	CCON0000097279.1	+	184324	187222	0.91752	-	-	CUFF.6015.1
CUFF.6019	CCON0000097279.1	.	195108	195986	3.07901	-	-	CUFF.6019.1		smm:Smp_126290	43	126	2e-27	hypothetical protein
CUFF.5985	CCON0000097273.1	.	127356	130278	1.97724	-	-	CUFF.5985.1
CUFF.5989	CCON0000097273.1	.	175956	176911	25.4568	-	-	CUFF.5989.1
CUFF.5997	CCON0000097273.1	.	228019	228151	2108.88	-	-	CUFF.5997.1		smm:Smp_140440	87	73.6	4e-12	hypothetical protein
CUFF.6028	CCON0000097280.1	.	42208	42652	3.63018	-	-	CUFF.6028.1
CUFF.6029	CCON0000097281.1	.	86044	86471	8.37782	-	-	CUFF.6029.1
CUFF.6030	CCON0000097281.1	.	103181	103742	11.6625	-	-	CUFF.6030.1
CUFF.6032	CCON0000097281.1	.	104534	106694	0.793718	-	-	CUFF.6032.1		spu:760621	41	147	4e-33	similar to gag-pol polyprotein
CUFF.6031	CCON0000097281.1	-	78869	85095	0.62143	-	-	CUFF.6031.1
CUFF.6033	CCON0000097281.1	.	108173	110397	0.613218	-	-	CUFF.6033.1		spu:757912	42	453	1e-125	similar to gag-pol polyprotein		|GO:0003676|GO:0015074|
CUFF.5993	CCON0000097270.1	.	62229	62441	286.831	-	-	CUFF.5993.1
CUFF.6011	CCON0000097270.1	.	102372	102694	110.298	-	-	CUFF.6011.1
CUFF.6026	CCON0000097270.1	.	193655	193997	11.3485	-	-	CUFF.6026.1
CUFF.6049	CCON0000097287.1	.	11688	12235	5.9607	-	-	CUFF.6049.1
CUFF.6050	CCON0000097290.1	.	1117	1946	1.38208	-	-	CUFF.6050.1
CUFF.6053	CCON0000097290.1	+	11118	13080	168.095	-	-	CUFF.6053.1		smm:Smp_140610	80	151	2e-35	acid phosphatase-related		|GO:0003993|GO:0046872|
CUFF.6054	CCON0000097290.1	.	21197	21425	32.6166	-	-	CUFF.6054.1
CUFF.6058	CCON0000097291.1	.	128435	129439	1.51634	-	-	CUFF.6058.1
CUFF.6075	CCON0000097294.1	+	118727	119953	6.83581	-	-	CUFF.6075.1		smm:Smp_172020	67	114	2e-24	hypothetical protein
CUFF.6076	CCON0000097294.1	+	109013	115818	2.7979	-	-	CUFF.6076.1|CUFF.6076.2
CUFF.6083	CCON0000097295.1	-	105237	109244	1.48515	-	-	CUFF.6083.1		smm:Smp_177310	55	255	3e-66	hypothetical protein
CUFF.6085	CCON0000097296.1	-	152047	153620	35.6082	-	-	CUFF.6085.1
CUFF.6098	CCON0000097302.1	.	47433	48021	22.3421	-	-	CUFF.6098.1
CUFF.6099	CCON0000097302.1	+	12580	21764	19.852	-	-	CUFF.6099.1|CUFF.6099.2
CUFF.6100	CCON0000097304.1	.	4662	4927	99.4395	-	-	CUFF.6100.1		smm:Smp_041190.2	76	87	4e-16	hypothetical protein
CUFF.6105	CCON0000097307.1	.	64678	66455	1.03214	-	-	CUFF.6105.1
CUFF.6106	CCON0000097307.1	.	66741	67254	14.2099	-	-	CUFF.6106.1
CUFF.6111	CCON0000097308.1	+	79502	81634	186.751	-	-	CUFF.6111.1|CUFF.6111.2|CUFF.6111.3		smm:Smp_062830.1	92	204	2e-51	mitochondrial import inner membrane translocase
CUFF.6115	CCON0000097308.1	-	205196	207361	126.844	-	-	CUFF.6115.1|CUFF.6115.2		smm:Smp_156060	56	73.6	4e-12	hypothetical protein ; K12815 pre-mRNA-splicing factor ATP-dependent RNA helicase PRP16 [EC:3.6.4.13]	|Genetic Information Processing; Transcription; Spliceosome [BR:ko03041];|Genetic Information Processing; Transcription; Spliceosome [PATH:ko03040-Map:ko03040];|
CUFF.6117	CCON0000097308.1	.	198651	200086	4.83333	-	-	CUFF.6117.1
CUFF.6118	CCON0000097308.1	-	269842	271550	5.92749	-	-	CUFF.6118.1
CUFF.6122	CCON0000097309.1	.	81147	82327	113.793	-	-	CUFF.6122.1		smm:Smp_007730.1	84	268	8e-71	ER lumen protein retaining receptor ; K10949 ER lumen protein retaining receptor	|Human Diseases; Infectious Diseases; Vibrio cholerae infection [PATH:ko05110-Map:ko05110];|	|GO:0016021|GO:0046923|GO:0006621|
CUFF.6125	CCON0000097309.1	.	169772	170077	5.46963	-	-	CUFF.6125.1		smm:Smp_007700	56	106	5e-22	RING finger protein
CUFF.6128	CCON0000097309.1	.	172659	173946	2.02205	-	-	CUFF.6128.1
CUFF.6136	CCON0000097310.1	.	122510	122709	238.125	-	-	CUFF.6136.1		smm:Smp_166080.1	83	108	1e-22	striatin
CUFF.6139	CCON0000097310.1	+	277367	282402	33.7026	-	-	CUFF.6139.1		smm:Smp_152820	61	332	1e-107	tbc1 domain family member		|GO:0005622|GO:0005097|GO:0032313|
CUFF.6141	CCON0000097310.1	+	284970	289302	67.333	-	-	CUFF.6141.1		ddi:DDB_G0269052	50	75.5	1e-12	hypothetical protein		|GO:0005622|GO:0005097|GO:0032313|
CUFF.6144	CCON0000097311.1	.	104949	105563	2.67568	-	-	CUFF.6144.1
CUFF.6145	CCON0000097311.1	.	106881	107292	2.8862	-	-	CUFF.6145.1		spu:765465	46	112	5e-27	similar to gag-pol polyprotein
CUFF.6146	CCON0000097311.1	-	127448	138199	2.6541	-	-	CUFF.6146.1
CUFF.6148	CCON0000097312.1	.	24794	25150	11.2609	-	-	CUFF.6148.1
CUFF.6153	CCON0000097312.1	+	137692	140337	3494.07	-	-	CUFF.6153.1		smm:Smp_041390	97	144	3e-33	ubiquitin-conjugating enzyme E2 G ; K04555 ubiquitin-conjugating enzyme E2 G2 [EC:6.3.2.19]	|Genetic Information Processing; Folding, Sorting and Degradation; Protein processing in endoplasmic reticulum [PATH:ko04141-Map:ko04141];|Genetic Information Processing; Folding, Sorting and Degradation; Ubiquitin mediated proteolysis [PATH:ko04120-Map:ko04120];|Genetic Information Processing; Folding, Sorting and Degradation; Ubiquitin system [BR:ko04121];|Human Diseases; Neurodegenerative Dise…	|GO:0016881|
CUFF.6150	CCON0000097309.1	+	286140	288740	25.7619	-	-	CUFF.6150.1		smm:Smp_007650	78	460	1e-161	hypothetical protein		|GO:0003824|GO:0004135|GO:0043169|GO:0005975|GO:0005978|
CUFF.6151	CCON0000097309.1	+	293183	304274	31.6522	-	-	CUFF.6151.1		smm:Smp_007640	84	970	0	hypothetical protein		|GO:0003824|GO:0004135|GO:0005978|
CUFF.6158	CCON0000097313.1	.	47538	48130	3.61668	-	-	CUFF.6158.1
CUFF.6159	CCON0000097313.1	-	51729	58320	32.7903	-	-	CUFF.6159.1		smm:Smp_126840	68	114	3e-24	hypothetical protein
CUFF.6160	CCON0000097313.1	.	140794	141447	1.76006	-	-	CUFF.6160.1
CUFF.6164	CCON0000097313.1	.	154074	154395	23.0268	-	-	CUFF.6164.1		smm:Smp_126840	59	125	7e-28	hypothetical protein
CUFF.6166	CCON0000097313.1	.	240584	242853	0.929442	-	-	CUFF.6166.1
CUFF.6167	CCON0000097313.1	.	254338	254627	4.21464	-	-	CUFF.6167.1
CUFF.6173	CCON0000097314.1	.	151379	152270	79.3647	-	-	CUFF.6173.1		smm:Smp_145370	73	266	1e-69	hypothetical protein
CUFF.6177	CCON0000097316.1	+	3470	9005	46.1971	-	-	CUFF.6177.1
CUFF.6179	CCON0000097316.1	.	12197	12393	283.584	-	-	CUFF.6179.1
CUFF.6180	CCON0000097316.1	.	12500	13163	67.9267	-	-	CUFF.6180.1		smm:Smp_181410.2	53	79.7	2e-22	hypothetical protein
CUFF.6183	CCON0000097316.1	.	43994	44178	122.859	-	-	CUFF.6183.1
CUFF.6184	CCON0000097316.1	.	44322	45015	1.61877	-	-	CUFF.6184.1		dre:565773	53	80.1	4e-27	ptpdc1; zgc:158271 (EC:3.1.3.-)		|GO:0008138|GO:0016791|GO:0006470|GO:0016311|
CUFF.6193	CCON0000097317.1	-	140685	159233	1.81928	-	-	CUFF.6193.1		smm:Smp_128250	71	307	3e-82	hypothetical protein
CUFF.6195	CCON0000097318.1	+	60014	64905	1.25022	-	-	CUFF.6195.1		smm:Smp_135300	65	419	1e-115	hypothetical protein
CUFF.6198	CCON0000097318.1	+	65612	75762	1.35913	-	-	CUFF.6198.1		smm:Smp_135300	49	260	1e-67	hypothetical protein
CUFF.6204	CCON0000097321.1	.	5904	6239	3.39528	-	-	CUFF.6204.1
CUFF.6205	CCON0000097321.1	-	60193	68246	6.48293	-	-	CUFF.6205.1		smm:Smp_046430	76	202	1e-50	ubiquitin-specific peptidase 42 (C19 family) ; K11855 ubiquitin carboxyl-terminal hydrolase 36/42 [EC:3.1.2.15]	|Genetic Information Processing; Folding, Sorting and Degradation; Ubiquitin system [BR:ko04121];|Metabolism; Enzyme Families; Peptidases [BR:ko01002];|
CUFF.6206	CCON0000097321.1	.	3542	4205	2.24675	-	-	CUFF.6206.1
CUFF.6207	CCON0000097322.1	.	64994	65311	29.5272	-	-	CUFF.6207.1
CUFF.6210	CCON0000097322.1	.	24704	24942	283.951	-	-	CUFF.6210.1
CUFF.6212	CCON0000097322.1	.	38432	38546	10033.6	-	-	CUFF.6212.1
CUFF.6219	CCON0000097325.1	.	1844	2137	12.5079	-	-	CUFF.6219.1
CUFF.6221	CCON0000097325.1	-	30643	31726	7.86812	-	-	CUFF.6221.1
CUFF.6222	CCON0000097326.1	.	41388	42738	2.14368	-	-	CUFF.6222.1
CUFF.6227	CCON0000097329.1	+	162640	182275	35.0039	-	-	CUFF.6227.1|CUFF.6227.2		smm:Smp_038930	73	1338	0	ribosome biogenesis protein tsr1 (20S rRNA accumulation protein 1)
CUFF.6237	CCON0000097331.1	+	33876	35223	50.0046	-	-	CUFF.6237.1		smm:Smp_096270	87	132	8e-30	valine-tRNA ligase (EC:6.1.1.9)		|GO:0005737|GO:0000166|GO:0004812|GO:0004832|GO:0005524|GO:0006418|GO:0006438|
CUFF.6238	CCON0000097331.1	+	94616	104931	33.1731	-	-	CUFF.6238.1		smm:Smp_075220.1	81	667	0	mitochondrial intermediate peptidase (M03 family) ; K01410 mitochondrial intermediate peptidase [EC:3.4.24.59]	|Metabolism; Enzyme Families; Peptidases [BR:ko01002];|	|GO:0004222|GO:0006508|
CUFF.6240	CCON0000097331.1	+	207963	211380	14.8778	-	-	CUFF.6240.1		smm:Smp_162790	74	476	1e-132	Crumbs complex protein; MAGUK homolog; cell polarity protein
CUFF.6241	CCON0000097331.1	+	214382	229245	20.064	-	-	CUFF.6241.1		smm:Smp_162790	72	602	1e-170	Crumbs complex protein; MAGUK homolog; cell polarity protein		|GO:0005515|
CUFF.6242	CCON0000097331.1	.	231890	232232	21.5391	-	-	CUFF.6242.1		smm:Smp_162790	91	119	5e-26	Crumbs complex protein; MAGUK homolog; cell polarity protein
CUFF.6244	CCON0000097331.1	.	243037	243473	11.8205	-	-	CUFF.6244.1
CUFF.6261	CCON0000097334.1	.	179742	180448	3.49813	-	-	CUFF.6261.1
CUFF.6263	CCON0000097335.1	.	14322	14455	545.463	-	-	CUFF.6263.1
CUFF.6266	CCON0000097335.1	+	66043	67425	77.8371	-	-	CUFF.6266.1
CUFF.6269	CCON0000097335.1	-	70593	78183	29.4371	-	-	CUFF.6269.1|CUFF.6269.2|CUFF.6269.3
CUFF.6273	CCON0000097336.1	.	130493	131269	9.22995	-	-	CUFF.6273.1
CUFF.6278	CCON0000097336.1	-	209373	212639	1.67863	-	-	CUFF.6278.1
CUFF.6279	CCON0000097336.1	-	177753	178205	163.981	-	-	CUFF.6279.1|CUFF.6279.2		smm:Smp_058140.3	63	72.8	8e-12	protein-l-isoaspartate o-methyltransferase ; K00573 protein-L-isoaspartate(D-aspartate) O-methyltransferase [EC:2.1.1.77]	|Unclassified; Genetic Information Processing; Protein folding and associated processing|
CUFF.6281	CCON0000097336.1	.	224361	224980	1.73533	-	-	CUFF.6281.1
CUFF.6283	CCON0000097339.1	+	33531	36511	7.74561	-	-	CUFF.6283.1		smm:Smp_080360	72	127	4e-28	hypothetical protein
CUFF.6284	CCON0000097339.1	.	37139	37486	8.52672	-	-	CUFF.6284.1
CUFF.6294	CCON0000097340.1	-	141104	143216	21.0004	-	-	CUFF.6294.1
CUFF.6296	CCON0000097341.1	-	30172	42543	4.8343	-	-	CUFF.6296.1		smm:Smp_034210	80	280	3e-73	vam6/vps39 related		|GO:0005083|
CUFF.6298	CCON0000097341.1	.	88198	88483	6.9436	-	-	CUFF.6298.1		smm:Smp_193840	67	122	6e-27	hypothetical protein
CUFF.6301	CCON0000097341.1	.	95320	95618	29.3855	-	-	CUFF.6301.1
CUFF.6303	CCON0000097341.1	.	96082	96626	1.59465	-	-	CUFF.6303.1
CUFF.6302	CCON0000097341.1	-	10997	25506	6.40621	-	-	CUFF.6302.1		smm:Smp_034210	64	933	0	vam6/vps39 related
CUFF.6311	CCON0000097345.1	.	80111	80424	14.2336	-	-	CUFF.6311.1
CUFF.6313	CCON0000097345.1	.	119291	120103	0.624871	-	-	CUFF.6313.1
CUFF.6314	CCON0000097345.1	.	117846	118182	100.214	-	-	CUFF.6314.1
CUFF.6309	CCON0000097342.1	.	17654	17974	55.0307	-	-	CUFF.6309.1
CUFF.6316	CCON0000097347.1	.	9	438	1.48358	-	-	CUFF.6316.1
CUFF.6319	CCON0000097347.1	.	117816	119482	3.09743	-	-	CUFF.6319.1
CUFF.6320	CCON0000097347.1	.	119599	119850	8.91385	-	-	CUFF.6320.1
CUFF.6323	CCON0000097347.1	.	166903	167282	8.41799	-	-	CUFF.6323.1
CUFF.6325	CCON0000097348.1	-	22040	24700	108.754	-	-	CUFF.6325.1		smm:Smp_067780	67	209	2e-77	hypothetical protein		|GO:0016021|GO:0006810|GO:0016192|
CUFF.6329	CCON0000097348.1	.	145699	145823	3369.18	-	-	CUFF.6329.1		smm:Smp_158920	84	75.9	9e-13	uracil-DNA glycosylase
CUFF.6331	CCON0000097350.1	.	717	1038	3.74856	-	-	CUFF.6331.1
CUFF.6332	CCON0000097350.1	.	7841	8537	8.60508	-	-	CUFF.6332.1
CUFF.6347	CCON0000097353.1	.	63354	68218	2.86036	-	-	CUFF.6347.1		dre:100333545	32	160	1e-36	Gag-Pol polyprotein-like
CUFF.6348	CCON0000097353.1	.	78254	78571	22.0764	-	-	CUFF.6348.1		smm:Smp_164220	81	101	1e-20	GTP-binding protein era
CUFF.6349	CCON0000097355.1	.	6815	7372	1.8361	-	-	CUFF.6349.1
CUFF.6352	CCON0000097355.1	.	41909	42662	1.06782	-	-	CUFF.6352.1
CUFF.6350	CCON0000097355.1	.	20318	20757	338.534	-	-	CUFF.6350.1
CUFF.6355	CCON0000097356.1	.	2887	3260	2.31709	-	-	CUFF.6355.1
CUFF.6353	CCON0000097353.1	-	53331	55749	175.019	-	-	CUFF.6353.1		dan:Dana_GF14113	71	117	3e-25	GF14113 gene product from transcript GF14113-RA; K11843 ubiquitin carboxyl-terminal hydrolase 14 [EC:3.1.2.15]	|Genetic Information Processing; Folding, Sorting and Degradation; Ubiquitin system [BR:ko04121];|Metabolism; Enzyme Families; Peptidases [BR:ko01002];|	|GO:0004221|GO:0006511|
CUFF.6354	CCON0000097353.1	-	56754	59206	150.028	-	-	CUFF.6354.1		smm:Smp_168120	84	332	1e-89	peptidase		|GO:0004221|GO:0006511|
CUFF.6356	CCON0000097353.1	-	59745	60450	115.816	-	-	CUFF.6356.1		smm:Smp_084740	76	123	2e-53	ubiquitin-specific peptidase 14 (C19 family)		|GO:0004221|GO:0006511|
CUFF.6366	CCON0000097358.1	.	406658	407563	61.6737	-	-	CUFF.6366.1		smm:Smp_075500	56	91.7	7e-17	hypothetical protein
CUFF.6370	CCON0000097348.1	.	93188	94030	8176.42	-	-	CUFF.6370.1		smm:Smp_067800	70	298	3e-79	fibrillin 2
CUFF.6376	CCON0000097360.1	-	28227	53036	43.1435	-	-	CUFF.6376.1|CUFF.6376.2		smm:Smp_105700	88	1201	0	U520 ; K12854 pre-mRNA-splicing helicase BRR2 [EC:3.6.4.13]	|Genetic Information Processing; Transcription; Spliceosome [BR:ko03041];|Genetic Information Processing; Transcription; Spliceosome [PATH:ko03040-Map:ko03040];|	|GO:0000166|GO:0003676|GO:0004386|GO:0005524|GO:0008026|GO:0017111|
CUFF.6378	CCON0000097360.1	.	33261	34265	22.6152	-	-	CUFF.6378.1		smm:Smp_105700	94	610	1e-173	U520 ; K12854 pre-mRNA-splicing helicase BRR2 [EC:3.6.4.13]	|Genetic Information Processing; Transcription; Spliceosome [BR:ko03041];|Genetic Information Processing; Transcription; Spliceosome [PATH:ko03040-Map:ko03040];|
CUFF.6380	CCON0000097360.1	-	49365	53215	7.87184	-	-	CUFF.6380.1		smm:Smp_105700	97	134	2e-30	U520 ; K12854 pre-mRNA-splicing helicase BRR2 [EC:3.6.4.13]	|Genetic Information Processing; Transcription; Spliceosome [BR:ko03041];|Genetic Information Processing; Transcription; Spliceosome [PATH:ko03040-Map:ko03040];|
CUFF.6393	CCON0000097363.1	+	69581	70523	165.748	-	-	CUFF.6393.1|CUFF.6393.2
CUFF.6402	CCON0000097364.1	+	184886	186836	7.55323	-	-	CUFF.6402.1		smm:Smp_127560	57	89.7	6e-17	hypothetical protein
CUFF.6404	CCON0000097364.1	+	211323	224805	180.013	-	-	CUFF.6404.1
CUFF.6408	CCON0000097364.1	.	322890	323721	3.03101	-	-	CUFF.6408.1
CUFF.6409	CCON0000097364.1	-	225064	227675	1.33809	-	-	CUFF.6409.1
CUFF.6410	CCON0000097364.1	.	226698	227675	0.588513	-	-	CUFF.6410.1
CUFF.6417	CCON0000097364.1	.	238326	238553	42.1717	-	-	CUFF.6417.1
CUFF.6425	CCON0000097367.1	.	85483	86025	2.51892	-	-	CUFF.6425.1
CUFF.6430	CCON0000097365.1	.	172561	173424	1.52161	-	-	CUFF.6430.1
CUFF.6437	CCON0000097368.1	-	20695	21026	97.4682	-	-	CUFF.6437.1
CUFF.6451	CCON0000097370.1	-	50405	52091	44.7889	-	-	CUFF.6451.1
CUFF.6452	CCON0000097370.1	.	52156	53727	0.331128	-	-	CUFF.6452.1
CUFF.6455	CCON0000097370.1	-	54406	57602	18.9049	-	-	CUFF.6455.1|CUFF.6455.2|CUFF.6455.3		smm:Smp_138620	73	239	4e-61	hypothetical protein
CUFF.6456	CCON0000097370.1	+	179878	182727	38.345	-	-	CUFF.6456.1
CUFF.6465	CCON0000097371.1	.	90714	90957	116.881	-	-	CUFF.6465.1
CUFF.6480	CCON0000097374.1	.	35594	35852	67.3874	-	-	CUFF.6480.1
CUFF.6483	CCON0000097373.1	.	33046	34492	3.44604	-	-	CUFF.6483.1
CUFF.6484	CCON0000097374.1	-	37554	38959	36369	-	-	CUFF.6484.1		smm:Smp_011830	83	85.5	1e-15	hypothetical protein
CUFF.6485	CCON0000097374.1	.	17985	18562	2.56588	-	-	CUFF.6485.1
CUFF.6486	CCON0000097374.1	.	107985	108134	72211	-	-	CUFF.6486.1		smm:Smp_011830	86	85.9	9e-16	hypothetical protein
CUFF.6488	CCON0000097374.1	.	202777	203113	4.81796	-	-	CUFF.6488.1
CUFF.6491	CCON0000097374.1	-	124546	130447	10.6115	-	-	CUFF.6491.1		smm:Smp_172750	68	70.5	7e-11	type V p-type atpase isoform
CUFF.6496	CCON0000097374.1	-	115486	116822	1627.42	-	-	CUFF.6496.1		smm:Smp_128470	72	112	9e-24	hypothetical protein
CUFF.6499	CCON0000097375.1	-	89435	90883	20.755	-	-	CUFF.6499.1
CUFF.6501	CCON0000097375.1	+	100318	110311	113.185	-	-	CUFF.6501.1|CUFF.6501.2		smm:Smp_051390	89	225	8e-58	hypothetical protein
CUFF.6516	CCON0000097380.1	.	48751	48899	1969.68	-	-	CUFF.6516.1
CUFF.6517	CCON0000097380.1	.	18261	18502	109.925	-	-	CUFF.6517.1
CUFF.6528	CCON0000097383.1	.	4615	5368	5.02505	-	-	CUFF.6528.1
CUFF.6526	CCON0000097382.1	+	28497	31469	1.4196	-	-	CUFF.6526.1
CUFF.6535	CCON0000097385.1	+	548	6406	3.28434	-	-	CUFF.6535.1
CUFF.6536	CCON0000097386.1	.	4949	6647	8.72134	-	-	CUFF.6536.1		smm:Smp_132390	64	316	3e-84	hypothetical protein
CUFF.6538	CCON0000097386.1	.	24003	24315	14.9208	-	-	CUFF.6538.1		smm:Smp_132380	61	101	2e-20	hypothetical protein
CUFF.6539	CCON0000097386.1	+	31276	53613	10.5569	-	-	CUFF.6539.1|CUFF.6539.2		smm:Smp_132370	86	263	2e-69	protein-tyrosine phosphatase non-receptor type nt5		|GO:0004725|GO:0006470|
CUFF.6545	CCON0000097393.1	-	38425	49173	39.2614	-	-	CUFF.6545.1		smm:Smp_131050	93	397	1e-109	camp-dependent protein kinase type II regulatory subunit ; K04739 cAMP-dependent protein kinase regulator	|Cellular Processes; Cell Growth and Death; Apoptosis [PATH:ko04210-Map:ko04210];|Organismal Systems; Endocrine System; Insulin signaling pathway [PATH:ko04910-Map:ko04910];|	|GO:0005952|GO:0008603|GO:0001932|
CUFF.6549	CCON0000097393.1	-	27598	32277	61.0556	-	-	CUFF.6549.1		smm:Smp_079010	67	84	3e-15	camp-dependent protein kinase type II-alpha regulatory subunit ; K04739 cAMP-dependent protein kinase regulator	|Cellular Processes; Cell Growth and Death; Apoptosis [PATH:ko04210-Map:ko04210];|Organismal Systems; Endocrine System; Insulin signaling pathway [PATH:ko04910-Map:ko04910];|	|GO:0005952|GO:0008603|GO:0001932|
CUFF.6550	CCON0000097395.1	.	44442	44884	2.39238	-	-	CUFF.6550.1
CUFF.6560	CCON0000097396.1	.	143577	143990	84.7051	-	-	CUFF.6560.1		smm:Smp_008120	95	132	8e-30	med-6-related		|GO:0016592|GO:0001104|GO:0006357|
CUFF.6562	CCON0000097397.1	.	147370	147645	6.91283	-	-	CUFF.6562.1
CUFF.6564	CCON0000097397.1	.	258460	258721	25.1024	-	-	CUFF.6564.1
CUFF.6574	CCON0000097398.1	.	100983	102189	11.683	-	-	CUFF.6574.1
CUFF.6594	CCON0000097400.1	.	239710	240591	4.80269	-	-	CUFF.6594.1		smm:Smp_163810	59	148	6e-34	laminin gamma-1 chain ; K05635 laminin, gamma 1	|Cellular Processes; Cell Communication; Focal adhesion [PATH:ko04510-Map:ko04510];|Environmental Information Processing; Signaling Molecules and Interaction; CAM ligands [BR:ko04516];|Environmental Information Processing; Signaling Molecules and Interaction; ECM-receptor interaction [PATH:ko04512-Map:ko04512];|Human Diseases; Cancers; Pathways in cancer [PATH:ko05200-Map:ko05200];|Human Diseases…
CUFF.6602	CCON0000097401.1	.	249324	249937	1.92771	-	-	CUFF.6602.1
CUFF.6606	CCON0000097403.1	.	21208	23187	7.79947	-	-	CUFF.6606.1
CUFF.6607	CCON0000097402.1	+	116985	144147	33.9179	-	-	CUFF.6607.1		smm:Smp_121930.1	45	170	5e-41	hypothetical protein
CUFF.6609	CCON0000097403.1	+	98576	101281	2.56204	-	-	CUFF.6609.1
CUFF.6611	CCON0000097404.1	.	29540	29939	28.8035	-	-	CUFF.6611.1
CUFF.6619	CCON0000097407.1	-	74126	75047	76.7533	-	-	CUFF.6619.1|CUFF.6619.2
CUFF.6620	CCON0000097407.1	.	226943	227679	3.30414	-	-	CUFF.6620.1
CUFF.6626	CCON0000097409.1	.	141991	142331	3.05007	-	-	CUFF.6626.1
CUFF.6638	CCON0000097412.1	.	1	1440	2.45116	-	-	CUFF.6638.1
CUFF.6647	CCON0000097412.1	-	99084	108708	20.973	-	-	CUFF.6647.1		smm:Smp_009420.1	74	373	1e-102	hypothetical protein		|GO:0005488|
CUFF.6651	CCON0000097414.1	.	17820	18411	3.18357	-	-	CUFF.6651.1
CUFF.6654	CCON0000097414.1	-	33283	46645	26.0012	-	-	CUFF.6654.1|CUFF.6654.2|CUFF.6654.3
CUFF.6659	CCON0000097415.1	.	130822	131335	142.222	-	-	CUFF.6659.1
CUFF.6661	CCON0000097416.1	-	3336	10282	3.53553	-	-	CUFF.6661.1		bta:516679	40	110	1e-22	TPCN2; two pore segment channel 2; K14077 two pore segment channel 2	|Organismal Systems; Digestive System; Pancreatic secretion [PATH:ko04972-Map:ko04972];|	|GO:0016020|GO:0005216|GO:0006811|GO:0055085|
CUFF.6662	CCON0000097416.1	.	13826	14406	2.54612	-	-	CUFF.6662.1
CUFF.6663	CCON0000097416.1	.	14541	14816	7.7261	-	-	CUFF.6663.1
CUFF.6666	CCON0000097416.1	.	59166	60664	2.68985	-	-	CUFF.6666.1
CUFF.6677	CCON0000097418.1	.	32209	32971	13.9704	-	-	CUFF.6677.1
CUFF.6686	CCON0000097419.1	.	9997	10561	3.22412	-	-	CUFF.6686.1
CUFF.6687	CCON0000097419.1	.	10703	11021	10.6805	-	-	CUFF.6687.1
CUFF.6690	CCON0000097419.1	.	117231	118038	3.32169	-	-	CUFF.6690.1
CUFF.6693	CCON0000097420.1	.	24451	25173	8.0475	-	-	CUFF.6693.1
CUFF.6697	CCON0000097421.1	.	18893	19860	0.862611	-	-	CUFF.6697.1
CUFF.6698	CCON0000097420.1	.	49695	50288	1.75984	-	-	CUFF.6698.1
CUFF.6699	CCON0000097420.1	.	50391	51724	2.03271	-	-	CUFF.6699.1
CUFF.6705	CCON0000097423.1	-	166077	169446	6.25171	-	-	CUFF.6705.1
CUFF.6714	CCON0000097428.1	.	19870	21906	0.494981	-	-	CUFF.6714.1
CUFF.6718	CCON0000097427.1	.	35722	36144	2.44492	-	-	CUFF.6718.1
CUFF.6728	CCON0000097434.1	.	79137	79855	0.67017	-	-	CUFF.6728.1
CUFF.6729	CCON0000097434.1	-	181764	193238	5.55106	-	-	CUFF.6729.1
CUFF.6737	CCON0000097436.1	.	1349	1662	5.69345	-	-	CUFF.6737.1
CUFF.6739	CCON0000097435.1	.	123564	124080	2.99182	-	-	CUFF.6739.1
CUFF.6756	CCON0000097436.1	+	220041	221623	106.614	-	-	CUFF.6756.1
CUFF.6760	CCON0000097437.1	.	176947	177160	141.912	-	-	CUFF.6760.1		smm:Smp_143270	64	95.5	1e-18	hypothetical protein
CUFF.6761	CCON0000097437.1	.	187165	188361	1.40056	-	-	CUFF.6761.1
CUFF.6764	CCON0000097438.1	+	60252	67376	17.1542	-	-	CUFF.6764.1|CUFF.6764.2
CUFF.6765	CCON0000097438.1	.	48174	49477	5.66222	-	-	CUFF.6765.1
CUFF.6767	CCON0000097438.1	.	152610	153528	0.533254	-	-	CUFF.6767.1
CUFF.6770	CCON0000097438.1	+	209122	222255	2.16356	-	-	CUFF.6770.1		smm:Smp_134380	62	218	5e-55	hypothetical protein
CUFF.6779	CCON0000097439.1	.	20542	20966	33.7868	-	-	CUFF.6779.1
CUFF.6784	CCON0000097440.1	.	28210	29324	549.19	-	-	CUFF.6784.1
CUFF.6786	CCON0000097440.1	-	89088	94310	3.08123	-	-	CUFF.6786.1		smm:Smp_191940	59	163	3e-38	hypothetical protein
CUFF.6788	CCON0000097440.1	-	71346	85713	3.95304	-	-	CUFF.6788.1		smm:Smp_125680	60	634	1e-180	DNA polymerase zeta catalytic subunit ; K02350 DNA polymerase zeta subunit [EC:2.7.7.7]	|Genetic Information Processing; Replication and Repair; DNA repair and recombination proteins [BR:ko03400];|	|GO:0000166|GO:0003676|GO:0003677|GO:0003887|GO:0006139|GO:0006260|
CUFF.6789	CCON0000097440.1	-	53304	65993	4.74986	-	-	CUFF.6789.1|CUFF.6789.2		smm:Smp_125680	84	632	0	DNA polymerase zeta catalytic subunit ; K02350 DNA polymerase zeta subunit [EC:2.7.7.7]	|Genetic Information Processing; Replication and Repair; DNA repair and recombination proteins [BR:ko03400];|	|GO:0000166|GO:0003676|GO:0003677|GO:0003887|GO:0006139|GO:0006260|
CUFF.6790	CCON0000097441.1	.	70802	71207	42.8393	-	-	CUFF.6790.1		smm:Smp_070710	71	107	2e-22	dimethylallyltransferase; farnesyl pyrophosphate synthase; geranyltranstransferase (EC:2.5.1.10 2.5.1.1); K00787 farnesyl diphosphate synthase [EC:2.5.1.1 2.5.1.10]	|Metabolism; Metabolism of Terpenoids and Polyketides; Prenyltransferases [BR:ko01006];|Metabolism; Metabolism of Terpenoids and Polyketides; Terpenoid backbone biosynthesis [PATH:ko00900-Map:ko00900];|
CUFF.6793	CCON0000097442.1	.	4311	5267	5.0202	-	-	CUFF.6793.1
CUFF.6795	CCON0000097442.1	.	23863	24996	3.96076	-	-	CUFF.6795.1
CUFF.6796	CCON0000097442.1	.	213901	214526	6.03013	-	-	CUFF.6796.1		smm:Smp_173880	62	94	7e-18	hypothetical protein
CUFF.6801	CCON0000097442.1	+	138202	142474	2.94997	-	-	CUFF.6801.1
CUFF.6804	CCON0000097443.1	.	55698	56764	5.91529	-	-	CUFF.6804.1
CUFF.6808	CCON0000097443.1	-	87842	89291	3.18035	-	-	CUFF.6808.1
CUFF.6809	CCON0000097443.1	.	93545	93816	7.23901	-	-	CUFF.6809.1
CUFF.6815	CCON0000097446.1	-	21249	27324	294.321	-	-	CUFF.6815.1		smm:Smp_151100	93	89.7	6e-17	serine/threonine protein kinase
CUFF.6817	CCON0000097447.1	.	41704	42665	4.03417	-	-	CUFF.6817.1
CUFF.6818	CCON0000097448.1	.	16443	16832	47.4771	-	-	CUFF.6818.1
CUFF.6827	CCON0000097449.1	.	6011	6590	113.412	-	-	CUFF.6827.1
CUFF.6835	CCON0000097451.1	.	118363	119131	1.03987	-	-	CUFF.6835.1
CUFF.6837	CCON0000097451.1	.	97655	97811	488.585	-	-	CUFF.6837.1		smm:Smp_173830	76	80.9	3e-14	homeodomain transcription factor (phtf)
CUFF.6842	CCON0000097452.1	-	44593	53261	3.79647	-	-	CUFF.6842.1		smm:Smp_135040	40	133	6e-30	nicotinic acetylcholine receptor alpha 9b subunit
CUFF.6843	CCON0000097454.1	.	89012	89457	10.5697	-	-	CUFF.6843.1
CUFF.6856	CCON0000097460.1	.	100713	103666	1.67744	-	-	CUFF.6856.1
CUFF.6858	CCON0000097460.1	.	50903	51560	6.52421	-	-	CUFF.6858.1
CUFF.6859	CCON0000097460.1	.	51616	52553	11.4784	-	-	CUFF.6859.1
CUFF.6861	CCON0000097460.1	.	302652	302942	10.435	-	-	CUFF.6861.1		smm:Smp_007960	78	80.9	3e-14	4-hydroxyphenylpyruvate dioxygenase ; K00457 4-hydroxyphenylpyruvate dioxygenase [EC:1.13.11.27]	|Metabolism; Amino Acid Metabolism; Phenylalanine metabolism [PATH:ko00360-Map:ko00360];|Metabolism; Amino Acid Metabolism; Tyrosine metabolism [PATH:ko00350-Map:ko00350];|Metabolism; Metabolism of Cofactors and Vitamins; Ubiquinone and other terpenoid-quinone biosynthesis [PATH:ko00130-Map:ko00130];|
CUFF.6863	CCON0000097460.1	-	313222	314980	11.8783	-	-	CUFF.6863.1
CUFF.6864	CCON0000097460.1	-	310243	313123	13.1159	-	-	CUFF.6864.1|CUFF.6864.2		smm:Smp_007960	62	284	3e-75	4-hydroxyphenylpyruvate dioxygenase ; K00457 4-hydroxyphenylpyruvate dioxygenase [EC:1.13.11.27]	|Metabolism; Amino Acid Metabolism; Phenylalanine metabolism [PATH:ko00360-Map:ko00360];|Metabolism; Amino Acid Metabolism; Tyrosine metabolism [PATH:ko00350-Map:ko00350];|Metabolism; Metabolism of Cofactors and Vitamins; Ubiquinone and other terpenoid-quinone biosynthesis [PATH:ko00130-Map:ko00130];|
CUFF.6868	CCON0000097460.1	.	233704	234333	9.043	-	-	CUFF.6868.1
CUFF.6869	CCON0000097461.1	-	191	26668	43.6991	-	-	CUFF.6869.1		smm:Smp_004190	86	1050	0	cationic amino acid transporter ; K13866 solute carrier family 7 (cationic amino acid transporter), member 4		|GO:0016020|GO:0015171|GO:0003333|
CUFF.6875	CCON0000097461.1	.	85237	86242	3.37511	-	-	CUFF.6875.1
CUFF.6879	CCON0000097461.1	+	152966	156143	48.4573	-	-	CUFF.6879.1		smm:Smp_004260	56	148	5e-38	hypothetical protein
CUFF.6882	CCON0000097461.1	+	193900	215123	11.0415	-	-	CUFF.6882.1		smm:Smp_124450	72	773	0	serine/threonine protein kinase		|GO:0004672|GO:0004674|GO:0005524|GO:0016772|GO:0006468|
CUFF.6883	CCON0000097461.1	.	159191	159402	129.423	-	-	CUFF.6883.1		smm:Smp_124440	56	83.6	4e-15	glycerol kinase
CUFF.6887	CCON0000097462.1	+	65168	71927	35.0355	-	-	CUFF.6887.1
CUFF.6886	CCON0000097462.1	.	124279	124510	39.3253	-	-	CUFF.6886.1
CUFF.6888	CCON0000097462.1	.	124621	124872	52.3689	-	-	CUFF.6888.1
CUFF.6895	CCON0000097462.1	.	173553	174103	0.985169	-	-	CUFF.6895.1
CUFF.6901	CCON0000097462.1	+	179142	179494	10.4451	-	-	CUFF.6901.1
CUFF.6907	CCON0000097465.1	.	65084	66560	0.930255	-	-	CUFF.6907.1
CUFF.6923	CCON0000097467.1	+	216311	244811	3.47378	-	-	CUFF.6923.1|CUFF.6923.2		smm:Smp_088920	68	270	7e-71	serine/threonine protein kinase		|GO:0005515|
CUFF.6926	CCON0000097468.1	.	100476	101437	60.4897	-	-	CUFF.6926.1
CUFF.6929	CCON0000097469.1	.	43082	43526	1.81509	-	-	CUFF.6929.1
CUFF.6931	CCON0000097469.1	.	46766	47026	95.8979	-	-	CUFF.6931.1
CUFF.6932	CCON0000097469.1	.	124403	124835	3.66318	-	-	CUFF.6932.1
CUFF.6934	CCON0000097469.1	.	167605	168214	37.0626	-	-	CUFF.6934.1
CUFF.6935	CCON0000097470.1	+	96980	102534	34.7981	-	-	CUFF.6935.1
CUFF.6936	CCON0000097470.1	.	109076	109474	21.1092	-	-	CUFF.6936.1
CUFF.6949	CCON0000097472.1	.	141281	141472	71.4827	-	-	CUFF.6949.1
CUFF.6954	CCON0000097473.1	.	79536	80447	0.694224	-	-	CUFF.6954.1
CUFF.6955	CCON0000097473.1	.	80501	80657	681.42	-	-	CUFF.6955.1
CUFF.6961	CCON0000097474.1	.	134769	135583	1.07583	-	-	CUFF.6961.1
CUFF.6966	CCON0000097475.1	.	12091	13026	3.36284	-	-	CUFF.6966.1
CUFF.6970	CCON0000097475.1	.	15213	15616	3.49216	-	-	CUFF.6970.1
CUFF.6979	CCON0000097478.1	+	13828	14668	14832.9	-	-	CUFF.6979.1
CUFF.6987	CCON0000097479.1	+	33383	39463	1.01854	-	-	CUFF.6987.1		smm:Smp_135300	63	247	7e-64	hypothetical protein
CUFF.6988	CCON0000097479.1	+	47012	56704	1.34518	-	-	CUFF.6988.1		smm:Smp_135300	68	207	4e-52	hypothetical protein
CUFF.6990	CCON0000097480.1	.	2797	3251	228.51	-	-	CUFF.6990.1
CUFF.6993	CCON0000097478.1	.	88316	88840	1.16806	-	-	CUFF.6993.1
CUFF.6995	CCON0000097480.1	.	9982	11294	0.502042	-	-	CUFF.6995.1
CUFF.6996	CCON0000097480.1	.	47138	47649	19.8879	-	-	CUFF.6996.1		smm:Smp_100350	68	102	8e-21	hypothetical protein
CUFF.6999	CCON0000097482.1	.	5129	6069	2.94631	-	-	CUFF.6999.1		smm:Smp_191130	58	157	1e-36	hypothetical protein
CUFF.7001	CCON0000097482.1	-	7815	10705	1.7816	-	-	CUFF.7001.1
CUFF.7007	CCON0000097485.1	.	14671	15281	5.61433	-	-	CUFF.7007.1
CUFF.7008	CCON0000097486.1	.	142	419	457.824	-	-	CUFF.7008.1
CUFF.7022	CCON0000097488.1	.	149750	150053	23.799	-	-	CUFF.7022.1
CUFF.7030	CCON0000097488.1	.	243882	244242	17.1217	-	-	CUFF.7030.1
CUFF.7031	CCON0000097489.1	.	38921	39219	7.10419	-	-	CUFF.7031.1
CUFF.7032	CCON0000097490.1	.	1939	2122	115.34	-	-	CUFF.7032.1		smm:Smp_051640	72	79.3	8e-14	placental protein 11 related ; K14648 poly(U)-specific endoribonuclease [EC:3.1.-.-]	|Unclassified; Genetic Information Processing; Transcription related proteins|	|GO:0016788|
CUFF.7034	CCON0000097490.1	-	3112	14303	5.71782	-	-	CUFF.7034.1		smm:Smp_051640	64	173	1e-41	placental protein 11 related ; K14648 poly(U)-specific endoribonuclease [EC:3.1.-.-]	|Unclassified; Genetic Information Processing; Transcription related proteins|	|GO:0016788|
CUFF.7035	CCON0000097489.1	.	66771	67303	27.233	-	-	CUFF.7035.1
CUFF.7039	CCON0000097491.1	+	1072	5780	199.581	-	-	CUFF.7039.1		smm:Smp_055200	81	201	2e-50	dolichyl-diphosphooligosaccharide-proteinglycos yl transferase-related ; K12669 oligosaccharyltransferase complex subunit gamma	|Genetic Information Processing; Folding, Sorting and Degradation; Protein processing in endoplasmic reticulum [PATH:ko04141-Map:ko04141];|Metabolism; Glycan Biosynthesis and Metabolism; N-Glycan biosynthesis [PATH:ko00510-Map:ko00510];|Metabolism; Glycan Biosynthesis and Metabolism; Various types of N-glycan biosynthesis [PATH:ko00513-Map:ko00513];|
CUFF.7040	CCON0000097491.1	-	63233	65962	205.268	-	-	CUFF.7040.1		smm:Smp_055220.3	65	85.5	1e-15	surface protein PspC
CUFF.7041	CCON0000097491.1	.	69722	69841	4641.23	-	-	CUFF.7041.1
CUFF.7061	CCON0000097494.1	+	29030	31087	10.9316	-	-	CUFF.7061.1		smm:Smp_054790.2	78	303	1e-138	microtubule associated protein xmap215		|GO:0005488|
CUFF.7062	CCON0000097494.1	+	35384	37063	18.596	-	-	CUFF.7062.1		smm:Smp_054790.2	78	167	2e-40	microtubule associated protein xmap215		|GO:0005488|
CUFF.7065	CCON0000097490.1	+	72720	73403	698.031	-	-	CUFF.7065.1		smm:Smp_043120	80	267	5e-70	universal stress protein		|GO:0006950|
CUFF.7067	CCON0000097490.1	+	90955	91531	1.01064	-	-	CUFF.7067.1
CUFF.7082	CCON0000097499.1	.	13111	13402	406.178	-	-	CUFF.7082.1
CUFF.7093	CCON0000097499.1	.	59638	60163	319.306	-	-	CUFF.7093.1
CUFF.7096	CCON0000097499.1	-	211253	225032	6.49429	-	-	CUFF.7096.1		smm:Smp_123210	70	295	4e-78	myotubularin-related protein		|GO:0016791|GO:0016311|
CUFF.7097	CCON0000097501.1	.	81	380	3.52057	-	-	CUFF.7097.1		smm:Smp_094950	72	74.7	2e-12	smile protein
CUFF.7099	CCON0000097501.1	.	26576	28424	0.911728	-	-	CUFF.7099.1		smm:Smp_191250	62	69.3	3e-15	hypothetical protein
CUFF.7085	CCON0000097498.1	.	333412	334722	2.82905	-	-	CUFF.7085.1		smm:Smp_024000	88	186	3e-45	vacuolar protein sorting (vps33)
CUFF.7086	CCON0000097498.1	-	338875	340015	9.64352	-	-	CUFF.7086.1		smm:Smp_024000	82	230	5e-60	vacuolar protein sorting (vps33)
CUFF.7088	CCON0000097498.1	+	341387	344173	8.08559	-	-	CUFF.7088.1		smm:Smp_183140	89	152	6e-36	hypothetical protein
CUFF.7115	CCON0000097501.1	-	76879	89132	37.613	-	-	CUFF.7115.1		smm:Smp_174210.2	83	1066	0	DEAD box ATP-dependent RNA helicase		|GO:0003676|GO:0004386|GO:0005524|GO:0008026|
CUFF.7113	CCON0000097501.1	.	49159	49833	1.45892	-	-	CUFF.7113.1
CUFF.7114	CCON0000097501.1	.	52816	53334	1.19217	-	-	CUFF.7114.1
CUFF.7106	CCON0000097500.1	-	8290	56195	3.84128	-	-	CUFF.7106.1
CUFF.7119	CCON0000097500.1	.	61599	62358	1.15486	-	-	CUFF.7119.1
CUFF.7121	CCON0000097502.1	.	31883	32296	8.42283	-	-	CUFF.7121.1
CUFF.7125	CCON0000097503.1	.	205107	207028	4.48767	-	-	CUFF.7125.1
CUFF.7127	CCON0000097503.1	+	137837	204670	32.6464	-	-	CUFF.7127.1		smm:Smp_164880	74	1610	0	hypothetical protein		|GO:0005737|GO:0005856|GO:0019898|GO:0005488|GO:0005515|GO:0008092|
CUFF.7129	CCON0000097502.1	.	177697	178966	2.31701	-	-	CUFF.7129.1
CUFF.7137	CCON0000097502.1	.	87004	88581	2.91649	-	-	CUFF.7137.1
CUFF.7138	CCON0000097504.1	.	79212	79366	549.859	-	-	CUFF.7138.1
CUFF.7141	CCON0000097504.1	+	96101	104459	28.0215	-	-	CUFF.7141.1
CUFF.7142	CCON0000097504.1	.	104559	105238	3.4036	-	-	CUFF.7142.1
CUFF.7147	CCON0000097506.1	.	11260	11559	14.7224	-	-	CUFF.7147.1		smm:Smp_156940	67	121	2e-26	hypothetical protein
CUFF.7148	CCON0000097506.1	+	14156	17236	6.33147	-	-	CUFF.7148.1		smm:Smp_156940	46	150	1e-34	hypothetical protein
CUFF.7149	CCON0000097506.1	.	144247	144367	2332.09	-	-	CUFF.7149.1
CUFF.7151	CCON0000097507.1	.	27516	28888	0.297781	-	-	CUFF.7151.1		nve:NEMVE_v1g128180	37	75.9	1e-14	hypothetical protein
CUFF.7154	CCON0000097506.1	-	108103	140320	12.9298	-	-	CUFF.7154.1|CUFF.7154.2|CUFF.7154.3|CUFF.7154.4		smm:Smp_156960.1	64	403	1e-110	hypothetical protein		|GO:0003824|GO:0046872|
CUFF.7152	CCON0000097506.1	.	19480	20006	3.90556	-	-	CUFF.7152.1
CUFF.7171	CCON0000097508.1	-	164603	174946	38.7171	-	-	CUFF.7171.1|CUFF.7171.2|CUFF.7171.3		smm:Smp_152150	35	115	4e-24	hypothetical protein
CUFF.7176	CCON0000097510.1	.	38548	39230	599.663	-	-	CUFF.7176.1
CUFF.7179	CCON0000097512.1	-	19698	27696	17.6184	-	-	CUFF.7179.1
CUFF.7185	CCON0000097510.1	.	22820	24774	1.0846	-	-	CUFF.7185.1		smm:Smp_112270	68	204	3e-50	hypothetical protein
CUFF.7190	CCON0000097514.1	.	78047	78272	278.402	-	-	CUFF.7190.1		smm:Smp_017750	84	81.3	2e-14	phospholipase A-2-activating protein ; K14018 phospholipase A-2-activating protein	|Genetic Information Processing; Folding, Sorting and Degradation; Protein processing in endoplasmic reticulum [PATH:ko04141-Map:ko04141];|
CUFF.7191	CCON0000097514.1	.	47657	48670	43.5329	-	-	CUFF.7191.1
CUFF.7192	CCON0000097514.1	.	87454	87927	10.4017	-	-	CUFF.7192.1
CUFF.7199	CCON0000097515.1	-	18719	23572	2.77276	-	-	CUFF.7199.1		smm:Smp_155880	75	81.6	2e-13	beta-14-galactosyltransferase
CUFF.7205	CCON0000097523.1	+	30015	32811	6.05442	-	-	CUFF.7205.1		smm:Smp_017870	87	114	2e-24	hypothetical protein
CUFF.7215	CCON0000097515.1	-	47670	56168	355.522	-	-	CUFF.7215.1		smm:Smp_062640	78	186	5e-46	hypothetical protein
CUFF.7221	CCON0000097531.1	-	134175	135988	6.08949	-	-	CUFF.7221.1		smm:Smp_171180	44	166	2e-39	hypothetical protein
CUFF.7220	CCON0000097531.1	+	120033	121444	140.947	-	-	CUFF.7220.1|CUFF.7220.2
CUFF.7223	CCON0000097531.1	-	136104	148791	6.56644	-	-	CUFF.7223.1		smm:Smp_171170	86	783	0	DEAD box ATP-dependent RNA helicase ; K13131 ATP-dependent RNA helicase DDX20 [EC:3.6.4.13]	|Genetic Information Processing; Transcription; Spliceosome [BR:ko03041];|Genetic Information Processing; Translation; RNA transport [PATH:ko03013-Map:ko03013];|	|GO:0003676|GO:0004386|GO:0005524|GO:0008026|
CUFF.7224	CCON0000097531.1	-	154337	159013	8.63383	-	-	CUFF.7224.1		smm:Smp_171170	94	615	1e-174	DEAD box ATP-dependent RNA helicase ; K13131 ATP-dependent RNA helicase DDX20 [EC:3.6.4.13]	|Genetic Information Processing; Transcription; Spliceosome [BR:ko03041];|Genetic Information Processing; Translation; RNA transport [PATH:ko03013-Map:ko03013];|	|GO:0005515|
CUFF.7227	CCON0000097532.1	.	162551	163911	2.19619	-	-	CUFF.7227.1		smm:Smp_191130	43	68.6	9e-23	hypothetical protein
CUFF.7228	CCON0000097533.1	.	36431	37517	1.1801	-	-	CUFF.7228.1
CUFF.7229	CCON0000097531.1	-	160695	165332	12.1004	-	-	CUFF.7229.1		smm:Smp_171170	79	436	1e-120	DEAD box ATP-dependent RNA helicase ; K13131 ATP-dependent RNA helicase DDX20 [EC:3.6.4.13]	|Genetic Information Processing; Transcription; Spliceosome [BR:ko03041];|Genetic Information Processing; Translation; RNA transport [PATH:ko03013-Map:ko03013];|	|GO:0005515|
CUFF.7235	CCON0000097533.1	+	102630	106017	1.402	-	-	CUFF.7235.1
CUFF.7237	CCON0000097533.1	.	184320	185957	16.7222	-	-	CUFF.7237.1
CUFF.7246	CCON0000097535.1	-	26248	45992	400.126	-	-	CUFF.7246.1		smm:Smp_136620	72	107	3e-22	hypothetical protein
CUFF.7248	CCON0000097535.1	+	83921	92234	3.9789	-	-	CUFF.7248.1		smm:Smp_047610	84	422	1e-152	cell division control protein 45-related ; K06628 cell division control protein 45	|Cellular Processes; Cell Growth and Death; Cell cycle - yeast [PATH:ko04111-Map:ko04111];|Cellular Processes; Cell Growth and Death; Cell cycle [PATH:ko04110-Map:ko04110];|Cellular Processes; Cell Growth and Death; Meiosis - yeast [PATH:ko04113-Map:ko04113];|Genetic Information Processing; Replication and Repair; DNA replication proteins [BR:ko03032];|	|GO:0006270|
CUFF.7260	CCON0000097538.1	.	42667	43595	3.72967	-	-	CUFF.7260.1
CUFF.7266	CCON0000097538.1	.	178479	178992	14.7137	-	-	CUFF.7266.1		smm:Smp_139570	72	231	2e-59	hypothetical protein
CUFF.7267	CCON0000097538.1	-	206739	209426	13.0234	-	-	CUFF.7267.1		smm:Smp_172400	96	158	1e-37	phosphatidylinositol-45-bisphosphate 3-kinase catalytic subunit alpha PI3K		|GO:0016772|GO:0016773|GO:0046854|GO:0048015|
CUFF.7268	CCON0000097539.1	.	841	1058	85.6526	-	-	CUFF.7268.1
CUFF.7270	CCON0000097538.1	-	183195	204584	4.14935	-	-	CUFF.7270.1|CUFF.7270.2		smm:Smp_172400	74	469	1e-130	phosphatidylinositol-45-bisphosphate 3-kinase catalytic subunit alpha PI3K		|GO:0005515|GO:0035091|GO:0007154|
CUFF.7278	CCON0000097540.1	.	5315	5500	114.772	-	-	CUFF.7278.1
CUFF.7283	CCON0000097541.1	+	28876	32243	69.5386	-	-	CUFF.7283.1		smm:Smp_181100	78	204	2e-50	hypothetical protein
CUFF.7291	CCON0000097542.1	.	47295	47553	7.04047	-	-	CUFF.7291.1
CUFF.7292	CCON0000097544.1	+	57597	59696	49.7014	-	-	CUFF.7292.1
CUFF.7296	CCON0000097545.1	.	19265	20298	1.29657	-	-	CUFF.7296.1
CUFF.7300	CCON0000097534.1	.	35707	36266	0.961128	-	-	CUFF.7300.1
CUFF.7303	CCON0000097548.1	-	26807	34987	9.84764	-	-	CUFF.7303.1		smm:Smp_124060	41	72.4	1e-11	SmVAL13; venom allergen-like (VAL) 13 protein
CUFF.7306	CCON0000097548.1	-	69237	78789	1.93038	-	-	CUFF.7306.1		smm:Smp_173020	54	217	3e-54	goodpasture antigen-binding protein ; K08283 Goodpasture-antigen-binding protein kinase [EC:2.7.11.9]	|Unclassified; Cellular Processes and Signaling; Signal transduction mechanisms|
CUFF.7305	CCON0000097548.1	.	44214	44440	21.5936	-	-	CUFF.7305.1
CUFF.7307	CCON0000097548.1	-	90501	97648	2.7477	-	-	CUFF.7307.1
CUFF.7308	CCON0000097548.1	-	102083	107283	2.68942	-	-	CUFF.7308.1		smm:Smp_092950	66	355	2e-96	hypothetical protein
CUFF.7314	CCON0000097552.1	.	30466	30715	54.6066	-	-	CUFF.7314.1
CUFF.7317	CCON0000097554.1	.	65105	65588	4.59974	-	-	CUFF.7317.1
CUFF.7319	CCON0000097555.1	+	32653	36344	4.33233	-	-	CUFF.7319.1|CUFF.7319.2|CUFF.7319.3
CUFF.7323	CCON0000097552.1	.	62833	63351	2.05447	-	-	CUFF.7323.1
CUFF.7324	CCON0000097552.1	.	63462	64284	3.24222	-	-	CUFF.7324.1
CUFF.7327	CCON0000097558.1	.	4904	6566	12.6863	-	-	CUFF.7327.1
CUFF.7330	CCON0000097559.1	.	22020	22752	9.92099	-	-	CUFF.7330.1		smm:Smp_159100	56	69.3	1e-16	hypothetical protein
CUFF.7331	CCON0000097559.1	.	24915	25067	525.739	-	-	CUFF.7331.1		smm:Smp_159100	75	81.3	2e-14	hypothetical protein
CUFF.7340	CCON0000097560.1	.	94195	94735	3.85064	-	-	CUFF.7340.1		smm:Smp_173510	56	136	8e-31	hypothetical protein
CUFF.7371	CCON0000097571.1	-	69148	75134	1.68446	-	-	CUFF.7371.1		smm:Smp_144050	78	155	3e-36	receptor tyrosine phosphatase type r2a		|GO:0004725|GO:0016791|GO:0006470|GO:0016311|
CUFF.7372	CCON0000097571.1	-	91037	103937	0.724473	-	-	CUFF.7372.1		smm:Smp_144050	62	363	3e-98	receptor tyrosine phosphatase type r2a		|GO:0004725|GO:0006470|
CUFF.7374	CCON0000097571.1	-	112107	117277	1.285	-	-	CUFF.7374.1		smm:Smp_144050	61	186	6e-46	receptor tyrosine phosphatase type r2a
CUFF.7376	CCON0000097571.1	-	117417	121568	0.913266	-	-	CUFF.7376.1		smm:Smp_144050	60	233	2e-61	receptor tyrosine phosphatase type r2a		|GO:0005515|
CUFF.7377	CCON0000097572.1	+	51585	54234	7.30109	-	-	CUFF.7377.1
CUFF.7366	CCON0000097569.1	-	138596	140307	11.8823	-	-	CUFF.7366.1
CUFF.7367	CCON0000097569.1	-	142259	146839	11.0714	-	-	CUFF.7367.1
CUFF.7368	CCON0000097569.1	-	152580	156842	5.53223	-	-	CUFF.7368.1		smm:Smp_164320	49	120	3e-26	hypothetical protein
CUFF.7375	CCON0000097569.1	.	176754	178361	1.48932	-	-	CUFF.7375.1
CUFF.7379	CCON0000097569.1	.	275216	276546	2.68656	-	-	CUFF.7379.1
CUFF.7381	CCON0000097569.1	-	276669	284211	2.44995	-	-	CUFF.7381.1		smm:Smp_168580	50	420	1e-115	hypothetical protein
CUFF.7383	CCON0000097569.1	.	276669	281463	1.30037	-	-	CUFF.7383.1|CUFF.7383.2
CUFF.7384	CCON0000097572.1	.	186915	187786	0.570331	-	-	CUFF.7384.1
CUFF.7386	CCON0000097572.1	.	197316	197624	5.03837	-	-	CUFF.7386.1
CUFF.7392	CCON0000097573.1	.	102433	103197	11.0878	-	-	CUFF.7392.1		smm:Smp_063650.5	91	73.2	2e-11	transcription initiation factor iib ; K03124 transcription initiation factor TFIIB	|Genetic Information Processing; Transcription; Basal transcription factors [PATH:ko03022-Map:ko03022];|
CUFF.7399	CCON0000097575.1	.	23296	23788	2.81853	-	-	CUFF.7399.1
CUFF.7400	CCON0000097575.1	.	21657	22345	2.49286	-	-	CUFF.7400.1
CUFF.7406	CCON0000097575.1	.	59159	59338	135.256	-	-	CUFF.7406.1
CUFF.7405	CCON0000097575.1	+	42180	47841	1.81421	-	-	CUFF.7405.1
CUFF.7407	CCON0000097577.1	+	51841	52713	13.3239	-	-	CUFF.7407.1
CUFF.7412	CCON0000097577.1	+	44342	46035	17.0991	-	-	CUFF.7412.1		smm:Smp_173470	61	204	6e-51	hypothetical protein
CUFF.7414	CCON0000097577.1	+	47414	49093	3.92941	-	-	CUFF.7414.1		smm:Smp_173470	68	520	1e-145	hypothetical protein
CUFF.7415	CCON0000097577.1	.	50460	51209	3.10007	-	-	CUFF.7415.1		smm:Smp_173470	46	179	2e-43	hypothetical protein
CUFF.7418	CCON0000097579.1	.	50969	52335	2.51417	-	-	CUFF.7418.1		smm:Smp_142610	78	144	2e-32	serine/threonine protein kinase
CUFF.7419	CCON0000097579.1	+	47898	50577	4.64383	-	-	CUFF.7419.1		smm:Smp_142610	86	254	1e-66	serine/threonine protein kinase
CUFF.7421	CCON0000097579.1	+	28876	45601	2.13251	-	-	CUFF.7421.1		smm:Smp_142610	60	1273	0	serine/threonine protein kinase		|GO:0004672|GO:0005524|GO:0016772|GO:0006468|
CUFF.7422	CCON0000097579.1	-	87759	105364	2.28662	-	-	CUFF.7422.1
CUFF.7423	CCON0000097580.1	-	36879	44272	2.61783	-	-	CUFF.7423.1		smm:Smp_151830	69	278	2e-73	CD92-like protein
CUFF.7426	CCON0000097579.1	+	145432	154065	169.566	-	-	CUFF.7426.1|CUFF.7426.2
CUFF.7424	CCON0000097579.1	+	105518	119370	4.12069	-	-	CUFF.7424.1|CUFF.7424.2
CUFF.7438	CCON0000097583.1	.	159057	159421	7.5069	-	-	CUFF.7438.1
CUFF.7449	CCON0000097586.1	.	104670	104990	82.2763	-	-	CUFF.7449.1
CUFF.7455	CCON0000097586.1	.	176463	177166	2.55285	-	-	CUFF.7455.1
CUFF.7456	CCON0000097587.1	.	147904	148880	9.02035	-	-	CUFF.7456.1
CUFF.7467	CCON0000097588.1	.	1191	1837	50.2002	-	-	CUFF.7467.1
CUFF.7469	CCON0000097588.1	.	31526	31747	22.4695	-	-	CUFF.7469.1
CUFF.7473	CCON0000097588.1	.	82397	82848	45.9279	-	-	CUFF.7473.1		smm:Smp_146140	67	143	4e-33	eupitrilysin (M16 family) ; K06972	|Unclassified; Poorly Characterized; General function prediction only|	|GO:0003824|GO:0046872|
CUFF.7474	CCON0000097588.1	.	114516	114825	2.93958	-	-	CUFF.7474.1
CUFF.7496	CCON0000097595.1	.	8850	9738	13.4533	-	-	CUFF.7496.1		smm:Smp_191130	55	141	7e-32	hypothetical protein
CUFF.7497	CCON0000097594.1	+	33281	42563	39.4193	-	-	CUFF.7497.1|CUFF.7497.2
CUFF.7499	CCON0000097594.1	-	44437	60171	35.5033	-	-	CUFF.7499.1|CUFF.7499.2|CUFF.7499.3|CUFF.7499.4
CUFF.7506	CCON0000097597.1	.	73767	74126	6.2632	-	-	CUFF.7506.1		smm:Smp_017900	74	82	3e-26	serine/threonine protein kinase ; K04373 p90 ribosomal S6 kinase [EC:2.7.11.1]	|Cellular Processes; Cell Growth and Death; Oocyte meiosis [PATH:ko04114-Map:ko04114];|Environmental Information Processing; Signal Transduction; MAPK signaling pathway [PATH:ko04010-Map:ko04010];|Environmental Information Processing; Signal Transduction; mTOR signaling pathway [PATH:ko04150-Map:ko04150];|Metabolism; Enzyme Families; Protein kinases [BR:ko01001];|Organismal Systems; Endocrine Sys…	|GO:0005524|
CUFF.7508	CCON0000097597.1	+	81198	82771	18.1754	-	-	CUFF.7508.1		smm:Smp_017900	72	170	3e-41	serine/threonine protein kinase ; K04373 p90 ribosomal S6 kinase [EC:2.7.11.1]	|Cellular Processes; Cell Growth and Death; Oocyte meiosis [PATH:ko04114-Map:ko04114];|Environmental Information Processing; Signal Transduction; MAPK signaling pathway [PATH:ko04010-Map:ko04010];|Environmental Information Processing; Signal Transduction; mTOR signaling pathway [PATH:ko04150-Map:ko04150];|Metabolism; Enzyme Families; Protein kinases [BR:ko01001];|Organismal Systems; Endocrine Sys…	|GO:0004674|GO:0005524|GO:0006468|
CUFF.7511	CCON0000097598.1	.	16275	17351	7.59569	-	-	CUFF.7511.1		spu:757912	49	82	7e-14	similar to gag-pol polyprotein
CUFF.7513	CCON0000097599.1	.	37938	38622	0.716767	-	-	CUFF.7513.1
CUFF.7518	CCON0000097601.1	.	5279	5530	20.6133	-	-	CUFF.7518.1
CUFF.7521	CCON0000097602.1	+	205390	217424	12.2794	-	-	CUFF.7521.1		smm:Smp_179430	76	139	4e-31	hypothetical protein
CUFF.7522	CCON0000097602.1	.	244231	245111	1.33034	-	-	CUFF.7522.1		smm:Smp_133990.1	74	432	1e-119	topbp1		|GO:0005622|
CUFF.7524	CCON0000097602.1	+	245466	251922	0.968558	-	-	CUFF.7524.1		smm:Smp_133990.1	59	281	4e-74	topbp1		|GO:0005622|
CUFF.7525	CCON0000097602.1	+	223329	242225	19.8984	-	-	CUFF.7525.1		smm:Smp_133980	74	363	8e-99	hypothetical protein
CUFF.7526	CCON0000097602.1	+	255840	260131	1.64658	-	-	CUFF.7526.1|CUFF.7526.2		smm:Smp_133990.2	79	296	9e-79	topbp1 ; K10728 topoisomerase (DNA) II binding protein 1	|Genetic Information Processing; Replication and Repair; DNA replication proteins [BR:ko03032];|	|GO:0005622|
CUFF.7528	CCON0000097602.1	.	282909	283481	2.13531	-	-	CUFF.7528.1
CUFF.7529	CCON0000097602.1	.	283747	284362	1.00101	-	-	CUFF.7529.1
CUFF.7531	CCON0000097604.1	.	28305	29420	0.457161	-	-	CUFF.7531.1
CUFF.7535	CCON0000097604.1	.	118000	118652	1.30376	-	-	CUFF.7535.1
CUFF.7538	CCON0000097604.1	.	198978	199552	10.3438	-	-	CUFF.7538.1
CUFF.7541	CCON0000097605.1	.	34299	35452	0.402441	-	-	CUFF.7541.1
CUFF.7542	CCON0000097605.1	-	74364	78484	14.7807	-	-	CUFF.7542.1		smm:Smp_022430	50	132	2e-29	hypothetical protein
CUFF.7547	CCON0000097606.1	.	7077	7249	102.578	-	-	CUFF.7547.1
CUFF.7546	CCON0000097606.1	+	270	3728	16284.2	-	-	CUFF.7546.1
CUFF.7550	CCON0000097606.1	.	38807	39814	12.3017	-	-	CUFF.7550.1		nve:NEMVE_v1g138394	56	73.6	2e-11	hypothetical protein
CUFF.7552	CCON0000097607.1	.	53134	53545	21.0051	-	-	CUFF.7552.1
CUFF.7553	CCON0000097607.1	-	57020	59483	393.19	-	-	CUFF.7553.1
CUFF.7558	CCON0000097608.1	.	40493	41536	14.1354	-	-	CUFF.7558.1		smm:Smp_128890.2	66	147	1e-33	helicase ; K11320 E1A-binding protein p400 [EC:3.6.4.-]	|Genetic Information Processing; Replication and Repair; Chromosome [BR:ko03036];|
CUFF.7559	CCON0000097608.1	.	51876	52260	16.4093	-	-	CUFF.7559.1		smm:Smp_012580	78	72	1e-11	guanine-nucleotide-exchange-factor
CUFF.7561	CCON0000097608.1	.	54094	54211	3509.95	-	-	CUFF.7561.1		smm:Smp_012580	94	73.6	4e-12	guanine-nucleotide-exchange-factor
CUFF.7565	CCON0000097609.1	.	40279	41007	4.14285	-	-	CUFF.7565.1
CUFF.7568	CCON0000097610.1	+	119358	122398	1.51377	-	-	CUFF.7568.1
CUFF.7574	CCON0000097611.1	-	63674	68253	8.13553	-	-	CUFF.7574.1
CUFF.7578	CCON0000097611.1	.	97123	97874	0.945587	-	-	CUFF.7578.1
CUFF.7579	CCON0000097611.1	.	98015	99349	0.923147	-	-	CUFF.7579.1		spu:758672	30	140	1e-35	similar to endonuclease-reverse transcriptase		|GO:0003723|GO:0003964|GO:0006278|
CUFF.7580	CCON0000097611.1	+	93760	95278	21.2416	-	-	CUFF.7580.1|CUFF.7580.2|CUFF.7580.3
CUFF.7589	CCON0000097611.1	.	292299	293239	1.27024	-	-	CUFF.7589.1		smm:Smp_112270	52	139	2e-31	hypothetical protein
CUFF.7590	CCON0000097611.1	.	289881	292188	52.9045	-	-	CUFF.7590.1		smm:Smp_078600	78	448	1e-138	short-chain dehydrogenase/reductase		|GO:0000166|GO:0016491|GO:0008152|
CUFF.7591	CCON0000097612.1	-	110913	115354	24.6197	-	-	CUFF.7591.1		smm:Smp_133370	96	165	1e-39	hypothetical protein		|GO:0005488|
CUFF.7592	CCON0000097613.1	.	34491	34729	29.9262	-	-	CUFF.7592.1
CUFF.7593	CCON0000097612.1	.	125164	125292	1352.2	-	-	CUFF.7593.1		smm:Smp_133370	92	75.1	2e-12	hypothetical protein
CUFF.7595	CCON0000097613.1	.	42047	42529	18.4619	-	-	CUFF.7595.1
CUFF.7607	CCON0000097614.1	.	34773	35603	1.04873	-	-	CUFF.7607.1
CUFF.7608	CCON0000097614.1	.	35771	36623	1.76048	-	-	CUFF.7608.1
CUFF.7613	CCON0000097615.1	+	84351	88184	3.97188	-	-	CUFF.7613.1		smm:Smp_125610	79	150	4e-35	hypothetical protein
CUFF.7618	CCON0000097615.1	.	258187	258745	1.25286	-	-	CUFF.7618.1
CUFF.7619	CCON0000097615.1	-	258809	268095	1.22752	-	-	CUFF.7619.1		smm:Smp_125630	46	319	3e-85	pangolin		|GO:0005515|GO:0016055|
CUFF.7626	CCON0000097616.1	.	96213	97617	5.13121	-	-	CUFF.7626.1
CUFF.7631	CCON0000097617.1	.	54323	54740	8.43192	-	-	CUFF.7631.1
CUFF.7638	CCON0000097618.1	.	225367	225687	85.7831	-	-	CUFF.7638.1
CUFF.7642	CCON0000097618.1	.	264698	265206	269.011	-	-	CUFF.7642.1		smm:Smp_041550	58	83.2	7e-15	hypothetical protein
CUFF.7644	CCON0000097619.1	.	3485	4775	17.2844	-	-	CUFF.7644.1
CUFF.7645	CCON0000097618.1	.	271284	271867	1.35356	-	-	CUFF.7645.1
CUFF.7646	CCON0000097618.1	.	272002	272310	4.14924	-	-	CUFF.7646.1
CUFF.7653	CCON0000097619.1	.	248868	249015	404.301	-	-	CUFF.7653.1
CUFF.7655	CCON0000097619.1	.	285080	286377	38.4838	-	-	CUFF.7655.1
CUFF.7656	CCON0000097619.1	-	124287	125652	56.2099	-	-	CUFF.7656.1|CUFF.7656.2
CUFF.7657	CCON0000097620.1	.	20625	20815	58.7013	-	-	CUFF.7657.1
CUFF.7659	CCON0000097620.1	-	170610	172741	76.548	-	-	CUFF.7659.1		smm:Smp_123170	72	181	5e-44	Mitochondrial 39S ribosomal protein L23 (L23mt) (MRP-L23)
CUFF.7662	CCON0000097620.1	.	223159	223845	3.71201	-	-	CUFF.7662.1
CUFF.7670	CCON0000097621.1	+	133372	144407	137.039	-	-	CUFF.7670.1
CUFF.7672	CCON0000097621.1	.	187612	188269	1.28967	-	-	CUFF.7672.1		smm:Smp_158790	64	87.4	7e-16	hypothetical protein
CUFF.7673	CCON0000097621.1	.	186951	187493	2.21665	-	-	CUFF.7673.1
CUFF.7674	CCON0000097621.1	+	188400	189006	2.24715	-	-	CUFF.7674.1
CUFF.7675	CCON0000097621.1	+	189059	194347	1.60121	-	-	CUFF.7675.1		smm:Smp_158790	49	165	5e-64	hypothetical protein
CUFF.7676	CCON0000097621.1	+	195378	206232	2.80089	-	-	CUFF.7676.1		smm:Smp_158800	57	101	1e-19	hypothetical protein
CUFF.7682	CCON0000097624.1	-	196	21659	0.599042	-	-	CUFF.7682.1		smm:Smp_157690	76	800	0	hypothetical protein
CUFF.7684	CCON0000097624.1	-	33817	36434	0.826946	-	-	CUFF.7684.1		smm:Smp_157690	62	343	7e-93	hypothetical protein
CUFF.7685	CCON0000097624.1	-	45178	49867	0.761923	-	-	CUFF.7685.1		smm:Smp_157690	34	105	3e-21	hypothetical protein
CUFF.7686	CCON0000097624.1	-	89485	95973	7.20793	-	-	CUFF.7686.1		smm:Smp_065840	91	795	0	DNA topoisomerase II ; K03164 DNA topoisomerase II [EC:5.99.1.3]	|Genetic Information Processing; Replication and Repair; Chromosome [BR:ko03036];|Genetic Information Processing; Replication and Repair; DNA replication proteins [BR:ko03032];|	|GO:0005694|GO:0003677|GO:0003918|GO:0005524|GO:0006265|
CUFF.7687	CCON0000097624.1	.	96092	96624	8.19258	-	-	CUFF.7687.1		smm:Smp_065840	83	159	6e-38	DNA topoisomerase II ; K03164 DNA topoisomerase II [EC:5.99.1.3]	|Genetic Information Processing; Replication and Repair; Chromosome [BR:ko03036];|Genetic Information Processing; Replication and Repair; DNA replication proteins [BR:ko03032];|	|GO:0005524|
CUFF.7703	CCON0000097628.1	.	55840	56107	34.8587	-	-	CUFF.7703.1
CUFF.7709	CCON0000097631.1	.	17862	18267	3.4601	-	-	CUFF.7709.1
CUFF.7714	CCON0000097633.1	.	1062	1318	32.0715	-	-	CUFF.7714.1		smm:Smp_073490	75	99	1e-19	protein kinase
CUFF.7715	CCON0000097633.1	.	7145	7413	7.06309	-	-	CUFF.7715.1
CUFF.7725	CCON0000097637.1	.	27719	28025	4.51993	-	-	CUFF.7725.1
CUFF.7726	CCON0000097637.1	.	28141	28575	13.3704	-	-	CUFF.7726.1
CUFF.7728	CCON0000097637.1	.	61168	61420	17.0087	-	-	CUFF.7728.1
CUFF.7731	CCON0000097629.1	-	26919	58697	199.814	-	-	CUFF.7731.1		smm:Smp_164950	62	260	6e-68	hypothetical protein
CUFF.7735	CCON0000097638.1	-	26415	27308	1036.38	-	-	CUFF.7735.1
CUFF.7737	CCON0000097640.1	.	45039	45661	4.18494	-	-	CUFF.7737.1
CUFF.7739	CCON0000097643.1	.	15006	15574	10.8835	-	-	CUFF.7739.1		smm:Smp_011610	56	69.7	1e-12	hypothetical protein
CUFF.7741	CCON0000097644.1	.	7658	8529	1.29621	-	-	CUFF.7741.1
CUFF.7742	CCON0000097643.1	-	33557	44531	42.257	-	-	CUFF.7742.1|CUFF.7742.2
CUFF.7745	CCON0000097646.1	.	2180	2619	1.85147	-	-	CUFF.7745.1		smm:Smp_141070	62	177	2e-43	hypothetical protein
CUFF.7746	CCON0000097645.1	.	26425	26592	266.889	-	-	CUFF.7746.1
CUFF.7748	CCON0000097646.1	+	4157	7369	1.6569	-	-	CUFF.7748.1		smm:Smp_141070	68	250	6e-65	hypothetical protein		|GO:0005515|
CUFF.7752	CCON0000097651.1	.	11489	12060	1.48934	-	-	CUFF.7752.1		smm:Smp_018870	48	97.8	4e-32	hypothetical protein
CUFF.7750	CCON0000097647.1	.	36747	37402	8.8383	-	-	CUFF.7750.1
CUFF.7753	CCON0000097647.1	-	37403	43471	2.56794	-	-	CUFF.7753.1|CUFF.7753.2
CUFF.7763	CCON0000097657.1	.	8740	10173	5.43567	-	-	CUFF.7763.1
CUFF.7764	CCON0000097657.1	+	272	2350	121.765	-	-	CUFF.7764.1								|GO:0005509|
CUFF.7765	CCON0000097657.1	.	11031	11951	0.725158	-	-	CUFF.7765.1
CUFF.7767	CCON0000097657.1	+	20324	27842	11.1082	-	-	CUFF.7767.1		smm:Smp_163270	67	141	2e-52	hypothetical protein
CUFF.7768	CCON0000097657.1	+	29198	30983	16.7657	-	-	CUFF.7768.1		smm:Smp_163270	75	137	1e-30	hypothetical protein
CUFF.7772	CCON0000097659.1	.	26205	27179	104.125	-	-	CUFF.7772.1
CUFF.7773	CCON0000097659.1	-	27278	29254	17385.3	-	-	CUFF.7773.1
CUFF.7780	CCON0000097662.1	+	18860	26547	14.0249	-	-	CUFF.7780.1|CUFF.7780.2		smm:Smp_151120	55	105	1e-21	twik family of potassium channels-related
CUFF.7782	CCON0000097664.1	.	7339	7717	53.9687	-	-	CUFF.7782.1
CUFF.7784	CCON0000097664.1	.	21601	21892	10.3353	-	-	CUFF.7784.1
CUFF.7785	CCON0000097664.1	.	25431	26226	3.09605	-	-	CUFF.7785.1
CUFF.7786	CCON0000097667.1	.	7474	7652	153.954	-	-	CUFF.7786.1
CUFF.7789	CCON0000097670.1	.	5996	6734	64.0966	-	-	CUFF.7789.1
CUFF.7796	CCON0000097676.1	.	5297	5659	6.15608	-	-	CUFF.7796.1
CUFF.7803	CCON0000097679.1	.	211021	211170	2675.28	-	-	CUFF.7803.1
CUFF.7806	CCON0000097679.1	+	265268	269596	47.4286	-	-	CUFF.7806.1		smm:Smp_168400	65	71.6	2e-11	hypothetical protein
CUFF.7810	CCON0000097680.1	.	102	525	817.84	-	-	CUFF.7810.1
CUFF.7825	CCON0000097684.1	.	1293	1468	82.2033	-	-	CUFF.7825.1
CUFF.7827	CCON0000097683.1	+	3603	7759	1494.05	-	-	CUFF.7827.1
CUFF.7838	CCON0000097687.1	-	12137	15390	7.10853	-	-	CUFF.7838.1		smm:Smp_167850	75	299	1e-79	hypothetical protein
CUFF.7857	CCON0000097691.1	.	75920	76437	4.66382	-	-	CUFF.7857.1
CUFF.7859	CCON0000097693.1	+	3648	10476	7.13227	-	-	CUFF.7859.1		smm:Smp_194610	93	370	1e-101	serine/threonine protein kinase ; K04345 protein kinase A [EC:2.7.11.11]	|Cellular Processes; Cell Communication; Gap junction [PATH:ko04540-Map:ko04540];|Cellular Processes; Cell Growth and Death; Apoptosis [PATH:ko04210-Map:ko04210];|Cellular Processes; Cell Growth and Death; Meiosis - yeast [PATH:ko04113-Map:ko04113];|Cellular Processes; Cell Growth and Death; Oocyte meiosis [PATH:ko04114-Map:ko04114];|Environmental Information Processing; Signal Transduction; Calc…	|GO:0004672|GO:0004674|GO:0004713|GO:0005524|GO:0016772|GO:0006468|
CUFF.7866	CCON0000097694.1	.	142326	142584	5.02891	-	-	CUFF.7866.1
CUFF.7887	CCON0000097702.1	.	1071	1461	6.54683	-	-	CUFF.7887.1		smm:Smp_096240	93	175	1e-42	zinc finger protein
CUFF.7881	CCON0000097700.1	-	4153	11071	3.30435	-	-	CUFF.7881.1		smm:Smp_151860	49	158	1e-37	inositol 145-trisphosphate receptor
CUFF.7894	CCON0000097704.1	-	34094	49549	11.1465	-	-	CUFF.7894.1
CUFF.7896	CCON0000097704.1	-	76183	103404	4.13872	-	-	CUFF.7896.1		smm:Smp_157060	44	136	1e-30	hypothetical protein		|GO:0005319|GO:0006869|
CUFF.7902	CCON0000097706.1	-	15135	17125	16.5155	-	-	CUFF.7902.1		smm:Smp_170240	82	202	8e-51	hypothetical protein
CUFF.7905	CCON0000097708.1	-	25845	28189	22.779	-	-	CUFF.7905.1
CUFF.7907	CCON0000097709.1	.	142416	142875	1.31843	-	-	CUFF.7907.1
CUFF.7911	CCON0000097711.1	.	1369	1652	104.1	-	-	CUFF.7911.1
CUFF.7912	CCON0000097711.1	.	22559	23747	0.52944	-	-	CUFF.7912.1
CUFF.7913	CCON0000097712.1	-	315	2659	13.5153	-	-	CUFF.7913.1		smm:Smp_126510	87	106	7e-22	hypothetical protein
CUFF.7918	CCON0000097714.1	-	1832	2494	52.2114	-	-	CUFF.7918.1		smm:Smp_136580	93	117	1e-37	exocyst complex protein exo70 ; K07195 exocyst complex component 7	|Organismal Systems; Endocrine System; Insulin signaling pathway [PATH:ko04910-Map:ko04910];|
CUFF.7919	CCON0000097714.1	.	5130	5591	4.31871	-	-	CUFF.7919.1
CUFF.7920	CCON0000097714.1	-	47940	59820	6.71418	-	-	CUFF.7920.1		smm:Smp_026670	76	137	2e-31	hypothetical protein
CUFF.7921	CCON0000097715.1	.	11398	11717	45.933	-	-	CUFF.7921.1
CUFF.7927	CCON0000097718.1	.	120697	121715	15.4804	-	-	CUFF.7927.1
CUFF.7930	CCON0000097720.1	.	4	659	7.81932	-	-	CUFF.7930.1
CUFF.7932	CCON0000097720.1	.	50313	51121	6.40384	-	-	CUFF.7932.1
CUFF.7937	CCON0000097721.1	.	66115	66250	1426.48	-	-	CUFF.7937.1
CUFF.7943	CCON0000097722.1	+	28523	33493	8.74513	-	-	CUFF.7943.1		smm:Smp_171880	59	138	1e-31	hypothetical protein
CUFF.7944	CCON0000097725.1	.	5199	5564	97.2444	-	-	CUFF.7944.1
CUFF.7946	CCON0000097726.1	-	3186	4458	43.9858	-	-	CUFF.7946.1
CUFF.7958	CCON0000097732.1	.	13056	13266	291.896	-	-	CUFF.7958.1
CUFF.7962	CCON0000097734.1	.	9735	10293	3.27672	-	-	CUFF.7962.1
CUFF.7969	CCON0000097738.1	.	15762	16751	2.42784	-	-	CUFF.7969.1
CUFF.7979	CCON0000097740.1	.	141869	142488	214.851	-	-	CUFF.7979.1
CUFF.7981	CCON0000097740.1	-	147714	167202	3.52754	-	-	CUFF.7981.1		smm:Smp_125430	63	746	0	development and differentiation-enhancing factor ddef ; K12488 Arf-GAP with SH3 domain, ANK repeat and PH domain-containing protein	|Cellular Processes; Transport and Catabolism; Endocytosis [PATH:ko04144-Map:ko04144];|Organismal Systems; Immune System; Fc gamma R-mediated phagocytosis [PATH:ko04666-Map:ko04666];|	|GO:0005515|GO:0008060|GO:0008270|GO:0032312|
CUFF.7982	CCON0000097740.1	-	167316	169868	5.23614	-	-	CUFF.7982.1		smm:Smp_125430	71	197	3e-49	development and differentiation-enhancing factor ddef ; K12488 Arf-GAP with SH3 domain, ANK repeat and PH domain-containing protein	|Cellular Processes; Transport and Catabolism; Endocytosis [PATH:ko04144-Map:ko04144];|Organismal Systems; Immune System; Fc gamma R-mediated phagocytosis [PATH:ko04666-Map:ko04666];|	|GO:0005515|GO:0005543|
CUFF.7983	CCON0000097740.1	.	132923	134416	1.51212	-	-	CUFF.7983.1
CUFF.7985	CCON0000097740.1	-	179827	180090	37.7504	-	-	CUFF.7985.1		smm:Smp_125430	91	117	3e-25	development and differentiation-enhancing factor ddef ; K12488 Arf-GAP with SH3 domain, ANK repeat and PH domain-containing protein	|Cellular Processes; Transport and Catabolism; Endocytosis [PATH:ko04144-Map:ko04144];|Organismal Systems; Immune System; Fc gamma R-mediated phagocytosis [PATH:ko04666-Map:ko04666];|
CUFF.7986	CCON0000097740.1	.	209727	209992	6.41545	-	-	CUFF.7986.1		smm:Smp_125440	65	106	6e-22	hypothetical protein
CUFF.7987	CCON0000097740.1	-	178522	179773	8.35673	-	-	CUFF.7987.1		smm:Smp_125430	95	162	5e-39	development and differentiation-enhancing factor ddef ; K12488 Arf-GAP with SH3 domain, ANK repeat and PH domain-containing protein	|Cellular Processes; Transport and Catabolism; Endocytosis [PATH:ko04144-Map:ko04144];|Organismal Systems; Immune System; Fc gamma R-mediated phagocytosis [PATH:ko04666-Map:ko04666];|	|GO:0008093|GO:0017124|GO:0007165|GO:0046847|
CUFF.7992	CCON0000097741.1	-	26855	29716	50.0037	-	-	CUFF.7992.1		smm:Smp_161870.1	70	113	5e-24	hypothetical protein
CUFF.7997	CCON0000097741.1	.	85252	85527	11.3858	-	-	CUFF.7997.1
CUFF.7998	CCON0000097741.1	-	41441	45365	23.3924	-	-	CUFF.7998.1|CUFF.7998.2
CUFF.7999	CCON0000097741.1	.	118342	119236	23.617	-	-	CUFF.7999.1
CUFF.8000	CCON0000097741.1	-	121179	126694	99.01	-	-	CUFF.8000.1		smm:Smp_073280	65	142	1e-32	hypothetical protein
CUFF.8001	CCON0000097741.1	-	131397	141851	51.4486	-	-	CUFF.8001.1
CUFF.8004	CCON0000097741.1	-	236637	243727	12.4763	-	-	CUFF.8004.1		smm:Smp_161820	71	125	4e-61	hypothetical protein
CUFF.8010	CCON0000097742.1	.	79341	79856	4.47426	-	-	CUFF.8010.1		smm:Smp_087480	58	163	5e-39	hypothetical protein
CUFF.8015	CCON0000097742.1	.	183562	184058	2.78169	-	-	CUFF.8015.1		smm:Smp_169760	48	105	1e-21	hypothetical protein
CUFF.8017	CCON0000097742.1	+	210126	212143	10.2764	-	-	CUFF.8017.1		smm:Smp_169770	63	77.8	1e-12	hypothetical protein
CUFF.8018	CCON0000097742.1	.	224696	225318	8.78017	-	-	CUFF.8018.1		smm:Smp_152940	30	92.8	1e-17	otopetrin
CUFF.8022	CCON0000097742.1	.	268190	269241	11.8741	-	-	CUFF.8022.1		smm:Smp_179560	79	126	3e-27	multiple inositol polyphosphate phosphatase-related ; K03103 multiple inositol-polyphosphate phosphatase [EC:3.1.3.62]	|Metabolism; Carbohydrate Metabolism; Inositol phosphate metabolism [PATH:ko00562-Map:ko00562];|
CUFF.8021	CCON0000097742.1	-	227939	242417	39.0483	-	-	CUFF.8021.1		smm:Smp_179570	63	309	1e-82	otopetrin
CUFF.8033	CCON0000097743.1	-	116112	119956	1864.29	-	-	CUFF.8033.1|CUFF.8033.2		smm:Smp_004940	82	218	4e-55	60S ribosomal protein L35 ; K02918 large subunit ribosomal protein L35e	|Genetic Information Processing; Translation; Ribosome [BR:ko03011];|Genetic Information Processing; Translation; Ribosome [PATH:ko03010-Map:ko03010];|	|GO:0005622|GO:0005840|GO:0003735|GO:0006412|
CUFF.8034	CCON0000097745.1	+	14602	21251	5.20532	-	-	CUFF.8034.1		smm:Smp_009990	69	398	1e-109	tyrosine kinase		|GO:0016020|GO:0016021|GO:0004714|GO:0005524|GO:0006468|GO:0007169|
CUFF.8047	CCON0000097744.1	-	101749	104642	108.46	-	-	CUFF.8047.1		smm:Smp_068070	96	161	1e-38	hypothetical protein
CUFF.8053	CCON0000097746.1	+	102359	107111	5.38061	-	-	CUFF.8053.1		smm:Smp_175690.2	73	241	1e-100	soluble guanylate cyclase gcy		|GO:0003723|
CUFF.8054	CCON0000097746.1	+	109550	116115	4.38112	-	-	CUFF.8054.1		smm:Smp_175690.1	47	240	2e-61	soluble guanylate cyclase gcy
CUFF.8055	CCON0000097746.1	.	117930	118877	0.908857	-	-	CUFF.8055.1
CUFF.8058	CCON0000097746.1	+	121894	126020	7.80365	-	-	CUFF.8058.1|CUFF.8058.2		smm:Smp_175690.1	67	265	2e-69	soluble guanylate cyclase gcy
CUFF.8059	CCON0000097746.1	+	127943	134381	6.97533	-	-	CUFF.8059.1		smm:Smp_175690.1	77	297	5e-79	soluble guanylate cyclase gcy
CUFF.8061	CCON0000097746.1	+	283748	284321	922.575	-	-	CUFF.8061.1
CUFF.8066	CCON0000097747.1	.	60179	60466	32.5958	-	-	CUFF.8066.1
CUFF.8069	CCON0000097747.1	.	104540	105426	3.60131	-	-	CUFF.8069.1
CUFF.8075	CCON0000097749.1	.	58729	59072	3.45185	-	-	CUFF.8075.1
[truncated: 1,981 more rows]
