# Supplementary material for: Transcriptome Bioinformatical Analysis of Vertebrate Stages of Schistosoma japonicum Reveals Alternative Splicing Events
Source: PLoS One. 2015 Sep 25;10(9):e0138470. doi: 10.1371/journal.pone.0138470 (PMC4583307; doi:10.1371/journal.pone.0138470)
Supplement: S8 Table — (XLSX) [file pone.0138470.s009.xlsx]

## Sheet: Sheet1
S8 Table. List of novel genes unique in this study.
Gene Locus	Position				Expression(FPKM)	Reference	Description	Predicted	Alternative Splicing Class	Blastx KEGG						GO
	Chr	Strand	Start	End						Best hits	Identity	Score	E-value	Annotation	Pathway
CUFF.9	CCON0000096785.1	.	789448	790407	0.709148	-	-	CUFF.9.1		cqu:CpipJ_CPIJ007353	41	144	1e-32	hypothetical protein
CUFF.10	CCON0000096785.1	.	790712	791621	1.49159	-	-	CUFF.10.1		dre:100332136	39	210	1e-52	polyprotein-like		|GO:0003723|GO:0003964|GO:0006278|
CUFF.30	CCON0000096785.1	.	1019442	1019744	15.8993	-	-	CUFF.30.1		smm:Smp_003600	81	127	3e-28	hypothetical protein
CUFF.33	CCON0000096785.1	-	1312961	1315449	4.81764	-	-	CUFF.33.1
CUFF.40	CCON0000096785.1	-	1659923	1660894	4068.92	-	-	CUFF.40.1
CUFF.44	CCON0000096785.1	.	1568117	1568343	107.968	-	-	CUFF.44.1
CUFF.65	CCON0000096786.1	.	590204	591082	96.5877	-	-	CUFF.65.1		smm:Smp_015980	79	136	2e-30	hypothetical protein ; K02129 F-type H+-transporting ATPase subunit e [EC:3.6.3.14]	|Metabolism; Energy Metabolism; Oxidative phosphorylation [PATH:ko00190-Map:ko00190];|
CUFF.76	CCON0000096786.1	.	865288	867969	5.24119	-	-	CUFF.76.1
CUFF.80	CCON0000096786.1	.	925064	925806	0.640764	-	-	CUFF.80.1
CUFF.77	CCON0000096786.1	+	304594	311707	256.851	-	-	CUFF.77.1		smm:Smp_080100	86	86.7	5e-16	Synaptophysin/synaptoporin
CUFF.81	CCON0000096786.1	.	926483	927234	1.45296	-	-	CUFF.81.1
CUFF.91	CCON0000096786.1	.	1537432	1537657	47.0148	-	-	CUFF.91.1
CUFF.97	CCON0000096786.1	-	1578991	1585802	3.66582	-	-	CUFF.97.1|CUFF.97.2|CUFF.97.3		smm:Smp_145000	68	241	2e-70	hypothetical protein
CUFF.98	CCON0000096787.1	.	165805	166443	4.11361	-	-	CUFF.98.1
CUFF.101	CCON0000096787.1	-	131794	134124	30.0635	-	-	CUFF.101.1|CUFF.101.2
CUFF.103	CCON0000096787.1	.	210759	210924	140.134	-	-	CUFF.103.1
CUFF.108	CCON0000096787.1	.	334456	334733	367.525	-	-	CUFF.108.1
CUFF.120	CCON0000096785.1	.	613046	613913	585.585	-	-	CUFF.120.1		smm:Smp_003770	96	148	4e-34	histone h1/h5 ; K11275 histone H1/5	|Genetic Information Processing; Replication and Repair; Chromosome [BR:ko03036];|	|GO:0000786|GO:0005634|GO:0003677|GO:0006334|
CUFF.124	CCON0000096787.1	.	618717	619070	9.9642	-	-	CUFF.124.1
CUFF.128	CCON0000096787.1	+	760874	766217	1.50032	-	-	CUFF.128.1
CUFF.135	CCON0000096787.1	-	1114434	1114977	2.39557	-	-	CUFF.135.1
CUFF.136	CCON0000096787.1	.	1114434	1114977	5.65421	-	-	CUFF.136.1
CUFF.161	CCON0000096788.1	.	577630	578083	4.31516	-	-	CUFF.161.1		smm:Smp_015760	73	198	1e-49	hypothetical protein
CUFF.185	CCON0000096788.1	.	1197798	1197983	87.644	-	-	CUFF.185.1		smm:Smp_133880	100	114	2e-24	hypothetical protein
CUFF.201	CCON0000096788.1	.	40796	42831	326.683	-	-	CUFF.201.1		smm:Smp_097800.3	68	53.1	2e-11	Y box binding protein
CUFF.234	CCON0000096789.1	.	1115961	1116818	0.62416	-	-	CUFF.234.1		smm:Smp_189650	72	125	3e-27	hypothetical protein
CUFF.244	CCON0000096790.1	.	122653	123156	24.4177	-	-	CUFF.244.1
CUFF.248	CCON0000096790.1	.	288136	289239	1.46872	-	-	CUFF.248.1
CUFF.252	CCON0000096789.1	.	927006	927438	55.5899	-	-	CUFF.252.1
CUFF.278	CCON0000096791.1	.	66270	67104	0.713057	-	-	CUFF.278.1
CUFF.281	CCON0000096791.1	.	222374	222821	1.51794	-	-	CUFF.281.1
CUFF.290	CCON0000096791.1	.	412903	413751	11.5694	-	-	CUFF.290.1
CUFF.296	CCON0000096791.1	.	583019	583272	5.40473	-	-	CUFF.296.1
CUFF.300	CCON0000096791.1	+	706295	715996	0.412783	-	-	CUFF.300.1		smm:Smp_132780	55	159	5e-37	hypothetical protein
CUFF.325	CCON0000096792.1	.	484542	484905	5.10099	-	-	CUFF.325.1
CUFF.326	CCON0000096792.1	.	488231	488557	19.8355	-	-	CUFF.326.1
CUFF.351	CCON0000096793.1	.	34249	34861	0.840133	-	-	CUFF.351.1
CUFF.360	CCON0000096793.1	+	219289	227846	1.85962	-	-	CUFF.360.1		cfa:484162	29	70.1	5e-11	similar to Nicotinamide riboside kinase 1; K10524 nicotinamide riboside kinase 1 [EC:2.7.1.-]	|Metabolism; Metabolism of Cofactors and Vitamins; Nicotinate and nicotinamide metabolism [PATH:ko00760-Map:ko00760];|
CUFF.372	CCON0000096793.1	+	618980	623117	3.93768	-	-	CUFF.372.1
CUFF.380	CCON0000096793.1	-	783357	784944	9.8721	-	-	CUFF.380.1
CUFF.385	CCON0000096794.1	.	135067	135505	2.18065	-	-	CUFF.385.1
CUFF.390	CCON0000096794.1	-	303592	307619	19.0606	-	-	CUFF.390.1
CUFF.388	CCON0000096794.1	.	52961	53100	2211.62	-	-	CUFF.388.1
CUFF.405	CCON0000096795.1	.	46501	46881	1.86099	-	-	CUFF.405.1
CUFF.409	CCON0000096795.1	.	149236	149974	13.1679	-	-	CUFF.409.1
CUFF.416	CCON0000096795.1	.	336706	337380	1.53663	-	-	CUFF.416.1
CUFF.420	CCON0000096795.1	.	471856	472398	5.03784	-	-	CUFF.420.1
CUFF.427	CCON0000096795.1	.	728932	729275	18.1797	-	-	CUFF.427.1
CUFF.428	CCON0000096795.1	-	939521	941432	4.62332	-	-	CUFF.428.1
CUFF.437	CCON0000096795.1	.	1140252	1140599	2.46826	-	-	CUFF.437.1
CUFF.438	CCON0000096795.1	.	1143445	1144038	0.997243	-	-	CUFF.438.1
CUFF.453	CCON0000096796.1	.	388246	388570	13.6196	-	-	CUFF.453.1		smm:Smp_170740	76	112	7e-24	hypothetical protein
CUFF.459	CCON0000096796.1	.	631630	631927	6.51671	-	-	CUFF.459.1
CUFF.467	CCON0000096797.1	.	253914	254114	20.7594	-	-	CUFF.467.1
CUFF.471	CCON0000096797.1	.	374538	374812	12.3398	-	-	CUFF.471.1
CUFF.479	CCON0000096797.1	-	875394	894625	6.49788	-	-	CUFF.479.1		smm:Smp_135340	96	167	3e-40	hypothetical protein
CUFF.480	CCON0000096797.1	+	902348	905747	1.87322	-	-	CUFF.480.1
CUFF.484	CCON0000096797.1	.	971918	972926	12.3422	-	-	CUFF.484.1
CUFF.488	CCON0000096798.1	.	132297	132663	109.242	-	-	CUFF.488.1
CUFF.491	CCON0000096798.1	.	173624	175002	0.414778	-	-	CUFF.491.1
CUFF.493	CCON0000096798.1	.	186237	186723	2.27656	-	-	CUFF.493.1
CUFF.494	CCON0000096798.1	-	213951	218502	4.09611	-	-	CUFF.494.1		smm:Smp_099210	71	455	1e-126	hypothetical protein
CUFF.513	CCON0000096799.1	+	311639	316217	2.15008	-	-	CUFF.513.1
CUFF.532	CCON0000096800.1	-	520709	531928	5.13331	-	-	CUFF.532.1		smm:Smp_081720	77	83.2	6e-15	hypothetical protein
CUFF.533	CCON0000096800.1	.	558752	558926	158.053	-	-	CUFF.533.1		smm:Smp_081720	85	99.4	7e-20	hypothetical protein
CUFF.535	CCON0000096800.1	.	548183	548690	2.47539	-	-	CUFF.535.1
CUFF.536	CCON0000096800.1	.	743213	743536	10.9428	-	-	CUFF.536.1
CUFF.538	CCON0000096800.1	.	687227	687499	7.08097	-	-	CUFF.538.1
CUFF.548	CCON0000096800.1	.	961584	962045	1.83218	-	-	CUFF.548.1
CUFF.556	CCON0000096800.1	-	950835	953739	32.356	-	-	CUFF.556.1
CUFF.559	CCON0000096801.1	.	297672	299120	0.44755	-	-	CUFF.559.1
CUFF.571	CCON0000096801.1	.	647696	648122	2.70422	-	-	CUFF.571.1
CUFF.610	CCON0000096802.1	.	212661	212861	122.48	-	-	CUFF.610.1
CUFF.635	CCON0000096803.1	.	659576	660170	2.6332	-	-	CUFF.635.1		smm:Smp_113550	57	112	1e-23	hypothetical protein
CUFF.637	CCON0000096803.1	+	709136	720251	1.63872	-	-	CUFF.637.1
CUFF.641	CCON0000096803.1	.	854827	855013	63.5236	-	-	CUFF.641.1
CUFF.654	CCON0000096803.1	.	268227	268543	4.44934	-	-	CUFF.654.1
CUFF.660	CCON0000096804.1	.	196459	197385	7.60825	-	-	CUFF.660.1
CUFF.667	CCON0000096804.1	.	692111	692551	1.56037	-	-	CUFF.667.1
CUFF.679	CCON0000096804.1	+	973095	975173	0.745742	-	-	CUFF.679.1
CUFF.682	CCON0000096804.1	.	986793	986994	21.9148	-	-	CUFF.682.1
CUFF.691	CCON0000096805.1	+	4468	8126	6.96846	-	-	CUFF.691.1
CUFF.697	CCON0000096805.1	+	271625	275156	6.07164	-	-	CUFF.697.1
CUFF.714	CCON0000096806.1	.	268109	268429	5.12541	-	-	CUFF.714.1
CUFF.717	CCON0000096806.1	.	286105	286419	10.1679	-	-	CUFF.717.1
CUFF.720	CCON0000096806.1	.	443200	443616	2.5093	-	-	CUFF.720.1
CUFF.721	CCON0000096806.1	.	222124	222441	7.72674	-	-	CUFF.721.1
CUFF.722	CCON0000096806.1	-	580151	581223	2.42394	-	-	CUFF.722.1
CUFF.723	CCON0000096806.1	.	654839	655889	2.13164	-	-	CUFF.723.1
CUFF.742	CCON0000096806.1	.	866782	866931	1143.47	-	-	CUFF.742.1
CUFF.744	CCON0000096806.1	.	890943	891130	69.8893	-	-	CUFF.744.1
CUFF.745	CCON0000096806.1	.	896556	897091	2.15883	-	-	CUFF.745.1
CUFF.735	CCON0000096806.1	.	375370	375629	21.3276	-	-	CUFF.735.1
CUFF.728	CCON0000096802.1	.	391847	392010	161.367	-	-	CUFF.728.1
CUFF.730	CCON0000096802.1	+	391848	392907	336.861	-	-	CUFF.730.1
CUFF.764	CCON0000096807.1	-	47953	48981	2.83984	-	-	CUFF.764.1
CUFF.779	CCON0000096807.1	-	358866	376495	63.1524	-	-	CUFF.779.1|CUFF.779.2		smm:Smp_017650.2	70	293	2e-77	family U48 unassigned peptidase (U48 family) ; K08658 prenyl protein peptidase [EC:3.4.22.-]	|Metabolism; Enzyme Families; Peptidases [BR:ko01002];|	|GO:0016020|
CUFF.782	CCON0000096807.1	-	645758	651236	13.6411	-	-	CUFF.782.1
CUFF.791	CCON0000096807.1	.	792050	792435	5.07935	-	-	CUFF.791.1
CUFF.795	CCON0000096807.1	.	921535	921934	1.86376	-	-	CUFF.795.1
CUFF.796	CCON0000096807.1	.	926139	926410	7.23901	-	-	CUFF.796.1
CUFF.798	CCON0000096808.1	.	107	515	2.60042	-	-	CUFF.798.1
CUFF.815	CCON0000096808.1	.	450778	451465	1.78099	-	-	CUFF.815.1
CUFF.828	CCON0000096808.1	.	633869	634611	1.85822	-	-	CUFF.828.1
CUFF.835	CCON0000096808.1	.	686795	687599	0.977162	-	-	CUFF.835.1
CUFF.834	CCON0000096809.1	.	95332	95771	2.70599	-	-	CUFF.834.1
CUFF.848	CCON0000096809.1	.	734200	735920	0.781411	-	-	CUFF.848.1		cqu:CpipJ_CPIJ019442	40	82.8	6e-16	hypothetical protein
CUFF.849	CCON0000096809.1	.	736153	737070	0.679627	-	-	CUFF.849.1		spu:757912	36	168	4e-40	similar to gag-pol polyprotein
CUFF.855	CCON0000096809.1	+	648564	649331	1.22551	-	-	CUFF.855.1		smm:Smp_163810	46	109	2e-25	laminin gamma-1 chain ; K05635 laminin, gamma 1	|Cellular Processes; Cell Communication; Focal adhesion [PATH:ko04510-Map:ko04510];|Environmental Information Processing; Signaling Molecules and Interaction; CAM ligands [BR:ko04516];|Environmental Information Processing; Signaling Molecules and Interaction; ECM-receptor interaction [PATH:ko04512-Map:ko04512];|Human Diseases; Cancers; Pathways in cancer [PATH:ko05200-Map:ko05200];|Human Diseases…
CUFF.860	CCON0000096810.1	.	102738	103226	1.30916	-	-	CUFF.860.1
CUFF.867	CCON0000096810.1	.	204305	205216	0.881129	-	-	CUFF.867.1
CUFF.876	CCON0000096810.1	.	432820	433666	2.41371	-	-	CUFF.876.1
CUFF.880	CCON0000096810.1	.	566362	566475	4397.37	-	-	CUFF.880.1
CUFF.882	CCON0000096810.1	+	673116	677265	0.799969	-	-	CUFF.882.1
CUFF.887	CCON0000096810.1	.	713690	714040	2.42296	-	-	CUFF.887.1
CUFF.888	CCON0000096810.1	.	449077	449326	32.764	-	-	CUFF.888.1
CUFF.889	CCON0000096810.1	-	461714	467606	1.21437	-	-	CUFF.889.1		smm:Smp_141570	64	367	1e-99	twik family of potassium channels-related
CUFF.890	CCON0000096810.1	.	470832	471800	0.738873	-	-	CUFF.890.1		smm:Smp_141580	65	103	2e-20	protein kinase ; K08864 tousled-like kinase [EC:2.7.11.1]	|Metabolism; Enzyme Families; Protein kinases [BR:ko01001];|
CUFF.903	CCON0000096811.1	.	238141	238453	2.86939	-	-	CUFF.903.1
CUFF.915	CCON0000096811.1	+	681984	683788	5.02474	-	-	CUFF.915.1
CUFF.917	CCON0000096811.1	-	681984	683788	9.02706	-	-	CUFF.917.1|CUFF.917.2
CUFF.916	CCON0000096811.1	+	692196	693926	0.744997	-	-	CUFF.916.1
CUFF.933	CCON0000096811.1	.	790420	790744	383.278	-	-	CUFF.933.1		smm:Smp_032810	83	132	6e-30	thymidylate kinase (EC:2.7.4.9); K00943 dTMP kinase [EC:2.7.4.9]	|Metabolism; Nucleotide Metabolism; Pyrimidine metabolism [PATH:ko00240-Map:ko00240];|	|GO:0004798|GO:0005524|GO:0006233|
CUFF.939	CCON0000096812.1	.	599120	599865	3.18634	-	-	CUFF.939.1
CUFF.960	CCON0000096814.1	.	193616	193991	7.64161	-	-	CUFF.960.1
CUFF.961	CCON0000096814.1	-	360336	361895	6.85582	-	-	CUFF.961.1		smm:Smp_125070.1	74	244	1e-63	cysteine synthase ; K01697 cystathionine beta-synthase [EC:4.2.1.22]	|Metabolism; Amino Acid Metabolism; Cysteine and methionine metabolism [PATH:ko00270-Map:ko00270];|Metabolism; Amino Acid Metabolism; Glycine, serine and threonine metabolism [PATH:ko00260-Map:ko00260];|	|GO:0003824|GO:0030170|GO:0008152|
CUFF.963	CCON0000096814.1	.	363016	363319	5.87248	-	-	CUFF.963.1		smm:Smp_125070.2	91	94	2e-29	cysteine synthase ; K01697 cystathionine beta-synthase [EC:4.2.1.22]	|Metabolism; Amino Acid Metabolism; Cysteine and methionine metabolism [PATH:ko00270-Map:ko00270];|Metabolism; Amino Acid Metabolism; Glycine, serine and threonine metabolism [PATH:ko00260-Map:ko00260];|	|GO:0003824|GO:0030170|GO:0008152|
CUFF.976	CCON0000096814.1	.	639185	639593	2.76295	-	-	CUFF.976.1
CUFF.964	CCON0000096813.1	.	518337	518708	15.1314	-	-	CUFF.964.1		smm:Smp_181500	84	125	4e-40	peter pan-related		|GO:0005515|GO:0008270|
CUFF.978	CCON0000096813.1	.	575553	575969	70.1668	-	-	CUFF.978.1
CUFF.989	CCON0000096815.1	.	503187	504049	20.5462	-	-	CUFF.989.1
CUFF.997	CCON0000096815.1	.	700996	702063	0.964654	-	-	CUFF.997.1
CUFF.1000	CCON0000096815.1	.	724462	725489	1.39017	-	-	CUFF.1000.1
CUFF.1002	CCON0000096815.1	.	722877	723074	124.787	-	-	CUFF.1002.1
CUFF.1007	CCON0000096816.1	-	106646	149137	0.778864	-	-	CUFF.1007.1		smm:Smp_137620	77	72	9e-11	Uveal autoantigen with coiled-coil domains and ankyrin repeats protein
CUFF.1013	CCON0000096816.1	.	219823	220439	0.998642	-	-	CUFF.1013.1
CUFF.1027	CCON0000096816.1	.	635632	636369	113.5	-	-	CUFF.1027.1		smm:Smp_028410	97	75.9	8e-23	Transmembrane protein 167A
CUFF.1028	CCON0000096816.1	.	592916	593248	2.4752	-	-	CUFF.1028.1
CUFF.1033	CCON0000096816.1	.	709857	710273	3.29346	-	-	CUFF.1033.1
CUFF.1057	CCON0000096817.1	.	179118	179290	339.296	-	-	CUFF.1057.1
CUFF.1068	CCON0000096818.1	.	103217	103938	1.39933	-	-	CUFF.1068.1
CUFF.1069	CCON0000096818.1	.	135319	136356	0.996492	-	-	CUFF.1069.1
CUFF.1076	CCON0000096818.1	+	313454	325624	0.379929	-	-	CUFF.1076.1		smm:Smp_137200	71	936	0	hypothetical protein
CUFF.1082	CCON0000096818.1	.	760010	760368	2.93988	-	-	CUFF.1082.1
CUFF.1083	CCON0000096818.1	.	761756	761906	308.702	-	-	CUFF.1083.1
CUFF.1093	CCON0000096819.1	.	277721	277846	1641.71	-	-	CUFF.1093.1
CUFF.1099	CCON0000096819.1	.	277967	280099	38.5949	-	-	CUFF.1099.1		smm:Smp_116360	82	385	1e-117	hypothetical protein
CUFF.1123	CCON0000096821.1	.	4903	5686	96.1954	-	-	CUFF.1123.1
CUFF.1117	CCON0000096820.1	.	246828	247442	25.5499	-	-	CUFF.1117.1
CUFF.1121	CCON0000096820.1	.	250467	250762	9.14907	-	-	CUFF.1121.1
CUFF.1129	CCON0000096820.1	.	298297	299348	14.5085	-	-	CUFF.1129.1		smm:Smp_191130	54	149	4e-34	hypothetical protein
CUFF.1142	CCON0000096822.1	.	142655	143566	0.636371	-	-	CUFF.1142.1
CUFF.1143	CCON0000096822.1	.	145746	146153	3.59186	-	-	CUFF.1143.1		smm:Smp_113550	50	90.9	3e-17	hypothetical protein
CUFF.1152	CCON0000096824.1	.	80377	81154	1.23457	-	-	CUFF.1152.1		smm:Smp_126240	67	77.8	8e-13	protein kinase; titin
CUFF.1157	CCON0000096824.1	+	155264	157590	72.1263	-	-	CUFF.1157.1
CUFF.1165	CCON0000096824.1	.	494753	495420	1.93069	-	-	CUFF.1165.1
CUFF.1171	CCON0000096825.1	.	48757	49090	3.68746	-	-	CUFF.1171.1		smm:Smp_088360	62	113	4e-24	neuropeptide F precursor
CUFF.1180	CCON0000096825.1	.	270484	271072	4.27685	-	-	CUFF.1180.1
CUFF.1189	CCON0000096826.1	.	47448	47834	2.16594	-	-	CUFF.1189.1
CUFF.1190	CCON0000096825.1	.	636088	636274	134.988	-	-	CUFF.1190.1
CUFF.1195	CCON0000096826.1	-	49937	95328	7.32385	-	-	CUFF.1195.1|CUFF.1195.2
CUFF.1194	CCON0000096825.1	.	376158	377072	0.73121	-	-	CUFF.1194.1		spu:762254	32	76.3	3e-12	similar to endonuclease-reverse transcriptase		|GO:0003723|GO:0003964|GO:0006278|
CUFF.1206	CCON0000096826.1	.	694998	695246	10.5134	-	-	CUFF.1206.1		smm:Smp_153270	73	75.9	9e-13	phosphatidylinositol-4-phosphate 5-kinase related
CUFF.1222	CCON0000096827.1	.	330593	330965	4.07679	-	-	CUFF.1222.1
CUFF.1217	CCON0000096827.1	+	182166	189092	42.5904	-	-	CUFF.1217.1		smm:Smp_022310	65	75.9	9e-13	helicase ; K14439 SWI/SNF-related matrix-associated actin-dependent regulator of chromatin subfamily A containing DEAD/H box 1 [EC:3.6.4.12]	|Genetic Information Processing; Replication and Repair; Chromosome [BR:ko03036];|
CUFF.1233	CCON0000096828.1	.	153429	153642	18.0615	-	-	CUFF.1233.1
CUFF.1238	CCON0000096828.1	.	218821	219183	3.69365	-	-	CUFF.1238.1
CUFF.1260	CCON0000096830.1	.	419852	420828	0.448774	-	-	CUFF.1260.1
CUFF.1268	CCON0000096831.1	.	17766	18258	1.87902	-	-	CUFF.1268.1
CUFF.1270	CCON0000096831.1	.	242519	243194	0.876245	-	-	CUFF.1270.1
CUFF.1276	CCON0000096831.1	.	381850	382426	1.37815	-	-	CUFF.1276.1
CUFF.1291	CCON0000096833.1	-	470986	472181	1.80455	-	-	CUFF.1291.1
CUFF.1293	CCON0000096833.1	.	470184	470532	2.45297	-	-	CUFF.1293.1
CUFF.1297	CCON0000096833.1	-	693099	693898	5.56533	-	-	CUFF.1297.1
CUFF.1299	CCON0000096833.1	+	694389	702133	2.44514	-	-	CUFF.1299.1
CUFF.1304	CCON0000096833.1	-	828128	841065	3.58534	-	-	CUFF.1304.1		smm:Smp_138260	71	261	2e-68	hypothetical protein
CUFF.1330	CCON0000096834.1	+	324549	324848	12.0709	-	-	CUFF.1330.1
CUFF.1336	CCON0000096834.1	.	538542	539113	1.09272	-	-	CUFF.1336.1
CUFF.1345	CCON0000096835.1	.	254806	255179	7.91673	-	-	CUFF.1345.1
CUFF.1349	CCON0000096836.1	.	1272	1609	3.58946	-	-	CUFF.1349.1
CUFF.1355	CCON0000096835.1	.	77600	77759	291.525	-	-	CUFF.1355.1
CUFF.1356	CCON0000096836.1	.	94593	95080	20.4201	-	-	CUFF.1356.1
CUFF.1375	CCON0000096837.1	.	108212	108445	8.45951	-	-	CUFF.1375.1
CUFF.1384	CCON0000096838.1	.	191443	192137	0.958196	-	-	CUFF.1384.1
CUFF.1385	CCON0000096838.1	.	90100	90319	17.2591	-	-	CUFF.1385.1
CUFF.1391	CCON0000096838.1	.	342537	342975	4.86178	-	-	CUFF.1391.1
CUFF.1392	CCON0000096838.1	-	456401	460586	86.2105	-	-	CUFF.1392.1		smm:Smp_152380	85	102	9e-21	hypothetical protein
CUFF.1400	CCON0000096839.1	.	205744	206479	0.778885	-	-	CUFF.1400.1
CUFF.1410	CCON0000096839.1	.	545825	547191	0.944476	-	-	CUFF.1410.1		xtr:100488186	45	426	1e-117	transposon Ty3-I Gag-Pol polyprotein-like		|GO:0003676|GO:0015074|
CUFF.1414	CCON0000096839.1	.	684875	686907	2.07877	-	-	CUFF.1414.1		dre:100333191	26	231	1e-58	polyprotein-like		|GO:0003723|GO:0003964|GO:0004190|GO:0006278|GO:0006508|
CUFF.1418	CCON0000096840.1	-	69048	72432	1.74327	-	-	CUFF.1418.1
CUFF.1423	CCON0000096840.1	.	105750	106370	0.906858	-	-	CUFF.1423.1
CUFF.1441	CCON0000096841.1	.	543767	544268	2.62293	-	-	CUFF.1441.1
CUFF.1448	CCON0000096841.1	-	647986	651007	2.45742	-	-	CUFF.1448.1
CUFF.1449	CCON0000096841.1	-	643504	647928	1.61427	-	-	CUFF.1449.1|CUFF.1449.2
CUFF.1458	CCON0000096842.1	-	168965	180208	171.883	-	-	CUFF.1458.1
CUFF.1468	CCON0000096842.1	.	566641	567177	2.96054	-	-	CUFF.1468.1
CUFF.1474	CCON0000096842.1	.	684466	685322	0.530249	-	-	CUFF.1474.1
CUFF.1488	CCON0000096843.1	.	313672	314071	2.71092	-	-	CUFF.1488.1
CUFF.1506	CCON0000096843.1	.	721233	721442	35.366	-	-	CUFF.1506.1
CUFF.1500	CCON0000096843.1	-	229847	242010	26.0695	-	-	CUFF.1500.1
CUFF.1507	CCON0000096843.1	.	774932	775429	3.46579	-	-	CUFF.1507.1
CUFF.1514	CCON0000096844.1	.	14308	14615	39.7445	-	-	CUFF.1514.1		smm:Smp_135980	77	80.1	5e-14	calcium-binding protein
CUFF.1518	CCON0000096844.1	.	112058	112918	8.40869	-	-	CUFF.1518.1		smm:Smp_025370	82	80.1	2e-13	lipopolysaccharide-induced transcription factor regulating tumor necrosis factor alpha
CUFF.1524	CCON0000096844.1	.	286706	287093	2.6939	-	-	CUFF.1524.1
CUFF.1525	CCON0000096844.1	+	298352	301218	0.710033	-	-	CUFF.1525.1
CUFF.1530	CCON0000096844.1	.	386079	386437	5.03979	-	-	CUFF.1530.1
CUFF.1534	CCON0000096844.1	.	424008	424602	0.924756	-	-	CUFF.1534.1
CUFF.1551	CCON0000096844.1	.	448146	448299	28584.2	-	-	CUFF.1551.1
CUFF.1558	CCON0000096845.1	.	288568	288826	35.4685	-	-	CUFF.1558.1
CUFF.1562	CCON0000096846.1	.	258125	258386	28.9643	-	-	CUFF.1562.1
CUFF.1567	CCON0000096846.1	-	189563	197381	21.0312	-	-	CUFF.1567.1
CUFF.1587	CCON0000096847.1	.	308970	309203	18.4571	-	-	CUFF.1587.1
CUFF.1588	CCON0000096848.1	.	10331	10483	300.422	-	-	CUFF.1588.1		smm:Smp_142950	82	85.1	1e-15	hypothetical protein ; K14721 DNA-directed RNA polymerase III subunit RPC5	|Genetic Information Processing; Transcription; RNA polymerase [PATH:ko03020-Map:ko03020];|Metabolism; Nucleotide Metabolism; Purine metabolism [PATH:ko00230-Map:ko00230];|Metabolism; Nucleotide Metabolism; Pyrimidine metabolism [PATH:ko00240-Map:ko00240];|Organismal Systems; Immune System; Cytosolic DNA-sensing pathway [PATH:ko04623-Map:ko04623];|
CUFF.1595	CCON0000096848.1	.	117619	117957	2.85262	-	-	CUFF.1595.1
CUFF.1596	CCON0000096848.1	.	139650	140044	10.4115	-	-	CUFF.1596.1
CUFF.1627	CCON0000096849.1	.	301062	301737	1.24135	-	-	CUFF.1627.1
CUFF.1631	CCON0000096849.1	+	150172	151351	0.843959	-	-	CUFF.1631.1
CUFF.1633	CCON0000096849.1	.	151427	152243	1.06857	-	-	CUFF.1633.1
CUFF.1636	CCON0000096850.1	.	123516	124252	17.6869	-	-	CUFF.1636.1
CUFF.1657	CCON0000096851.1	.	188518	188841	4.48516	-	-	CUFF.1657.1
CUFF.1667	CCON0000096852.1	.	115670	115896	27.8917	-	-	CUFF.1667.1
CUFF.1680	CCON0000096853.1	.	3736	3995	17.8556	-	-	CUFF.1680.1
CUFF.1682	CCON0000096853.1	.	9440	9591	648.422	-	-	CUFF.1682.1
CUFF.1690	CCON0000096853.1	.	179536	179787	10.0281	-	-	CUFF.1690.1
CUFF.1703	CCON0000096852.1	.	429097	429423	209.37	-	-	CUFF.1703.1		smm:Smp_027360	73	81.3	2e-14	hypothetical protein
CUFF.1730	CCON0000096855.1	.	708688	709065	2.07936	-	-	CUFF.1730.1
CUFF.1739	CCON0000096856.1	.	93585	94566	0.516162	-	-	CUFF.1739.1		spu:763016	63	98.6	5e-47	similar to gag-pol polyprotein
CUFF.1740	CCON0000096856.1	.	103608	104061	6.16184	-	-	CUFF.1740.1
CUFF.1744	CCON0000096856.1	.	193586	193687	138861	-	-	CUFF.1744.1
CUFF.1747	CCON0000096856.1	.	86287	86693	4.75638	-	-	CUFF.1747.1
CUFF.1750	CCON0000096856.1	.	86744	87879	0.522006	-	-	CUFF.1750.1		smm:Smp_154310	62	195	5e-48	family A2 unassigned peptidase (A02 family)
CUFF.1762	CCON0000096857.1	-	205117	207227	98.5745	-	-	CUFF.1762.1
CUFF.1769	CCON0000096858.1	.	255513	256629	0.570831	-	-	CUFF.1769.1
CUFF.1781	CCON0000096858.1	.	421192	421572	2.23318	-	-	CUFF.1781.1
CUFF.1782	CCON0000096858.1	.	437036	437459	2.73881	-	-	CUFF.1782.1
CUFF.1800	CCON0000096860.1	.	356311	357398	60.275	-	-	CUFF.1800.1
CUFF.1804	CCON0000096859.1	.	223826	225529	0.827856	-	-	CUFF.1804.1
CUFF.1805	CCON0000096859.1	.	226575	227978	1.06578	-	-	CUFF.1805.1
CUFF.1829	CCON0000096862.1	-	55550	57498	2.40082	-	-	CUFF.1829.1
CUFF.1855	CCON0000096864.1	.	198197	199343	1.03808	-	-	CUFF.1855.1		spu:765208	32	130	2e-28	similar to putative reverse transcriptase
CUFF.1856	CCON0000096864.1	.	199486	200244	1.19297	-	-	CUFF.1856.1
CUFF.1857	CCON0000096864.1	-	204605	210384	6.20764	-	-	CUFF.1857.1
CUFF.1870	CCON0000096864.1	.	575511	576262	1.95421	-	-	CUFF.1870.1
CUFF.1877	CCON0000096866.1	+	11588	26346	7.90058	-	-	CUFF.1877.1
CUFF.1888	CCON0000096866.1	+	378586	387164	4.547	-	-	CUFF.1888.1
CUFF.1899	CCON0000096867.1	.	158095	158799	1.23949	-	-	CUFF.1899.1
CUFF.1914	CCON0000096867.1	.	421722	422223	1.25445	-	-	CUFF.1914.1
CUFF.1935	CCON0000096868.1	.	300365	300765	1.85501	-	-	CUFF.1935.1
CUFF.1947	CCON0000096870.1	.	86388	87082	0.842885	-	-	CUFF.1947.1
CUFF.1948	CCON0000096870.1	.	107719	108158	2.13631	-	-	CUFF.1948.1		spu:761977	40	94	3e-18	similar to transposase
CUFF.1951	CCON0000096870.1	+	139426	152032	2.45527	-	-	CUFF.1951.1
CUFF.1952	CCON0000096870.1	.	146354	146619	11.4562	-	-	CUFF.1952.1
CUFF.1963	CCON0000096870.1	.	319730	321021	2.96421	-	-	CUFF.1963.1		dre:100333391	41	245	5e-99	polyprotein-like
CUFF.1994	CCON0000096871.1	+	465711	476080	6.16762	-	-	CUFF.1994.1
CUFF.1997	CCON0000096871.1	.	441321	441571	71.9604	-	-	CUFF.1997.1
CUFF.2006	CCON0000096872.1	.	225217	226246	5.54735	-	-	CUFF.2006.1
CUFF.2008	CCON0000096872.1	.	265611	266482	1.5036	-	-	CUFF.2008.1
CUFF.2012	CCON0000096873.1	.	58772	59070	5.16668	-	-	CUFF.2012.1
CUFF.2032	CCON0000096873.1	.	402940	403339	2.03319	-	-	CUFF.2032.1
CUFF.2035	CCON0000096873.1	.	483728	484462	1.31139	-	-	CUFF.2035.1
CUFF.2037	CCON0000096873.1	.	540533	541480	0.885553	-	-	CUFF.2037.1		smm:Smp_113550	68	78.6	6e-13	hypothetical protein
CUFF.2039	CCON0000096874.1	.	8639	9524	0.507962	-	-	CUFF.2039.1
CUFF.2043	CCON0000096874.1	+	64397	64942	3.48851	-	-	CUFF.2043.1
CUFF.2045	CCON0000096874.1	.	1434	2190	1.31202	-	-	CUFF.2045.1		smm:Smp_113550	62	73.9	3e-17	hypothetical protein
CUFF.2048	CCON0000096874.1	.	257232	258521	15.1537	-	-	CUFF.2048.1
CUFF.2056	CCON0000096874.1	-	368769	369301	53.7187	-	-	CUFF.2056.1
CUFF.2057	CCON0000096874.1	.	369053	369201	339.601	-	-	CUFF.2057.1
CUFF.2066	CCON0000096875.1	+	339094	343667	384.881	-	-	CUFF.2066.1
CUFF.2075	CCON0000096876.1	+	231838	233424	8.03428	-	-	CUFF.2075.1
CUFF.2088	CCON0000096875.1	+	78524	95070	1.60884	-	-	CUFF.2088.1		hmg:100211874	29	70.1	3e-18	hypothetical protein LOC100211874
CUFF.2090	CCON0000096875.1	-	93888	126035	2.3696	-	-	CUFF.2090.1|CUFF.2090.2		hmg:100197190	28	67.8	2e-13	hypothetical protein LOC100197190
CUFF.2091	CCON0000096875.1	.	90583	90830	5.93645	-	-	CUFF.2091.1
CUFF.2106	CCON0000096879.1	-	454010	459618	14.0058	-	-	CUFF.2106.1|CUFF.2106.2
CUFF.2111	CCON0000096880.1	.	61861	62128	6.70359	-	-	CUFF.2111.1
CUFF.2115	CCON0000096880.1	.	62317	64928	3.81551	-	-	CUFF.2115.1		smm:Smp_168360	35	97.8	4e-18	hypothetical protein
CUFF.2126	CCON0000096881.1	.	291414	291630	11.7621	-	-	CUFF.2126.1
CUFF.2132	CCON0000096881.1	.	312538	312846	4.14924	-	-	CUFF.2132.1
CUFF.2114	CCON0000096874.1	+	95293	96043	20.4008	-	-	CUFF.2114.1
CUFF.2143	CCON0000096882.1	.	41599	42091	3.62196	-	-	CUFF.2143.1
CUFF.2148	CCON0000096882.1	.	46436	47067	29.9896	-	-	CUFF.2148.1
CUFF.2157	CCON0000096883.1	.	54108	54403	6.58133	-	-	CUFF.2157.1
CUFF.2168	CCON0000096885.1	+	264266	266871	1.21375	-	-	CUFF.2168.1		smm:Smp_178730	55	177	4e-43	hypothetical protein
CUFF.2173	CCON0000096886.1	.	77348	77861	7.01696	-	-	CUFF.2173.1
CUFF.2179	CCON0000096887.1	.	164946	165305	3.1316	-	-	CUFF.2179.1
CUFF.2181	CCON0000096887.1	.	165438	165727	4.56586	-	-	CUFF.2181.1
CUFF.2199	CCON0000096888.1	.	114315	114625	3.79054	-	-	CUFF.2199.1
CUFF.2201	CCON0000096887.1	+	219865	227301	3.53969	-	-	CUFF.2201.1		smm:Smp_019620.2	60	83.6	3e-14	hypothetical protein
CUFF.2213	CCON0000096889.1	.	191337	191802	1.28967	-	-	CUFF.2213.1
CUFF.2214	CCON0000096889.1	.	192915	193284	2.36792	-	-	CUFF.2214.1
CUFF.2218	CCON0000096889.1	.	257318	257562	8.11594	-	-	CUFF.2218.1
CUFF.2222	CCON0000096889.1	-	268801	269694	2.24385	-	-	CUFF.2222.1
CUFF.2231	CCON0000096890.1	.	125673	126747	0.51836	-	-	CUFF.2231.1
CUFF.2248	CCON0000096891.1	+	244648	246925	5.99381	-	-	CUFF.2248.1		spu:578750	29	86.7	5e-15	hypothetical LOC578750
CUFF.2271	CCON0000096892.1	-	588667	592107	5.84117	-	-	CUFF.2271.1		smm:Smp_032720	66	171	2e-41	hypothetical protein
CUFF.2272	CCON0000096892.1	-	592183	593278	17.8989	-	-	CUFF.2272.1		smm:Smp_032720	62	84	3e-15	hypothetical protein
CUFF.2276	CCON0000096892.1	.	571983	572520	1.02209	-	-	CUFF.2276.1
CUFF.2286	CCON0000096893.1	.	105302	105701	3.21922	-	-	CUFF.2286.1
CUFF.2283	CCON0000096892.1	.	555989	556180	49.7271	-	-	CUFF.2283.1
CUFF.2292	CCON0000096892.1	.	563641	564707	1.45767	-	-	CUFF.2292.1
CUFF.2327	CCON0000096895.1	+	247242	247570	7.86682	-	-	CUFF.2327.1
CUFF.2323	CCON0000096893.1	.	231708	231868	530.978	-	-	CUFF.2323.1
CUFF.2349	CCON0000096897.1	-	613282	614668	5.42545	-	-	CUFF.2349.1
CUFF.2347	CCON0000096895.1	.	212245	212864	5.45391	-	-	CUFF.2347.1
CUFF.2368	CCON0000096897.1	-	863920	870775	3.64502	-	-	CUFF.2368.1|CUFF.2368.2|CUFF.2368.3
CUFF.2371	CCON0000096898.1	-	214964	215457	2.13931	-	-	CUFF.2371.1
CUFF.2376	CCON0000096898.1	.	378558	379494	2.4123	-	-	CUFF.2376.1
CUFF.2378	CCON0000096898.1	.	379750	380611	1.73668	-	-	CUFF.2378.1
CUFF.2386	CCON0000096898.1	.	553356	553918	1.81141	-	-	CUFF.2386.1
CUFF.2394	CCON0000096899.1	.	388453	388589	445.068	-	-	CUFF.2394.1
CUFF.2404	CCON0000096901.1	.	21484	21926	1.83651	-	-	CUFF.2404.1
CUFF.2410	CCON0000096901.1	.	217301	217708	4.24493	-	-	CUFF.2410.1
CUFF.2435	CCON0000096902.1	.	262843	263536	1.19648	-	-	CUFF.2435.1
CUFF.2438	CCON0000096902.1	.	309569	309852	5.96816	-	-	CUFF.2438.1
CUFF.2439	CCON0000096902.1	-	380708	394763	118.618	-	-	CUFF.2439.1
CUFF.2443	CCON0000096902.1	.	275869	276208	3.54239	-	-	CUFF.2443.1
CUFF.2453	CCON0000096903.1	.	237252	237542	29.4543	-	-	CUFF.2453.1
CUFF.2451	CCON0000096903.1	.	65732	66174	3.51821	-	-	CUFF.2451.1
CUFF.2431	CCON0000096897.1	.	180823	181968	0.511667	-	-	CUFF.2431.1
CUFF.2436	CCON0000096897.1	+	205346	206520	2.53468	-	-	CUFF.2436.1
CUFF.2445	CCON0000096897.1	.	264504	265679	26.8434	-	-	CUFF.2445.1		smm:Smp_048230	87	129	6e-28	high-affinity copper uptake protein ; K14686 solute carrier family 31 (copper transporter), member 1	|Organismal Systems; Digestive System; Mineral absorption [PATH:ko04978-Map:ko04978];|	|GO:0016021|GO:0005375|GO:0035434|
CUFF.2456	CCON0000096897.1	.	243160	243489	30.9879	-	-	CUFF.2456.1
CUFF.2467	CCON0000096903.1	.	483674	484044	3.64985	-	-	CUFF.2467.1
CUFF.2474	CCON0000096904.1	.	99114	99537	2.28235	-	-	CUFF.2474.1		smm:Smp_120620	72	123	5e-27	amine GPCR
CUFF.2478	CCON0000096904.1	.	136857	137345	1.19015	-	-	CUFF.2478.1
CUFF.2479	CCON0000096904.1	.	153222	153820	1.21674	-	-	CUFF.2479.1
CUFF.2486	CCON0000096905.1	+	343839	348413	2.74627	-	-	CUFF.2486.1		smm:Smp_158230	54	224	4e-57	hypothetical protein
CUFF.2489	CCON0000096905.1	.	426903	427897	0.745728	-	-	CUFF.2489.1
CUFF.2496	CCON0000096906.1	.	93350	93478	874.955	-	-	CUFF.2496.1
CUFF.2501	CCON0000096906.1	.	216200	216547	47.1213	-	-	CUFF.2501.1
CUFF.2502	CCON0000096906.1	.	248992	249446	1.88074	-	-	CUFF.2502.1
CUFF.2512	CCON0000096906.1	.	287685	288720	0.625877	-	-	CUFF.2512.1
CUFF.2524	CCON0000096907.1	.	142930	143163	13.0738	-	-	CUFF.2524.1
CUFF.2560	CCON0000096909.1	+	265054	269298	3.66436	-	-	CUFF.2560.1
CUFF.2568	CCON0000096910.1	.	58289	58782	1.47995	-	-	CUFF.2568.1
CUFF.2569	CCON0000096910.1	.	97454	98877	1.36998	-	-	CUFF.2569.1
CUFF.2570	CCON0000096910.1	.	98977	99801	1.28162	-	-	CUFF.2570.1
CUFF.2577	CCON0000096911.1	.	162856	163464	1.52678	-	-	CUFF.2577.1
CUFF.2581	CCON0000096911.1	.	228402	229225	1.67434	-	-	CUFF.2581.1
CUFF.2584	CCON0000096911.1	.	271449	272695	0.349251	-	-	CUFF.2584.1		smm:Smp_126210	78	315	4e-84	hypothetical protein
CUFF.2593	CCON0000096913.1	.	5973	6406	6.63966	-	-	CUFF.2593.1
CUFF.2596	CCON0000096912.1	.	31251	31437	71.464	-	-	CUFF.2596.1		smm:Smp_165420	72	78.2	2e-13	zinc finger protein
CUFF.2604	CCON0000096913.1	-	183542	184188	1.23329	-	-	CUFF.2604.1
CUFF.2605	CCON0000096913.1	.	183563	184188	1.14523	-	-	CUFF.2605.1
CUFF.2617	CCON0000096914.1	.	283980	284396	1.72515	-	-	CUFF.2617.1
CUFF.2629	CCON0000096915.1	.	156877	157329	1.35363	-	-	CUFF.2629.1
CUFF.2640	CCON0000096916.1	.	241305	241843	1.12107	-	-	CUFF.2640.1
CUFF.2643	CCON0000096916.1	.	301991	302825	0.822759	-	-	CUFF.2643.1
CUFF.2651	CCON0000096917.1	.	45691	46178	7.52319	-	-	CUFF.2651.1
CUFF.2652	CCON0000096917.1	-	55196	56013	14963.2	-	-	CUFF.2652.1		smm:Smp_003230	68	75.9	9e-13	sh3 domain grb2-like protein B1 (endophilin B1)
CUFF.2674	CCON0000096919.1	+	156648	170959	0.930454	-	-	CUFF.2674.1		smm:Smp_140130	54	198	2e-49	hypothetical protein
CUFF.2682	CCON0000096919.1	+	329493	332024	24.3577	-	-	CUFF.2682.1
CUFF.2697	CCON0000096921.1	.	135321	135874	1.75864	-	-	CUFF.2697.1
CUFF.2702	CCON0000096921.1	.	186856	187164	3.26012	-	-	CUFF.2702.1
CUFF.2723	CCON0000096921.1	.	598270	599328	3.57395	-	-	CUFF.2723.1
CUFF.2728	CCON0000096922.1	+	16298	57812	2.34978	-	-	CUFF.2728.1		smm:Smp_173630	49	110	6e-36	hypothetical protein
CUFF.2747	CCON0000096923.1	.	110335	110478	673.787	-	-	CUFF.2747.1
CUFF.2758	CCON0000096923.1	.	128072	128669	1.21974	-	-	CUFF.2758.1
CUFF.2765	CCON0000096924.1	.	233828	234444	0.873812	-	-	CUFF.2765.1
CUFF.2768	CCON0000096924.1	.	367391	367962	1.86167	-	-	CUFF.2768.1
CUFF.2781	CCON0000096925.1	.	36419	37238	4.10347	-	-	CUFF.2781.1		smm:Smp_152670	85	92	4e-17	hypothetical protein
CUFF.2782	CCON0000096925.1	.	137961	139351	1.47751	-	-	CUFF.2782.1
CUFF.2787	CCON0000096925.1	-	132431	134729	630.234	-	-	CUFF.2787.1
CUFF.2792	CCON0000096926.1	.	99810	100072	11.1154	-	-	CUFF.2792.1
CUFF.2797	CCON0000096927.1	.	136926	137327	2.85343	-	-	CUFF.2797.1
CUFF.2807	CCON0000096929.1	.	29154	29585	2.05986	-	-	CUFF.2807.1
CUFF.2810	CCON0000096929.1	.	31138	31415	3.97676	-	-	CUFF.2810.1
CUFF.2829	CCON0000096928.1	.	291009	291400	9.19175	-	-	CUFF.2829.1		smm:Smp_000300	59	90.1	5e-17	similar to WD repeat domain 19-related
CUFF.2861	CCON0000096932.1	+	353024	355251	1.93091	-	-	CUFF.2861.1
CUFF.2866	CCON0000096932.1	.	401410	401861	8.017	-	-	CUFF.2866.1		smm:Smp_030010.3	64	100	3e-20	hypothetical protein
CUFF.2867	CCON0000096931.1	.	399908	400301	16.5064	-	-	CUFF.2867.1
CUFF.2873	CCON0000096932.1	.	549795	549972	130.598	-	-	CUFF.2873.1
CUFF.2875	CCON0000096933.1	.	73117	73489	2.91199	-	-	CUFF.2875.1
CUFF.2897	CCON0000096935.1	.	159742	159957	36.3659	-	-	CUFF.2897.1
CUFF.2909	CCON0000096930.1	.	93664	94108	1.60566	-	-	CUFF.2909.1
CUFF.2920	CCON0000096932.1	.	438839	439557	2.14454	-	-	CUFF.2920.1
CUFF.2921	CCON0000096936.1	.	136243	136845	1.14545	-	-	CUFF.2921.1
CUFF.2922	CCON0000096936.1	.	142607	143646	1.23297	-	-	CUFF.2922.1
CUFF.2924	CCON0000096937.1	+	107704	112822	3.22918	-	-	CUFF.2924.1
CUFF.2925	CCON0000096937.1	.	116764	117208	1.81509	-	-	CUFF.2925.1
CUFF.2927	CCON0000096937.1	.	204217	204525	3.85287	-	-	CUFF.2927.1
CUFF.2945	CCON0000096937.1	.	662154	662775	77.6433	-	-	CUFF.2945.1
CUFF.2952	CCON0000096938.1	.	189901	190110	16.2094	-	-	CUFF.2952.1
CUFF.2958	CCON0000096939.1	-	72442	75262	1.72723	-	-	CUFF.2958.1
CUFF.2968	CCON0000096937.1	.	403232	404626	148.847	-	-	CUFF.2968.1		smm:Smp_174520	67	103	3e-20	cytoplasmic dynein light chain		|GO:0005875|GO:0007017|
CUFF.2976	CCON0000096937.1	.	414815	416851	18.143	-	-	CUFF.2976.1		smm:Smp_095520	75	112	1e-22	dynein light chain		|GO:0005875|GO:0007017|
CUFF.2998	CCON0000096943.1	.	18484	18901	1.56147	-	-	CUFF.2998.1
CUFF.3009	CCON0000096944.1	+	30395	31817	1.77292	-	-	CUFF.3009.1
CUFF.3012	CCON0000096944.1	.	182103	182705	1.19053	-	-	CUFF.3012.1
CUFF.3010	CCON0000096943.1	-	97953	98090	1377.02	-	-	CUFF.3010.1		smm:Smp_150210.2	89	73.6	4e-12	autocrine motility factor receptor amfr
CUFF.3023	CCON0000096944.1	-	449950	459058	1.82155	-	-	CUFF.3023.1		smm:Smp_051090	85	208	5e-68	orf protein
CUFF.3027	CCON0000096944.1	.	498327	498809	55.5377	-	-	CUFF.3027.1
CUFF.3046	CCON0000096946.1	.	17605	17718	25984.5	-	-	CUFF.3046.1		smm:Smp_105220	90	71.6	2e-11	hypothetical protein
CUFF.3048	CCON0000096946.1	.	128753	129109	12.8544	-	-	CUFF.3048.1
CUFF.3059	CCON0000096946.1	.	44826	48193	1.02082	-	-	CUFF.3059.1
CUFF.3072	CCON0000096948.1	.	110596	110948	2.39367	-	-	CUFF.3072.1
CUFF.3073	CCON0000096948.1	.	125912	126455	1.00471	-	-	CUFF.3073.1
CUFF.3076	CCON0000096948.1	.	309374	309534	372.732	-	-	CUFF.3076.1
CUFF.3096	CCON0000096949.1	.	288445	289211	0.797979	-	-	CUFF.3096.1
CUFF.3104	CCON0000096950.1	.	7872	9409	1.38122	-	-	CUFF.3104.1		spu:760621	38	85.9	9e-17	similar to gag-pol polyprotein
CUFF.3106	CCON0000096950.1	.	9549	9893	2.74394	-	-	CUFF.3106.1
CUFF.3115	CCON0000096950.1	.	300400	300605	32.356	-	-	CUFF.3115.1
CUFF.3127	CCON0000096951.1	+	368724	380702	3.12298	-	-	CUFF.3127.1
CUFF.3132	CCON0000096952.1	.	43123	43734	1.10681	-	-	CUFF.3132.1
CUFF.3153	CCON0000096954.1	.	140658	141318	3.01497	-	-	CUFF.3153.1
CUFF.3163	CCON0000096955.1	.	263203	263342	479.185	-	-	CUFF.3163.1
CUFF.3165	CCON0000096956.1	.	127577	127986	1.77972	-	-	CUFF.3165.1		smm:Smp_146960	70	121	1e-26	hypothetical protein
CUFF.3164	CCON0000096956.1	-	122710	127332	1.63669	-	-	CUFF.3164.1		smm:Smp_163810	60	46.6	3e-11	laminin gamma-1 chain ; K05635 laminin, gamma 1	|Cellular Processes; Cell Communication; Focal adhesion [PATH:ko04510-Map:ko04510];|Environmental Information Processing; Signaling Molecules and Interaction; CAM ligands [BR:ko04516];|Environmental Information Processing; Signaling Molecules and Interaction; ECM-receptor interaction [PATH:ko04512-Map:ko04512];|Human Diseases; Cancers; Pathways in cancer [PATH:ko05200-Map:ko05200];|Human Diseases…
CUFF.3166	CCON0000096956.1	.	126999	127332	4.39518	-	-	CUFF.3166.1
CUFF.3175	CCON0000096955.1	.	443060	443619	31.0422	-	-	CUFF.3175.1		smm:Smp_171720	64	108	1e-36	lipid phosphate phosphatase-related ; K01080 phosphatidate phosphatase [EC:3.1.3.4]	|Metabolism; Lipid Metabolism; Ether lipid metabolism [PATH:ko00565-Map:ko00565];|Metabolism; Lipid Metabolism; Glycerolipid metabolism [PATH:ko00561-Map:ko00561];|Metabolism; Lipid Metabolism; Glycerophospholipid metabolism [PATH:ko00564-Map:ko00564];|Metabolism; Lipid Metabolism; Sphingolipid metabolism [PATH:ko00600-Map:ko00600];|Organismal Systems; Digestive System; Fat digestion and absorpti…
CUFF.3182	CCON0000096955.1	-	533179	539337	13.492	-	-	CUFF.3182.1
CUFF.3188	CCON0000096957.1	.	90559	90750	62.1588	-	-	CUFF.3188.1
CUFF.3202	CCON0000096958.1	.	40653	40945	6.14252	-	-	CUFF.3202.1
CUFF.3197	CCON0000096953.1	.	73412	74005	5.28879	-	-	CUFF.3197.1		smm:Smp_152670	70	100	7e-21	hypothetical protein
CUFF.3217	CCON0000096953.1	.	255423	255743	58.1102	-	-	CUFF.3217.1
CUFF.3229	CCON0000096959.1	-	221461	225104	2.09354	-	-	CUFF.3229.1
CUFF.3246	CCON0000096960.1	.	71229	71670	89.1375	-	-	CUFF.3246.1		smm:Smp_135840	83	83.2	1e-21	hypothetical protein
CUFF.3192	CCON0000096955.1	+	4916	54390	521.419	-	-	CUFF.3192.1
CUFF.3208	CCON0000096955.1	.	45284	45432	860.322	-	-	CUFF.3208.1
CUFF.3232	CCON0000096955.1	.	112382	113166	0.952113	-	-	CUFF.3232.1
CUFF.3238	CCON0000096955.1	.	163223	163325	111705	-	-	CUFF.3238.1
CUFF.3262	CCON0000096963.1	.	489562	489818	19.6567	-	-	CUFF.3262.1
CUFF.3267	CCON0000096964.1	.	35860	36083	21.3239	-	-	CUFF.3267.1
CUFF.3268	CCON0000096964.1	.	72637	73439	0.808393	-	-	CUFF.3268.1
CUFF.3284	CCON0000096964.1	.	275871	276040	3474.02	-	-	CUFF.3284.1
CUFF.3287	CCON0000096964.1	.	51997	53620	37.0248	-	-	CUFF.3287.1
CUFF.3290	CCON0000096967.1	.	1951	2434	3.14719	-	-	CUFF.3290.1
CUFF.3305	CCON0000096966.1	+	78383	81397	104.458	-	-	CUFF.3305.1
CUFF.3345	CCON0000096971.1	.	125910	126055	1316.59	-	-	CUFF.3345.1
CUFF.3352	CCON0000096972.1	.	120425	120709	11.0758	-	-	CUFF.3352.1		smm:Smp_125130	63	84.7	2e-15	hypothetical protein
CUFF.3356	CCON0000096972.1	.	225611	225979	12.0272	-	-	CUFF.3356.1		smm:Smp_113550	68	150	4e-35	hypothetical protein
CUFF.3365	CCON0000096974.1	-	170303	171040	1.30351	-	-	CUFF.3365.1
CUFF.3374	CCON0000096974.1	-	347533	353348	3.83329	-	-	CUFF.3374.1
CUFF.3396	CCON0000096974.1	.	717434	718843	1.28367	-	-	CUFF.3396.1
CUFF.3397	CCON0000096974.1	.	719255	720073	1.74404	-	-	CUFF.3397.1
CUFF.3415	CCON0000096975.1	.	93503	94061	1.15649	-	-	CUFF.3415.1
CUFF.3436	CCON0000096976.1	.	126138	126390	10.1504	-	-	CUFF.3436.1
CUFF.3443	CCON0000096976.1	-	443592	445269	147.332	-	-	CUFF.3443.1
CUFF.3444	CCON0000096976.1	+	142841	148236	20.3356	-	-	CUFF.3444.1
CUFF.3451	CCON0000096976.1	.	587670	588500	0.756756	-	-	CUFF.3451.1
CUFF.3454	CCON0000096976.1	-	360109	361941	1.95598	-	-	CUFF.3454.1		smm:Smp_167060	84	89.7	6e-17	Radixin
CUFF.3471	CCON0000096977.1	.	280201	281613	2.28345	-	-	CUFF.3471.1
CUFF.3485	CCON0000096978.1	.	379805	380250	1.66891	-	-	CUFF.3485.1		smm:Smp_170810	59	119	9e-26	hypothetical protein
CUFF.3481	CCON0000096976.1	.	467379	468607	161.024	-	-	CUFF.3481.1
CUFF.3510	CCON0000096980.1	.	599472	600581	0.498509	-	-	CUFF.3510.1
CUFF.3513	CCON0000096980.1	+	601806	602843	3.88518	-	-	CUFF.3513.1
CUFF.3518	CCON0000096980.1	.	440408	441488	13.0926	-	-	CUFF.3518.1
CUFF.3528	CCON0000096982.1	.	253407	255221	2.80345	-	-	CUFF.3528.1
CUFF.3537	CCON0000096982.1	.	426438	426865	3.29129	-	-	CUFF.3537.1
CUFF.3538	CCON0000096982.1	.	399504	400149	38.6459	-	-	CUFF.3538.1
CUFF.3542	CCON0000096982.1	-	39382	39955	2.07799	-	-	CUFF.3542.1
CUFF.3550	CCON0000096983.1	+	203865	210417	6.02264	-	-	CUFF.3550.1		smm:Smp_122500	61	159	6e-38	hypothetical protein
CUFF.3553	CCON0000096983.1	.	141114	142071	5.09503	-	-	CUFF.3553.1		smm:Smp_000810.2	79	107	8e-36	tatd dnase-related ; K03424 TatD DNase family protein [EC:3.1.21.-]	|Unclassified; Genetic Information Processing; Replication, recombination and repair proteins|	|GO:0016888|
CUFF.3575	CCON0000096984.1	.	179215	179472	6.62981	-	-	CUFF.3575.1
CUFF.3585	CCON0000096981.1	+	156591	157183	96.4154	-	-	CUFF.3585.1
CUFF.3586	CCON0000096981.1	+	157603	157981	15.6077	-	-	CUFF.3586.1
CUFF.3589	CCON0000096981.1	+	162423	163085	17.2619	-	-	CUFF.3589.1
CUFF.3598	CCON0000096985.1	.	118679	120210	38.1785	-	-	CUFF.3598.1		smm:Smp_054410	73	104	2e-20	Adenine phosphoribosyltransferase ; K00759 adenine phosphoribosyltransferase [EC:2.4.2.7]	|Metabolism; Nucleotide Metabolism; Purine metabolism [PATH:ko00230-Map:ko00230];|	|GO:0009116|
CUFF.3610	CCON0000096989.1	.	208714	208970	7.75923	-	-	CUFF.3610.1
CUFF.3616	CCON0000096989.1	.	324549	324797	8.76114	-	-	CUFF.3616.1
CUFF.3626	CCON0000096990.1	.	123122	123794	0.808274	-	-	CUFF.3626.1
CUFF.3630	CCON0000096990.1	+	273451	291830	3.82231	-	-	CUFF.3630.1		smm:Smp_122680	45	181	4e-44	oligophrenin		|GO:0005622|GO:0007165|
CUFF.3632	CCON0000096991.1	.	26153	26438	7.67451	-	-	CUFF.3632.1		smm:Smp_070370	50	69.7	6e-11	hypothetical protein
CUFF.3636	CCON0000096991.1	.	111746	112171	11.3152	-	-	CUFF.3636.1
CUFF.3639	CCON0000096990.1	.	143451	144421	1.85422	-	-	CUFF.3639.1
CUFF.3644	CCON0000096991.1	+	363282	364449	6.75835	-	-	CUFF.3644.1		smm:Smp_160280	76	119	7e-26	hypothetical protein
CUFF.3653	CCON0000096992.1	.	180995	181479	37.5034	-	-	CUFF.3653.1
CUFF.3658	CCON0000096993.1	.	41210	41437	54.4717	-	-	CUFF.3658.1
CUFF.3663	CCON0000096993.1	.	113085	113560	1.36887	-	-	CUFF.3663.1
CUFF.3671	CCON0000096994.1	.	165430	165589	1763.03	-	-	CUFF.3671.1
CUFF.3678	CCON0000096995.1	.	117929	118362	1.60519	-	-	CUFF.3678.1
CUFF.3724	CCON0000096999.1	.	184500	184932	22.1256	-	-	CUFF.3724.1
CUFF.3723	CCON0000096997.1	.	218810	219222	2.23482	-	-	CUFF.3723.1
CUFF.3735	CCON0000097000.1	.	449695	449883	449.469	-	-	CUFF.3735.1
CUFF.3738	CCON0000097000.1	.	528145	528579	1.74397	-	-	CUFF.3738.1
CUFF.3740	CCON0000097001.1	.	79296	79460	191.238	-	-	CUFF.3740.1
CUFF.3756	CCON0000097004.1	.	51779	52235	4.79984	-	-	CUFF.3756.1		smm:Smp_130500	52	114	3e-24	hypothetical protein
CUFF.3762	CCON0000097005.1	-	81667	91671	37.2563	-	-	CUFF.3762.1
CUFF.3770	CCON0000097006.1	.	47121	47419	5.16668	-	-	CUFF.3770.1
CUFF.3774	CCON0000097006.1	.	58274	58496	19.4383	-	-	CUFF.3774.1
CUFF.3780	CCON0000097006.1	-	291424	298558	2.01752	-	-	CUFF.3780.1		smm:Smp_140170	54	112	9e-24	nephrin related
CUFF.3782	CCON0000097006.1	-	345835	351344	1.84842	-	-	CUFF.3782.1		smm:Smp_140170	46	95.5	1e-18	nephrin related
CUFF.3772	CCON0000097003.1	+	55824	59662	3.02914	-	-	CUFF.3772.1
CUFF.3786	CCON0000097009.1	.	43075	45821	1.09473	-	-	CUFF.3786.1		spu:762254	32	191	3e-55	similar to endonuclease-reverse transcriptase		|GO:0003723|GO:0003964|GO:0006278|
CUFF.3795	CCON0000097009.1	.	181178	181639	4.55092	-	-	CUFF.3795.1		smm:Smp_137840	43	86.3	7e-16	hypothetical protein
CUFF.3814	CCON0000097011.1	+	161959	162870	1.86173	-	-	CUFF.3814.1
CUFF.3818	CCON0000097011.1	.	136322	136704	2.02612	-	-	CUFF.3818.1
CUFF.3828	CCON0000097010.1	.	331124	331657	1.03401	-	-	CUFF.3828.1
CUFF.3829	CCON0000097011.1	-	321791	325137	5.56555	-	-	CUFF.3829.1								|GO:0009055|GO:0015035|GO:0045454|
CUFF.3831	CCON0000097012.1	+	126787	127024	101.442	-	-	CUFF.3831.1
CUFF.3832	CCON0000097011.1	.	282336	282648	4.59102	-	-	CUFF.3832.1
CUFF.3833	CCON0000097012.1	+	140392	141712	123.761	-	-	CUFF.3833.1
CUFF.3836	CCON0000097012.1	-	149000	150280	17.8493	-	-	CUFF.3836.1
CUFF.3837	CCON0000097012.1	-	165431	165880	1333.12	-	-	CUFF.3837.1
CUFF.3841	CCON0000097013.1	-	50488	51836	5.31381	-	-	CUFF.3841.1
CUFF.3848	CCON0000097015.1	.	79937	80622	0.929896	-	-	CUFF.3848.1
CUFF.3849	CCON0000097015.1	.	78798	79210	8.62002	-	-	CUFF.3849.1
CUFF.3852	CCON0000097014.1	.	135950	138898	5.87745	-	-	CUFF.3852.1
CUFF.3868	CCON0000097016.1	.	50485	51004	14.7688	-	-	CUFF.3868.1
CUFF.3855	CCON0000097009.1	-	341984	342424	551.089	-	-	CUFF.3855.1|CUFF.3855.2		smm:Smp_074930	68	89	1e-16	zinc finger protein
CUFF.3886	CCON0000097013.1	.	122431	123201	222.736	-	-	CUFF.3886.1		smm:Smp_017450	98	96.3	2e-18	hypothetical protein
CUFF.3897	CCON0000097017.1	+	46397	51665	2.46505	-	-	CUFF.3897.1
CUFF.3903	CCON0000097017.1	.	33579	34879	15.1213	-	-	CUFF.3903.1
CUFF.3923	CCON0000097019.1	.	284374	284870	6.63668	-	-	CUFF.3923.1
CUFF.3926	CCON0000097019.1	.	353003	353377	3.8412	-	-	CUFF.3926.1
CUFF.3928	CCON0000097020.1	-	27865	43773	349.744	-	-	CUFF.3928.1
CUFF.3936	CCON0000097021.1	-	152012	152658	16.5429	-	-	CUFF.3936.1
CUFF.3945	CCON0000097022.1	.	275947	276223	5.22738	-	-	CUFF.3945.1
CUFF.3947	CCON0000097022.1	.	302327	302825	1.84242	-	-	CUFF.3947.1
CUFF.3949	CCON0000097023.1	.	18891	19199	2.96375	-	-	CUFF.3949.1
CUFF.3969	CCON0000097025.1	-	69304	72223	16.7691	-	-	CUFF.3969.1
CUFF.3971	CCON0000097025.1	-	74270	74904	47.3927	-	-	CUFF.3971.1
CUFF.3972	CCON0000097026.1	+	8748	11994	2.72108	-	-	CUFF.3972.1
CUFF.3976	CCON0000097026.1	.	133178	133463	4.01998	-	-	CUFF.3976.1
CUFF.3990	CCON0000097028.1	.	190983	194030	0.976043	-	-	CUFF.3990.1
CUFF.4001	CCON0000097029.1	+	208799	216536	4.12965	-	-	CUFF.4001.1		smm:Smp_082300	84	129	7e-29	hypothetical protein
CUFF.4006	CCON0000097030.1	.	135888	136407	1.72482	-	-	CUFF.4006.1
CUFF.4008	CCON0000097030.1	.	217916	218373	1.3283	-	-	CUFF.4008.1		smm:Smp_167510	63	186	5e-46	hypothetical protein
CUFF.4014	CCON0000097031.1	.	77553	77971	3.01984	-	-	CUFF.4014.1
CUFF.4025	CCON0000097031.1	+	205240	207016	8.19082	-	-	CUFF.4025.1
CUFF.4031	CCON0000097032.1	.	111029	111662	1.1201	-	-	CUFF.4031.1
CUFF.4034	CCON0000097032.1	.	167711	167902	59.0509	-	-	CUFF.4034.1
CUFF.4035	CCON0000097032.1	.	179606	179788	111.579	-	-	CUFF.4035.1
CUFF.4048	CCON0000097032.1	.	531291	531561	6.4636	-	-	CUFF.4048.1
CUFF.4050	CCON0000097032.1	+	513563	516586	5.07813	-	-	CUFF.4050.1|CUFF.4050.2
CUFF.4052	CCON0000097032.1	.	606752	607222	2.65996	-	-	CUFF.4052.1
CUFF.4055	CCON0000097033.1	.	138020	139059	1.03818	-	-	CUFF.4055.1
CUFF.4064	CCON0000097033.1	.	327881	328177	4.60329	-	-	CUFF.4064.1		smm:Smp_157220	77	103	5e-27	hypothetical protein ; K14311 nuclear pore complex protein Nup188	|Genetic Information Processing; Translation; RNA transport [PATH:ko03013-Map:ko03013];|
CUFF.4072	CCON0000097033.1	.	405351	405470	2784.74	-	-	CUFF.4072.1		smm:Smp_157190	86	79	1e-13	hypothetical protein
CUFF.4073	CCON0000097033.1	.	405583	406233	10.0906	-	-	CUFF.4073.1		smm:Smp_157180	62	112	1e-23	hypothetical protein
CUFF.4078	CCON0000097034.1	.	21072	21267	56.7425	-	-	CUFF.4078.1
CUFF.4077	CCON0000097034.1	-	2853	5549	2.87553	-	-	CUFF.4077.1
CUFF.4086	CCON0000097032.1	+	576163	576907	5.93645	-	-	CUFF.4086.1
CUFF.4091	CCON0000097035.1	+	90950	91265	133.119	-	-	CUFF.4091.1
CUFF.4110	CCON0000097036.1	+	287681	296840	7.67814	-	-	CUFF.4110.1|CUFF.4110.2
CUFF.4116	CCON0000097038.1	.	286711	287173	6.25867	-	-	CUFF.4116.1
CUFF.4133	CCON0000097039.1	-	169749	173165	2.13495	-	-	CUFF.4133.1		xtr:100493261	42	103	1e-20	hypothetical protein LOC100493261
CUFF.4135	CCON0000097039.1	.	306789	307157	2.95922	-	-	CUFF.4135.1
CUFF.4138	CCON0000097039.1	.	199206	199475	5.01528	-	-	CUFF.4138.1
CUFF.4140	CCON0000097039.1	.	354554	355140	1.43284	-	-	CUFF.4140.1
CUFF.4147	CCON0000097040.1	.	36273	36934	0.902552	-	-	CUFF.4147.1
CUFF.4160	CCON0000097040.1	.	318285	319013	3.70822	-	-	CUFF.4160.1
CUFF.4165	CCON0000097040.1	.	487221	487757	1.12755	-	-	CUFF.4165.1
CUFF.4143	CCON0000097038.1	.	305954	306603	4.4078	-	-	CUFF.4143.1
CUFF.4183	CCON0000097041.1	.	71942	72584	1.80326	-	-	CUFF.4183.1
CUFF.4185	CCON0000097040.1	-	770228	770759	257.321	-	-	CUFF.4185.1
CUFF.4209	CCON0000097042.1	.	219537	220153	2.16373	-	-	CUFF.4209.1
CUFF.4219	CCON0000097043.1	.	251826	252015	47.9312	-	-	CUFF.4219.1
CUFF.4221	CCON0000097043.1	-	256349	261484	3.24691	-	-	CUFF.4221.1
CUFF.4222	CCON0000097043.1	+	292176	299937	5.57168	-	-	CUFF.4222.1
CUFF.4229	CCON0000097044.1	.	266392	266601	47.4353	-	-	CUFF.4229.1
CUFF.4246	CCON0000097045.1	.	106789	107123	19.289	-	-	CUFF.4246.1
CUFF.4247	CCON0000097048.1	+	123909	141262	1223.28	-	-	CUFF.4247.1
CUFF.4249	CCON0000097048.1	.	201891	202025	712.369	-	-	CUFF.4249.1
CUFF.4251	CCON0000097048.1	+	190859	192441	33.0735	-	-	CUFF.4251.1
CUFF.4253	CCON0000097048.1	+	432034	439665	2.77924	-	-	CUFF.4253.1
CUFF.4258	CCON0000097049.1	.	46558	47046	1.30916	-	-	CUFF.4258.1
CUFF.4260	CCON0000097048.1	.	468918	469149	9.63068	-	-	CUFF.4260.1
CUFF.4267	CCON0000097050.1	-	6816	9775	107.869	-	-	CUFF.4267.1
CUFF.4277	CCON0000097051.1	.	183756	184067	2.89241	-	-	CUFF.4277.1
CUFF.4280	CCON0000097051.1	.	220551	221454	1.13861	-	-	CUFF.4280.1
CUFF.4282	CCON0000097052.1	.	9019	9202	212.225	-	-	CUFF.4282.1
CUFF.4305	CCON0000097053.1	.	3630	4062	3.83117	-	-	CUFF.4305.1
CUFF.4322	CCON0000097055.1	.	97849	98023	650.171	-	-	CUFF.4322.1
CUFF.4327	CCON0000097057.1	.	36151	36695	2.60487	-	-	CUFF.4327.1
CUFF.4331	CCON0000097056.1	.	81597	81936	4.72319	-	-	CUFF.4331.1
CUFF.4332	CCON0000097058.1	.	28569	28844	12.6057	-	-	CUFF.4332.1
CUFF.4338	CCON0000097059.1	-	6499	10951	0.496396	-	-	CUFF.4338.1
CUFF.4340	CCON0000097060.1	.	1103	1625	1.33534	-	-	CUFF.4340.1
CUFF.4342	CCON0000097060.1	.	21288	21444	267.934	-	-	CUFF.4342.1
CUFF.4347	CCON0000097060.1	+	30048	31996	59.5087	-	-	CUFF.4347.1
CUFF.4371	CCON0000097062.1	-	59852	65411	13.3672	-	-	CUFF.4371.1
CUFF.4379	CCON0000097062.1	.	132158	132327	2732.18	-	-	CUFF.4379.1
CUFF.4387	CCON0000097063.1	.	221335	221818	1.21046	-	-	CUFF.4387.1
CUFF.4392	CCON0000097061.1	.	205338	205836	208.922	-	-	CUFF.4392.1
CUFF.4399	CCON0000097064.1	+	225015	227946	2.66638	-	-	CUFF.4399.1|CUFF.4399.2		smm:Smp_016540	57	274	4e-72	hypothetical protein		|GO:0005524|GO:0030983|GO:0006298|
CUFF.4401	CCON0000097065.1	.	109787	110388	0.884397	-	-	CUFF.4401.1		dre:100332136	41	153	6e-36	polyprotein-like		|GO:0003676|GO:0015074|
CUFF.4403	CCON0000097064.1	.	253970	254437	123.668	-	-	CUFF.4403.1
CUFF.4408	CCON0000097065.1	.	32317	32683	36.3135	-	-	CUFF.4408.1
CUFF.4410	CCON0000097065.1	.	241438	241956	9.51546	-	-	CUFF.4410.1
CUFF.4415	CCON0000097066.1	+	28448	33115	2.07769	-	-	CUFF.4415.1
CUFF.4420	CCON0000097067.1	.	114188	114625	1.43571	-	-	CUFF.4420.1
CUFF.4425	CCON0000097067.1	+	29869	53093	4.47102	-	-	CUFF.4425.1
CUFF.4430	CCON0000097067.1	.	47301	47498	23.594	-	-	CUFF.4430.1
CUFF.4433	CCON0000097069.1	.	144681	144972	4.82315	-	-	CUFF.4433.1
CUFF.4443	CCON0000097071.1	.	116341	116672	9.05801	-	-	CUFF.4443.1
CUFF.4449	CCON0000097072.1	.	156976	157830	1.80832	-	-	CUFF.4449.1
CUFF.4450	CCON0000097071.1	+	2836	4339	3.39387	-	-	CUFF.4450.1
CUFF.4474	CCON0000097074.1	.	6790	6955	970.161	-	-	CUFF.4474.1
CUFF.4475	CCON0000097074.1	.	9491	9874	2.84044	-	-	CUFF.4475.1
CUFF.4479	CCON0000097075.1	.	80437	80859	6.57073	-	-	CUFF.4479.1
CUFF.4495	CCON0000097076.1	+	55109	60033	10.6301	-	-	CUFF.4495.1		smm:Smp_063500	69	177	2e-42	hypothetical protein
CUFF.4491	CCON0000097076.1	.	1	151	1131.91	-	-	CUFF.4491.1		smm:Smp_123440.2	70	74.7	2e-12	fad oxidoreductase
CUFF.4498	CCON0000097076.1	+	60787	64412	2.72246	-	-	CUFF.4498.1
CUFF.4509	CCON0000097077.1	.	21434	22275	1.13938	-	-	CUFF.4509.1
CUFF.4511	CCON0000097077.1	.	22343	22755	1.6191	-	-	CUFF.4511.1
CUFF.4512	CCON0000097073.1	.	346996	347352	4.2494	-	-	CUFF.4512.1
CUFF.4521	CCON0000097077.1	.	166442	166749	21.8147	-	-	CUFF.4521.1
CUFF.4523	CCON0000097078.1	.	46103	46558	5.21944	-	-	CUFF.4523.1
CUFF.4526	CCON0000097079.1	.	140952	141543	1.50335	-	-	CUFF.4526.1
CUFF.4540	CCON0000097081.1	.	60854	61556	1.0245	-	-	CUFF.4540.1
CUFF.4548	CCON0000097082.1	.	163165	163616	1.63058	-	-	CUFF.4548.1
CUFF.4549	CCON0000097082.1	.	64974	65249	51.1463	-	-	CUFF.4549.1
CUFF.4551	CCON0000097073.1	.	111636	112925	104.598	-	-	CUFF.4551.1		nvi:100118754	57	60.8	5e-16	NV13156; similar to thioredoxin-like protein; K03671 thioredoxin 1	|Genetic Information Processing; Folding, Sorting and Degradation; Chaperones and folding catalysts [BR:ko03110];|	|GO:0009055|GO:0015035|GO:0006662|GO:0045454|
CUFF.4572	CCON0000097086.1	.	393881	394097	15.2907	-	-	CUFF.4572.1
CUFF.4576	CCON0000097087.1	-	41722	42066	3401.65	-	-	CUFF.4576.1
CUFF.4581	CCON0000097087.1	+	112663	115459	3.02206	-	-	CUFF.4581.1
CUFF.4582	CCON0000097087.1	.	116585	116916	4.73541	-	-	CUFF.4582.1
CUFF.4594	CCON0000097089.1	.	35624	37242	0.738903	-	-	CUFF.4594.1
CUFF.4604	CCON0000097089.1	+	349645	354055	1.995	-	-	CUFF.4604.1		smm:Smp_153900	84	153	4e-36	hypothetical protein
CUFF.4609	CCON0000097090.1	.	5717	6043	7.4867	-	-	CUFF.4609.1
CUFF.4601	CCON0000097089.1	.	302127	302416	18.7599	-	-	CUFF.4601.1
CUFF.4611	CCON0000097089.1	.	162687	163113	1.65258	-	-	CUFF.4611.1
CUFF.4620	CCON0000097090.1	-	345043	359341	4.08836	-	-	CUFF.4620.1
CUFF.4621	CCON0000097090.1	-	367061	370276	51.008	-	-	CUFF.4621.1
CUFF.4624	CCON0000097091.1	.	67140	69635	1.6229	-	-	CUFF.4624.1		cqu:CpipJ_CPIJ019442	36	192	8e-47	hypothetical protein		|GO:0004190|GO:0006508|
CUFF.4629	CCON0000097094.1	+	40910	42801	0.933779	-	-	CUFF.4629.1
CUFF.4630	CCON0000097094.1	.	40910	41574	4.29363	-	-	CUFF.4630.1
CUFF.4632	CCON0000097094.1	+	119160	121956	2.4486	-	-	CUFF.4632.1		smm:Smp_170980	56	93.6	1e-17	hypothetical protein
CUFF.4634	CCON0000097094.1	+	123319	124962	237.323	-	-	CUFF.4634.1		smm:Smp_170980	70	80.9	3e-14	hypothetical protein
CUFF.4639	CCON0000097094.1	.	249309	249493	114.083	-	-	CUFF.4639.1
CUFF.4649	CCON0000097095.1	-	198567	205938	5.65372	-	-	CUFF.4649.1
CUFF.4648	CCON0000097095.1	-	229309	233709	1.52397	-	-	CUFF.4648.1
CUFF.4651	CCON0000097095.1	.	233408	233709	4.10024	-	-	CUFF.4651.1
CUFF.4659	CCON0000097096.1	-	114205	115746	16.3414	-	-	CUFF.4659.1
CUFF.4668	CCON0000097097.1	.	258932	259258	11.7492	-	-	CUFF.4668.1
CUFF.4673	CCON0000097097.1	.	287242	287984	0.832993	-	-	CUFF.4673.1
CUFF.4677	CCON0000097097.1	.	335320	335887	4.05921	-	-	CUFF.4677.1
CUFF.4684	CCON0000097098.1	+	27949	31624	56.0822	-	-	CUFF.4684.1
CUFF.4690	CCON0000097099.1	.	35206	35456	10.7507	-	-	CUFF.4690.1
CUFF.4692	CCON0000097099.1	.	7863	8299	2.30645	-	-	CUFF.4692.1
CUFF.4701	CCON0000097100.1	.	1816	2402	36.7164	-	-	CUFF.4701.1		smm:Smp_127930	79	182	5e-56	hypothetical protein
CUFF.4711	CCON0000097101.1	.	154552	155536	1.60555	-	-	CUFF.4711.1		smm:Smp_184820	52	97.1	6e-33	hypothetical protein
CUFF.4717	CCON0000097103.1	.	1887	2119	41.6295	-	-	CUFF.4717.1		smm:Smp_171140	77	93.2	5e-18	serine-rich repeat protein
CUFF.4722	CCON0000097103.1	.	99690	100111	1.53464	-	-	CUFF.4722.1
CUFF.4721	CCON0000097101.1	.	147804	149122	37.7888	-	-	CUFF.4721.1
CUFF.4730	CCON0000097104.1	+	113348	116283	4.01351	-	-	CUFF.4730.1
CUFF.4735	CCON0000097105.1	.	78025	78627	2.19194	-	-	CUFF.4735.1		smm:Smp_131220	72	77.8	4e-13	tripeptidyl-peptidase II (S08 family) ; K01280 tripeptidyl-peptidase II [EC:3.4.14.10]	|Genetic Information Processing; Folding, Sorting and Degradation; Chaperones and folding catalysts [BR:ko03110];|Metabolism; Enzyme Families; Peptidases [BR:ko01002];|
CUFF.4739	CCON0000097107.1	+	86611	90033	2.96705	-	-	CUFF.4739.1
CUFF.4757	CCON0000097107.1	.	515486	516282	0.765306	-	-	CUFF.4757.1		smm:Smp_172100	84	182	2e-44	hypothetical protein
CUFF.4764	CCON0000097108.1	.	305368	305805	2.95903	-	-	CUFF.4764.1		cqu:CpipJ_CPIJ018776	34	88.2	2e-16	hypothetical protein		|GO:0004190|GO:0006508|
CUFF.4762	CCON0000097107.1	.	606074	606436	6.56649	-	-	CUFF.4762.1
CUFF.4785	CCON0000097111.1	.	17654	18342	0.782048	-	-	CUFF.4785.1
CUFF.4792	CCON0000097112.1	+	5125	16661	8.35093	-	-	CUFF.4792.1
CUFF.4794	CCON0000097110.1	+	153252	153800	408.385	-	-	CUFF.4794.1
CUFF.4810	CCON0000097113.1	.	66381	67482	0.980032	-	-	CUFF.4810.1
CUFF.4812	CCON0000097113.1	+	123239	126631	4.6903	-	-	CUFF.4812.1
CUFF.4819	CCON0000097114.1	.	295494	296573	0.713669	-	-	CUFF.4819.1
CUFF.4824	CCON0000097115.1	.	79221	79887	2.82777	-	-	CUFF.4824.1
CUFF.4831	CCON0000097117.1	-	1	1804	2601.05	-	-	CUFF.4831.1
CUFF.4834	CCON0000097117.1	+	189493	193660	0.649059	-	-	CUFF.4834.1
CUFF.4839	CCON0000097117.1	.	172497	172877	2.23318	-	-	CUFF.4839.1
CUFF.4853	CCON0000097118.1	.	368957	369104	356.736	-	-	CUFF.4853.1
CUFF.4863	CCON0000097119.1	+	56341	59173	5.35148	-	-	CUFF.4863.1
CUFF.4868	CCON0000097120.1	.	38344	39784	1.87556	-	-	CUFF.4868.1
CUFF.4874	CCON0000097120.1	-	53069	62027	15.8173	-	-	CUFF.4874.1		smm:Smp_159340	74	75.1	2e-12	hypothetical protein ; K10417 dynein light intermediate chain 2, cytosolic	|Cellular Processes; Cell Motility; Cytoskeleton proteins [BR:ko04812];|Genetic Information Processing; Replication and Repair; Chromosome [BR:ko03036];|Organismal Systems; Excretory System; Vasopressin-regulated water reabsorption [PATH:ko04962-Map:ko04962];|
CUFF.4881	CCON0000097120.1	+	140488	141003	217.261	-	-	CUFF.4881.1|CUFF.4881.2		smm:Smp_068580.1	72	142	6e-33	hypothetical protein
CUFF.4887	CCON0000097120.1	-	493870	494535	3.26383	-	-	CUFF.4887.1		smm:Smp_187400	35	102	1e-20	hypothetical protein
CUFF.4899	CCON0000097122.1	+	31654	34817	1.44083	-	-	CUFF.4899.1
CUFF.4903	CCON0000097093.1	.	307	1059	1.59937	-	-	CUFF.4903.1
CUFF.4907	CCON0000097093.1	.	10536	10830	4.01896	-	-	CUFF.4907.1
CUFF.4908	CCON0000097093.1	-	9331	10048	0.973948	-	-	CUFF.4908.1
CUFF.4910	CCON0000097093.1	.	11712	12144	2.05138	-	-	CUFF.4910.1
CUFF.4911	CCON0000097093.1	.	12638	12839	61606.9	-	-	CUFF.4911.1
CUFF.4914	CCON0000097122.1	-	150686	152865	2.22099	-	-	CUFF.4914.1
CUFF.4915	CCON0000097122.1	+	163259	169188	1.5821	-	-	CUFF.4915.1
CUFF.4920	CCON0000097122.1	.	250632	251704	1.75845	-	-	CUFF.4920.1
CUFF.4922	CCON0000097125.1	.	96671	97123	1.489	-	-	CUFF.4922.1
CUFF.4936	CCON0000097126.1	.	27279	27644	5.85081	-	-	CUFF.4936.1
CUFF.4937	CCON0000097126.1	-	46327	48200	4.19497	-	-	CUFF.4937.1
CUFF.4944	CCON0000097126.1	+	165839	168017	29.0147	-	-	CUFF.4944.1
CUFF.4952	CCON0000097127.1	-	239745	248612	2.56325	-	-	CUFF.4952.1
CUFF.4953	CCON0000097129.1	+	3647	6893	1.95049	-	-	CUFF.4953.1
CUFF.4961	CCON0000097130.1	.	34886	35204	3.56015	-	-	CUFF.4961.1
CUFF.4975	CCON0000097134.1	+	91542	93981	18.783	-	-	CUFF.4975.1
CUFF.4976	CCON0000097134.1	+	159180	159808	2.78405	-	-	CUFF.4976.1
CUFF.4978	CCON0000097132.1	.	63286	64448	1.1236	-	-	CUFF.4978.1
CUFF.4986	CCON0000097135.1	.	49975	51387	8.25402	-	-	CUFF.4986.1		smm:Smp_127660	68	123	4e-26	hypothetical protein
CUFF.4998	CCON0000097135.1	.	38762	39414	7.51577	-	-	CUFF.4998.1
CUFF.5002	CCON0000097136.1	.	29909	31225	0.883221	-	-	CUFF.5002.1
CUFF.5016	CCON0000097139.1	.	56538	56788	18.6722	-	-	CUFF.5016.1
CUFF.5018	CCON0000097139.1	-	3467	6926	31391.5	-	-	CUFF.5018.1
CUFF.5019	CCON0000097139.1	.	100383	100798	2.2882	-	-	CUFF.5019.1
CUFF.5030	CCON0000097141.1	.	68323	68439	3973.09	-	-	CUFF.5030.1
CUFF.5040	CCON0000097143.1	.	55759	56082	5.27666	-	-	CUFF.5040.1
CUFF.5071	CCON0000097147.1	-	2808	4622	5.72754	-	-	CUFF.5071.1		smm:Smp_137750	87	101	2e-20	calbindin-32
CUFF.5079	CCON0000097148.1	.	2065	4322	6.43957	-	-	CUFF.5079.1		smm:Smp_193420	45	99	1e-34	hypothetical protein
CUFF.5090	CCON0000097151.1	.	44701	44926	27.1949	-	-	CUFF.5090.1
CUFF.5114	CCON0000097153.1	.	57018	57608	37.5062	-	-	CUFF.5114.1
CUFF.5127	CCON0000097155.1	-	54108	54772	415089	-	-	CUFF.5127.1
CUFF.5141	CCON0000097158.1	.	304	476	12480.1	-	-	CUFF.5141.1								|GO:0005525|GO:0007264|
CUFF.5144	CCON0000097159.1	+	132050	133186	7.95876	-	-	CUFF.5144.1
CUFF.5148	CCON0000097159.1	.	150149	151280	0.674019	-	-	CUFF.5148.1
CUFF.5152	CCON0000097159.1	-	154246	158623	1.93398	-	-	CUFF.5152.1
CUFF.5170	CCON0000097164.1	.	86372	86919	1.00109	-	-	CUFF.5170.1
CUFF.5183	CCON0000097165.1	.	398058	398907	4.18021	-	-	CUFF.5183.1
CUFF.5192	CCON0000097166.1	.	127061	127575	1.31358	-	-	CUFF.5192.1
CUFF.5196	CCON0000097166.1	.	325406	325856	1.77325	-	-	CUFF.5196.1
CUFF.5200	CCON0000097166.1	.	254742	255170	12.6632	-	-	CUFF.5200.1		smm:Smp_149030	51	113	5e-24	hypothetical protein
CUFF.5226	CCON0000097170.1	.	19393	19812	4.79862	-	-	CUFF.5226.1
CUFF.5229	CCON0000097170.1	.	43370	43948	2.67417	-	-	CUFF.5229.1
CUFF.5231	CCON0000097171.1	.	18445	18869	6.51495	-	-	CUFF.5231.1
CUFF.5251	CCON0000097174.1	.	91688	92415	1.45675	-	-	CUFF.5251.1
CUFF.5260	CCON0000097177.1	.	125136	125302	206.497	-	-	CUFF.5260.1
CUFF.5263	CCON0000097177.1	.	224555	224878	11.081	-	-	CUFF.5263.1		smm:Smp_093110	58	97.8	2e-19	hypothetical protein
CUFF.5268	CCON0000097158.1	+	81357	81524	108.733	-	-	CUFF.5268.1
CUFF.5271	CCON0000097158.1	-	68003	68555	2.49829	-	-	CUFF.5271.1		spu:760621	37	83.6	6e-15	similar to gag-pol polyprotein
CUFF.5278	CCON0000097180.1	.	50477	50942	1.28967	-	-	CUFF.5278.1		smm:Smp_050380	70	165	1e-44	protein kinase
CUFF.5289	CCON0000097181.1	.	152107	152456	4.4325	-	-	CUFF.5289.1
CUFF.5296	CCON0000097181.1	+	181252	189646	1.76006	-	-	CUFF.5296.1
CUFF.5294	CCON0000097181.1	.	247992	248149	448.078	-	-	CUFF.5294.1		smm:Smp_157340	87	88.2	2e-16	rassf1
CUFF.5295	CCON0000097181.1	.	257397	258363	3.67464	-	-	CUFF.5295.1
CUFF.5307	CCON0000097181.1	.	308903	309530	2.27116	-	-	CUFF.5307.1
CUFF.5310	CCON0000097182.1	.	127069	127233	213.737	-	-	CUFF.5310.1
CUFF.5313	CCON0000097185.1	.	42243	42608	10.8946	-	-	CUFF.5313.1
CUFF.5319	CCON0000097185.1	-	115854	124055	2.23214	-	-	CUFF.5319.1		smm:Smp_129280	66	96.7	2e-18	hypothetical protein
CUFF.5323	CCON0000097186.1	.	94486	94808	3.32224	-	-	CUFF.5323.1
CUFF.5324	CCON0000097186.1	.	75107	75382	4.06637	-	-	CUFF.5324.1
CUFF.5328	CCON0000097187.1	-	164717	174617	1.12819	-	-	CUFF.5328.1
CUFF.5341	CCON0000097189.1	.	245866	246029	152.566	-	-	CUFF.5341.1
CUFF.5347	CCON0000097190.1	.	55021	55448	2.84247	-	-	CUFF.5347.1
CUFF.5352	CCON0000097190.1	.	228983	229309	3.39224	-	-	CUFF.5352.1
CUFF.5380	CCON0000097195.1	.	51536	52327	0.882122	-	-	CUFF.5380.1
CUFF.5381	CCON0000097195.1	.	52476	53525	0.984987	-	-	CUFF.5381.1
CUFF.5400	CCON0000097196.1	.	185288	185615	19.9934	-	-	CUFF.5400.1
CUFF.5405	CCON0000097196.1	.	188723	188893	890.798	-	-	CUFF.5405.1
CUFF.5409	CCON0000097197.1	+	49300	49577	323.605	-	-	CUFF.5409.1		smm:Smp_073950	57	51.6	3e-12	hypothetical protein
CUFF.5411	CCON0000097197.1	+	139881	142287	121.079	-	-	CUFF.5411.1		smm:Smp_162110	73	85.9	9e-16	multidrug resistance protein
CUFF.5415	CCON0000097198.1	-	78463	78779	102.519	-	-	CUFF.5415.1
CUFF.5422	CCON0000097199.1	.	98183	98558	2.80024	-	-	CUFF.5422.1
CUFF.5436	CCON0000097201.1	.	1997	3019	0.487382	-	-	CUFF.5436.1		hmg:100211832	34	62.4	3e-19	similar to predicted protein		|GO:0003723|GO:0003964|GO:0006278|
CUFF.5445	CCON0000097201.1	.	355765	356106	2.56412	-	-	CUFF.5445.1
CUFF.5455	CCON0000097202.1	-	16273	20765	1.29814	-	-	CUFF.5455.1
CUFF.5465	CCON0000097202.1	.	61440	61689	50.0082	-	-	CUFF.5465.1
CUFF.5461	CCON0000097202.1	+	183856	191106	1.64935	-	-	CUFF.5461.1		smm:Smp_160110	54	108	1e-21	hypothetical protein
CUFF.5477	CCON0000097203.1	.	56054	56518	2.78291	-	-	CUFF.5477.1
CUFF.5478	CCON0000097203.1	.	58217	58405	50.3405	-	-	CUFF.5478.1
CUFF.5479	CCON0000097203.1	+	106689	109641	1.77466	-	-	CUFF.5479.1		smm:Smp_113550	58	98.6	3e-19	hypothetical protein
CUFF.5483	CCON0000097205.1	.	197360	197472	4657.61	-	-	CUFF.5483.1
CUFF.5486	CCON0000097204.1	.	104473	105468	5.37421	-	-	CUFF.5486.1
CUFF.5504	CCON0000097209.1	.	58121	58876	1.42181	-	-	CUFF.5504.1
CUFF.5507	CCON0000097207.1	-	106715	106965	126.657	-	-	CUFF.5507.1		smm:Smp_057580	67	81.6	2e-14	hypothetical protein
CUFF.5514	CCON0000097207.1	.	118576	119500	4.21054	-	-	CUFF.5514.1
CUFF.5517	CCON0000097211.1	.	37984	38310	10.1544	-	-	CUFF.5517.1
CUFF.5538	CCON0000097213.1	-	6632	8354	143.007	-	-	CUFF.5538.1
CUFF.5552	CCON0000097214.1	+	254894	258985	5.05132	-	-	CUFF.5552.1		smm:Smp_054680	82	303	3e-81	hypothetical protein		|GO:0005515|
CUFF.5554	CCON0000097214.1	+	259443	262905	3.72876	-	-	CUFF.5554.1		spu:759174	36	82.4	9e-15	hypothetical protein LOC759174
CUFF.5560	CCON0000097215.1	-	166192	170329	6.60777	-	-	CUFF.5560.1
CUFF.5571	CCON0000097219.1	+	12742	19645	9.98733	-	-	CUFF.5571.1
CUFF.5590	CCON0000097222.1	-	62965	72901	4.36689	-	-	CUFF.5590.1|CUFF.5590.2		smm:Smp_068240	43	84.7	3e-15	zinc finger protein
CUFF.5608	CCON0000097227.1	+	143684	147615	2.82067	-	-	CUFF.5608.1
CUFF.5609	CCON0000097223.1	-	69226	69675	657.085	-	-	CUFF.5609.1		smm:Smp_053460	87	96.3	6e-19	glycosyltransferase ; K05286 phosphatidylinositol glycan, class B [EC:2.4.1.-]	|Metabolism; Glycan Biosynthesis and Metabolism; Glycosylphosphatidylinositol(GPI)-anchor biosynthesis [PATH:ko00563-Map:ko00563];|Metabolism; Glycan Biosynthesis and Metabolism; Glycosyltransferases [BR:ko01003];|	|GO:0031227|GO:0016757|GO:0006506|
CUFF.5612	CCON0000097223.1	-	83452	86878	8.20003	-	-	CUFF.5612.1
CUFF.5632	CCON0000097230.1	.	131918	132373	25.8256	-	-	CUFF.5632.1		smm:Smp_144330	90	89.4	8e-17	hypothetical protein
CUFF.5641	CCON0000097231.1	.	133486	133702	15.6827	-	-	CUFF.5641.1
CUFF.5642	CCON0000097233.1	+	74873	81637	133.794	-	-	CUFF.5642.1
CUFF.5660	CCON0000097237.1	-	316232	340485	3.45029	-	-	CUFF.5660.1		smm:Smp_144370	69	149	6e-43	hypothetical protein		|GO:0005515|
CUFF.5679	CCON0000097239.1	.	321906	322287	3.88796	-	-	CUFF.5679.1
CUFF.5681	CCON0000097240.1	.	104883	105088	37.4648	-	-	CUFF.5681.1
CUFF.5682	CCON0000097240.1	+	98914	101762	1.53013	-	-	CUFF.5682.1
CUFF.5700	CCON0000097242.1	.	211822	212776	0.877386	-	-	CUFF.5700.1
CUFF.5712	CCON0000097243.1	.	64274	65049	4.83444	-	-	CUFF.5712.1
CUFF.5719	CCON0000097244.1	.	92139	92699	1.82121	-	-	CUFF.5719.1
CUFF.5720	CCON0000097243.1	.	166658	167622	0.455777	-	-	CUFF.5720.1
CUFF.5726	CCON0000097244.1	.	224323	226879	0.593788	-	-	CUFF.5726.1		smm:Smp_131310	60	325	1e-86	hypothetical protein
CUFF.5733	CCON0000097246.1	+	1509	4023	0.801114	-	-	CUFF.5733.1		smm:Smp_093710	44	125	8e-27	hypothetical protein
CUFF.5737	CCON0000097246.1	-	6239	11595	6.24636	-	-	CUFF.5737.1		smm:Smp_093710	74	233	8e-60	hypothetical protein
CUFF.5739	CCON0000097246.1	+	27598	29520	648.422	-	-	CUFF.5739.1
CUFF.5742	CCON0000097246.1	.	17716	18066	10.4386	-	-	CUFF.5742.1
CUFF.5760	CCON0000097249.1	+	70015	106317	1.40045	-	-	CUFF.5760.1		smm:Smp_134500	89	553	1e-156	calcium/calmodulin-dependent 35-cyclic nucleotide phosphodiesterase ; K13755 calcium/calmodulin-dependent 3',5'-cyclic nucleotide phosphodiesterase [EC:3.1.4.17]	|Environmental Information Processing; Signal Transduction; Calcium signaling pathway [PATH:ko04020-Map:ko04020];|Metabolism; Nucleotide Metabolism; Purine metabolism [PATH:ko00230-Map:ko00230];|	|GO:0003824|GO:0004114|GO:0008081|GO:0007165|
CUFF.5764	CCON0000097249.1	+	208239	233801	149.199	-	-	CUFF.5764.1|CUFF.5764.2		smm:Smp_134550	57	88.6	1e-16	hypothetical protein
CUFF.5771	CCON0000097248.1	.	234970	235241	5.10989	-	-	CUFF.5771.1
CUFF.5780	CCON0000097253.1	-	18656	22345	1.74605	-	-	CUFF.5780.1
CUFF.5789	CCON0000097253.1	.	181489	181874	4.71654	-	-	CUFF.5789.1
CUFF.5793	CCON0000097254.1	.	163462	163818	12.7482	-	-	CUFF.5793.1
CUFF.5797	CCON0000097254.1	.	213560	213756	34.5232	-	-	CUFF.5797.1
CUFF.5796	CCON0000097254.1	.	155308	156446	0.470375	-	-	CUFF.5796.1
CUFF.5815	CCON0000097257.1	.	247190	247305	4977.68	-	-	CUFF.5815.1
CUFF.5818	CCON0000097257.1	.	114763	115923	2.69375	-	-	CUFF.5818.1
CUFF.5830	CCON0000097260.1	.	612	822	14.2388	-	-	CUFF.5830.1
CUFF.5838	CCON0000097260.1	+	100942	101870	334.929	-	-	CUFF.5838.1
CUFF.5845	CCON0000097260.1	.	27935	29408	8.26913	-	-	CUFF.5845.1		smm:Smp_026090	80	113	3e-23	ras-related GTP binding rag Cd/gtr2
CUFF.5849	CCON0000097262.1	.	120053	120385	3.6406	-	-	CUFF.5849.1
CUFF.5863	CCON0000097263.1	.	200141	200487	3.8385	-	-	CUFF.5863.1
CUFF.5873	CCON0000097266.1	+	4	2636	1.17567	-	-	CUFF.5873.1		smm:Smp_100120	68	76.6	8e-13	er degradation-enhancing alpha-mannosidase-like ; K10084 ER degradation enhancer, mannosidase alpha-like 1	|Environmental Information Processing; Signaling Molecules and Interaction; Glycan bindng proteins [BR:ko04091];|Genetic Information Processing; Folding, Sorting and Degradation; Protein processing in endoplasmic reticulum [PATH:ko04141-Map:ko04141];|
CUFF.5875	CCON0000097266.1	.	4021	4228	156.591	-	-	CUFF.5875.1
CUFF.5881	CCON0000097265.1	.	15080	16014	10.6379	-	-	CUFF.5881.1
CUFF.5901	CCON0000097266.1	.	379988	380436	1.3746	-	-	CUFF.5901.1
CUFF.5903	CCON0000097267.1	.	41079	41310	9.63068	-	-	CUFF.5903.1
CUFF.5908	CCON0000097267.1	.	39199	39313	4843.79	-	-	CUFF.5908.1
CUFF.5909	CCON0000097267.1	.	252556	253406	2.62922	-	-	CUFF.5909.1
CUFF.5916	CCON0000097268.1	+	75806	76015	39.7867	-	-	CUFF.5916.1
CUFF.5911	CCON0000097268.1	.	50421	52307	0.923877	-	-	CUFF.5911.1		smm:Smp_110310	39	77.4	4e-12	hypothetical protein
CUFF.5914	CCON0000097268.1	.	57453	57801	3.73177	-	-	CUFF.5914.1
CUFF.5915	CCON0000097268.1	-	57453	60101	9.80978	-	-	CUFF.5915.1
CUFF.5924	CCON0000097270.1	-	7610	10439	2.48043	-	-	CUFF.5924.1
CUFF.5938	CCON0000097271.1	.	54802	55633	0.77153	-	-	CUFF.5938.1
CUFF.5953	CCON0000097274.1	.	4504	5146	1.48965	-	-	CUFF.5953.1
CUFF.5965	CCON0000097275.1	.	102840	103198	2.51989	-	-	CUFF.5965.1
CUFF.5966	CCON0000097275.1	.	115542	116006	1.42381	-	-	CUFF.5966.1
CUFF.5969	CCON0000097275.1	+	201344	202743	6.76103	-	-	CUFF.5969.1
CUFF.5971	CCON0000097275.1	.	279962	280080	3326.13	-	-	CUFF.5971.1		smm:Smp_078230	94	72	1e-11	protein kinase cgmp-dependent type I (fragment)
CUFF.5975	CCON0000097276.1	-	64581	72017	7.24109	-	-	CUFF.5975.1		smm:Smp_167120	59	74.3	3e-12	leishmanolysin-2 (M08 family)
CUFF.5976	CCON0000097276.1	-	72588	74337	4.4578	-	-	CUFF.5976.1		smm:Smp_167120	54	100	3e-20	leishmanolysin-2 (M08 family)
CUFF.5991	CCON0000097277.1	-	221872	224449	0.869629	-	-	CUFF.5991.1
CUFF.6020	CCON0000097280.1	+	18661	20680	1.89033	-	-	CUFF.6020.1
CUFF.5992	CCON0000097270.1	+	53774	62441	27.1864	-	-	CUFF.5992.1
CUFF.6037	CCON0000097284.1	.	11871	13289	2.26453	-	-	CUFF.6037.1		smm:Smp_191130	59	95.1	1e-17	hypothetical protein
CUFF.6039	CCON0000097284.1	+	41852	45704	2.4492	-	-	CUFF.6039.1
CUFF.6040	CCON0000097284.1	.	45054	45704	2.82291	-	-	CUFF.6040.1
CUFF.6041	CCON0000097284.1	.	74377	74486	7847.87	-	-	CUFF.6041.1
CUFF.6047	CCON0000097286.1	.	154296	155115	0.679647	-	-	CUFF.6047.1
CUFF.6052	CCON0000097288.1	.	65624	65818	35.0947	-	-	CUFF.6052.1		smm:Smp_123840	72	102	1e-20	hypothetical protein
CUFF.6061	CCON0000097291.1	.	83723	84387	20.7701	-	-	CUFF.6061.1		smm:Smp_165950	76	270	8e-71	tektin		|GO:0005874|GO:0000226|
CUFF.6065	CCON0000097292.1	+	34250	35639	1.23393	-	-	CUFF.6065.1
CUFF.6068	CCON0000097294.1	.	32928	33447	1.94043	-	-	CUFF.6068.1
CUFF.6072	CCON0000097293.1	.	64803	65205	1.83774	-	-	CUFF.6072.1
CUFF.6073	CCON0000097293.1	.	76140	76497	4.01324	-	-	CUFF.6073.1
CUFF.6077	CCON0000097294.1	.	114188	115818	0.748595	-	-	CUFF.6077.1
CUFF.6084	CCON0000097296.1	.	151631	151842	50.9431	-	-	CUFF.6084.1
CUFF.6097	CCON0000097299.1	.	173213	175044	1.76554	-	-	CUFF.6097.1
CUFF.6126	CCON0000097309.1	+	120784	160930	1.53382	-	-	CUFF.6126.1|CUFF.6126.2		smm:Smp_007700	56	766	0	RING finger protein
CUFF.6132	CCON0000097308.1	.	245841	246985	113.786	-	-	CUFF.6132.1		smm:Smp_062890	89	224	1e-63	vacuolar ATP synthase proteolipid subunit 1 2 3 ; K02155 V-type H+-transporting ATPase 16kDa proteolipid subunit [EC:3.6.3.14]	|Cellular Processes; Transport and Catabolism; Lysosome [PATH:ko04142-Map:ko04142];|Cellular Processes; Transport and Catabolism; Phagosome [PATH:ko04145-Map:ko04145];|Human Diseases; Immune System Diseases; Rheumatoid arthritis [PATH:ko05323-Map:ko05323];|Human Diseases; Infectious Diseases; Epithelial cell signaling in Helicobacter pylori infection [PATH:ko05120-Map:ko05120];|Human Diseases; In…	|GO:0033177|GO:0033179|GO:0015078|GO:0015991|
CUFF.6133	CCON0000097310.1	-	63032	78308	349.145	-	-	CUFF.6133.1
CUFF.6155	CCON0000097312.1	.	142778	142983	32.356	-	-	CUFF.6155.1
CUFF.6181	CCON0000097316.1	-	41090	47273	4.09601	-	-	CUFF.6181.1
CUFF.6213	CCON0000097322.1	.	40628	40737	18050.1	-	-	CUFF.6213.1
CUFF.6230	CCON0000097329.1	.	20133	20279	300.122	-	-	CUFF.6230.1
CUFF.6235	CCON0000097330.1	.	179482	180293	2.44664	-	-	CUFF.6235.1
CUFF.6243	CCON0000097331.1	.	242678	242971	7.43716	-	-	CUFF.6243.1
CUFF.6246	CCON0000097332.1	.	34573	34699	1316.16	-	-	CUFF.6246.1
CUFF.6248	CCON0000097332.1	.	39001	39182	81.6127	-	-	CUFF.6248.1
CUFF.6265	CCON0000097335.1	+	52782	53927	6795.94	-	-	CUFF.6265.1
CUFF.6267	CCON0000097335.1	-	91524	93435	251.447	-	-	CUFF.6267.1
CUFF.6268	CCON0000097335.1	+	101819	109618	2.46068	-	-	CUFF.6268.1
CUFF.6280	CCON0000097336.1	.	177753	178046	132.403	-	-	CUFF.6280.1		smm:Smp_058140.3	63	72.8	8e-12	protein-l-isoaspartate o-methyltransferase ; K00573 protein-L-isoaspartate(D-aspartate) O-methyltransferase [EC:2.1.1.77]	|Unclassified; Genetic Information Processing; Protein folding and associated processing|
CUFF.6287	CCON0000097339.1	.	54016	54187	834.561	-	-	CUFF.6287.1
CUFF.6292	CCON0000097339.1	.	80406	80632	18.9944	-	-	CUFF.6292.1
CUFF.6299	CCON0000097341.1	.	91043	92075	0.900306	-	-	CUFF.6299.1
CUFF.6315	CCON0000097345.1	.	126022	126952	0.524547	-	-	CUFF.6315.1
CUFF.6318	CCON0000097347.1	.	74488	75759	1.88925	-	-	CUFF.6318.1
CUFF.6328	CCON0000097348.1	.	122620	123224	1.54161	-	-	CUFF.6328.1
CUFF.6342	CCON0000097351.1	.	41478	42138	1.28136	-	-	CUFF.6342.1
CUFF.6343	CCON0000097352.1	-	70353	73190	4.26044	-	-	CUFF.6343.1		smm:Smp_027430	86	100	3e-19	ef hand domain family member A2		|GO:0005509|
CUFF.6361	CCON0000097358.1	+	189840	190882	2.70222	-	-	CUFF.6361.1
CUFF.6373	CCON0000097360.1	.	181198	181630	1.75833	-	-	CUFF.6373.1
CUFF.6382	CCON0000097360.1	.	49375	49620	46.0307	-	-	CUFF.6382.1		smm:Smp_105700	97	129	7e-29	U520 ; K12854 pre-mRNA-splicing helicase BRR2 [EC:3.6.4.13]	|Genetic Information Processing; Transcription; Spliceosome [BR:ko03041];|Genetic Information Processing; Transcription; Spliceosome [PATH:ko03040-Map:ko03040];|
CUFF.6394	CCON0000097363.1	+	108832	112530	21.2028	-	-	CUFF.6394.1
CUFF.6405	CCON0000097364.1	.	222236	222744	1.28526	-	-	CUFF.6405.1
CUFF.6421	CCON0000097366.1	.	96057	96368	6.94178	-	-	CUFF.6421.1
CUFF.6429	CCON0000097365.1	.	160440	160751	3.94027	-	-	CUFF.6429.1
CUFF.6440	CCON0000097367.1	.	240940	241444	1.12951	-	-	CUFF.6440.1
CUFF.6457	CCON0000097370.1	.	182438	182727	4.35779	-	-	CUFF.6457.1
CUFF.6470	CCON0000097371.1	-	22088	25496	1.84474	-	-	CUFF.6470.1
CUFF.6471	CCON0000097371.1	.	24901	25666	0.983834	-	-	CUFF.6471.1
CUFF.6477	CCON0000097373.1	.	17682	17845	222.98	-	-	CUFF.6477.1
CUFF.6478	CCON0000097373.1	.	23775	24672	2.1469	-	-	CUFF.6478.1
CUFF.6489	CCON0000097374.1	.	201778	202601	2.34408	-	-	CUFF.6489.1								|GO:0008270|
CUFF.6500	CCON0000097375.1	.	113174	113941	154.476	-	-	CUFF.6500.1		smm:Smp_114620	85	119	3e-25	dynein light chain		|GO:0005875|GO:0007017|
CUFF.6502	CCON0000097376.1	-	61193	63837	4.565	-	-	CUFF.6502.1
CUFF.6503	CCON0000097376.1	.	133363	133845	1.33606	-	-	CUFF.6503.1
CUFF.6514	CCON0000097379.1	.	18892	19614	2.12826	-	-	CUFF.6514.1
CUFF.6510	CCON0000097377.1	.	7573	7832	12.8957	-	-	CUFF.6510.1
CUFF.6512	CCON0000097377.1	.	19933	20172	14.0426	-	-	CUFF.6512.1
CUFF.6513	CCON0000097377.1	.	22202	22570	4.96037	-	-	CUFF.6513.1
CUFF.6520	CCON0000097381.1	.	35343	35795	6.36207	-	-	CUFF.6520.1
CUFF.6524	CCON0000097381.1	.	65188	65755	1.12886	-	-	CUFF.6524.1
CUFF.6533	CCON0000097384.1	.	43319	44326	0.474804	-	-	CUFF.6533.1
CUFF.6537	CCON0000097386.1	.	16945	17312	8.77865	-	-	CUFF.6537.1		spu:594103	60	99.8	6e-20	similar to testis-enriched protein tyrosine phosphatase; K01104 protein-tyrosine phosphatase [EC:3.1.3.48]	|Unclassified; Cellular Processes and Signaling; Signal transduction mechanisms|	|GO:0005515|
CUFF.6547	CCON0000097390.1	.	47230	47630	8.09457	-	-	CUFF.6547.1
CUFF.6548	CCON0000097390.1	-	48083	49329	32.7293	-	-	CUFF.6548.1		smm:Smp_051420.1	84	124	2e-27	3'-5' exonuclease
CUFF.6551	CCON0000097395.1	.	145105	145487	16.6694	-	-	CUFF.6551.1
CUFF.6554	CCON0000097396.1	.	13570	14443	0.594496	-	-	CUFF.6554.1
CUFF.6558	CCON0000097396.1	.	18702	19615	4.02319	-	-	CUFF.6558.1		smm:Smp_051690	74	74.7	9e-12	hypothetical protein
CUFF.6563	CCON0000097397.1	-	19137	19474	5.26455	-	-	CUFF.6563.1
CUFF.6566	CCON0000097397.1	-	22759	23102	4.94765	-	-	CUFF.6566.1
CUFF.6582	CCON0000097399.1	.	93656	93803	309.172	-	-	CUFF.6582.1
CUFF.6584	CCON0000097399.1	+	117380	118383	1.86236	-	-	CUFF.6584.1
CUFF.6585	CCON0000097399.1	.	142821	143693	3.41693	-	-	CUFF.6585.1
CUFF.6593	CCON0000097400.1	.	58590	59141	56.4466	-	-	CUFF.6593.1
CUFF.6601	CCON0000097401.1	.	6678	7086	1.95032	-	-	CUFF.6601.1
CUFF.6610	CCON0000097403.1	.	98577	99692	0.685742	-	-	CUFF.6610.1
CUFF.6622	CCON0000097408.1	.	144943	145462	10.1333	-	-	CUFF.6622.1		smm:Smp_154780	55	67.4	1e-21	s-adenosylmethionine-dependent methyltransferase related ; K14292 trimethylguanosine synthase [EC:2.1.1.-]	|Genetic Information Processing; Translation; RNA transport [PATH:ko03013-Map:ko03013];|
CUFF.6624	CCON0000097407.1	.	83312	84061	1.55442	-	-	CUFF.6624.1
CUFF.6634	CCON0000097369.1	.	365354	365650	5.91851	-	-	CUFF.6634.1
CUFF.6640	CCON0000097411.1	+	19482	22974	11.4682	-	-	CUFF.6640.1		smm:Smp_031720	100	119	2e-24	histone H2A		|GO:0000786|GO:0005634|GO:0003677|GO:0006334|
CUFF.6648	CCON0000097412.1	.	98594	99577	4.85253	-	-	CUFF.6648.1		smm:Smp_009420.1	72	196	2e-48	hypothetical protein		|GO:0005488|
CUFF.6656	CCON0000097414.1	.	46282	46520	25.0545	-	-	CUFF.6656.1
CUFF.6664	CCON0000097416.1	.	14993	15618	1.46679	-	-	CUFF.6664.1
CUFF.6667	CCON0000097416.1	+	76464	79481	16.1405	-	-	CUFF.6667.1
CUFF.6672	CCON0000097417.1	-	5351	9919	292.951	-	-	CUFF.6672.1
CUFF.6674	CCON0000097417.1	.	119674	119960	5.06503	-	-	CUFF.6674.1
CUFF.6678	CCON0000097418.1	.	50609	51510	0.744675	-	-	CUFF.6678.1		smm:Smp_132730	34	92.8	3e-17	G-protein coupled receptor fragment
CUFF.6680	CCON0000097418.1	.	118060	118654	1.22883	-	-	CUFF.6680.1
CUFF.6696	CCON0000097420.1	.	53146	54082	1.81357	-	-	CUFF.6696.1
CUFF.6709	CCON0000097423.1	.	173935	174899	1.73195	-	-	CUFF.6709.1
CUFF.6720	CCON0000097416.1	.	110881	112720	27.0119	-	-	CUFF.6720.1		smm:Smp_163300	74	582	1e-164	histidine triad (hit) protein member ; K12584 scavenger mRNA-decapping enzyme DcpS [EC:3.-.-.-]	|Genetic Information Processing; Folding, Sorting and Degradation; RNA degradation [PATH:ko03018-Map:ko03018];|	|GO:0032797|GO:0003824|GO:0016787|GO:0000290|
CUFF.6724	CCON0000097429.1	.	32746	32914	444.576	-	-	CUFF.6724.1
CUFF.6730	CCON0000097431.1	.	25475	25933	30.3994	-	-	CUFF.6730.1		smm:Smp_170100	36	75.1	2e-12	hypothetical protein
CUFF.6751	CCON0000097436.1	.	239560	240000	1.70223	-	-	CUFF.6751.1		smm:Smp_100360	52	79	1e-13	hypothetical protein
CUFF.6753	CCON0000097436.1	.	276573	277125	1.95945	-	-	CUFF.6753.1
CUFF.6773	CCON0000097439.1	+	40310	44464	13.9696	-	-	CUFF.6773.1
CUFF.6777	CCON0000097438.1	+	289623	290178	3.20052	-	-	CUFF.6777.1
CUFF.6775	CCON0000097438.1	.	246739	248597	12.4155	-	-	CUFF.6775.1
CUFF.6810	CCON0000097443.1	.	98462	98760	6.78127	-	-	CUFF.6810.1
CUFF.6813	CCON0000097445.1	.	63577	63977	8.76912	-	-	CUFF.6813.1
CUFF.6819	CCON0000097446.1	.	34225	34638	469.322	-	-	CUFF.6819.1		smm:Smp_006980	88	205	1e-51	hypothetical protein		|GO:0016592|GO:0001104|GO:0006357|
CUFF.6821	CCON0000097448.1	.	48852	49149	4.88753	-	-	CUFF.6821.1
CUFF.6828	CCON0000097449.1	.	18678	18915	8.51378	-	-	CUFF.6828.1
CUFF.6833	CCON0000097451.1	.	56037	56193	189.13	-	-	CUFF.6833.1
CUFF.6834	CCON0000097451.1	.	21118	21618	2.17376	-	-	CUFF.6834.1
CUFF.6866	CCON0000097460.1	.	388805	389815	1.07049	-	-	CUFF.6866.1		smm:Smp_191130	58	155	3e-36	hypothetical protein
CUFF.6876	CCON0000097461.1	.	147220	147726	4.60169	-	-	CUFF.6876.1
CUFF.6878	CCON0000097461.1	.	181466	181978	1.32174	-	-	CUFF.6878.1
CUFF.6880	CCON0000097460.1	-	322768	328367	1.25078	-	-	CUFF.6880.1		smm:Smp_110310	47	108	2e-21	hypothetical protein
CUFF.6906	CCON0000097464.1	.	144634	145123	4.15159	-	-	CUFF.6906.1
CUFF.6909	CCON0000097465.1	.	107204	108193	0.739761	-	-	CUFF.6909.1
CUFF.6910	CCON0000097465.1	+	107222	108193	0.498555	-	-	CUFF.6910.1
CUFF.6915	CCON0000097466.1	.	86563	87019	1.59995	-	-	CUFF.6915.1
CUFF.6925	CCON0000097468.1	.	85072	85443	8.47279	-	-	CUFF.6925.1
CUFF.6927	CCON0000097469.1	+	2523	3664	1.40728	-	-	CUFF.6927.1
CUFF.6941	CCON0000097470.1	.	52733	53091	16.3793	-	-	CUFF.6941.1
CUFF.6951	CCON0000097473.1	-	2350	12540	5.41243	-	-	CUFF.6951.1
CUFF.6956	CCON0000097473.1	.	123515	123664	345.198	-	-	CUFF.6956.1
CUFF.6957	CCON0000097473.1	+	79536	80657	1.80614	-	-	CUFF.6957.1
CUFF.6965	CCON0000097474.1	.	186679	186883	19.4593	-	-	CUFF.6965.1
CUFF.6963	CCON0000097473.1	+	90765	91036	6.81319	-	-	CUFF.6963.1
CUFF.6971	CCON0000097475.1	.	16427	16665	8.35149	-	-	CUFF.6971.1
CUFF.6976	CCON0000097476.1	.	103131	103284	179.562	-	-	CUFF.6976.1
CUFF.6977	CCON0000097478.1	.	8747	9241	4.19998	-	-	CUFF.6977.1
CUFF.6980	CCON0000097478.1	.	24650	25019	98.8607	-	-	CUFF.6980.1		smm:Smp_164040	66	77.4	3e-13	hypothetical protein
CUFF.6982	CCON0000097478.1	+	53616	67506	2.57329	-	-	CUFF.6982.1		mcc:709729	30	74.3	3e-12	transmembrane protein 56-like		|GO:0016021|
CUFF.6984	CCON0000097478.1	-	72607	81095	2.7798	-	-	CUFF.6984.1		smm:Smp_128640	53	199	1e-49	glycosyltransferase-related		|GO:0016757|
CUFF.6992	CCON0000097480.1	.	5237	5707	1.51998	-	-	CUFF.6992.1
CUFF.6994	CCON0000097480.1	.	11445	11613	170.263	-	-	CUFF.6994.1
CUFF.6997	CCON0000097480.1	.	48997	49477	1.71217	-	-	CUFF.6997.1
CUFF.7003	CCON0000097483.1	+	8836	10899	1.12951	-	-	CUFF.7003.1
CUFF.7005	CCON0000097484.1	.	18782	19257	3.00155	-	-	CUFF.7005.1
CUFF.7006	CCON0000097484.1	-	18898	19145	28.0298	-	-	CUFF.7006.1
CUFF.7012	CCON0000097487.1	.	182130	182607	1.48291	-	-	CUFF.7012.1
CUFF.7013	CCON0000097487.1	.	193446	193861	1.89027	-	-	CUFF.7013.1
CUFF.7014	CCON0000097487.1	+	256971	259168	4.22579	-	-	CUFF.7014.1
CUFF.7015	CCON0000097487.1	-	262648	268744	5.23388	-	-	CUFF.7015.1		smm:Smp_129090	62	78.6	1e-13	hypothetical protein
CUFF.7018	CCON0000097487.1	.	337400	337863	3.11788	-	-	CUFF.7018.1
CUFF.7023	CCON0000097488.1	.	151418	152087	1.331	-	-	CUFF.7023.1
CUFF.7033	CCON0000097490.1	.	27749	28140	2.46505	-	-	CUFF.7033.1
CUFF.7036	CCON0000097489.1	+	66771	67303	14.0795	-	-	CUFF.7036.1
CUFF.7058	CCON0000097493.1	.	97337	97702	3.02628	-	-	CUFF.7058.1
CUFF.7047	CCON0000097464.1	.	5789	6027	12.5272	-	-	CUFF.7047.1
CUFF.7073	CCON0000097497.1	.	24957	25167	14.2388	-	-	CUFF.7073.1
CUFF.7095	CCON0000097498.1	.	295071	295307	96.2608	-	-	CUFF.7095.1
CUFF.7101	CCON0000097501.1	-	30727	32331	6.67035	-	-	CUFF.7101.1		smm:Smp_113550	43	83.6	1e-14	hypothetical protein
CUFF.7104	CCON0000097501.1	.	14576	14883	103.392	-	-	CUFF.7104.1
CUFF.7107	CCON0000097501.1	-	96094	97909	7.71076	-	-	CUFF.7107.1
CUFF.7111	CCON0000097501.1	-	46057	53334	3.02682	-	-	CUFF.7111.1
CUFF.7109	CCON0000097500.1	+	11999	58744	361.309	-	-	CUFF.7109.1
CUFF.7126	CCON0000097503.1	.	218086	218564	2.0935	-	-	CUFF.7126.1
CUFF.7133	CCON0000097503.1	.	318399	318787	6.59703	-	-	CUFF.7133.1
CUFF.7143	CCON0000097503.1	.	99080	100602	1.39593	-	-	CUFF.7143.1		cqu:CpipJ_CPIJ019442	45	127	3e-27	hypothetical protein
CUFF.7157	CCON0000097507.1	.	154707	155465	1.05834	-	-	CUFF.7157.1
CUFF.7173	CCON0000097508.1	.	168396	168689	82.9079	-	-	CUFF.7173.1
CUFF.7174	CCON0000097508.1	.	176524	176908	2.33984	-	-	CUFF.7174.1
CUFF.7180	CCON0000097512.1	.	26726	27696	42.2756	-	-	CUFF.7180.1
CUFF.7184	CCON0000097510.1	.	20757	21192	4.63166	-	-	CUFF.7184.1
CUFF.7212	CCON0000097529.1	.	9177	9375	97.1436	-	-	CUFF.7212.1
CUFF.7217	CCON0000097531.1	.	124067	124354	3.94015	-	-	CUFF.7217.1
CUFF.7222	CCON0000097531.1	.	120052	121444	1.42369	-	-	CUFF.7222.1
CUFF.7225	CCON0000097532.1	.	1828	2396	1.03205	-	-	CUFF.7225.1
CUFF.7238	CCON0000097533.1	.	117786	118476	0.849696	-	-	CUFF.7238.1
CUFF.7241	CCON0000097534.1	.	110678	111553	0.824692	-	-	CUFF.7241.1
CUFF.7247	CCON0000097535.1	.	93455	93921	1.4135	-	-	CUFF.7247.1		smm:Smp_047610	89	79.7	1e-25	cell division control protein 45-related ; K06628 cell division control protein 45	|Cellular Processes; Cell Growth and Death; Cell cycle - yeast [PATH:ko04111-Map:ko04111];|Cellular Processes; Cell Growth and Death; Cell cycle [PATH:ko04110-Map:ko04110];|Cellular Processes; Cell Growth and Death; Meiosis - yeast [PATH:ko04113-Map:ko04113];|Genetic Information Processing; Replication and Repair; DNA replication proteins [BR:ko03032];|
CUFF.7257	CCON0000097537.1	.	195433	195649	16.4669	-	-	CUFF.7257.1
CUFF.7264	CCON0000097536.1	-	1339	51779	6.93262	-	-	CUFF.7264.1		smm:Smp_152670	72	132	3e-29	hypothetical protein
CUFF.7274	CCON0000097536.1	.	54308	55964	1.26954	-	-	CUFF.7274.1		smm:Smp_152670	66	82	1e-13	hypothetical protein
CUFF.7275	CCON0000097536.1	.	58890	59695	3.04788	-	-	CUFF.7275.1		smm:Smp_152670	70	128	4e-28	hypothetical protein
CUFF.7277	CCON0000097540.1	.	2971	3546	1.53607	-	-	CUFF.7277.1
CUFF.7279	CCON0000097540.1	.	24481	25303	0.640991	-	-	CUFF.7279.1
CUFF.7280	CCON0000097539.1	-	44484	52114	3.52501	-	-	CUFF.7280.1|CUFF.7280.2
CUFF.7294	CCON0000097544.1	.	86373	86691	3.83401	-	-	CUFF.7294.1
CUFF.7304	CCON0000097548.1	.	66220	66997	0.722674	-	-	CUFF.7304.1
CUFF.7325	CCON0000097556.1	+	45	852	2446.08	-	-	CUFF.7325.1
CUFF.7328	CCON0000097558.1	.	10284	10547	19.2772	-	-	CUFF.7328.1
CUFF.7334	CCON0000097539.1	.	39324	40024	1.87396	-	-	CUFF.7334.1
CUFF.7335	CCON0000097539.1	.	40169	40446	5.56746	-	-	CUFF.7335.1
CUFF.7336	CCON0000097558.1	.	22447	23491	0.927487	-	-	CUFF.7336.1
CUFF.7338	CCON0000097560.1	.	29337	30023	0.856618	-	-	CUFF.7338.1
CUFF.7342	CCON0000097560.1	.	101464	101648	83.3685	-	-	CUFF.7342.1
CUFF.7345	CCON0000097560.1	.	77929	78589	71.8546	-	-	CUFF.7345.1		smm:Smp_093830.1	69	103	6e-44	hypothetical protein
CUFF.7387	CCON0000097572.1	.	232307	232754	1.51794	-	-	CUFF.7387.1
CUFF.7395	CCON0000097574.1	.	41018	41212	59.3911	-	-	CUFF.7395.1
CUFF.7397	CCON0000097573.1	.	27564	27807	295.944	-	-	CUFF.7397.1
CUFF.7401	CCON0000097575.1	-	21795	22047	54.6603	-	-	CUFF.7401.1
CUFF.7425	CCON0000097580.1	-	54163	57778	3.14739	-	-	CUFF.7425.1		smm:Smp_151820	72	108	2e-22	Microtubule-associated protein 9 (Aster-associated protein)
CUFF.7443	CCON0000097584.1	.	31642	32544	1.14022	-	-	CUFF.7443.1
CUFF.7448	CCON0000097584.1	.	13166	13947	4.72883	-	-	CUFF.7448.1		smm:Smp_191130	61	71.2	7e-11	hypothetical protein
CUFF.7477	CCON0000097588.1	.	254430	254658	39.4833	-	-	CUFF.7477.1
CUFF.7481	CCON0000097589.1	-	167792	170106	3.77855	-	-	CUFF.7481.1
CUFF.7495	CCON0000097594.1	-	70098	72346	2.17607	-	-	CUFF.7495.1
CUFF.7498	CCON0000097595.1	-	35580	36075	194.513	-	-	CUFF.7498.1
CUFF.7505	CCON0000097597.1	.	31652	31832	117.966	-	-	CUFF.7505.1
CUFF.7507	CCON0000097597.1	.	76543	76823	41.5745	-	-	CUFF.7507.1		smm:Smp_017900	96	178	1e-43	serine/threonine protein kinase ; K04373 p90 ribosomal S6 kinase [EC:2.7.11.1]	|Cellular Processes; Cell Growth and Death; Oocyte meiosis [PATH:ko04114-Map:ko04114];|Environmental Information Processing; Signal Transduction; MAPK signaling pathway [PATH:ko04010-Map:ko04010];|Environmental Information Processing; Signal Transduction; mTOR signaling pathway [PATH:ko04150-Map:ko04150];|Metabolism; Enzyme Families; Protein kinases [BR:ko01001];|Organismal Systems; Endocrine Sys…	|GO:0004672|GO:0005524|GO:0016772|GO:0006468|
CUFF.7510	CCON0000097598.1	+	11710	17043	4.26307	-	-	CUFF.7510.1
CUFF.7543	CCON0000097605.1	.	77147	78484	22.8913	-	-	CUFF.7543.1		smm:Smp_022430	50	131	1e-28	hypothetical protein
CUFF.7566	CCON0000097610.1	.	39078	39627	4.34682	-	-	CUFF.7566.1
CUFF.7571	CCON0000097610.1	.	3381	3486	30765.2	-	-	CUFF.7571.1
CUFF.7584	CCON0000097611.1	-	170882	184752	24.1794	-	-	CUFF.7584.1|CUFF.7584.2|CUFF.7584.3|CUFF.7584.4
CUFF.7585	CCON0000097611.1	.	184169	184701	1.4224	-	-	CUFF.7585.1
CUFF.7586	CCON0000097611.1	.	163384	164149	0.983851	-	-	CUFF.7586.1
CUFF.7587	CCON0000097611.1	.	169923	170706	1.13256	-	-	CUFF.7587.1
CUFF.7588	CCON0000097611.1	+	181121	219805	0.692831	-	-	CUFF.7588.1
CUFF.7596	CCON0000097613.1	.	54757	54893	2091.82	-	-	CUFF.7596.1
CUFF.7602	CCON0000097614.1	.	47860	48704	1.08011	-	-	CUFF.7602.1
CUFF.7617	CCON0000097615.1	.	252133	252306	135.559	-	-	CUFF.7617.1
CUFF.7636	CCON0000097618.1	.	194779	195018	8.87801	-	-	CUFF.7636.1		smm:Smp_113550	66	92	1e-17	hypothetical protein
CUFF.7639	CCON0000097618.1	.	248860	249382	3.41848	-	-	CUFF.7639.1
CUFF.7641	CCON0000097618.1	+	252372	252597	6785.25	-	-	CUFF.7641.1		smm:Smp_041550	80	82	1e-14	hypothetical protein
CUFF.7648	CCON0000097619.1	+	89965	90504	26.2496	-	-	CUFF.7648.1
CUFF.7652	CCON0000097619.1	+	191548	213936	960.211	-	-	CUFF.7652.1
CUFF.7654	CCON0000097619.1	.	275629	275924	5.64114	-	-	CUFF.7654.1
CUFF.7667	CCON0000097621.1	.	50339	51397	2.19765	-	-	CUFF.7667.1
CUFF.7677	CCON0000097621.1	.	209946	210398	2.03045	-	-	CUFF.7677.1		smm:Smp_158800	60	160	4e-38	hypothetical protein
CUFF.7681	CCON0000097623.1	.	18034	19319	3.97113	-	-	CUFF.7681.1
CUFF.7690	CCON0000097623.1	+	43783	45755	2.45537	-	-	CUFF.7690.1|CUFF.7690.2
CUFF.7698	CCON0000097628.1	.	19196	19606	2.41598	-	-	CUFF.7698.1
CUFF.7701	CCON0000097628.1	.	49143	49382	140.682	-	-	CUFF.7701.1		smm:Smp_033870	77	70.9	3e-11	hypothetical protein
CUFF.7707	CCON0000097630.1	.	41299	41687	2.50181	-	-	CUFF.7707.1
CUFF.7712	CCON0000097631.1	.	51165	51280	3620.13	-	-	CUFF.7712.1
CUFF.7717	CCON0000097633.1	-	31396	35766	2.67384	-	-	CUFF.7717.1
CUFF.7757	CCON0000097652.1	.	19477	19998	1.7144	-	-	CUFF.7757.1
CUFF.7762	CCON0000097655.1	+	9197	14645	1.41518	-	-	CUFF.7762.1
CUFF.7775	CCON0000097661.1	+	11382	13980	54.1194	-	-	CUFF.7775.1
CUFF.7776	CCON0000097658.1	.	13750	14005	112.305	-	-	CUFF.7776.1
CUFF.7777	CCON0000097662.1	.	9171	9498	8.45874	-	-	CUFF.7777.1
CUFF.7781	CCON0000097664.1	-	4225	5296	9.53538	-	-	CUFF.7781.1
CUFF.7783	CCON0000097664.1	-	1603	2813	13.496	-	-	CUFF.7783.1
CUFF.7790	CCON0000097670.1	-	42943	43579	2.90985	-	-	CUFF.7790.1
CUFF.7804	CCON0000097679.1	+	218878	224481	37563.7	-	-	CUFF.7804.1
CUFF.7807	CCON0000097679.1	.	269668	269944	14.4758	-	-	CUFF.7807.1		smm:Smp_168400	67	115	8e-25	hypothetical protein
CUFF.7811	CCON0000097680.1	+	84186	87940	0.958364	-	-	CUFF.7811.1
CUFF.7824	CCON0000097682.1	+	216030	237554	1.07368	-	-	CUFF.7824.1
CUFF.7830	CCON0000097685.1	+	81406	82887	1.69834	-	-	CUFF.7830.1		smm:Smp_126880	71	140	7e-32	hypothetical protein
CUFF.7836	CCON0000097686.1	.	39746	40394	2.01154	-	-	CUFF.7836.1
CUFF.7837	CCON0000097687.1	.	1822	2029	25.3077	-	-	CUFF.7837.1
CUFF.7856	CCON0000097691.1	.	75485	75817	2.97024	-	-	CUFF.7856.1
CUFF.7863	CCON0000097694.1	+	109907	113203	1.00142	-	-	CUFF.7863.1		smm:Smp_055260	78	267	7e-70	sodium-dependent amino acid transporter
CUFF.7865	CCON0000097694.1	+	138979	139704	8.35119	-	-	CUFF.7865.1
CUFF.7869	CCON0000097695.1	.	11146	11519	2.51018	-	-	CUFF.7869.1
CUFF.7885	CCON0000097701.1	.	41961	42622	1.2034	-	-	CUFF.7885.1
CUFF.7890	CCON0000097703.1	-	5652	8266	32.6505	-	-	CUFF.7890.1
CUFF.7893	CCON0000097703.1	+	11447	13505	1.20862	-	-	CUFF.7893.1		smm:Smp_160060	35	70.5	1e-24	hypothetical protein
CUFF.7895	CCON0000097704.1	.	113424	113736	8.69743	-	-	CUFF.7895.1
CUFF.7899	CCON0000097707.1	-	11003	12902	7.23523	-	-	CUFF.7899.1
CUFF.7904	CCON0000097708.1	.	25628	25966	23.3798	-	-	CUFF.7904.1
CUFF.7910	CCON0000097711.1	-	1369	1644	75.3626	-	-	CUFF.7910.1
CUFF.7922	CCON0000097715.1	+	23978	27440	4.59636	-	-	CUFF.7922.1
CUFF.7934	CCON0000097721.1	.	14441	15161	7.53294	-	-	CUFF.7934.1
CUFF.7948	CCON0000097726.1	-	4535	24275	8.79379	-	-	CUFF.7948.1
CUFF.7950	CCON0000097726.1	.	18143	18329	83.3747	-	-	CUFF.7950.1
CUFF.7955	CCON0000097733.1	.	3151	3966	0.961036	-	-	CUFF.7955.1
CUFF.7959	CCON0000097735.1	.	19447	20084	0.951434	-	-	CUFF.7959.1
CUFF.7984	CCON0000097740.1	-	172146	174228	1.94151	-	-	CUFF.7984.1		smm:Smp_125430	86	119	9e-26	development and differentiation-enhancing factor ddef ; K12488 Arf-GAP with SH3 domain, ANK repeat and PH domain-containing protein	|Cellular Processes; Transport and Catabolism; Endocytosis [PATH:ko04144-Map:ko04144];|Organismal Systems; Immune System; Fc gamma R-mediated phagocytosis [PATH:ko04666-Map:ko04666];|
CUFF.7989	CCON0000097741.1	.	112	580	1.2916	-	-	CUFF.7989.1
CUFF.7996	CCON0000097741.1	.	50078	50538	4.59741	-	-	CUFF.7996.1
CUFF.8039	CCON0000097745.1	-	95786	100659	13.6359	-	-	CUFF.8039.1
CUFF.8045	CCON0000097745.1	.	133791	134010	27.5066	-	-	CUFF.8045.1		spu:760621	69	108	9e-23	similar to gag-pol polyprotein		|GO:0003676|GO:0015074|
CUFF.8067	CCON0000097747.1	.	114553	114789	8.68228	-	-	CUFF.8067.1
CUFF.8070	CCON0000097748.1	+	42385	45322	4925.71	-	-	CUFF.8070.1|CUFF.8070.2
CUFF.8087	CCON0000097751.1	.	62497	62809	14.06	-	-	CUFF.8087.1
CUFF.8093	CCON0000097751.1	+	38863	39987	54.6496	-	-	CUFF.8093.1
CUFF.8109	CCON0000097757.1	-	100640	111654	1.34614	-	-	CUFF.8109.1
CUFF.8113	CCON0000097761.1	.	22812	23041	9.22842	-	-	CUFF.8113.1
CUFF.8115	CCON0000097761.1	.	85341	85774	9.19338	-	-	CUFF.8115.1
CUFF.8119	CCON0000097762.1	.	61768	62247	1.22721	-	-	CUFF.8119.1
CUFF.8120	CCON0000097762.1	.	64448	64613	129.355	-	-	CUFF.8120.1
CUFF.8136	CCON0000097775.1	.	75799	76373	1.6624	-	-	CUFF.8136.1
CUFF.8162	CCON0000097779.1	.	68391	69644	1.3251	-	-	CUFF.8162.1
CUFF.8167	CCON0000097780.1	.	105105	105437	12.8356	-	-	CUFF.8167.1
CUFF.8168	CCON0000097780.1	+	105136	105415	412.53	-	-	CUFF.8168.1
CUFF.8170	CCON0000097782.1	.	8827	9231	4.9658	-	-	CUFF.8170.1
CUFF.8177	CCON0000097786.1	.	18494	18923	5.19254	-	-	CUFF.8177.1
CUFF.8185	CCON0000097787.1	.	16053	16177	1628.44	-	-	CUFF.8185.1
CUFF.8192	CCON0000097784.1	.	30865	31207	7.6043	-	-	CUFF.8192.1
CUFF.8205	CCON0000097787.1	.	46240	47648	3.94452	-	-	CUFF.8205.1
CUFF.8210	CCON0000097793.1	.	194618	195342	9.14344	-	-	CUFF.8210.1		smm:Smp_014840	77	368	1e-100	hypothetical protein		|GO:0005515|
CUFF.8211	CCON0000097794.1	.	15718	16065	2.91703	-	-	CUFF.8211.1
CUFF.8215	CCON0000097798.1	.	10839	11160	2.81142	-	-	CUFF.8215.1
CUFF.8219	CCON0000097794.1	.	37935	38978	0.601787	-	-	CUFF.8219.1
CUFF.8227	CCON0000097799.1	.	55333	56126	1.05501	-	-	CUFF.8227.1
CUFF.8234	CCON0000097800.1	-	91167	95232	1.59318	-	-	CUFF.8234.1		smm:Smp_135030	50	112	2e-23	hypothetical protein
CUFF.8236	CCON0000097800.1	.	128774	129165	1.93682	-	-	CUFF.8236.1
CUFF.8239	CCON0000097801.1	.	11351	12143	0.880644	-	-	CUFF.8239.1
CUFF.8245	CCON0000097802.1	+	43363	59767	0.58684	-	-	CUFF.8245.1		smm:Smp_083710	81	1016	0	hypothetical protein ; K10896 fanconi anemia group M protein [EC:3.6.4.13]	|Genetic Information Processing; Replication and Repair; DNA repair and recombination proteins [BR:ko03400];|	|GO:0003676|GO:0004386|GO:0005524|GO:0008026|
CUFF.8255	CCON0000097802.1	.	116151	117001	28.0619	-	-	CUFF.8255.1
CUFF.8257	CCON0000097803.1	.	48860	49584	1.9877	-	-	CUFF.8257.1
CUFF.8246	CCON0000097799.1	-	80521	228224	15.6782	-	-	CUFF.8246.1
CUFF.8261	CCON0000097799.1	.	228624	229039	6.45841	-	-	CUFF.8261.1
CUFF.8266	CCON0000097803.1	.	169180	171981	0.616493	-	-	CUFF.8266.1
CUFF.8271	CCON0000097804.1	.	79392	79716	4.71448	-	-	CUFF.8271.1
CUFF.8312	CCON0000097812.1	.	198882	199250	6.7461	-	-	CUFF.8312.1
CUFF.8322	CCON0000097815.1	+	253839	255476	73.4127	-	-	CUFF.8322.1		smm:Smp_131530	84	90.1	4e-17	hypothetical protein
CUFF.8331	CCON0000097816.1	.	62428	63416	0.883965	-	-	CUFF.8331.1
CUFF.8347	CCON0000097825.1	+	16328	17319	4.94081	-	-	CUFF.8347.1
CUFF.8350	CCON0000097817.1	.	2269	2837	8.59604	-	-	CUFF.8350.1
CUFF.8377	CCON0000097839.1	.	53397	53554	664.567	-	-	CUFF.8377.1
CUFF.8383	CCON0000097839.1	.	51497	52102	18.9054	-	-	CUFF.8383.1		smm:Smp_100110	49	80.9	5e-14	hypothetical protein
CUFF.8387	CCON0000097843.1	.	56730	57183	2.29243	-	-	CUFF.8387.1
CUFF.8388	CCON0000097845.1	+	35566	35839	20.0019	-	-	CUFF.8388.1
CUFF.8389	CCON0000097846.1	.	17247	17999	0.692185	-	-	CUFF.8389.1
CUFF.8391	CCON0000097846.1	.	24748	25112	84.7755	-	-	CUFF.8391.1
CUFF.8406	CCON0000097852.1	.	21096	21407	14.0317	-	-	CUFF.8406.1
CUFF.8414	CCON0000097856.1	.	43757	45530	1.15496	-	-	CUFF.8414.1
CUFF.8415	CCON0000097859.1	.	6767	7616	0.559544	-	-	CUFF.8415.1
CUFF.8428	CCON0000097867.1	.	42	514	2.01226	-	-	CUFF.8428.1
CUFF.8430	CCON0000097868.1	.	17	585	1.73572	-	-	CUFF.8430.1		dre:100332175	51	181	3e-44	Gag-Pol polyprotein-like
CUFF.8437	CCON0000097876.1	.	74028	74647	2.24015	-	-	CUFF.8437.1
CUFF.8438	CCON0000097876.1	-	72643	73771	3.26852	-	-	CUFF.8438.1		smm:Smp_074770	59	72.8	7e-12	hypothetical protein
CUFF.8444	CCON0000097883.1	.	45088	45389	9.11961	-	-	CUFF.8444.1
CUFF.8452	CCON0000097891.1	.	6	763	7.46289	-	-	CUFF.8452.1		dre:100332136	48	249	1e-64	polyprotein-like		|GO:0003676|GO:0015074|
CUFF.8453	CCON0000097891.1	.	869	1600	3.4397	-	-	CUFF.8453.1
CUFF.8461	CCON0000097894.1	+	1758	4670	18.3136	-	-	CUFF.8461.1		smm:Smp_167090	69	104	2e-21	invadolysin (M08 family) ; K13539 leishmanolysin-like peptidase [EC:3.4.24.-]	|Metabolism; Enzyme Families; Peptidases [BR:ko01002];|	|GO:0016020|GO:0004222|GO:0008270|GO:0006508|GO:0007155|
CUFF.8462	CCON0000097894.1	+	6800	15497	4.40876	-	-	CUFF.8462.1		smm:Smp_167090	45	167	3e-40	invadolysin (M08 family) ; K13539 leishmanolysin-like peptidase [EC:3.4.24.-]	|Metabolism; Enzyme Families; Peptidases [BR:ko01002];|	|GO:0016020|GO:0004222|GO:0008270|GO:0006508|GO:0007155|
CUFF.8466	CCON0000097897.1	+	4291	4528	66.3104	-	-	CUFF.8466.1
CUFF.8467	CCON0000097897.1	.	10243	10623	2.04709	-	-	CUFF.8467.1
CUFF.8485	CCON0000097906.1	+	13478	13948	22.5501	-	-	CUFF.8485.1
CUFF.8500	CCON0000097922.1	.	13926	14855	1.50641	-	-	CUFF.8500.1
CUFF.8518	CCON0000097929.1	-	64082	72174	1.31905	-	-	CUFF.8518.1
CUFF.8539	CCON0000097934.1	.	53446	53632	43.6725	-	-	CUFF.8539.1
CUFF.8547	CCON0000097937.1	.	36648	37238	0.975196	-	-	CUFF.8547.1		nvi:100115235	40	71.6	1e-33	NV18939; similar to gag-pol polyprotein		|GO:0003676|GO:0015074|
CUFF.8549	CCON0000097935.1	.	50699	51035	143.246	-	-	CUFF.8549.1		smm:Smp_006040	73	107	3e-22	hypothetical protein
CUFF.8555	CCON0000097938.1	-	16786	33529	91.5968	-	-	CUFF.8555.1
CUFF.8556	CCON0000097938.1	+	16805	33516	280.348	-	-	CUFF.8556.1
CUFF.8563	CCON0000097943.1	.	1935	2387	2.43654	-	-	CUFF.8563.1		smm:Smp_135290	54	97.8	2e-19	hypothetical protein
CUFF.8567	CCON0000097943.1	-	55668	57096	4.47612	-	-	CUFF.8567.1		smm:Smp_135280	62	75.9	9e-13	brefeldin A-inhibited guanine nucleotide-exchange protein
CUFF.8576	CCON0000097950.1	.	13449	14251	0.635166	-	-	CUFF.8576.1
CUFF.8577	CCON0000097950.1	.	40372	40559	154.89	-	-	CUFF.8577.1
CUFF.8578	CCON0000097950.1	.	8929	10510	1.08737	-	-	CUFF.8578.1		smm:Smp_163810	51	118	1e-26	laminin gamma-1 chain ; K05635 laminin, gamma 1	|Cellular Processes; Cell Communication; Focal adhesion [PATH:ko04510-Map:ko04510];|Environmental Information Processing; Signaling Molecules and Interaction; CAM ligands [BR:ko04516];|Environmental Information Processing; Signaling Molecules and Interaction; ECM-receptor interaction [PATH:ko04512-Map:ko04512];|Human Diseases; Cancers; Pathways in cancer [PATH:ko05200-Map:ko05200];|Human Diseases…
CUFF.8581	CCON0000097951.1	.	35632	35991	2.29651	-	-	CUFF.8581.1
CUFF.8583	CCON0000097951.1	.	43073	44067	64.8344	-	-	CUFF.8583.1
CUFF.8588	CCON0000097953.1	.	12840	14360	2.41148	-	-	CUFF.8588.1		dre:100332136	38	267	1e-69	polyprotein-like		|GO:0003676|GO:0015074|
CUFF.8592	CCON0000097957.1	.	24053	24750	0.907668	-	-	CUFF.8592.1		spu:758890	30	95.1	4e-18	hypothetical protein LOC758890
CUFF.8593	CCON0000097957.1	.	2764	3695	1.24302	-	-	CUFF.8593.1
CUFF.8594	CCON0000097957.1	-	2823	5265	8.03757	-	-	CUFF.8594.1|CUFF.8594.2
CUFF.8595	CCON0000097957.1	.	4238	4728	1.30044	-	-	CUFF.8595.1
CUFF.8597	CCON0000097957.1	.	8254	8770	1.08794	-	-	CUFF.8597.1
CUFF.8599	CCON0000097959.1	+	5948	10968	4.00251	-	-	CUFF.8599.1		smm:Smp_156760	79	174	3e-62	hypothetical protein
CUFF.8600	CCON0000097959.1	.	48867	49299	1.75833	-	-	CUFF.8600.1
CUFF.8603	CCON0000097960.1	.	42485	42754	15.7	-	-	CUFF.8603.1
CUFF.8613	CCON0000097961.1	.	22886	23273	22.9879	-	-	CUFF.8613.1		smm:Smp_125550	71	77.8	2e-13	hypothetical protein
CUFF.8619	CCON0000097958.1	.	20118	20364	11.4671	-	-	CUFF.8619.1
CUFF.8627	CCON0000097970.1	-	25284	39269	1.1875	-	-	CUFF.8627.1		smm:Smp_135250	82	162	2e-38	hypothetical protein
CUFF.8642	CCON0000097984.1	.	29255	29432	80.8464	-	-	CUFF.8642.1
CUFF.8645	CCON0000097985.1	.	5839	6076	73.0766	-	-	CUFF.8645.1
CUFF.8646	CCON0000097985.1	.	27517	28436	0.919803	-	-	CUFF.8646.1
CUFF.8650	CCON0000097988.1	+	31270	32997	11.0474	-	-	CUFF.8650.1
CUFF.8654	CCON0000097989.1	-	27650	30742	2.56606	-	-	CUFF.8654.1		smm:Smp_141960	70	177	5e-43	ankyrin repeat domain protein
CUFF.8660	CCON0000097995.1	.	48318	49134	0.677286	-	-	CUFF.8660.1
CUFF.8685	CCON0000098015.1	.	9315	9407	9340000	-	-	CUFF.8685.1
CUFF.8687	CCON0000098018.1	.	15363	15862	3.03207	-	-	CUFF.8687.1
CUFF.8695	CCON0000098019.1	.	218220	218793	1.05561	-	-	CUFF.8695.1
CUFF.8703	CCON0000098020.1	.	103072	103800	6.11564	-	-	CUFF.8703.1		dre:555988	35	95.1	4e-18	Transmembrane protein 80-like
CUFF.8719	CCON0000098024.1	.	74947	75601	6.55527	-	-	CUFF.8719.1		smm:Smp_018500	71	240	5e-62	shikimate-kinase (EC:2.7.1.71); K00851 gluconokinase [EC:2.7.1.12]	|Metabolism; Carbohydrate Metabolism; Pentose phosphate pathway [PATH:ko00030-Map:ko00030];|	|GO:0004765|GO:0005524|GO:0016301|GO:0005975|
CUFF.8724	CCON0000098026.1	.	87506	88210	1.23949	-	-	CUFF.8724.1
CUFF.8727	CCON0000098025.1	.	20678	21099	3.1623	-	-	CUFF.8727.1
CUFF.8729	CCON0000098026.1	-	97977	102737	3.33835	-	-	CUFF.8729.1
CUFF.8742	CCON0000098031.1	.	100875	101111	7.23523	-	-	CUFF.8742.1
CUFF.8744	CCON0000098031.1	+	43032	67299	0.327035	-	-	CUFF.8744.1
CUFF.8766	CCON0000098044.1	+	25718	27706	6.90352	-	-	CUFF.8766.1
CUFF.8772	CCON0000098040.1	.	46152	46820	1.64986	-	-	CUFF.8772.1
CUFF.8776	CCON0000098047.1	+	29753	30084	32.3319	-	-	CUFF.8776.1
CUFF.8788	CCON0000098056.1	.	22500	22946	11.6368	-	-	CUFF.8788.1
CUFF.8791	CCON0000098059.1	-	13008	13696	4.87552	-	-	CUFF.8791.1
CUFF.8802	CCON0000098070.1	+	24540	28566	6.12363	-	-	CUFF.8802.1
CUFF.8803	CCON0000098070.1	.	133059	133505	1.52386	-	-	CUFF.8803.1
CUFF.8804	CCON0000098070.1	-	133600	133837	488.337	-	-	CUFF.8804.1		smm:Smp_148440	87	110	4e-23	hypothetical protein
CUFF.8807	CCON0000098070.1	.	140070	140593	1.70411	-	-	CUFF.8807.1
CUFF.8809	CCON0000098071.1	.	521	1435	0.587836	-	-	CUFF.8809.1
CUFF.8815	CCON0000098072.1	.	48979	49916	0.708544	-	-	CUFF.8815.1
CUFF.8837	CCON0000098076.1	.	56600	56834	16.1954	-	-	CUFF.8837.1
CUFF.8844	CCON0000098078.1	.	19463	19808	3.18107	-	-	CUFF.8844.1		smm:Smp_162100	83	187	2e-46	hypothetical protein
CUFF.8846	CCON0000098077.1	.	62923	63754	45.9501	-	-	CUFF.8846.1		smm:Smp_038980.2	75	72	5e-11	hypothetical protein
CUFF.8852	CCON0000098079.1	.	31413	31673	13.6997	-	-	CUFF.8852.1
CUFF.8853	CCON0000098079.1	.	43072	43488	4.39128	-	-	CUFF.8853.1
CUFF.8860	CCON0000098079.1	.	42504	42986	200.498	-	-	CUFF.8860.1		smm:Smp_135940	91	158	1e-37	hypothetical protein		|GO:0005834|GO:0004871|GO:0007186|
CUFF.8861	CCON0000098079.1	.	72540	73025	1.45229	-	-	CUFF.8861.1		smm:Smp_135920	76	228	8e-59	hypothetical protein		|GO:0005515|
CUFF.8867	CCON0000098083.1	.	31006	31264	18.3407	-	-	CUFF.8867.1
CUFF.8870	CCON0000098083.1	.	20912	21898	1.48438	-	-	CUFF.8870.1
CUFF.8876	CCON0000098086.1	.	31726	32262	1.23005	-	-	CUFF.8876.1
CUFF.8884	CCON0000098089.1	.	114492	114857	2.01752	-	-	CUFF.8884.1
CUFF.8886	CCON0000098089.1	.	177771	178317	0.996242	-	-	CUFF.8886.1
CUFF.8900	CCON0000098091.1	.	4003	4169	154.873	-	-	CUFF.8900.1
CUFF.8902	CCON0000098092.1	.	28	576	1.52729	-	-	CUFF.8902.1		dre:100149476	50	172	1e-41	Gag-Pol polyprotein-like
CUFF.8903	CCON0000098092.1	.	49867	50162	10.7292	-	-	CUFF.8903.1
CUFF.8905	CCON0000098091.1	.	36299	36501	82.2764	-	-	CUFF.8905.1
CUFF.8918	CCON0000098097.1	+	93393	97573	2.82889	-	-	CUFF.8918.1		smm:Smp_076540	90	218	1e-55	hypothetical protein
CUFF.8913	CCON0000098093.1	.	7461	7708	6.5301	-	-	CUFF.8913.1
CUFF.8922	CCON0000098097.1	.	142812	143421	1.69236	-	-	CUFF.8922.1
CUFF.8937	CCON0000098102.1	.	31736	32342	3.92063	-	-	CUFF.8937.1		spu:761977	29	87.4	2e-28	similar to transposase
CUFF.8939	CCON0000098102.1	.	37811	38501	28.105	-	-	CUFF.8939.1
CUFF.8942	CCON0000098104.1	.	23051	23526	1.24443	-	-	CUFF.8942.1
CUFF.8975	CCON0000098113.1	-	56942	59952	4.85391	-	-	CUFF.8975.1		smm:Smp_081920	34	73.2	6e-12	hypothetical protein
CUFF.8978	CCON0000098113.1	+	67804	72676	13.2873	-	-	CUFF.8978.1|CUFF.8978.2		smm:Smp_081900.2	42	84.3	3e-15	hypothetical protein
CUFF.8989	CCON0000098117.1	.	39207	39824	0.913266	-	-	CUFF.8989.1
CUFF.8992	CCON0000098118.1	.	22647	22929	32.2067	-	-	CUFF.8992.1
CUFF.8986	CCON0000098113.1	.	12048	14067	12.622	-	-	CUFF.8986.1
CUFF.9000	CCON0000098120.1	+	16417	25137	42.4759	-	-	CUFF.9000.1|CUFF.9000.2
CUFF.9005	CCON0000098123.1	+	7965	16686	54.8109	-	-	CUFF.9005.1
CUFF.9006	CCON0000098123.1	.	64595	64955	2.49083	-	-	CUFF.9006.1
CUFF.9007	CCON0000098123.1	.	65091	65336	7.36492	-	-	CUFF.9007.1
CUFF.9010	CCON0000098123.1	.	30869	31491	3.52848	-	-	CUFF.9010.1
CUFF.9012	CCON0000098126.1	.	9437	9774	355.118	-	-	CUFF.9012.1
CUFF.9027	CCON0000098134.1	-	30476	33901	1.93827	-	-	CUFF.9027.1
CUFF.9036	CCON0000098142.1	+	648	3914	4.51376	-	-	CUFF.9036.1
CUFF.9046	CCON0000098148.1	.	14669	15816	0.434508	-	-	CUFF.9046.1
CUFF.9060	CCON0000098160.1	.	23042	23902	1.05412	-	-	CUFF.9060.1
CUFF.9085	CCON0000098171.1	.	32462	33015	1.95405	-	-	CUFF.9085.1
CUFF.9099	CCON0000098187.1	.	8158	8273	4826.84	-	-	CUFF.9099.1
CUFF.9100	CCON0000098187.1	+	8340	16090	4.47936	-	-	CUFF.9100.1
CUFF.9111	CCON0000098200.1	+	1910	8036	1.46577	-	-	CUFF.9111.1
CUFF.9132	CCON0000098217.1	.	12057	12456	2.54149	-	-	CUFF.9132.1
CUFF.9136	CCON0000098216.1	.	8302	8940	1.91292	-	-	CUFF.9136.1		smm:Smp_135220	54	62.8	2e-13	hypothetical protein
CUFF.9140	CCON0000098225.1	+	3209	8293	2.14092	-	-	CUFF.9140.1
CUFF.9150	CCON0000098229.1	-	46744	48988	112.321	-	-	CUFF.9150.1
CUFF.9151	CCON0000098230.1	-	5	3462	2.1621	-	-	CUFF.9151.1		smm:Smp_169450	66	179	1e-43	DNA replication licensing factor MCM8
CUFF.9156	CCON0000098236.1	+	4965	5247	90.1586	-	-	CUFF.9156.1
CUFF.9162	CCON0000098228.1	.	41983	42927	1.58093	-	-	CUFF.9162.1								|GO:0005525|GO:0007264|
CUFF.9175	CCON0000098251.1	+	11103	21765	4479.63	-	-	CUFF.9175.1
CUFF.9182	CCON0000098267.1	+	387	6453	46.4157	-	-	CUFF.9182.1		smm:Smp_052850	88	86.3	6e-16	hypothetical protein		|GO:0008081|GO:0006629|
CUFF.9183	CCON0000098267.1	.	10850	12478	1.90774	-	-	CUFF.9183.1
CUFF.9189	CCON0000098272.1	.	3766	4095	3.28548	-	-	CUFF.9189.1
CUFF.9193	CCON0000098274.1	.	6720	7116	5.67153	-	-	CUFF.9193.1
CUFF.9197	CCON0000098280.1	.	5678	6310	20.845	-	-	CUFF.9197.1
CUFF.9198	CCON0000098282.1	.	12843	14806	0.654186	-	-	CUFF.9198.1
CUFF.9199	CCON0000098290.1	.	14786	15189	1.82923	-	-	CUFF.9199.1
CUFF.9209	CCON0000098301.1	-	5146	7609	8.1108	-	-	CUFF.9209.1
CUFF.9212	CCON0000098301.1	-	17795	22232	17.7959	-	-	CUFF.9212.1|CUFF.9212.2
CUFF.9213	CCON0000098305.1	+	35537	40929	10.5534	-	-	CUFF.9213.1		smm:Smp_154350	55	95.1	1e-18	hypothetical protein
CUFF.9230	CCON0000098328.1	.	1998	2505	3.35647	-	-	CUFF.9230.1
CUFF.9249	CCON0000098338.1	+	45926	57050	249.898	-	-	CUFF.9249.1		smm:Smp_034430.2	94	158	1e-37	39S ribosomal protein L43
CUFF.9250	CCON0000098338.1	+	138178	139772	7.5041	-	-	CUFF.9250.1
CUFF.9274	CCON0000098342.1	.	15582	17789	0.469003	-	-	CUFF.9274.1		smm:Smp_191250	62	69.3	2e-12	hypothetical protein
CUFF.9279	CCON0000098344.1	+	44176	46405	2.89979	-	-	CUFF.9279.1		smm:Smp_146550	55	107	2e-22	hypothetical protein
CUFF.9298	CCON0000098351.1	.	20718	21335	1.32839	-	-	CUFF.9298.1
CUFF.9300	CCON0000098351.1	.	27546	27794	22.779	-	-	CUFF.9300.1
CUFF.9303	CCON0000098351.1	+	35884	59292	2.63212	-	-	CUFF.9303.1
CUFF.9299	CCON0000098349.1	.	84561	84812	38.0032	-	-	CUFF.9299.1
CUFF.9318	CCON0000098353.1	+	13328	14685	0.392112	-	-	CUFF.9318.1		smm:Smp_120330	51	139	7e-31	hypothetical protein
CUFF.9320	CCON0000098353.1	+	19086	19729	0.860509	-	-	CUFF.9320.1
CUFF.9326	CCON0000098361.1	+	80562	85290	3.15276	-	-	CUFF.9326.1
CUFF.9334	CCON0000098365.1	+	18390	28896	1.61577	-	-	CUFF.9334.1
CUFF.9335	CCON0000098365.1	.	20553	22105	0.723185	-	-	CUFF.9335.1		smm:Smp_163810	63	147	2e-33	laminin gamma-1 chain ; K05635 laminin, gamma 1	|Cellular Processes; Cell Communication; Focal adhesion [PATH:ko04510-Map:ko04510];|Environmental Information Processing; Signaling Molecules and Interaction; CAM ligands [BR:ko04516];|Environmental Information Processing; Signaling Molecules and Interaction; ECM-receptor interaction [PATH:ko04512-Map:ko04512];|Human Diseases; Cancers; Pathways in cancer [PATH:ko05200-Map:ko05200];|Human Diseases…
CUFF.9368	CCON0000098381.1	.	9175	9818	2.26861	-	-	CUFF.9368.1
CUFF.9397	CCON0000098395.1	-	29056	30941	63.0662	-	-	CUFF.9397.1
CUFF.9398	CCON0000098399.1	.	2705	3267	0.953373	-	-	CUFF.9398.1
CUFF.9401	CCON0000098401.1	.	27525	27778	5.40473	-	-	CUFF.9401.1
CUFF.9404	CCON0000098406.1	.	16275	16584	16.8291	-	-	CUFF.9404.1
CUFF.9427	CCON0000098421.1	-	14646	15829	4.58668	-	-	CUFF.9427.1		smm:Smp_125590	58	96.3	3e-18	hypothetical protein
CUFF.9430	CCON0000098419.1	-	13174	25690	3.58195	-	-	CUFF.9430.1
CUFF.9438	CCON0000098435.1	.	8345	8654	15.5798	-	-	CUFF.9438.1
CUFF.9450	CCON0000098457.1	.	1438	1694	9.31108	-	-	CUFF.9450.1		smm:Smp_168970	64	83.2	5e-15	discs lost-related
CUFF.9461	CCON0000098468.1	-	104883	110524	2339.97	-	-	CUFF.9461.1
CUFF.9469	CCON0000098436.1	.	25888	26927	16.8601	-	-	CUFF.9469.1		smm:Smp_126740	48	184	9e-45	protein kinase
CUFF.9473	CCON0000098472.1	.	117319	117514	54.1633	-	-	CUFF.9473.1
CUFF.9478	CCON0000098473.1	+	14997	18313	3.18631	-	-	CUFF.9478.1
CUFF.9480	CCON0000098473.1	.	36865	37127	6.66924	-	-	CUFF.9480.1
CUFF.9485	CCON0000098475.1	.	11367	11937	17.6391	-	-	CUFF.9485.1
CUFF.9489	CCON0000098475.1	.	29085	29422	43.6951	-	-	CUFF.9489.1
CUFF.9498	CCON0000098478.1	+	41153	43577	2.69928	-	-	CUFF.9498.1
CUFF.9511	CCON0000098481.1	.	55381	55506	1231.28	-	-	CUFF.9511.1
CUFF.9516	CCON0000098485.1	.	15975	16180	25.5442	-	-	CUFF.9516.1
CUFF.9518	CCON0000098485.1	.	19397	20263	0.553912	-	-	CUFF.9518.1
CUFF.9520	CCON0000098486.1	.	2749	3118	2.17059	-	-	CUFF.9520.1		smm:Smp_143860	66	106	5e-22	hypothetical protein
CUFF.9521	CCON0000098486.1	.	5882	6051	642.333	-	-	CUFF.9521.1
CUFF.9526	CCON0000098488.1	+	14618	18776	12.0481	-	-	CUFF.9526.1
CUFF.9527	CCON0000098488.1	.	27800	28741	1.26854	-	-	CUFF.9527.1
CUFF.9531	CCON0000098486.1	+	79488	95591	36.508	-	-	CUFF.9531.1
CUFF.9539	CCON0000098475.1	.	17912	18170	96.555	-	-	CUFF.9539.1
CUFF.9541	CCON0000098491.1	.	27968	28157	47.9312	-	-	CUFF.9541.1
CUFF.9553	CCON0000098498.1	-	10559	11769	1.77262	-	-	CUFF.9553.1
CUFF.9555	CCON0000098498.1	.	1059	2451	2.84015	-	-	CUFF.9555.1		smm:Smp_160230	52	124	1e-26	hypothetical protein
CUFF.9561	CCON0000098501.1	.	9144	9400	40.7564	-	-	CUFF.9561.1
CUFF.9570	CCON0000098510.1	.	3220	4227	3.8416	-	-	CUFF.9570.1
CUFF.9580	CCON0000098510.1	.	21701	22026	19.5796	-	-	CUFF.9580.1
CUFF.9575	CCON0000098509.1	.	12205	12499	166.847	-	-	CUFF.9575.1		dre:550447	62	78.6	5e-28	osgep, si:ch211-214j24.11, wu:fj38e02, zgc:112527; O-sialoglycoprotein endopeptidase (EC:3.4.24.57); K01409 O-sialoglycoprotein endopeptidase [EC:3.4.24.57]	|Metabolism; Enzyme Families; Peptidases [BR:ko01002];|	|GO:0004222|GO:0006508|
CUFF.9594	CCON0000098524.1	.	42781	43068	3.58195	-	-	CUFF.9594.1
CUFF.9596	CCON0000098519.1	-	18341	20154	261.403	-	-	CUFF.9596.1
CUFF.9602	CCON0000098528.1	-	2112	5193	14.3189	-	-	CUFF.9602.1		smm:Smp_053230	81	98.6	4e-31	NADH-cytochrome B5 reductase ; K00326 cytochrome-b5 reductase [EC:1.6.2.2]	|Metabolism; Carbohydrate Metabolism; Amino sugar and nucleotide sugar metabolism [PATH:ko00520-Map:ko00520];|	|GO:0016491|GO:0055114|
CUFF.9620	CCON0000098534.1	.	11418	11665	9.54779	-	-	CUFF.9620.1
CUFF.9633	CCON0000098539.1	.	60102	60821	2.80934	-	-	CUFF.9633.1
CUFF.9636	CCON0000098542.1	+	42824	45924	2.23243	-	-	CUFF.9636.1|CUFF.9636.2
CUFF.9661	CCON0000098553.1	.	42157	42650	1.40461	-	-	CUFF.9661.1
CUFF.9680	CCON0000098560.1	.	50623	51286	3.74458	-	-	CUFF.9680.1
CUFF.9686	CCON0000098565.1	+	18978	24370	20.8244	-	-	CUFF.9686.1
CUFF.9692	CCON0000098564.1	.	26188	26562	22.6631	-	-	CUFF.9692.1
CUFF.9695	CCON0000098566.1	.	187724	188498	6.6943	-	-	CUFF.9695.1
CUFF.9704	CCON0000098567.1	.	90494	90704	51.2597	-	-	CUFF.9704.1
CUFF.9708	CCON0000098567.1	.	40501	40724	9.69267	-	-	CUFF.9708.1
CUFF.9717	CCON0000098569.1	.	95454	95807	4.75859	-	-	CUFF.9717.1
CUFF.9719	CCON0000098570.1	-	3989	7241	20.2354	-	-	CUFF.9719.1		smm:Smp_169220	56	70.9	3e-11	hypothetical protein
CUFF.9726	CCON0000098571.1	.	48159	48615	2.39992	-	-	CUFF.9726.1
CUFF.9730	CCON0000098572.1	-	76866	78889	218.269	-	-	CUFF.9730.1		smm:Smp_059100	62	137	4e-31	msf1/px19 related
CUFF.9761	CCON0000098580.1	.	79338	79576	6.95957	-	-	CUFF.9761.1
CUFF.9769	CCON0000098583.1	+	8886	13374	5.40946	-	-	CUFF.9769.1
CUFF.9778	CCON0000098588.1	.	18790	18918	15192.4	-	-	CUFF.9778.1		smm:Smp_074150.1	87	77.4	3e-13	annexin
CUFF.9786	CCON0000098596.1	.	57187	57869	1.96178	-	-	CUFF.9786.1		cqu:CpipJ_CPIJ018776	36	119	1e-25	hypothetical protein
CUFF.9791	CCON0000098597.1	.	2657	2800	556.607	-	-	CUFF.9791.1
CUFF.9797	CCON0000098604.1	.	6	672	18.2445	-	-	CUFF.9797.1
CUFF.9801	CCON0000098604.1	.	34835	35804	0.588682	-	-	CUFF.9801.1		smm:Smp_024650	83	494	1e-138	beta-14-galactosyltransferase 34-related		|GO:0016757|GO:0005975|
CUFF.9809	CCON0000098612.1	.	7958	8096	470.245	-	-	CUFF.9809.1
CUFF.9818	CCON0000098614.1	.	42941	43216	300.098	-	-	CUFF.9818.1
CUFF.9864	CCON0000098654.1	.	7947	8660	0.744303	-	-	CUFF.9864.1
CUFF.9884	CCON0000098684.1	.	536	676	451.443	-	-	CUFF.9884.1
CUFF.9899	CCON0000098696.1	.	4265	7249	1.70906	-	-	CUFF.9899.1		spu:577247	42	130	4e-33	similar to transposase		|GO:0003676|GO:0015074|
CUFF.9908	CCON0000098703.1	.	38662	39487	1.33522	-	-	CUFF.9908.1
CUFF.9919	CCON0000098711.1	.	5293	5618	5.46053	-	-	CUFF.9919.1
CUFF.9937	CCON0000098721.1	.	25765	26407	1.41125	-	-	CUFF.9937.1
CUFF.9938	CCON0000098719.1	-	4227	9630	109.588	-	-	CUFF.9938.1|CUFF.9938.2
CUFF.9939	CCON0000098726.1	.	8972	9371	1.69433	-	-	CUFF.9939.1
CUFF.9951	CCON0000098727.1	.	9314	9757	1.92738	-	-	CUFF.9951.1
CUFF.9953	CCON0000098738.1	.	40828	41586	3.21134	-	-	CUFF.9953.1		smm:Smp_106390	68	137	1e-30	hypothetical protein
CUFF.9956	CCON0000098744.1	.	25115	25446	7.97543	-	-	CUFF.9956.1
CUFF.9964	CCON0000098752.1	.	7548	7837	7.0244	-	-	CUFF.9964.1
CUFF.9965	CCON0000098757.1	.	11423	11739	8.35946	-	-	CUFF.9965.1
CUFF.9969	CCON0000098758.1	.	12470	13568	0.504582	-	-	CUFF.9969.1
CUFF.9970	CCON0000098757.1	.	6741	7409	3.48273	-	-	CUFF.9970.1
CUFF.9974	CCON0000098765.1	.	15257	15528	8.94231	-	-	CUFF.9974.1
CUFF.9975	CCON0000098765.1	.	14789	15135	4.29009	-	-	CUFF.9975.1
CUFF.9977	CCON0000098765.1	.	19176	19937	4.08707	-	-	CUFF.9977.1
CUFF.9989	CCON0000098761.1	.	16161	16575	10.0071	-	-	CUFF.9989.1
CUFF.10010	CCON0000098796.1	.	17688	17934	30.78	-	-	CUFF.10010.1
CUFF.10023	CCON0000098818.1	+	9269	11771	0.871392	-	-	CUFF.10023.1
CUFF.10024	CCON0000098819.1	.	984	1375	13.9099	-	-	CUFF.10024.1
CUFF.10029	CCON0000098822.1	.	8259	8648	2.1338	-	-	CUFF.10029.1
CUFF.10044	CCON0000098829.1	.	28649	29537	2.47824	-	-	CUFF.10044.1
CUFF.10045	CCON0000098843.1	.	21675	21896	20.4268	-	-	CUFF.10045.1
CUFF.10049	CCON0000098852.1	.	12788	13106	2.73858	-	-	CUFF.10049.1
CUFF.10053	CCON0000098851.1	-	7235	10209	9.16493	-	-	CUFF.10053.1
CUFF.10064	CCON0000098867.1	.	35072	35175	55014.1	-	-	CUFF.10064.1
CUFF.10081	CCON0000098899.1	.	3752	4633	0.868571	-	-	CUFF.10081.1
CUFF.10088	CCON0000098901.1	-	294	2004	3.21464	-	-	CUFF.10088.1|CUFF.10088.2|CUFF.10088.3
CUFF.10101	CCON0000098920.1	+	30436	32390	893.572	-	-	CUFF.10101.1
CUFF.10106	CCON0000098923.1	.	22001	22218	12.5624	-	-	CUFF.10106.1
CUFF.10111	CCON0000098931.1	.	10486	10758	4.2086	-	-	CUFF.10111.1
CUFF.10124	CCON0000098948.1	.	3765	4673	1.1593	-	-	CUFF.10124.1
CUFF.10128	CCON0000098946.1	.	13746	14050	816.692	-	-	CUFF.10128.1		smm:Smp_059290.2	78	98.2	2e-19	dual-specificity phosphatase
CUFF.10132	CCON0000098983.1	+	4098	5595	43.1872	-	-	CUFF.10132.1
CUFF.10137	CCON0000098990.1	+	14408	30000	1.285	-	-	CUFF.10137.1		smm:Smp_008920	90	117	2e-25	hypothetical protein
CUFF.10138	CCON0000098990.1	.	37707	38425	0.67017	-	-	CUFF.10138.1
CUFF.10149	CCON0000099006.1	.	59097	59921	2.4518	-	-	CUFF.10149.1
CUFF.10155	CCON0000099006.1	-	57724	58966	8.67808	-	-	CUFF.10155.1
CUFF.10187	CCON0000099016.1	.	61718	62041	3.166	-	-	CUFF.10187.1
CUFF.10183	CCON0000099016.1	.	15426	15573	285.389	-	-	CUFF.10183.1
CUFF.10205	CCON0000099025.1	.	30090	30453	10.4182	-	-	CUFF.10205.1
CUFF.10207	CCON0000099024.1	.	131463	131767	3.67741	-	-	CUFF.10207.1
CUFF.10218	CCON0000099030.1	.	4384	4616	12.3944	-	-	CUFF.10218.1
CUFF.10224	CCON0000099031.1	.	19121	19359	8.35149	-	-	CUFF.10224.1
CUFF.10223	CCON0000099031.1	-	3483	7116	2.42053	-	-	CUFF.10223.1
CUFF.10225	CCON0000099032.1	.	39474	39648	129.316	-	-	CUFF.10225.1
CUFF.10230	CCON0000099031.1	+	12990	17261	2.33184	-	-	CUFF.10230.1|CUFF.10230.2
CUFF.10238	CCON0000099037.1	.	61266	62019	0.942197	-	-	CUFF.10238.1
CUFF.10242	CCON0000099041.1	-	10354	26925	3.01047	-	-	CUFF.10242.1								|GO:0005515|
CUFF.10244	CCON0000099042.1	.	15070	15423	6.70528	-	-	CUFF.10244.1
CUFF.10245	CCON0000099042.1	.	57543	57877	11.7934	-	-	CUFF.10245.1
CUFF.10251	CCON0000099046.1	.	11141	11740	0.953659	-	-	CUFF.10251.1		nve:NEMVE_v1g94732	49	72.8	1e-11	hypothetical protein
CUFF.10256	CCON0000099050.1	.	34734	35109	2.67456	-	-	CUFF.10256.1
CUFF.10257	CCON0000099050.1	.	60691	61745	0.530429	-	-	CUFF.10257.1		smm:Smp_160460	40	206	3e-51	zinc finger protein
CUFF.10272	CCON0000099060.1	.	52344	52586	42.6709	-	-	CUFF.10272.1
CUFF.10289	CCON0000099075.1	+	21962	23496	21.2502	-	-	CUFF.10289.1		smm:Smp_017420	72	103	3e-21	hypothetical protein
CUFF.10294	CCON0000099078.1	.	19960	20586	1.0569	-	-	CUFF.10294.1
CUFF.10302	CCON0000099081.1	.	39330	40088	5.60298	-	-	CUFF.10302.1
CUFF.10308	CCON0000099087.1	.	2873	3685	29.5189	-	-	CUFF.10308.1		smm:Smp_179130	74	137	7e-31	hypothetical protein
CUFF.10323	CCON0000099096.1	-	233	2627	6.70635	-	-	CUFF.10323.1
CUFF.10331	CCON0000099110.1	.	18478	19639	0.399108	-	-	CUFF.10331.1
CUFF.10343	CCON0000099119.1	-	18362	24067	4.6621	-	-	CUFF.10343.1		smm:Smp_141810	60	139	7e-32	hypothetical protein
CUFF.10345	CCON0000099122.1	.	4866	5201	2.4252	-	-	CUFF.10345.1
CUFF.10350	CCON0000099130.1	.	10947	11190	6.35225	-	-	CUFF.10350.1
CUFF.10351	CCON0000099130.1	.	22780	22979	23.8125	-	-	CUFF.10351.1
CUFF.10366	CCON0000099142.1	.	26596	27384	0.827479	-	-	CUFF.10366.1
CUFF.10353	CCON0000099011.1	.	15175	15712	73.1561	-	-	CUFF.10353.1		smm:Smp_067090	96	124	3e-27	DNA-directed RNA polymerase II ; K03017 DNA-directed RNA polymerase II subunit RPB9	|Genetic Information Processing; Replication and Repair; DNA repair and recombination proteins [BR:ko03400];|Genetic Information Processing; Transcription; RNA polymerase [PATH:ko03020-Map:ko03020];|Human Diseases; Neurodegenerative Diseases; Huntington's disease [PATH:ko05016-Map:ko05016];|Metabolism; Nucleotide Metabolism; Purine metabolism [PATH:ko00230-Map:ko00230];|Metabolism; Nucleotide Met…	|GO:0003677|GO:0003899|GO:0006351|
CUFF.10356	CCON0000099011.1	.	49341	50098	0.997857	-	-	CUFF.10356.1
CUFF.10378	CCON0000099011.1	.	51356	52769	531.63	-	-	CUFF.10378.1		smm:Smp_103610	71	193	2e-47	cathepsin B-like peptidase (C01 family)		|GO:0004197|GO:0008234|GO:0006508|
CUFF.10381	CCON0000099148.1	.	28077	28405	28.6795	-	-	CUFF.10381.1
CUFF.10397	CCON0000099175.1	.	4422	5291	1.24805	-	-	CUFF.10397.1
CUFF.10400	CCON0000099180.1	.	379	1527	0.408639	-	-	CUFF.10400.1
CUFF.10403	CCON0000099181.1	.	1468	2152	0.931798	-	-	CUFF.10403.1
CUFF.10404	CCON0000099181.1	.	10328	11109	0.986893	-	-	CUFF.10404.1
CUFF.10405	CCON0000099181.1	.	11427	11567	590.348	-	-	CUFF.10405.1
CUFF.10420	CCON0000099206.1	.	1332	1552	10.4931	-	-	CUFF.10420.1		smm:Smp_162010	57	80.1	5e-14	serine/threonine protein kinase
CUFF.10429	CCON0000099219.1	.	14553	14904	2.1893	-	-	CUFF.10429.1
CUFF.10438	CCON0000099235.1	-	22958	24411	1.82079	-	-	CUFF.10438.1
CUFF.10445	CCON0000099237.1	-	72163	74962	0.682488	-	-	CUFF.10445.1
CUFF.10450	CCON0000099239.1	.	32464	32728	5.50386	-	-	CUFF.10450.1
CUFF.10451	CCON0000099238.1	-	1413	1709	21.3724	-	-	CUFF.10451.1		smm:Smp_173530	70	86.3	7e-16	hypothetical protein
CUFF.10460	CCON0000099242.1	+	8490	11995	1158.59	-	-	CUFF.10460.1		smm:Smp_127950	71	69.3	8e-11	protein arginine n-methyltransferase
CUFF.10472	CCON0000099250.1	+	44825	47273	8.79225	-	-	CUFF.10472.1
CUFF.10484	CCON0000099260.1	.	33989	34351	2.87284	-	-	CUFF.10484.1
CUFF.10492	CCON0000099263.1	.	27011	28009	2.88076	-	-	CUFF.10492.1		smm:Smp_076710.2	33	78.2	9e-13	hypothetical protein
CUFF.10496	CCON0000099266.1	-	1679	5538	124.25	-	-	CUFF.10496.1
CUFF.10502	CCON0000099270.1	+	49008	54634	2.76686	-	-	CUFF.10502.1		smm:Smp_157040	47	134	2e-30	hypothetical protein
CUFF.10519	CCON0000099282.1	-	914	4880	0.552832	-	-	CUFF.10519.1
CUFF.10523	CCON0000099286.1	.	3135	3263	795.414	-	-	CUFF.10523.1
CUFF.10524	CCON0000099286.1	.	5148	5621	1.75451	-	-	CUFF.10524.1
CUFF.10533	CCON0000099295.1	-	3771	5870	2.92779	-	-	CUFF.10533.1
CUFF.10551	CCON0000099298.1	.	11821	12717	0.597271	-	-	CUFF.10551.1		smm:Smp_119490	46	86.7	2e-15	hypothetical protein
CUFF.10552	CCON0000099297.1	.	66143	67246	1.43028	-	-	CUFF.10552.1		cqu:CpipJ_CPIJ018776	33	96.7	3e-18	hypothetical protein
CUFF.10559	CCON0000099299.1	.	37382	37582	39.4428	-	-	CUFF.10559.1
CUFF.10585	CCON0000099310.1	.	14411	15127	0.941839	-	-	CUFF.10585.1
CUFF.10583	CCON0000099309.1	+	6177	10194	1.28153	-	-	CUFF.10583.1
CUFF.10590	CCON0000099313.1	.	16312	18203	3.44892	-	-	CUFF.10590.1
CUFF.10594	CCON0000099317.1	-	9182	15793	2.31976	-	-	CUFF.10594.1
CUFF.10600	CCON0000099320.1	.	7657	8876	0.654403	-	-	CUFF.10600.1		smm:Smp_151140	63	84.3	2e-14	serine/threonine protein kinase
CUFF.10607	CCON0000099321.1	-	83312	84196	13.684	-	-	CUFF.10607.1
CUFF.10609	CCON0000099324.1	.	709	916	20.5625	-	-	CUFF.10609.1
CUFF.10614	CCON0000099324.1	+	19220	39195	53.7531	-	-	CUFF.10614.1
CUFF.10617	CCON0000099325.1	.	18470	18770	6.34472	-	-	CUFF.10617.1
CUFF.10622	CCON0000099329.1	.	55252	55517	11.9144	-	-	CUFF.10622.1
CUFF.10625	CCON0000099331.1	.	33407	33746	3.07007	-	-	CUFF.10625.1
CUFF.10631	CCON0000099334.1	.	22154	22726	1.85679	-	-	CUFF.10631.1
CUFF.10634	CCON0000099335.1	.	15687	16229	5.52122	-	-	CUFF.10634.1
CUFF.10659	CCON0000099348.1	-	25620	26857	20.0307	-	-	CUFF.10659.1
CUFF.10668	CCON0000099348.1	-	3817	4097	22405.4	-	-	CUFF.10668.1		smm:Smp_097380	87	101	2e-20	groes chaperonin ; K04078 chaperonin GroES	|Genetic Information Processing; Folding, Sorting and Degradation; Chaperones and folding catalysts [BR:ko03110];|	|GO:0005737|GO:0005524|GO:0006457|
CUFF.10687	CCON0000099360.1	.	30865	31899	12.2068	-	-	CUFF.10687.1		smm:Smp_022500	73	87.8	1e-15	hypothetical protein
CUFF.10700	CCON0000099387.1	.	11781	12166	1.99546	-	-	CUFF.10700.1
CUFF.10702	CCON0000099385.1	.	1313	2643	0.390573	-	-	CUFF.10702.1
CUFF.10703	CCON0000099385.1	.	3081	3531	1.99451	-	-	CUFF.10703.1
CUFF.10713	CCON0000099398.1	.	2040	2233	48.0685	-	-	CUFF.10713.1
CUFF.10735	CCON0000099413.1	+	13075	18100	0.809266	-	-	CUFF.10735.1
CUFF.10745	CCON0000099431.1	.	558	1102	1.42904	-	-	CUFF.10745.1
CUFF.10747	CCON0000099436.1	+	548	2213	52.4798	-	-	CUFF.10747.1
CUFF.10754	CCON0000099441.1	.	3168	3891	1.1285	-	-	CUFF.10754.1
CUFF.10759	CCON0000099452.1	+	7126	11552	9.74963	-	-	CUFF.10759.1
CUFF.10765	CCON0000099458.1	.	19021	19392	2.7326	-	-	CUFF.10765.1
CUFF.10776	CCON0000099473.1	.	10841	11062	89.0895	-	-	CUFF.10776.1
CUFF.10774	CCON0000099473.1	.	5101	5390	11.0225	-	-	CUFF.10774.1
CUFF.10780	CCON0000099475.1	.	24925	25294	24.6658	-	-	CUFF.10780.1
CUFF.10789	CCON0000099485.1	.	4359	5157	3.08065	-	-	CUFF.10789.1
CUFF.10792	CCON0000099494.1	.	4955	6026	0.45029	-	-	CUFF.10792.1
CUFF.10821	CCON0000099543.1	.	5314	5877	2.89999	-	-	CUFF.10821.1
CUFF.10827	CCON0000099549.1	-	3862	7341	2.06802	-	-	CUFF.10827.1		smm:Smp_022450.1	33	73.9	5e-12	hypothetical protein
CUFF.10828	CCON0000099557.1	.	8914	9425	1.65732	-	-	CUFF.10828.1
CUFF.10831	CCON0000099563.1	-	5003	5944	1.11268	-	-	CUFF.10831.1
CUFF.10840	CCON0000099581.1	.	3399	3930	1.97615	-	-	CUFF.10840.1
CUFF.10844	CCON0000099586.1	+	9395	9840	290.746	-	-	CUFF.10844.1		smm:Smp_049390	56	84.3	2e-15	pyrroline-5-carboxylate reductase (EC:1.5.1.2); K00286 pyrroline-5-carboxylate reductase [EC:1.5.1.2]	|Metabolism; Amino Acid Metabolism; Arginine and proline metabolism [PATH:ko00330-Map:ko00330];|	|GO:0016491|GO:0016616|GO:0055114|
CUFF.10849	CCON0000099591.1	.	2339	3348	0.645869	-	-	CUFF.10849.1
CUFF.10850	CCON0000099592.1	-	2832	5566	95.8624	-	-	CUFF.10850.1
CUFF.10853	CCON0000099593.1	.	11092	11213	2852.36	-	-	CUFF.10853.1
CUFF.10860	CCON0000099611.1	.	4582	4766	100.92	-	-	CUFF.10860.1		smm:Smp_120380	89	109	7e-23	testis specific leucine rich repeat protein		|GO:0005515|GO:0016307|GO:0046488|
CUFF.10863	CCON0000099613.1	+	5625	7420	24.4182	-	-	CUFF.10863.1
CUFF.10873	CCON0000099634.1	.	18837	19406	1.68435	-	-	CUFF.10873.1
CUFF.10876	CCON0000099634.1	.	20725	21655	0.718682	-	-	CUFF.10876.1		smm:Smp_191130	48	105	4e-21	hypothetical protein
CUFF.10878	CCON0000099635.1	.	2628	2774	375.152	-	-	CUFF.10878.1		smm:Smp_144130	93	94	3e-18	lachesin; septate junction protein
CUFF.10881	CCON0000099635.1	-	27069	28038	2.9513	-	-	CUFF.10881.1
CUFF.10884	CCON0000099638.1	.	21165	21695	2.08627	-	-	CUFF.10884.1
CUFF.10891	CCON0000099637.1	.	24628	25120	4.93243	-	-	CUFF.10891.1
CUFF.10895	CCON0000099642.1	.	27114	27374	11.5931	-	-	CUFF.10895.1
CUFF.10900	CCON0000099653.1	.	5595	6377	0.776227	-	-	CUFF.10900.1
CUFF.10908	CCON0000099658.1	.	20808	21205	1.71046	-	-	CUFF.10908.1
CUFF.10919	CCON0000099713.1	.	6688	6843	329.054	-	-	CUFF.10919.1
CUFF.10920	CCON0000099712.1	+	2688	7539	17.5773	-	-	CUFF.10920.1		dre:100333191	45	91.7	2e-17	polyprotein-like
CUFF.10922	CCON0000099712.1	.	6361	6648	7.75024	-	-	CUFF.10922.1		xtr:100488186	45	108	9e-23	transposon Ty3-I Gag-Pol polyprotein-like
CUFF.10936	CCON0000099748.1	.	29666	30008	2.31603	-	-	CUFF.10936.1
CUFF.10942	CCON0000099748.1	.	24808	25197	4.80105	-	-	CUFF.10942.1
CUFF.10954	CCON0000099765.1	+	8310	13643	5.09527	-	-	CUFF.10954.1
CUFF.10970	CCON0000099781.1	.	541	771	9.02408	-	-	CUFF.10970.1
CUFF.10989	CCON0000099798.1	-	9097	12422	13.4232	-	-	CUFF.10989.1
CUFF.10996	CCON0000099826.1	.	2505	4512	6.54797	-	-	CUFF.10996.1
CUFF.11002	CCON0000099860.1	.	667	1537	13.9678	-	-	CUFF.11002.1
CUFF.11010	CCON0000099878.1	.	1501	2004	1.13312	-	-	CUFF.11010.1
CUFF.11013	CCON0000099872.1	.	6194	6725	2.39218	-	-	CUFF.11013.1
CUFF.11016	CCON0000099892.1	.	145	425	8.40472	-	-	CUFF.11016.1
CUFF.11026	CCON0000099936.1	.	831	1724	1.61438	-	-	CUFF.11026.1		smm:Smp_191250	59	124	9e-27	hypothetical protein
CUFF.11027	CCON0000099938.1	-	1	300	132965	-	-	CUFF.11027.1
CUFF.11030	CCON0000099946.1	+	7284	8930	1.69546	-	-	CUFF.11030.1
CUFF.11033	CCON0000099946.1	-	1296	4553	0.94083	-	-	CUFF.11033.1
CUFF.11034	CCON0000099946.1	.	4203	4564	2.47655	-	-	CUFF.11034.1
CUFF.11041	CCON0000099954.1	.	952	1445	6.83022	-	-	CUFF.11041.1
CUFF.11046	CCON0000099957.1	.	2118	2902	1.01162	-	-	CUFF.11046.1		spu:761895	35	145	4e-33	similar to endonuclease-reverse transcriptase		|GO:0003723|GO:0003964|GO:0006278|
CUFF.11055	CCON0000099972.1	.	3739	4296	1.06301	-	-	CUFF.11055.1
CUFF.11062	CCON0000099996.1	-	342	1307	9.22842	-	-	CUFF.11062.1
CUFF.11069	CCON0000100003.1	.	323	882	2.69116	-	-	CUFF.11069.1		smm:Smp_068230	48	76.3	1e-12	DNAj-like protein
CUFF.11094	CCON0000100063.1	-	136	13447	2.5787	-	-	CUFF.11094.1
CUFF.11111	CCON0000100169.1	+	1392	4482	3.43486	-	-	CUFF.11111.1
CUFF.11125	CCON0000100271.1	+	12562	13698	4.36111	-	-	CUFF.11125.1
CUFF.11126	CCON0000100276.1	.	468	636	245.936	-	-	CUFF.11126.1		smm:Smp_156030	70	69.3	1e-12	hypothetical protein
CUFF.11133	CCON0000100287.1	.	4271	4795	1.03167	-	-	CUFF.11133.1
CUFF.11135	CCON0000100313.1	.	323	1094	1.88635	-	-	CUFF.11135.1		smm:Smp_132890	93	84	1e-14	serine/threonine protein kinase		|GO:0004672|GO:0005524|GO:0006468|
CUFF.11141	CCON0000100329.1	.	415	953	1.3249	-	-	CUFF.11141.1
CUFF.11144	CCON0000100337.1	-	1551	5529	2.88107	-	-	CUFF.11144.1
CUFF.11166	CCON0000100381.1	.	60801	61499	1.88141	-	-	CUFF.11166.1
CUFF.11176	CCON0000100387.1	.	22207	22979	1.82234	-	-	CUFF.11176.1
CUFF.11180	CCON0000100385.1	.	49021	49795	31.4125	-	-	CUFF.11180.1		smm:Smp_001150	64	99.8	3e-24	hypothetical protein
CUFF.11182	CCON0000100391.1	+	7956	9418	66.8119	-	-	CUFF.11182.1
CUFF.11193	CCON0000100393.1	.	17853	18536	280.112	-	-	CUFF.11193.1
CUFF.11196	CCON0000100390.1	.	45004	45974	130.51	-	-	CUFF.11196.1		smm:Smp_071630	87	72	6e-11	rab-2414
CUFF.11201	CCON0000100397.1	+	19776	26682	1.05724	-	-	CUFF.11201.1		smm:Smp_121920	80	309	7e-83	vesicular amine transporter ; K08155 MFS transporter, DHA1 family, solute carrier family 18 (vesicular amine transporter), member 1/2	|Environmental Information Processing; Membrane Transport; Transporters [BR:ko02000];|Human Diseases; Neurodegenerative Diseases; Parkinson's disease [PATH:ko05012-Map:ko05012];|
CUFF.11204	CCON0000100398.1	+	69882	74564	3.38053	-	-	CUFF.11204.1		smm:Smp_158720	82	70.5	4e-11	protein kinase
CUFF.11211	CCON0000100402.1	.	23748	24359	1.01057	-	-	CUFF.11211.1		smm:Smp_135890	61	149	1e-34	hypothetical protein
CUFF.11220	CCON0000100409.1	.	19051	19203	657.174	-	-	CUFF.11220.1
CUFF.11222	CCON0000100414.1	.	7464	7650	43.6725	-	-	CUFF.11222.1
CUFF.11223	CCON0000100416.1	.	10613	11541	0.478162	-	-	CUFF.11223.1
CUFF.11226	CCON0000100417.1	.	5589	6589	1.48034	-	-	CUFF.11226.1
CUFF.11231	CCON0000100422.1	.	6302	6973	0.736338	-	-	CUFF.11231.1
CUFF.11233	CCON0000100422.1	.	23067	23385	4.10787	-	-	CUFF.11233.1
CUFF.11234	CCON0000100422.1	-	21586	22835	24.284	-	-	CUFF.11234.1
CUFF.11235	CCON0000100424.1	.	10159	10440	7.61771	-	-	CUFF.11235.1
CUFF.11243	CCON0000100434.1	.	35564	36363	0.580292	-	-	CUFF.11243.1		smm:Smp_123710	70	84.7	7e-15	acc1; acetyl-CoA carboxylase (EC:6.4.1.2); K11262 acetyl-CoA carboxylase / biotin carboxylase [EC:6.4.1.2 6.3.4.14]	|Metabolism; Carbohydrate Metabolism; Propanoate metabolism [PATH:ko00640-Map:ko00640];|Metabolism; Carbohydrate Metabolism; Pyruvate metabolism [PATH:ko00620-Map:ko00620];|Metabolism; Lipid Metabolism; Fatty acid biosynthesis [PATH:ko00061-Map:ko00061];|Organismal Systems; Endocrine System; Insulin signaling pathway [PATH:ko04910-Map:ko04910];|
CUFF.11252	CCON0000100449.1	.	8506	8825	17.2086	-	-	CUFF.11252.1
CUFF.11254	CCON0000100455.1	.	2548	2731	83.0447	-	-	CUFF.11254.1		smm:Smp_096270	67	83.6	4e-15	valine-tRNA ligase (EC:6.1.1.9)
CUFF.11257	CCON0000100457.1	.	28971	29195	13.2302	-	-	CUFF.11257.1
CUFF.11268	CCON0000100467.1	.	4508	5128	1.64883	-	-	CUFF.11268.1
CUFF.11270	CCON0000100470.1	.	10058	10205	1688.55	-	-	CUFF.11270.1
CUFF.11281	CCON0000100486.1	.	32367	32525	316.936	-	-	CUFF.11281.1		smm:Smp_180420	95	99.8	6e-20	suppressor of ty ; K11292 transcription elongation factor SPT6	|Genetic Information Processing; Replication and Repair; Chromosome [BR:ko03036];|	|GO:0006357|GO:0032784|
CUFF.11289	CCON0000100494.1	.	3511	4247	0.647871	-	-	CUFF.11289.1
CUFF.11317	CCON0000100529.1	.	141	924	1.35216	-	-	CUFF.11317.1		cqu:CpipJ_CPIJ007353	48	108	3e-22	hypothetical protein
CUFF.11321	CCON0000100515.1	.	6356	6454	2560000	-	-	CUFF.11321.1
CUFF.11324	CCON0000100532.1	.	1010	1382	55.3279	-	-	CUFF.11324.1		smm:Smp_145250	63	157	3e-37	hypothetical protein
CUFF.11328	CCON0000100535.1	-	3715	7515	8.66975	-	-	CUFF.11328.1
CUFF.11330	CCON0000100536.1	.	20699	21149	2.45527	-	-	CUFF.11330.1
CUFF.11360	CCON0000100586.1	.	777	889	8383.7	-	-	CUFF.11360.1
CUFF.11377	CCON0000100611.1	.	9407	10612	0.416423	-	-	CUFF.11377.1
CUFF.11380	CCON0000100611.1	.	8625	8749	15753.1	-	-	CUFF.11380.1
CUFF.11388	CCON0000100633.1	.	1296	2032	0.907019	-	-	CUFF.11388.1
CUFF.11396	CCON0000100638.1	.	5922	6367	4.31134	-	-	CUFF.11396.1
CUFF.11404	CCON0000100653.1	.	15112	15495	2.19905	-	-	CUFF.11404.1
CUFF.11424	CCON0000100699.1	-	1296	4183	5.07483	-	-	CUFF.11424.1		smm:Smp_193350	95	176	5e-43	hypothetical protein
CUFF.11428	CCON0000100700.1	+	15819	17084	1.40467	-	-	CUFF.11428.1
CUFF.11458	CCON0000100752.1	.	18336	19212	0.669078	-	-	CUFF.11458.1		cbr:CBG21915	37	80.9	3e-24	Hypothetical protein CBG21915
CUFF.11460	CCON0000100754.1	.	8472	9001	1.4647	-	-	CUFF.11460.1
CUFF.11463	CCON0000100752.1	.	26158	26282	2583.04	-	-	CUFF.11463.1
CUFF.11476	CCON0000100763.1	-	18392	19743	6.13067	-	-	CUFF.11476.1
CUFF.11484	CCON0000100770.1	.	1000	1383	16.6761	-	-	CUFF.11484.1
CUFF.11492	CCON0000100776.1	.	25303	25961	1.58969	-	-	CUFF.11492.1
CUFF.11490	CCON0000100594.1	-	1483	14795	1.60598	-	-	CUFF.11490.1
CUFF.11497	CCON0000100594.1	.	8958	10045	143.757	-	-	CUFF.11497.1		smm:Smp_029820	59	120	2e-25	60S ribosomal protein P2 ; K02943 large subunit ribosomal protein LP2	|Genetic Information Processing; Translation; Ribosome [BR:ko03011];|Genetic Information Processing; Translation; Ribosome [PATH:ko03010-Map:ko03010];|	|GO:0005622|GO:0005840|GO:0003735|GO:0006414|
CUFF.11501	CCON0000100779.1	-	12735	23010	10.4013	-	-	CUFF.11501.1
CUFF.11504	CCON0000100783.1	.	6548	7331	0.953732	-	-	CUFF.11504.1
CUFF.11521	CCON0000100813.1	.	25834	26192	3.77984	-	-	CUFF.11521.1
CUFF.11524	CCON0000100822.1	.	4344	4497	754.16	-	-	CUFF.11524.1
CUFF.11532	CCON0000100824.1	+	5057	5609	2.54728	-	-	CUFF.11532.1
CUFF.11535	CCON0000100836.1	+	53626	59063	4.8015	-	-	CUFF.11535.1		smm:Smp_157100	64	157	2e-37	sphingoid long chain base kinase ; K04718 sphingosine kinase [EC:2.7.1.91]	|Environmental Information Processing; Signal Transduction; Calcium signaling pathway [PATH:ko04020-Map:ko04020];|Environmental Information Processing; Signal Transduction; VEGF signaling pathway [PATH:ko04370-Map:ko04370];|Human Diseases; Infectious Diseases; Tuberculosis [PATH:ko05152-Map:ko05152];|Metabolism; Lipid Metabolism; Sphingolipid metabolism [PATH:ko00600-Map:ko00600];|Organismal Syst…
CUFF.11539	CCON0000100839.1	+	3342	4945	0.317534	-	-	CUFF.11539.1
CUFF.11536	CCON0000100837.1	+	19796	22503	1.07869	-	-	CUFF.11536.1
CUFF.11537	CCON0000100837.1	.	19797	20693	0.701682	-	-	CUFF.11537.1
CUFF.11540	CCON0000100837.1	-	25065	28923	11.3961	-	-	CUFF.11540.1
CUFF.11545	CCON0000100838.1	+	48983	52638	25.7874	-	-	CUFF.11545.1		smm:Smp_151360	54	77.8	2e-13	hypothetical protein
CUFF.11548	CCON0000100842.1	.	53458	54429	9.47554	-	-	CUFF.11548.1		smm:Smp_042080.1	45	106	2e-21	hypothetical protein
CUFF.11551	CCON0000100849.1	.	4437	5201	3.88072	-	-	CUFF.11551.1
CUFF.11553	CCON0000100849.1	.	21622	21983	2.47655	-	-	CUFF.11553.1
CUFF.11559	CCON0000100852.1	.	25383	25717	14.3243	-	-	CUFF.11559.1
CUFF.11568	CCON0000100862.1	-	6466	6847	5.01937	-	-	CUFF.11568.1		smm:Smp_161080	94	109	6e-23	ran binding protein 9-related
CUFF.11574	CCON0000100864.1	.	73	1131	1.31143	-	-	CUFF.11574.1		smm:Smp_191020	69	181	6e-44	hypothetical protein
CUFF.11578	CCON0000100860.1	.	35973	36779	12.5938	-	-	CUFF.11578.1		bfo:BRAFLDRAFT_59834	57	50.8	9e-13	hypothetical protein; K13997 dihydrolipoamide dehydrogenase-binding protein of pyruvate dehydrogenase complex	|Metabolism; Carbohydrate Metabolism; Citrate cycle (TCA cycle) [PATH:ko00020-Map:ko00020];|Metabolism; Carbohydrate Metabolism; Glycolysis / Gluconeogenesis [PATH:ko00010-Map:ko00010];|Metabolism; Carbohydrate Metabolism; Pyruvate metabolism [PATH:ko00620-Map:ko00620];|
CUFF.11579	CCON0000100865.1	.	124167	124387	23.0849	-	-	CUFF.11579.1
CUFF.11582	CCON0000100865.1	.	123626	124064	9.18821	-	-	CUFF.11582.1		smm:Smp_139470	85	90.9	3e-17	tensin-related		|GO:0005515|
CUFF.11613	CCON0000100892.1	+	20774	26681	19.5947	-	-	CUFF.11613.1
CUFF.11618	CCON0000100904.1	.	11972	12352	1.86099	-	-	CUFF.11618.1
CUFF.11617	CCON0000100889.1	.	1390	1929	8.22222	-	-	CUFF.11617.1
CUFF.11622	CCON0000100906.1	-	138	1784	1.65533	-	-	CUFF.11622.1
CUFF.11632	CCON0000100919.1	.	12	165	305.255	-	-	CUFF.11632.1
CUFF.11638	CCON0000100931.1	.	2432	2806	1.9206	-	-	CUFF.11638.1
CUFF.11640	CCON0000100937.1	.	11978	12921	0.838018	-	-	CUFF.11640.1
CUFF.11644	CCON0000100941.1	-	19198	21589	260.538	-	-	CUFF.11644.1		smm:Smp_134090	80	84.3	2e-15	TRAD-d4
CUFF.11666	CCON0000100975.1	.	14430	14676	51.9035	-	-	CUFF.11666.1
CUFF.11669	CCON0000100977.1	.	32887	34669	0.96805	-	-	CUFF.11669.1		spu:760621	52	276	4e-72	similar to gag-pol polyprotein		|GO:0003676|GO:0015074|
CUFF.11676	CCON0000100989.1	-	43480	46524	22.7548	-	-	CUFF.11676.1
CUFF.11683	CCON0000100992.1	.	6244	6493	9.77171	-	-	CUFF.11683.1
CUFF.11684	CCON0000101002.1	.	11899	12952	0.694446	-	-	CUFF.11684.1
CUFF.11695	CCON0000101026.1	-	197	964	0.756994	-	-	CUFF.11695.1
CUFF.11696	CCON0000101026.1	.	1854	2286	2.49389	-	-	CUFF.11696.1
CUFF.11700	CCON0000101052.1	.	553	836	5.22214	-	-	CUFF.11700.1
CUFF.11704	CCON0000101055.1	.	11104	11499	3.45381	-	-	CUFF.11704.1
CUFF.11707	CCON0000101056.1	.	6086	6382	6.24732	-	-	CUFF.11707.1
CUFF.11716	CCON0000101067.1	.	3300	3533	13.0738	-	-	CUFF.11716.1
CUFF.11721	CCON0000101077.1	.	22835	23172	19.1438	-	-	CUFF.11721.1		smm:Smp_092150	89	154	3e-36	hypothetical protein
CUFF.11733	CCON0000101089.1	+	5113	7981	2.06201	-	-	CUFF.11733.1
CUFF.11732	CCON0000101090.1	.	4651	4944	80.7945	-	-	CUFF.11732.1		smm:Smp_167280	81	84	3e-15	hypothetical protein
CUFF.11735	CCON0000101090.1	.	9891	10201	124.802	-	-	CUFF.11735.1		smm:Smp_083240	59	92.8	7e-18	hypothetical protein
CUFF.11743	CCON0000101116.1	.	5844	5976	2343.2	-	-	CUFF.11743.1
CUFF.11753	CCON0000101172.1	.	5	95	21700000	-	-	CUFF.11753.1
CUFF.11756	CCON0000101166.1	+	3707	6378	3.42464	-	-	CUFF.11756.1
CUFF.11767	CCON0000101199.1	-	699	15522	2.90216	-	-	CUFF.11767.1		smm:Smp_141930	76	154	1e-36	hypothetical protein
CUFF.11772	CCON0000101210.1	+	6341	11489	13.7684	-	-	CUFF.11772.1
CUFF.11780	CCON0000101224.1	.	20670	20819	388.347	-	-	CUFF.11780.1
CUFF.11796	CCON0000101253.1	.	779	1189	3.06024	-	-	CUFF.11796.1
CUFF.11799	CCON0000101253.1	-	6305	9730	2.06379	-	-	CUFF.11799.1
CUFF.11803	CCON0000101259.1	.	30459	31191	1.17485	-	-	CUFF.11803.1
CUFF.11806	CCON0000101266.1	.	27630	28001	2.14705	-	-	CUFF.11806.1
CUFF.11810	CCON0000101270.1	.	2524	2952	2.30917	-	-	CUFF.11810.1
CUFF.11819	CCON0000101273.1	.	8905	10968	5.00022	-	-	CUFF.11819.1		smm:Smp_163810	49	106	9e-23	laminin gamma-1 chain ; K05635 laminin, gamma 1	|Cellular Processes; Cell Communication; Focal adhesion [PATH:ko04510-Map:ko04510];|Environmental Information Processing; Signaling Molecules and Interaction; CAM ligands [BR:ko04516];|Environmental Information Processing; Signaling Molecules and Interaction; ECM-receptor interaction [PATH:ko04512-Map:ko04512];|Human Diseases; Cancers; Pathways in cancer [PATH:ko05200-Map:ko05200];|Human Diseases…
CUFF.11820	CCON0000101276.1	.	1342	1797	7.16	-	-	CUFF.11820.1
CUFF.11823	CCON0000101308.1	+	445	1107	6.96365	-	-	CUFF.11823.1
CUFF.11824	CCON0000101307.1	.	3278	3474	39.4551	-	-	CUFF.11824.1
CUFF.11829	CCON0000101342.1	.	485	632	6706.65	-	-	CUFF.11829.1		smm:Smp_074150.1	88	89	1e-16	annexin
CUFF.11833	CCON0000101382.1	.	2359	2495	489.575	-	-	CUFF.11833.1
CUFF.11839	CCON0000101414.1	.	3997	4357	4.15139	-	-	CUFF.11839.1		smm:Smp_134380	61	154	3e-36	hypothetical protein
CUFF.11847	CCON0000101424.1	.	4318	4559	7.24055	-	-	CUFF.11847.1
CUFF.11853	CCON0000101492.1	.	20005	20257	14.555	-	-	CUFF.11853.1
CUFF.11861	CCON0000101506.1	.	6312	6571	10.9118	-	-	CUFF.11861.1
CUFF.11863	CCON0000101506.1	.	7188	8736	1.47655	-	-	CUFF.11863.1		smm:Smp_110310	46	65.1	3e-13	hypothetical protein
CUFF.11867	CCON0000101509.1	.	7045	7201	567.39	-	-	CUFF.11867.1
CUFF.11877	CCON0000101546.1	.	1	274	13.7283	-	-	CUFF.11877.1
CUFF.11896	CCON0000101587.1	+	19	6499	1.8221	-	-	CUFF.11896.1		smm:Smp_145560	73	125	1e-27	oxalate:formate antiporter
CUFF.11920	CCON0000101637.1	+	18885	20054	9.825	-	-	CUFF.11920.1
CUFF.11923	CCON0000101644.1	+	7508	10240	3.88207	-	-	CUFF.11923.1
CUFF.11934	CCON0000101700.1	.	806	1254	1.51206	-	-	CUFF.11934.1
CUFF.11937	CCON0000101711.1	.	236	356	4331.02	-	-	CUFF.11937.1
CUFF.11938	CCON0000101713.1	.	2878	3697	2.80846	-	-	CUFF.11938.1
CUFF.11940	CCON0000101730.1	.	574	1738	0.662518	-	-	CUFF.11940.1
CUFF.11943	CCON0000101731.1	.	1200	1355	460.675	-	-	CUFF.11943.1		smm:Smp_135120	80	83.6	4e-15	ribosome biogenesis protein bop1 (block of proliferation 1 protein)
CUFF.11945	CCON0000101708.1	.	1610	2040	2.59403	-	-	CUFF.11945.1
CUFF.11948	CCON0000101767.1	.	4432	5121	2.08872	-	-	CUFF.11948.1		cqu:CpipJ_CPIJ019442	38	117	9e-25	hypothetical protein
CUFF.11951	CCON0000101761.1	.	706	1416	2.06443	-	-	CUFF.11951.1		smm:Smp_168360	60	98.2	2e-27	hypothetical protein
CUFF.11962	CCON0000101815.1	.	11581	11920	3.77855	-	-	CUFF.11962.1
CUFF.11964	CCON0000101815.1	-	55	7790	3.54485	-	-	CUFF.11964.1		smm:Smp_164170	61	341	1e-91	hypothetical protein		|GO:0003824|GO:0004553|GO:0043169|GO:0005975|
CUFF.11970	CCON0000101881.1	.	67	291	13.0281	-	-	CUFF.11970.1
CUFF.11972	CCON0000101883.1	.	4328	4459	1764.85	-	-	CUFF.11972.1
CUFF.11975	CCON0000101915.1	.	1106	1612	29.1814	-	-	CUFF.11975.1
CUFF.11990	CCON0000101995.1	.	1	1001	6.75409	-	-	CUFF.11990.1		xtr:100494190	49	296	2e-78	uncharacterized protein K02A2.6-like		|GO:0003723|GO:0003964|GO:0006278|
CUFF.11992	CCON0000102036.1	.	150	816	1.52533	-	-	CUFF.11992.1
CUFF.11998	CCON0000102095.1	.	479	634	312.601	-	-	CUFF.11998.1
CUFF.11999	CCON0000102092.1	.	41	266	11.9842	-	-	CUFF.11999.1		smm:Smp_176090	86	85.5	1e-15	fbxl4
CUFF.12000	CCON0000102098.1	.	1057	1320	7.5228	-	-	CUFF.12000.1
CUFF.12004	CCON0000102125.1	.	291	437	450.182	-	-	CUFF.12004.1		smm:Smp_135230	72	70.1	5e-11	aromatic-L-amino-acid decarboxylase; phenylalanine decarboxylase (EC:4.1.1.28 4.1.1.53)
CUFF.12008	CCON0000102157.1	.	2	468	3.32616	-	-	CUFF.12008.1		spu:761680	47	126	6e-28	similar to zinc finger protein		|GO:0003723|GO:0003964|GO:0006278|
CUFF.12009	CCON0000102145.1	-	403	3387	55.5436	-	-	CUFF.12009.1
CUFF.12012	CCON0000102203.1	.	45	912	1.2735	-	-	CUFF.12012.1		dre:100332136	44	206	1e-51	polyprotein-like		|GO:0003676|GO:0015074|
CUFF.12020	CCON0000102278.1	.	6332	6488	220.651	-	-	CUFF.12020.1
CUFF.12025	CCON0000102271.1	.	865	1457	2.82277	-	-	CUFF.12025.1
CUFF.12030	CCON0000102295.1	.	3076	3302	15.2955	-	-	CUFF.12030.1		smm:Smp_126360	83	138	1e-31	hypothetical protein
CUFF.12033	CCON0000102298.1	+	1682	1917	177.319	-	-	CUFF.12033.1		smm:Smp_163330	72	84	3e-15	hypothetical protein
CUFF.12042	CCON0000102309.1	.	10017	10448	5.14965	-	-	CUFF.12042.1
CUFF.12047	CCON0000102366.1	.	393	726	13.7665	-	-	CUFF.12047.1
CUFF.12055	CCON0000102403.1	.	1425	1902	1.85364	-	-	CUFF.12055.1		smm:Smp_163810	73	112	1e-23	laminin gamma-1 chain ; K05635 laminin, gamma 1	|Cellular Processes; Cell Communication; Focal adhesion [PATH:ko04510-Map:ko04510];|Environmental Information Processing; Signaling Molecules and Interaction; CAM ligands [BR:ko04516];|Environmental Information Processing; Signaling Molecules and Interaction; ECM-receptor interaction [PATH:ko04512-Map:ko04512];|Human Diseases; Cancers; Pathways in cancer [PATH:ko05200-Map:ko05200];|Human Diseases…
CUFF.12069	CCON0000102442.1	.	3257	3589	2.72272	-	-	CUFF.12069.1
CUFF.12090	CCON0000102512.1	.	3589	4122	1.86122	-	-	CUFF.12090.1
CUFF.12116	CCON0000102562.1	.	12421	12985	1.42241	-	-	CUFF.12116.1
CUFF.12118	CCON0000102564.1	.	19827	20371	2.00375	-	-	CUFF.12118.1
CUFF.12127	CCON0000102591.1	.	15193	15636	1.68208	-	-	CUFF.12127.1
CUFF.12131	CCON0000102596.1	-	1167	2961	2.47469	-	-	CUFF.12131.1
CUFF.12136	CCON0000102633.1	-	756	2779	17.7984	-	-	CUFF.12136.1
CUFF.12139	CCON0000102654.1	.	1876	2320	7.5396	-	-	CUFF.12139.1
CUFF.12144	CCON0000102697.1	.	3143	3443	11.4205	-	-	CUFF.12144.1
CUFF.12146	CCON0000102698.1	.	1161	1433	11.1281	-	-	CUFF.12146.1
CUFF.12148	CCON0000102703.1	.	232	626	3.19574	-	-	CUFF.12148.1
CUFF.12149	CCON0000102722.1	+	599	1077	1.97803	-	-	CUFF.12149.1		smm:Smp_165760	82	70.1	5e-11	hypothetical protein
CUFF.12158	CCON0000102777.1	.	2153	2268	4223.49	-	-	CUFF.12158.1
CUFF.12159	CCON0000102799.1	.	1288	1633	5.90769	-	-	CUFF.12159.1
CUFF.12162	CCON0000102806.1	.	940	1228	3.90141	-	-	CUFF.12162.1
CUFF.12169	CCON0000102899.1	-	333	4738	8.90468	-	-	CUFF.12169.1		smm:Smp_148130	62	95.9	8e-19	Spindle assembly checkpoint component MAD1 (Mitotic arrest deficient protein 1)
CUFF.12172	CCON0000102938.1	+	440	736	57.0416	-	-	CUFF.12172.1
CUFF.12186	CCON0000103081.1	-	1397	3322	2.56769	-	-	CUFF.12186.1|CUFF.12186.2
CUFF.12188	CCON0000103095.1	-	1	1855	1.31	-	-	CUFF.12188.1
CUFF.12191	CCON0000103106.1	.	2940	3603	55.0739	-	-	CUFF.12191.1
CUFF.12207	CCON0000103321.1	.	764	1270	2.4692	-	-	CUFF.12207.1
CUFF.12218	CCON0000103411.1	.	18	719	3.25766	-	-	CUFF.12218.1		dre:100330507	51	111	4e-23	Gag-Pol polyprotein-like
CUFF.12222	CCON0000103449.1	.	22	885	0.691282	-	-	CUFF.12222.1
CUFF.12231	CCON0000103571.1	.	95	614	11.5848	-	-	CUFF.12231.1
CUFF.12237	CCON0000103570.1	.	622	1476	20.795	-	-	CUFF.12237.1
CUFF.12239	CCON0000103599.1	-	467	1034	1.6625	-	-	CUFF.12239.1
CUFF.12245	CCON0000103642.1	.	1464	2094	1.47867	-	-	CUFF.12245.1		bfo:BRAFLDRAFT_238945	56	84.7	2e-21	hypothetical protein
CUFF.12255	CCON0000103793.1	+	54	954	11.6874	-	-	CUFF.12255.1		smm:Smp_029740	80	76.6	5e-13	hypothetical protein
CUFF.12258	CCON0000103817.1	.	6137	6547	4.50983	-	-	CUFF.12258.1
CUFF.12268	CCON0000103868.1	.	2373	2535	354.98	-	-	CUFF.12268.1
CUFF.12287	CCON0000103951.1	+	16	1007	7.78122	-	-	CUFF.12287.1
CUFF.12307	CCON0000103883.1	-	985	3425	387.83	-	-	CUFF.12307.1
CUFF.12316	CCON0000104164.1	+	153	2805	8.32917	-	-	CUFF.12316.1		smm:Smp_145110	68	174	1e-42	hypothetical protein
CUFF.12317	CCON0000104167.1	.	797	1165	2.18256	-	-	CUFF.12317.1
CUFF.12328	CCON0000104203.1	.	2490	3700	1.58842	-	-	CUFF.12328.1
CUFF.12330	CCON0000104219.1	.	1073	1517	170.199	-	-	CUFF.12330.1		smm:Smp_066950	54	84	3e-15	hsp70 binding protein hspbp ; K09562 hsp70-interacting protein	|Genetic Information Processing; Folding, Sorting and Degradation; Chaperones and folding catalysts [BR:ko03110];|Genetic Information Processing; Folding, Sorting and Degradation; Protein processing in endoplasmic reticulum [PATH:ko04141-Map:ko04141];|
CUFF.12333	CCON0000104236.1	.	3	374	3.04707	-	-	CUFF.12333.1
CUFF.12337	CCON0000104250.1	+	683	2510	11.6994	-	-	CUFF.12337.1
CUFF.12344	CCON0000104287.1	.	2	616	2.84291	-	-	CUFF.12344.1		smm:Smp_018440	48	149	1e-34	hypothetical protein
CUFF.12347	CCON0000104318.1	+	676	3018	19.3534	-	-	CUFF.12347.1
CUFF.12357	CCON0000104351.1	-	2	2544	12.5509	-	-	CUFF.12357.1		smm:Smp_127670	66	121	2e-26	hypothetical protein
CUFF.12361	CCON0000104356.1	.	8868	9325	2.12528	-	-	CUFF.12361.1
CUFF.12365	CCON0000104361.1	+	5999	7210	6.78244	-	-	CUFF.12365.1		smm:Smp_090930.5	80	54.3	1e-15	hypothetical protein
CUFF.12384	CCON0000104419.1	.	5595	6664	0.721835	-	-	CUFF.12384.1
CUFF.12399	CCON0000104461.1	.	11	761	0.757833	-	-	CUFF.12399.1
CUFF.12401	CCON0000104463.1	.	6328	6647	5.16406	-	-	CUFF.12401.1
CUFF.12403	CCON0000104465.1	.	8110	8808	0.905863	-	-	CUFF.12403.1
CUFF.12404	CCON0000104461.1	.	873	1811	2.54732	-	-	CUFF.12404.1
CUFF.12412	CCON0000104477.1	.	23310	23471	255.306	-	-	CUFF.12412.1
CUFF.12413	CCON0000104478.1	.	688	1035	4.26336	-	-	CUFF.12413.1
CUFF.12422	CCON0000104487.1	.	53453	54323	0.519251	-	-	CUFF.12422.1
CUFF.12423	CCON0000104486.1	.	28171	28757	2.14925	-	-	CUFF.12423.1
CUFF.12424	CCON0000104486.1	.	28863	29057	32.3951	-	-	CUFF.12424.1
CUFF.12429	CCON0000104496.1	.	1099	1410	10.1234	-	-	CUFF.12429.1
CUFF.12433	CCON0000104508.1	.	2581	3181	0.86484	-	-	CUFF.12433.1		smm:Smp_110310	46	80.9	5e-14	hypothetical protein
CUFF.12435	CCON0000104510.1	.	11872	12661	0.727969	-	-	CUFF.12435.1
CUFF.12449	CCON0000104528.1	.	3940	4598	1.28689	-	-	CUFF.12449.1
CUFF.12453	CCON0000104533.1	.	9772	10549	1.38512	-	-	CUFF.12453.1
CUFF.12455	CCON0000104541.1	.	3329	3697	56.9451	-	-	CUFF.12455.1
CUFF.12456	CCON0000104542.1	.	6681	8066	0.604732	-	-	CUFF.12456.1		smm:Smp_191130	57	156	4e-36	hypothetical protein
CUFF.12459	CCON0000104549.1	.	2	605	2.14633	-	-	CUFF.12459.1
CUFF.12460	CCON0000104550.1	.	975	1211	7.95876	-	-	CUFF.12460.1
CUFF.12464	CCON0000104558.1	-	4292	7562	15.2614	-	-	CUFF.12464.1		smm:Smp_125930	68	96.7	5e-19	centrosomal protein of 72 kD (cep72 protein)
CUFF.12468	CCON0000104570.1	.	2147	2263	10594.9	-	-	CUFF.12468.1		smm:Smp_020090	94	71.2	2e-11	family S54 unassigned peptidase (S54 family) ; K02857 rhomboid-related protein 1/2/3 [EC:3.4.21.105]	|Metabolism; Enzyme Families; Peptidases [BR:ko01002];|
CUFF.12474	CCON0000104583.1	.	11506	12661	1.20481	-	-	CUFF.12474.1
CUFF.12477	CCON0000104587.1	.	12	418	40.3472	-	-	CUFF.12477.1
CUFF.12478	CCON0000104588.1	.	8	321	12.5256	-	-	CUFF.12478.1
CUFF.12480	CCON0000104588.1	.	845	1314	1.43129	-	-	CUFF.12480.1
CUFF.12483	CCON0000104594.1	.	7026	7266	23.3455	-	-	CUFF.12483.1
CUFF.12486	CCON0000104597.1	.	1488	1964	4.7123	-	-	CUFF.12486.1
CUFF.12500	CCON0000104611.1	.	9713	9839	13819.6	-	-	CUFF.12500.1
CUFF.12501	CCON0000104611.1	+	13393	13665	56.0919	-	-	CUFF.12501.1
CUFF.12503	CCON0000104623.1	+	13542	13768	2887.06	-	-	CUFF.12503.1
CUFF.12513	CCON0000104639.1	.	117	396	6.03105	-	-	CUFF.12513.1
CUFF.12515	CCON0000104644.1	.	10033	11112	0.601739	-	-	CUFF.12515.1		spu:765465	55	361	5e-98	similar to gag-pol polyprotein		|GO:0003676|GO:0015074|
CUFF.12531	CCON0000104696.1	.	32	136	34201.8	-	-	CUFF.12531.1
CUFF.12535	CCON0000104704.1	.	10173	10414	7.89878	-	-	CUFF.12535.1
CUFF.12538	CCON0000104702.1	.	5573	6106	15.6136	-	-	CUFF.12538.1
CUFF.12570	CCON0000104760.1	.	7973	8148	68.5027	-	-	CUFF.12570.1
CUFF.12571	CCON0000104764.1	.	591	1121	9.80408	-	-	CUFF.12571.1		spu:761977	54	188	2e-46	similar to transposase		|GO:0003723|GO:0003964|GO:0006278|
CUFF.12577	CCON0000104780.1	.	491	1094	4.78794	-	-	CUFF.12577.1
CUFF.12574	CCON0000104759.1	.	6564	8260	0.494245	-	-	CUFF.12574.1
CUFF.12575	CCON0000104759.1	.	8412	8653	9.54436	-	-	CUFF.12575.1
CUFF.12578	CCON0000104793.1	.	555	1107	5.0029	-	-	CUFF.12578.1
CUFF.12589	CCON0000104841.1	.	493	1131	0.988849	-	-	CUFF.12589.1
CUFF.12601	CCON0000104864.1	.	731	1177	10.5285	-	-	CUFF.12601.1
CUFF.12608	CCON0000104872.1	.	2541	3234	1.33725	-	-	CUFF.12608.1		smm:Smp_171490	44	168	3e-40	hypothetical protein
CUFF.12611	CCON0000104878.1	+	8588	10225	39.5827	-	-	CUFF.12611.1		smm:Smp_163210	86	123	4e-27	hypothetical protein
CUFF.12614	CCON0000104885.1	-	108	629	7.29121	-	-	CUFF.12614.1
CUFF.12630	CCON0000104925.1	-	444	1105	0.902552	-	-	CUFF.12630.1		smm:Smp_051290	79	328	2e-88	hypothetical protein
CUFF.12639	CCON0000104925.1	-	13031	13260	11.7453	-	-	CUFF.12639.1
CUFF.12640	CCON0000104945.1	.	10	409	9.10543	-	-	CUFF.12640.1
CUFF.12645	CCON0000105017.1	.	2	254	15.9114	-	-	CUFF.12645.1
CUFF.12655	CCON0000105095.1	+	3323	5302	1.79729	-	-	CUFF.12655.1
CUFF.12656	CCON0000105098.1	.	8259	8805	1.39474	-	-	CUFF.12656.1
CUFF.12697	CCON0000105195.1	+	41668	44337	75.613	-	-	CUFF.12697.1		smm:Smp_031250	92	182	9e-45	hypothetical protein
CUFF.12702	CCON0000105196.1	.	14689	15468	0.87024	-	-	CUFF.12702.1		spu:765465	58	130	1e-41	similar to gag-pol polyprotein		|GO:0003676|GO:0015074|
CUFF.12715	CCON0000105217.1	.	28015	28910	0.500705	-	-	CUFF.12715.1
CUFF.12731	CCON0000105257.1	.	359	957	1.65128	-	-	CUFF.12731.1
CUFF.12735	CCON0000105262.1	.	2521	2759	23.6625	-	-	CUFF.12735.1		smm:Smp_158190	86	93.2	5e-18	organic solute transporter
CUFF.12739	CCON0000105261.1	+	700	8392	2.14202	-	-	CUFF.12739.1
CUFF.12741	CCON0000105270.1	.	683	850	207.581	-	-	CUFF.12741.1		smm:Smp_171070	74	80.5	4e-14	cell cycle control protein cwf22 ; K13100 pre-mRNA-splicing factor CWC22	|Genetic Information Processing; Transcription; Spliceosome [BR:ko03041];|
CUFF.12747	CCON0000105281.1	.	9802	10136	43.2171	-	-	CUFF.12747.1
CUFF.12750	CCON0000105288.1	.	1759	2363	0.942092	-	-	CUFF.12750.1
CUFF.12752	CCON0000105290.1	.	3867	4815	1.25675	-	-	CUFF.12752.1
CUFF.12762	CCON0000105302.1	-	10961	12401	20.2535	-	-	CUFF.12762.1
CUFF.12766	CCON0000105307.1	.	19509	20389	0.562837	-	-	CUFF.12766.1		smm:Smp_145270	61	96.3	3e-18	hypothetical protein
CUFF.12779	CCON0000105319.1	.	6368	6651	4.84913	-	-	CUFF.12779.1
CUFF.12780	CCON0000105319.1	.	6860	7222	4.10406	-	-	CUFF.12780.1
CUFF.12828	CCON0000105486.1	+	6108	7013	181.246	-	-	CUFF.12828.1
CUFF.12830	CCON0000105497.1	.	6191	6313	3938.69	-	-	CUFF.12830.1
CUFF.12834	CCON0000105502.1	.	2107	2389	4.14597	-	-	CUFF.12834.1
CUFF.12840	CCON0000105556.1	.	65	558	3.16038	-	-	CUFF.12840.1		smm:Smp_168360	52	83.6	5e-15	hypothetical protein
CUFF.12843	CCON0000105563.1	.	3448	3647	101.744	-	-	CUFF.12843.1
CUFF.12844	CCON0000105573.1	.	821	1180	3.35146	-	-	CUFF.12844.1		smm:Smp_147980	63	98.6	1e-19	zinc finger protein
CUFF.12848	CCON0000105593.1	.	1208	1332	2133.81	-	-	CUFF.12848.1
CUFF.12850	CCON0000105598.1	.	6512	6746	9.79257	-	-	CUFF.12850.1		smm:Smp_139140	83	145	9e-34	hypothetical protein
CUFF.12855	CCON0000105646.1	.	514	881	3.19224	-	-	CUFF.12855.1
CUFF.12870	CCON0000105773.1	.	1483	2007	1.16806	-	-	CUFF.12870.1		smm:Smp_149270	58	88.2	2e-16	hypothetical protein
CUFF.12872	CCON0000105784.1	.	3920	4471	0.982439	-	-	CUFF.12872.1
CUFF.12875	CCON0000105792.1	.	580	1568	1.78434	-	-	CUFF.12875.1
CUFF.12878	CCON0000105805.1	.	9615	10151	1.12755	-	-	CUFF.12878.1
CUFF.12886	CCON0000105836.1	.	4333	4879	3.48	-	-	CUFF.12886.1
CUFF.12887	CCON0000105851.1	.	92	864	2.05429	-	-	CUFF.12887.1		dre:100330252	31	71.6	5e-11	Gag-Pol polyprotein-like
CUFF.12891	CCON0000105877.1	.	21	2700	3.05206	-	-	CUFF.12891.1
CUFF.12892	CCON0000105886.1	.	2534	3353	4.96229	-	-	CUFF.12892.1		bfo:BRAFLDRAFT_238945	56	78.6	5e-27	hypothetical protein
CUFF.12897	CCON0000105938.1	-	2129	4743	29.2711	-	-	CUFF.12897.1|CUFF.12897.2		smm:Smp_158580	77	72.4	1e-11	hypothetical protein
CUFF.12898	CCON0000105969.1	-	1414	1751	32.3904	-	-	CUFF.12898.1
CUFF.12899	CCON0000105977.1	.	674	1568	0.522725	-	-	CUFF.12899.1
CUFF.12901	CCON0000105988.1	.	725	1364	2.44684	-	-	CUFF.12901.1
CUFF.12903	CCON0000105939.1	.	9038	9146	124949	-	-	CUFF.12903.1		smm:Smp_026630	97	73.6	4e-12	26S proteasome non-ATPase regulatory subunit 7 ; K03038 26S proteasome regulatory subunit N8	|Genetic Information Processing; Folding, Sorting and Degradation; Proteasome [BR:ko03051];|Genetic Information Processing; Folding, Sorting and Degradation; Proteasome [PATH:ko03050-Map:ko03050];|
CUFF.12908	CCON0000106031.1	-	801	2036	27467.5	-	-	CUFF.12908.1
CUFF.12905	CCON0000105480.1	.	7	2291	218.26	-	-	CUFF.12905.1
CUFF.12914	CCON0000106101.1	.	2104	3000	3.25661	-	-	CUFF.12914.1
CUFF.12924	CCON0000106174.1	.	5138	5773	0.88498	-	-	CUFF.12924.1
CUFF.12936	CCON0000106324.1	.	585	933	7.58192	-	-	CUFF.12936.1
CUFF.12943	CCON0000106453.1	.	315	433	4989.19	-	-	CUFF.12943.1
CUFF.12949	CCON0000106522.1	.	1754	2140	1.98544	-	-	CUFF.12949.1
CUFF.12950	CCON0000106562.1	.	457	1355	0.697996	-	-	CUFF.12950.1
CUFF.12957	CCON0000106620.1	.	1	499	12.5492	-	-	CUFF.12957.1		smm:Smp_018530.2	85	263	3e-69	nascent polypeptide associated complex alpha subunit (nac alpha)
CUFF.12958	CCON0000106624.1	.	3	784	12.8426	-	-	CUFF.12958.1
CUFF.12965	CCON0000106701.1	.	7185	8099	0.584968	-	-	CUFF.12965.1
CUFF.12967	CCON0000106703.1	.	676	815	1142.67	-	-	CUFF.12967.1
CUFF.12968	CCON0000106709.1	.	428	886	1.49979	-	-	CUFF.12968.1		smm:Smp_106390	59	173	4e-42	hypothetical protein
CUFF.12972	CCON0000106722.1	.	1093	1223	1699	-	-	CUFF.12972.1		smm:Smp_162790	90	75.1	2e-12	Crumbs complex protein; MAGUK homolog; cell polarity protein
CUFF.12991	CCON0000106828.1	.	3056	3445	2.84507	-	-	CUFF.12991.1
CUFF.13001	CCON0000106902.1	.	1106	1266	199.678	-	-	CUFF.13001.1
CUFF.13002	CCON0000106913.1	.	2504	2717	27.0923	-	-	CUFF.13002.1
CUFF.13011	CCON0000106951.1	+	148	1264	21.7842	-	-	CUFF.13011.1
CUFF.13012	CCON0000106953.1	.	757	987	12.3056	-	-	CUFF.13012.1		smm:Smp_139290	78	70.9	3e-11	hypothetical protein
CUFF.13014	CCON0000106866.1	.	6	1275	2.40787	-	-	CUFF.13014.1
CUFF.13020	CCON0000106992.1	.	980	1377	2.05255	-	-	CUFF.13020.1		smm:Smp_156770	51	90.1	5e-17	major tegumental antigen SM15
CUFF.13021	CCON0000107011.1	.	44	710	1.09018	-	-	CUFF.13021.1
CUFF.13026	CCON0000107075.1	+	198	1079	4.68295	-	-	CUFF.13026.1
CUFF.13027	CCON0000107029.1	+	4098	8040	38.1912	-	-	CUFF.13027.1
CUFF.13036	CCON0000107244.1	.	808	1187	2.2448	-	-	CUFF.13036.1		dre:100151397	39	82.4	9e-15	Gag-Pol polyprotein-like
CUFF.13037	CCON0000107244.1	.	305	643	14.1442	-	-	CUFF.13037.1
CUFF.13038	CCON0000107248.1	.	1656	1792	623.095	-	-	CUFF.13038.1
CUFF.13045	CCON0000107300.1	.	1428	1850	1.70635	-	-	CUFF.13045.1
CUFF.13048	CCON0000107331.1	.	2327	2818	4.24184	-	-	CUFF.13048.1
CUFF.13052	CCON0000107344.1	+	2000	3463	5.16349	-	-	CUFF.13052.1
CUFF.13055	CCON0000107384.1	-	1	3442	8.9493	-	-	CUFF.13055.1
CUFF.13056	CCON0000107388.1	.	556	1198	9.01629	-	-	CUFF.13056.1
CUFF.13058	CCON0000107444.1	+	1	1467	10.211	-	-	CUFF.13058.1
CUFF.13061	CCON0000107576.1	.	560	1357	1.60369	-	-	CUFF.13061.1		dre:100332136	51	264	5e-69	polyprotein-like		|GO:0003723|GO:0003964|GO:0006278|
CUFF.13064	CCON0000107614.1	.	351	1121	1.83434	-	-	CUFF.13064.1		smm:Smp_193420	44	97.4	2e-35	hypothetical protein
CUFF.13070	CCON0000107635.1	-	8	2688	1.03818	-	-	CUFF.13070.1
CUFF.13079	CCON0000107802.1	.	277	1166	0.582473	-	-	CUFF.13079.1		dre:100332136	45	266	1e-69	polyprotein-like		|GO:0003676|GO:0015074|
CUFF.13080	CCON0000107822.1	.	1115	1657	1.4086	-	-	CUFF.13080.1
CUFF.13081	CCON0000107824.1	.	6857	7252	3.45381	-	-	CUFF.13081.1
CUFF.13082	CCON0000107834.1	.	2683	2840	196.349	-	-	CUFF.13082.1
CUFF.13086	CCON0000107904.1	.	1	516	51.454	-	-	CUFF.13086.1		smm:Smp_029750	79	221	2e-56	hypothetical protein
CUFF.13088	CCON0000107934.1	.	2341	3226	0.761943	-	-	CUFF.13088.1
CUFF.13090	CCON0000107956.1	.	2	164	232.573	-	-	CUFF.13090.1
CUFF.13094	CCON0000108027.1	.	1586	1719	600.009	-	-	CUFF.13094.1		smm:Smp_138770	75	73.9	3e-12	histone deacetylase hda2 ; K11407 histone deacetylase 6/10 [EC:3.5.1.98]	|Genetic Information Processing; Replication and Repair; Chromosome [BR:ko03036];|
CUFF.13095	CCON0000108042.1	.	816	1160	3.88725	-	-	CUFF.13095.1
CUFF.13097	CCON0000108054.1	.	2711	2858	285.389	-	-	CUFF.13097.1
CUFF.13099	CCON0000108065.1	.	32	454	2.16527	-	-	CUFF.13099.1		cqu:CpipJ_CPIJ007353	39	129	7e-29	hypothetical protein
CUFF.13100	CCON0000108068.1	.	5768	6326	21.2457	-	-	CUFF.13100.1
CUFF.13104	CCON0000108116.1	.	1	326	8.32081	-	-	CUFF.13104.1
CUFF.13105	CCON0000108125.1	.	1623	2137	7.99643	-	-	CUFF.13105.1
CUFF.13106	CCON0000108139.1	.	1726	2004	12.1936	-	-	CUFF.13106.1
CUFF.13114	CCON0000108271.1	.	825	1117	6.48377	-	-	CUFF.13114.1
CUFF.13115	CCON0000108280.1	.	1312	2014	0.704186	-	-	CUFF.13115.1		spu:763016	68	340	5e-92	similar to gag-pol polyprotein		|GO:0003723|GO:0003964|GO:0006278|
CUFF.13116	CCON0000108296.1	-	614	1542	6.31265	-	-	CUFF.13116.1		smm:Smp_137930	56	116	4e-25	hypothetical protein
CUFF.13120	CCON0000108328.1	.	13	1164	3.64666	-	-	CUFF.13120.1		api:100169244	38	132	4e-59	similar to SD27140p
CUFF.13121	CCON0000108350.1	.	765	1028	4.70175	-	-	CUFF.13121.1
CUFF.13123	CCON0000108393.1	.	42	694	0.834659	-	-	CUFF.13123.1
CUFF.13131	CCON0000108590.1	.	552	713	268.072	-	-	CUFF.13131.1
CUFF.13135	CCON0000108692.1	.	757	1318	1.25069	-	-	CUFF.13135.1
CUFF.13136	CCON0000108692.1	.	53	443	3.05224	-	-	CUFF.13136.1
CUFF.13137	CCON0000108768.1	.	24	1244	6.2795	-	-	CUFF.13137.1
CUFF.13138	CCON0000108776.1	.	170	511	2.56412	-	-	CUFF.13138.1
CUFF.13142	CCON0000108824.1	.	6	604	1.65128	-	-	CUFF.13142.1
CUFF.13145	CCON0000108929.1	.	871	1610	2.85373	-	-	CUFF.13145.1		cqu:CpipJ_CPIJ018776	37	130	1e-28	hypothetical protein		|GO:0004190|GO:0006508|
CUFF.13147	CCON0000108939.1	.	853	1478	1.0512	-	-	CUFF.13147.1		smm:Smp_119490	69	50.1	5e-12	hypothetical protein
CUFF.13151	CCON0000108981.1	.	951	1793	1.30014	-	-	CUFF.13151.1
CUFF.13154	CCON0000108998.1	.	1174	1977	2.53648	-	-	CUFF.13154.1
CUFF.13156	CCON0000109057.1	.	1788	2613	1.33522	-	-	CUFF.13156.1
CUFF.13167	CCON0000109177.1	.	270	383	4397.37	-	-	CUFF.13167.1
CUFF.13168	CCON0000109180.1	.	1496	1804	5.48293	-	-	CUFF.13168.1
CUFF.13169	CCON0000109217.1	.	470	775	4.70996	-	-	CUFF.13169.1
CUFF.13173	CCON0000109273.1	.	398	808	1.61066	-	-	CUFF.13173.1
CUFF.13175	CCON0000109314.1	.	566	890	4.97639	-	-	CUFF.13175.1
CUFF.13177	CCON0000109363.1	.	284	420	845.629	-	-	CUFF.13177.1		smm:Smp_078670	90	89.4	8e-17	family S9 non-peptidase homologue (S09 family)
CUFF.13179	CCON0000109411.1	.	1	100	4650000	-	-	CUFF.13179.1
CUFF.13180	CCON0000109471.1	.	1924	2173	95.9927	-	-	CUFF.13180.1
CUFF.13181	CCON0000109493.1	.	1095	1305	38.4448	-	-	CUFF.13181.1		smm:Smp_140370	55	79	1e-13	hypothetical protein
CUFF.13191	CCON0000109699.1	.	150	297	404.301	-	-	CUFF.13191.1
CUFF.13193	CCON0000109715.1	-	184	1056	85.0294	-	-	CUFF.13193.1
CUFF.13195	CCON0000109762.1	.	9	460	7.79183	-	-	CUFF.13195.1
CUFF.13199	CCON0000109837.1	.	44	636	1.4996	-	-	CUFF.13199.1
CUFF.13200	CCON0000109837.1	.	5485	6206	3.79818	-	-	CUFF.13200.1		spu:765465	50	220	6e-56	similar to gag-pol polyprotein		|GO:0003676|GO:0015074|
CUFF.13203	CCON0000109921.1	.	149	354	28.0986	-	-	CUFF.13203.1
CUFF.13204	CCON0000109992.1	.	142	655	2.82648	-	-	CUFF.13204.1
CUFF.13209	CCON0000110096.1	.	709	987	6.6868	-	-	CUFF.13209.1
CUFF.13224	CCON0000110251.1	-	3356	5264	2.33894	-	-	CUFF.13224.1
CUFF.13251	CCON0000110390.1	-	484	733	239.532	-	-	CUFF.13251.1
CUFF.13252	CCON0000110401.1	.	1247	1347	377354	-	-	CUFF.13252.1
CUFF.13261	CCON0000110518.1	.	5	401	2.06237	-	-	CUFF.13261.1
CUFF.13267	CCON0000110558.1	.	496	726	9.02408	-	-	CUFF.13267.1
CUFF.13268	CCON0000110560.1	.	204	413	61.8904	-	-	CUFF.13268.1
CUFF.13269	CCON0000110557.1	+	858	3088	27.0389	-	-	CUFF.13269.1		smm:Smp_157760	84	109	7e-23	prion interactor pint1
CUFF.13276	CCON0000110581.1	.	738	1336	1.30364	-	-	CUFF.13276.1
CUFF.13278	CCON0000110612.1	+	1075	2211	4.51664	-	-	CUFF.13278.1
CUFF.13281	CCON0000110625.1	.	78	723	4.37787	-	-	CUFF.13281.1
CUFF.13282	CCON0000110646.1	.	548	831	9.32525	-	-	CUFF.13282.1
CUFF.13283	CCON0000110675.1	-	404	701	57.2036	-	-	CUFF.13283.1
CUFF.13284	CCON0000110683.1	.	149	366	28.5509	-	-	CUFF.13284.1		smm:Smp_105620	62	77.4	3e-13	exportin 7-related / ran binding protein 1617
CUFF.13289	CCON0000110738.1	.	5	221	21.1717	-	-	CUFF.13289.1		smm:Smp_130280	73	135	1e-30	cell polarity protein		|GO:0005515|
CUFF.13293	CCON0000110748.1	.	11429	11842	5.92549	-	-	CUFF.13293.1
CUFF.13295	CCON0000110748.1	-	11538	13017	17.1272	-	-	CUFF.13295.1
CUFF.13297	CCON0000110767.1	.	819	986	326.198	-	-	CUFF.13297.1
CUFF.13303	CCON0000110817.1	.	1600	1938	4.51664	-	-	CUFF.13303.1
CUFF.13304	CCON0000110828.1	.	981	1262	8.37948	-	-	CUFF.13304.1
CUFF.13305	CCON0000110838.1	.	1808	2276	2.55151	-	-	CUFF.13305.1
CUFF.13311	CCON0000110892.1	.	1412	1538	940.111	-	-	CUFF.13311.1
CUFF.13328	CCON0000110963.1	.	3370	4003	5.36048	-	-	CUFF.13328.1
CUFF.13329	CCON0000110967.1	.	3057	3227	302.698	-	-	CUFF.13329.1
CUFF.13331	CCON0000110982.1	+	1462	2487	36.6266	-	-	CUFF.13331.1
CUFF.13338	CCON0000111003.1	.	1839	2341	1.32784	-	-	CUFF.13338.1		smm:Smp_128440	68	119	8e-26	run and fyve domain containing protein
CUFF.13339	CCON0000111003.1	.	938	1623	0.929896	-	-	CUFF.13339.1
CUFF.13341	CCON0000111052.1	.	381	588	17.399	-	-	CUFF.13341.1
CUFF.13353	CCON0000111246.1	.	445	947	1.47778	-	-	CUFF.13353.1
CUFF.13355	CCON0000111258.1	.	717	1325	1.43584	-	-	CUFF.13355.1
CUFF.13356	CCON0000111274.1	.	664	1370	3.65066	-	-	CUFF.13356.1		bfo:BRAFLDRAFT_238945	53	140	6e-32	hypothetical protein
CUFF.13361	CCON0000111331.1	.	3	230	16.2537	-	-	CUFF.13361.1		smm:Smp_151080	56	75.9	9e-13	rex4-related (xpmc2)
CUFF.13362	CCON0000111354.1	.	7	197	45.6566	-	-	CUFF.13362.1
CUFF.13372	CCON0000111440.1	-	123	708	5970.03	-	-	CUFF.13372.1
CUFF.13375	CCON0000111488.1	.	2140	2876	1.49167	-	-	CUFF.13375.1		spu:760621	52	260	6e-68	similar to gag-pol polyprotein
CUFF.13376	CCON0000111543.1	.	749	1547	5.39619	-	-	CUFF.13376.1
CUFF.13379	CCON0000111600.1	.	164	1096	0.561465	-	-	CUFF.13379.1		smm:Smp_088570	43	101	7e-20	hypothetical protein
CUFF.13382	CCON0000111639.1	.	7	615	8.31237	-	-	CUFF.13382.1
CUFF.13388	CCON0000111771.1	.	1058	1199	360.414	-	-	CUFF.13388.1
CUFF.13392	CCON0000111855.1	.	451	1034	12.9573	-	-	CUFF.13392.1
CUFF.13393	CCON0000111856.1	.	893	1270	3.96968	-	-	CUFF.13393.1
CUFF.13398	CCON0000111876.1	.	56	1137	3.95668	-	-	CUFF.13398.1
CUFF.13406	CCON0000112010.1	.	257	496	9.56093	-	-	CUFF.13406.1
CUFF.13410	CCON0000112024.1	+	8	829	1.22883	-	-	CUFF.13410.1
CUFF.13412	CCON0000112031.1	.	2532	2803	5.96154	-	-	CUFF.13412.1
CUFF.13415	CCON0000112063.1	.	1	230	31.88	-	-	CUFF.13415.1
CUFF.13416	CCON0000112071.1	.	15	160	421.307	-	-	CUFF.13416.1
CUFF.13418	CCON0000112089.1	.	361	677	11.3319	-	-	CUFF.13418.1
CUFF.13419	CCON0000112081.1	-	300	2449	59.8477	-	-	CUFF.13419.1
CUFF.13421	CCON0000112095.1	.	6060	6159	5090000	-	-	CUFF.13421.1
CUFF.13425	CCON0000112138.1	.	702	1023	3.70393	-	-	CUFF.13425.1
CUFF.13427	CCON0000112151.1	.	568	724	173.369	-	-	CUFF.13427.1
CUFF.13430	CCON0000112164.1	.	697	1027	2.50969	-	-	CUFF.13430.1
CUFF.13433	CCON0000112174.1	+	230	505	134.319	-	-	CUFF.13433.1
CUFF.13436	CCON0000112206.1	.	495	1110	2.25226	-	-	CUFF.13436.1
CUFF.13437	CCON0000112242.1	.	292	609	3.81738	-	-	CUFF.13437.1
CUFF.13440	CCON0000112343.1	.	1027	1896	0.676028	-	-	CUFF.13440.1
CUFF.13447	CCON0000112409.1	.	1136	1336	49.8224	-	-	CUFF.13447.1
CUFF.13452	CCON0000112576.1	.	2	1570	2.99613	-	-	CUFF.13452.1
CUFF.13458	CCON0000112690.1	.	1	847	0.601013	-	-	CUFF.13458.1		xtr:100488186	45	244	7e-63	transposon Ty3-I Gag-Pol polyprotein-like
CUFF.13459	CCON0000112693.1	.	2	993	1.23783	-	-	CUFF.13459.1
CUFF.13461	CCON0000112705.1	.	778	1108	5.3345	-	-	CUFF.13461.1
CUFF.13462	CCON0000112742.1	.	63	1034	1.05076	-	-	CUFF.13462.1
CUFF.13465	CCON0000112817.1	.	40	1493	3.45499	-	-	CUFF.13465.1		smm:Smp_112930	42	63.2	7e-12	hypothetical protein
CUFF.13466	CCON0000112817.1	-	260	1493	2.48398	-	-	CUFF.13466.1		smm:Smp_112930	42	63.2	3e-12	hypothetical protein
CUFF.13469	CCON0000112897.1	.	35	1244	2.04345	-	-	CUFF.13469.1		smm:Smp_160230	58	139	6e-31	hypothetical protein
CUFF.13472	CCON0000113005.1	.	26	2403	15.7032	-	-	CUFF.13472.1
CUFF.13475	CCON0000113031.1	.	1985	2604	0.991619	-	-	CUFF.13475.1
CUFF.13479	CCON0000113087.1	.	74	1065	0.748538	-	-	CUFF.13479.1
CUFF.13480	CCON0000113115.1	.	7	851	1.15683	-	-	CUFF.13480.1		dre:100002230	49	287	7e-76	polyprotein-like		|GO:0003723|GO:0003964|GO:0006278|
CUFF.13483	CCON0000113203.1	.	757	1019	6.84263	-	-	CUFF.13483.1
CUFF.13484	CCON0000113215.1	.	48	669	3.33051	-	-	CUFF.13484.1
CUFF.13487	CCON0000113291.1	.	182	768	1.61194	-	-	CUFF.13487.1
CUFF.13490	CCON0000113471.1	.	123	497	3.8412	-	-	CUFF.13490.1
CUFF.13491	CCON0000113471.1	.	971	1206	13.286	-	-	CUFF.13491.1
CUFF.13496	CCON0000113563.1	.	1284	1551	4.80424	-	-	CUFF.13496.1
CUFF.13500	CCON0000113673.1	.	1396	1735	12.0441	-	-	CUFF.13500.1
CUFF.13504	CCON0000113739.1	.	759	895	2358.86	-	-	CUFF.13504.1		smm:Smp_103570	100	86.7	5e-16	serine/threonine protein kinase ; K08790 serine/threonine kinase 38 [EC:2.7.11.1]	|Metabolism; Enzyme Families; Protein kinases [BR:ko01001];|
CUFF.13509	CCON0000113776.1	.	5	524	1.29362	-	-	CUFF.13509.1
CUFF.13510	CCON0000113801.1	.	126	844	3.84789	-	-	CUFF.13510.1
CUFF.13517	CCON0000113868.1	.	1110	2026	2.66763	-	-	CUFF.13517.1
CUFF.13520	CCON0000113912.1	.	1245	1601	2.54964	-	-	CUFF.13520.1
CUFF.13521	CCON0000113941.1	+	304	685	182.081	-	-	CUFF.13521.1
CUFF.13526	CCON0000113984.1	.	101	329	15.45	-	-	CUFF.13526.1
CUFF.13541	CCON0000114378.1	.	1385	1683	4.52085	-	-	CUFF.13541.1		smm:Smp_136040	51	83.6	4e-15	dual specificity protein phosphatase ; K04459 dual specificity phosphatase [EC:3.1.3.16 3.1.3.48]	|Environmental Information Processing; Signal Transduction; MAPK signaling pathway [PATH:ko04010-Map:ko04010];|
CUFF.13542	CCON0000114395.1	.	648	766	2078.83	-	-	CUFF.13542.1		smm:Smp_194400	91	73.9	3e-12	hypothetical protein
CUFF.13544	CCON0000114421.1	.	568	691	3945.61	-	-	CUFF.13544.1		smm:Smp_046880.2	86	70.9	3e-11	glycosyltransferase
CUFF.13545	CCON0000114432.1	.	391	869	2.73426	-	-	CUFF.13545.1
CUFF.13546	CCON0000114442.1	.	856	1029	75.3106	-	-	CUFF.13546.1		smm:Smp_163360	80	87	4e-16	hypothetical protein
CUFF.13548	CCON0000114591.1	.	5	996	3.23617	-	-	CUFF.13548.1
CUFF.13556	CCON0000114846.1	.	761	1150	98.9877	-	-	CUFF.13556.1
CUFF.13557	CCON0000114865.1	.	214	1059	3.10579	-	-	CUFF.13557.1
CUFF.13560	CCON0000114890.1	+	2	2004	0.664374	-	-	CUFF.13560.1
CUFF.13569	CCON0000115267.1	.	850	1137	47.7295	-	-	CUFF.13569.1
CUFF.13581	CCON0000115641.1	.	5	317	18.2065	-	-	CUFF.13581.1
CUFF.13589	CCON0000115965.1	.	1023	1937	1.68	-	-	CUFF.13589.1		spu:580084	26	92.8	3e-17	hypothetical LOC580084
CUFF.13592	CCON0000116100.1	.	370	685	31.0266	-	-	CUFF.13592.1
CUFF.13593	CCON0000116104.1	.	1304	1807	2.16111	-	-	CUFF.13593.1
CUFF.13596	CCON0000116131.1	.	917	1479	1.23938	-	-	CUFF.13596.1		smm:Smp_054300	89	174	3e-42	alpha(13)fucosyltransferase		|GO:0016020|GO:0008417|GO:0006486|
CUFF.13597	CCON0000116141.1	.	772	1014	19.5767	-	-	CUFF.13597.1
CUFF.13603	CCON0000116160.1	.	77	750	1.58308	-	-	CUFF.13603.1		dre:100332136	48	211	3e-53	polyprotein-like		|GO:0003676|GO:0015074|
CUFF.13606	CCON0000116180.1	.	109	548	3.76702	-	-	CUFF.13606.1		smm:Smp_180050	55	85.5	1e-15	hypothetical protein
CUFF.13610	CCON0000116208.1	.	805	1156	2.1893	-	-	CUFF.13610.1
CUFF.13621	CCON0000116380.1	+	854	1990	0.889855	-	-	CUFF.13621.1
CUFF.13622	CCON0000116380.1	.	1441	2162	5.58251	-	-	CUFF.13622.1
CUFF.13623	CCON0000116396.1	.	2396	2991	1.2772	-	-	CUFF.13623.1		smm:Smp_180050	55	92.8	1e-17	hypothetical protein
CUFF.13631	CCON0000116464.1	.	22	618	3.29401	-	-	CUFF.13631.1
CUFF.13632	CCON0000116495.1	.	1691	2378	292.875	-	-	CUFF.13632.1		smm:ND2	34	115	3e-24	NADH dehydrogenase subunit 2 ; K03879 NADH dehydrogenase I subunit 2 [EC:1.6.5.3]	|Human Diseases; Neurodegenerative Diseases; Parkinson's disease [PATH:ko05012-Map:ko05012];|Metabolism; Energy Metabolism; Oxidative phosphorylation [PATH:ko00190-Map:ko00190];|
CUFF.13638	CCON0000116549.1	.	38	634	8.2401	-	-	CUFF.13638.1		dre:100332136	35	115	1e-24	polyprotein-like
CUFF.13639	CCON0000116549.1	.	822	1359	6.08476	-	-	CUFF.13639.1		dre:100332136	41	148	2e-34	polyprotein-like		|GO:0003676|GO:0015074|
CUFF.13644	CCON0000116668.1	-	309	841	1.13749	-	-	CUFF.13644.1
CUFF.13650	CCON0000116817.1	.	7	339	12.9948	-	-	CUFF.13650.1		smm:Smp_028940	96	69.3	8e-11	synbindin
CUFF.13653	CCON0000116857.1	.	38	750	1.37672	-	-	CUFF.13653.1		smm:Smp_166030	85	155	2e-36	erythrocyte membrane protein
CUFF.13657	CCON0000117018.1	.	4	638	6.65611	-	-	CUFF.13657.1		smm:Smp_166030	84	85.9	2e-15	erythrocyte membrane protein
CUFF.13658	CCON0000117027.1	.	176	757	4.18224	-	-	CUFF.13658.1		spu:760621	57	200	4e-50	similar to gag-pol polyprotein		|GO:0003676|GO:0015074|
CUFF.13664	CCON0000117198.1	.	6251	6365	3978.83	-	-	CUFF.13664.1
CUFF.13666	CCON0000117220.1	.	266	672	2.48753	-	-	CUFF.13666.1		smm:Smp_080620	61	177	2e-43	hypothetical protein
CUFF.13667	CCON0000117246.1	.	16	636	1.03886	-	-	CUFF.13667.1
CUFF.13671	CCON0000117365.1	.	940	1268	31.4326	-	-	CUFF.13671.1
CUFF.13675	CCON0000117421.1	.	1495	1650	246.79	-	-	CUFF.13675.1		smm:Smp_173990	78	75.9	9e-13	rab11
CUFF.13676	CCON0000117427.1	.	5644	6696	6.53753	-	-	CUFF.13676.1		smm:Smp_180050	57	96.7	3e-18	hypothetical protein
CUFF.13682	CCON0000117507.1	.	7	152	2475.18	-	-	CUFF.13682.1		smm:Smp_026700	82	80.1	5e-14	tRNA-dihydrouridine synthase
CUFF.13684	CCON0000117511.1	+	3368	4216	63.5236	-	-	CUFF.13684.1		smm:Smp_147450	92	75.1	2e-12	serine/threonine protein kinase
CUFF.13688	CCON0000117525.1	.	12127	12446	6.17727	-	-	CUFF.13688.1
CUFF.13695	CCON0000117606.1	.	431	591	199.678	-	-	CUFF.13695.1
CUFF.13700	CCON0000117641.1	.	35	1179	0.609667	-	-	CUFF.13700.1
CUFF.13701	CCON0000117641.1	.	1349	2419	0.502056	-	-	CUFF.13701.1		spu:757912	50	256	4e-95	similar to gag-pol polyprotein
CUFF.13704	CCON0000117664.1	.	50	774	0.728825	-	-	CUFF.13704.1
CUFF.13708	CCON0000117670.1	.	45	1011	1.9093	-	-	CUFF.13708.1
CUFF.13710	CCON0000117686.1	.	4723	5117	12.4938	-	-	CUFF.13710.1
CUFF.13711	CCON0000117687.1	-	244	2565	4.88326	-	-	CUFF.13711.1		bfo:BRAFLDRAFT_238945	56	80.9	2e-27	hypothetical protein
CUFF.13717	CCON0000117809.1	.	71	197	3478.41	-	-	CUFF.13717.1
CUFF.13727	CCON0000117900.1	.	8	133	2667.78	-	-	CUFF.13727.1
CUFF.13729	CCON0000117914.1	.	495	620	3283.42	-	-	CUFF.13729.1		smm:Smp_076530	94	84	3e-15	regulator of chromosome condensation
CUFF.13733	CCON0000117960.1	.	2340	2778	2.85987	-	-	CUFF.13733.1
CUFF.13744	CCON0000118103.1	.	52	967	1.53769	-	-	CUFF.13744.1
CUFF.13745	CCON0000118103.1	.	1115	1559	3.32766	-	-	CUFF.13745.1
CUFF.13763	CCON0000118281.1	.	402	629	9.66434	-	-	CUFF.13763.1		smm:Smp_047610	91	84.7	2e-15	cell division control protein 45-related ; K06628 cell division control protein 45	|Cellular Processes; Cell Growth and Death; Cell cycle - yeast [PATH:ko04111-Map:ko04111];|Cellular Processes; Cell Growth and Death; Cell cycle [PATH:ko04110-Map:ko04110];|Cellular Processes; Cell Growth and Death; Meiosis - yeast [PATH:ko04113-Map:ko04113];|Genetic Information Processing; Replication and Repair; DNA replication proteins [BR:ko03032];|
CUFF.13769	CCON0000118332.1	.	25	265	11.3961	-	-	CUFF.13769.1		smm:Smp_135070	86	147	2e-34	hypothetical protein
CUFF.13770	CCON0000118351.1	.	197	325	954.497	-	-	CUFF.13770.1		smm:Smp_053160	87	81.3	2e-14	hypothetical protein
CUFF.13773	CCON0000118353.1	.	1060	1598	14.3535	-	-	CUFF.13773.1		smm:Smp_100350	77	92	2e-19	hypothetical protein
CUFF.13781	CCON0000118385.1	.	1563	2008	18.358	-	-	CUFF.13781.1		smm:Smp_105730	90	88.6	1e-16	CAI-2 protein
CUFF.13786	CCON0000118425.1	.	336	1021	4.57795	-	-	CUFF.13786.1		smm:Smp_152940	49	119	2e-25	otopetrin
CUFF.13787	CCON0000118426.1	.	50	280	13.9463	-	-	CUFF.13787.1		smm:Smp_165200	84	141	1e-32	hypothetical protein
CUFF.13803	CCON0000118505.1	.	2950	3078	1352.2	-	-	CUFF.13803.1
CUFF.13822	CCON0000118654.1	.	427	585	521.233	-	-	CUFF.13822.1		smm:Smp_163350	80	85.9	9e-16	hypothetical protein
CUFF.13823	CCON0000118665.1	.	157	312	411.317	-	-	CUFF.13823.1
CUFF.13824	CCON0000118666.1	.	1147	1270	2096.11	-	-	CUFF.13824.1
CUFF.13833	CCON0000118731.1	.	2083	2372	6.67318	-	-	CUFF.13833.1
CUFF.13835	CCON0000118771.1	.	3	317	4.80152	-	-	CUFF.13835.1		smm:Smp_037400	94	155	1e-42	cell division cycle ; K03355 anaphase-promoting complex subunit 8	|Cellular Processes; Cell Growth and Death; Cell cycle - yeast [PATH:ko04111-Map:ko04111];|Cellular Processes; Cell Growth and Death; Cell cycle [PATH:ko04110-Map:ko04110];|Cellular Processes; Cell Growth and Death; Meiosis - yeast [PATH:ko04113-Map:ko04113];|Cellular Processes; Cell Growth and Death; Oocyte meiosis [PATH:ko04114-Map:ko04114];|Genetic Information Processing; Folding, Sorting and …
[truncated: 84 more rows]
